# Supplementary material for: Transcriptomic and Metabolomic Analyses of the Piz-t-Mediated Resistance in Rice against Magnaporthe oryzae
Source: Plants (Basel). 2024 Dec 4;13(23):3408. doi: 10.3390/plants13233408 (PMC11644127; doi:10.3390/plants13233408)
Supplement: Supplementary file 1 [file plants-13-03408-s001.zip]

Archive with 15 entries (14 files):
- Final Suppl Files/
- Final Suppl Files/Table S3 All DEGs in KEGG enrichment pathways of all timepoints.new.xlsx
- __MACOSX/Final Suppl Files/._Table S3 All DEGs in KEGG enrichment pathways of all timepoints.new.xlsx
- Final Suppl Files/Table S6 Metabolites being up-regulated and down-regulated in volcano plots and heat maps.xlsx
- __MACOSX/Final Suppl Files/._Table S6 Metabolites being up-regulated and down-regulated in volcano plots and heat maps.xlsx
- Final Suppl Files/Table S7-S12 Up-regulated and down-regulated metabolites after RO1-1 inoculation--JB edits 20241029 V2.xlsx
- __MACOSX/Final Suppl Files/._Table S7-S12 Up-regulated and down-regulated metabolites after RO1-1 inoculation--JB edits 20241029 V2.xlsx
- Final Suppl Files/Table S4 Overlap genes in KEGG enrichment.xlsx
- __MACOSX/Final Suppl Files/._Table S4 Overlap genes in KEGG enrichment.xlsx
- Final Suppl Files/Table S1 All_DEG_15517_DEGs at all timepoints.xlsx
- __MACOSX/Final Suppl Files/._Table S1 All_DEG_15517_DEGs at all timepoints.xlsx
- Final Suppl Files/Table S2 DEGs in GO analysis of K-mean clustering.xlsx
- __MACOSX/Final Suppl Files/._Table S2 DEGs in GO analysis of K-mean clustering.xlsx
- Final Suppl Files/Table S5 Piz-t specific DEGs and piz-t specific GO Term at all timepoints.xls
- __MACOSX/Final Suppl Files/._Table S5 Piz-t specific DEGs and piz-t specific GO Term at all timepoints.xls
