# Supplementary material for: Transcriptomic and Metabolomic Analyses of the Piz-t-Mediated Resistance in Rice against Magnaporthe oryzae
Source: Plants (Basel). 2024 Dec 4;13(23):3408. doi: 10.3390/plants13233408 (PMC11644127; doi:10.3390/plants13233408)
Supplement: Supplementary file 1 [file plants-13-03408-s001.zip › Final Suppl Files/Table S3 All DEGs in KEGG enrichment pathways of all timepoints.new.xlsx]

## Sheet: Table S3 DEGs for KEGG in 24 h
ID	Description	GeneRatio	BgRatio	pvalue	p.adjust	qvalue	geneID	Count
osa01100	Metabolic pathways - Oryza sativa japonica (Japanese rice)	163/270	2498/5422	9.21813e-07	9.77121e-05	8.82999e-05	9270637/4350591/4335203/4325067/4344277/4337011/4335896/4330940/4349585/4347172/4341322/4327172/4331075/4347305/4345994/4351698/4352298/4349157/4332128/4336037/4338861/4326952/4340486/4337100/107275849/4348072/4349210/4346795/4345717/4347319/4329920/4344276/4336750/4341168/4331519/4345993/107276047/4351191/107277031/4328841/4351197/4351188/4341171/9272068/4324117/4332121/4338442/4352333/4342114/9…	163
osa00940	Phenylpropanoid biosynthesis - Oryza sativa japonica (Japanese rice)	26/270	205/5422	7.97402e-06	0.000422623	0.000381914	4344277/4349585/4338861/107275849/4345717/4326376/4344276/4341168/4328841/4341171/9272068/4346988/4326375/4332174/4328833/4328832/4331437/4325129/4327090/4347520/4327001/4339222/4328389/4326874/4326273/4349240	26
osa00520	Amino sugar and nucleotide sugar metabolism - Oryza sativa japonica (Japanese rice)	21/270	160/5422	3.67662e-05	0.00129907	0.00117394	4325067/4337011/4327172/4329920/4331519/4351191/4351197/4351188/4324117/4342114/4346052/4349267/107276048/4337166/4343849/4349640/4323899/4344307/4347389/4352146/4338802	21
osa01110	Biosynthesis of secondary metabolites - Oryza sativa japonica (Japanese rice)	100/270	1455/5422	0.000106981	0.002835	0.00256192	4348200/4344277/4330940/4349585/4347172/4341322/4345994/4351698/4349157/4336037/4337874/4338861/4340486/4337100/4336629/107275849/4326515/4347491/4346795/4345717/4326376/4344276/4343432/4336750/4343431/4341168/4345993/107277031/4352160/4338605/4328841/4341171/9272068/4332121/4329723/4352333/9267778/4331930/4332187/4346529/4328742/4332728/4335090/4332184/107277295/4346988/4326375/4341008/4345996/4…	100
osa00196	Photosynthesis - antenna proteins - Oryza sativa japonica (Japanese rice)	5/270	15/5422	0.000586608	0.0124361	0.0112382	4324705/4330828/4346803/4343583/4347166	5
osa00908	Zeatin biosynthesis - Oryza sativa japonica (Japanese rice)	6/270	30/5422	0.00311272	0.0549914	0.0496943	4348200/4336629/4326515/4338605/107277295/4327887	6
osa00591	Linoleic acid metabolism - Oryza sativa japonica (Japanese rice)	4/270	16/5422	0.00680358	0.0990399	0.0894998	4345994/4333818/4345993/4334049	4
osa00592	alpha-Linolenic acid metabolism - Oryza sativa japonica (Japanese rice)	8/270	58/5422	0.00747471	0.0990399	0.0894998	4345994/4340486/4347491/4345993/4352160/4332121/4328742/4337529	8
osa04016	MAPK signaling pathway - plant - Oryza sativa japonica (Japanese rice)	15/270	159/5422	0.0122864	0.144707	0.130768	4339092/4327518/4337016/4334072/4334864/4336750/4331519/4342114/4342318/4349267/107276820/4352439/4340000/4340427/4349699	15
osa00780	Biotin metabolism - Oryza sativa japonica (Japanese rice)	4/270	22/5422	0.0216291	0.229269	0.207184	4346596/4335962/4343906/4345286	4
osa00061	Fatty acid biosynthesis - Oryza sativa japonica (Japanese rice)	6/270	46/5422	0.0252917	0.231202	0.208931	4346596/4335962/4343906/4345286/4324844/4350728	6
osa00310	Lysine degradation - Oryza sativa japonica (Japanese rice)	5/270	35/5422	0.0281275	0.231202	0.208931	4330940/4347172/4326952/4352447/4336538	5
osa00380	Tryptophan metabolism - Oryza sativa japonica (Japanese rice)	7/270	60/5422	0.028355	0.231202	0.208931	4347172/4348072/4346795/4343080/4335108/4336538/4344636	7
osa00430	Taurine and hypotaurine metabolism - Oryza sativa japonica (Japanese rice)	3/270	15/5422	0.0356065	0.269592	0.243624	4335203/4332184/4335977	3
osa00600	Sphingolipid metabolism - Oryza sativa japonica (Japanese rice)	5/270	38/5422	0.0385734	0.272585	0.246328	4350591/4331075/4330104/9269328/4338802	5
osa00360	Phenylalanine metabolism - Oryza sativa japonica (Japanese rice)	5/270	43/5422	0.0606424	0.401756	0.363056	4338861/4343080/4341957/4335108/4344636	5
osa00603	Glycosphingolipid biosynthesis - globo and isoglobo series - Oryza sativa japonica (Japanese rice)	2/270	10/5422	0.0853815	0.532379	0.481097	9269328/4338802	2
osa00053	Ascorbate and aldarate metabolism - Oryza sativa japonica (Japanese rice)	6/270	63/5422	0.0919015	0.541198	0.489066	4335896/4347172/4351698/4327475/4352146/4336538	6
osa00300	Lysine biosynthesis - Oryza sativa japonica (Japanese rice)	2/270	14/5422	0.151828	0.788869	0.71288	4331930/4332231	2
osa00500	Starch and sucrose metabolism - Oryza sativa japonica (Japanese rice)	12/270	174/5422	0.156836	0.788869	0.71288	4341008/4345996/4333842/4335790/4347547/4332724/4333062/4335447/4347660/4330637/4340679/4330221	12
osa00040	Pentose and glucuronate interconversions - Oryza sativa japonica (Japanese rice)	6/270	75/5422	0.168819	0.788869	0.71288	4327475/4339356/4327711/4327285/4325861/4352146	6
osa00531	Glycosaminoglycan degradation - Oryza sativa japonica (Japanese rice)	2/270	15/5422	0.169709	0.788869	0.71288	4331042/4338802	2
osa00904	Diterpenoid biosynthesis - Oryza sativa japonica (Japanese rice)	4/270	44/5422	0.174051	0.788869	0.71288	4337874/4329723/4335090/4325145	4
osa00650	Butanoate metabolism - Oryza sativa japonica (Japanese rice)	3/270	30/5422	0.185884	0.788869	0.71288	4332184/4335977/4347614	3
osa00410	beta-Alanine metabolism - Oryza sativa japonica (Japanese rice)	4/270	46/5422	0.19432	0.788869	0.71288	4347172/4332184/4335977/4336538	4
osa00340	Histidine metabolism - Oryza sativa japonica (Japanese rice)	2/270	17/5422	0.206376	0.788869	0.71288	4347172/4336538	2
osa01212	Fatty acid metabolism - Oryza sativa japonica (Japanese rice)	6/270	80/5422	0.206958	0.788869	0.71288	4346596/4335962/4343906/4345286/4324844/4350728	6
osa04145	Phagosome - Oryza sativa japonica (Japanese rice)	6/270	82/5422	0.223017	0.788869	0.71288	4332042/4328470/4340590/4339304/4325879/4329132	6
osa00073	Cutin, suberine and wax biosynthesis - Oryza sativa japonica (Japanese rice)	3/270	33/5422	0.225082	0.788869	0.71288	4335562/4330250/4336648	3
osa00130	Ubiquinone and other terpenoid-quinone biosynthesis - Oryza sativa japonica (Japanese rice)	4/270	49/5422	0.225983	0.788869	0.71288	4345717/9272068/4344633/4339236	4
osa00260	Glycine, serine and threonine metabolism - Oryza sativa japonica (Japanese rice)	5/270	66/5422	0.230707	0.788869	0.71288	4347172/4332728/4328441/4349114/4352447	5
osa04148	Efferocytosis - Oryza sativa japonica (Japanese rice)	4/270	51/5422	0.247781	0.80134	0.72415	4340590/4339304/4325879/4329132	4
osa00999	Biosynthesis of various plant secondary metabolites - Oryza sativa japonica (Japanese rice)	5/270	68/5422	0.249474	0.80134	0.72415	9267778/4332187/4345996/4333842/4347547	5
osa00785	Lipoic acid metabolism - Oryza sativa japonica (Japanese rice)	3/270	36/5422	0.265688	0.805486	0.727897	4328441/4349114/4339289	3
osa04075	Plant hormone signal transduction - Oryza sativa japonica (Japanese rice)	21/270	364/5422	0.26987	0.805486	0.727897	4350720/4327315/4334072/4334864/4331245/4342318/107276820/9268702/4349249/4352722/4349455/4332157/4339234/4331281/4349885/4333912/9271403/4334431/4337295/4329252/4349699	21
osa00920	Sulfur metabolism - Oryza sativa japonica (Japanese rice)	3/270	37/5422	0.279427	0.805486	0.727897	4341322/107277031/9272308	3
osa00010	Glycolysis / Gluconeogenesis - Oryza sativa japonica (Japanese rice)	9/270	144/5422	0.288915	0.805486	0.727897	4347172/4336037/4332728/4324066/4327475/4346906/4333694/4327164/4336538	9
osa00270	Cysteine and methionine metabolism - Oryza sativa japonica (Japanese rice)	8/270	127/5422	0.297908	0.805486	0.727897	4341322/4332128/4336750/107277031/4347242/4324194/4348656/4327479	8
osa00950	Isoquinoline alkaloid biosynthesis - Oryza sativa japonica (Japanese rice)	2/270	22/5422	0.300203	0.805486	0.727897	4343080/4344636	2
osa00460	Cyanoamino acid metabolism - Oryza sativa japonica (Japanese rice)	4/270	56/5422	0.303957	0.805486	0.727897	4352333/4345996/4333842/4347547	4
osa00480	Glutathione metabolism - Oryza sativa japonica (Japanese rice)	7/270	114/5422	0.339928	0.878837	0.794182	4335896/4349210/4347319/4349270/4325710/4338787/4331532	7
osa01240	Biosynthesis of cofactors - Oryza sativa japonica (Japanese rice)	14/270	248/5422	0.352159	0.886447	0.80106	4351698/4352298/4327918/4346596/4327475/4344633/4335962/4343906/4339236/4339289/4351850/4345286/4352146/4336538	14
osa01232	Nucleotide metabolism - Oryza sativa japonica (Japanese rice)	5/270	80/5422	0.367766	0.886447	0.80106	4332674/4350420/4351850/4329972/4326895	5
osa00945	Stilbenoid, diarylheptanoid and gingerol biosynthesis - Oryza sativa japonica (Japanese rice)	2/270	26/5422	0.374162	0.886447	0.80106	4343432/4343431	2
osa00350	Tyrosine metabolism - Oryza sativa japonica (Japanese rice)	3/270	44/5422	0.376322	0.886447	0.80106	4343080/4341957/4344636	3
osa00561	Glycerolipid metabolism - Oryza sativa japonica (Japanese rice)	5/270	85/5422	0.41795	0.951223	0.859595	4347172/4327475/9269328/4336538/4324826	5
osa04820	Cytoskeleton in muscle cells - Oryza sativa japonica (Japanese rice)	1/270	11/5422	0.430166	0.951223	0.859595	4346906	1
osa00280	Valine, leucine and isoleucine degradation - Oryza sativa japonica (Japanese rice)	3/270	48/5422	0.430742	0.951223	0.859595	4347172/4347614/4336538	3
osa00261	Monobactam biosynthesis - Oryza sativa japonica (Japanese rice)	1/270	12/5422	0.4586	0.972231	0.87858	4332231	1
osa00909	Sesquiterpenoid and triterpenoid biosynthesis - Oryza sativa japonica (Japanese rice)	1/270	12/5422	0.4586	0.972231	0.87858	4350295	1
osa00250	Alanine, aspartate and glutamate metabolism - Oryza sativa japonica (Japanese rice)	3/270	53/5422	0.496178	0.976026	0.88201	4332184/4335977/4330164	3
osa04626	Plant-pathogen interaction - Oryza sativa japonica (Japanese rice)	12/270	234/5422	0.501697	0.976026	0.88201	4335624/4339092/4350121/4327518/4337016/4334072/4325408/4350132/4342318/4349249/4352439/4349699	12
osa00071	Fatty acid degradation - Oryza sativa japonica (Japanese rice)	3/270	54/5422	0.508821	0.976026	0.88201	4347172/4350728/4336538	3
osa00910	Nitrogen metabolism - Oryza sativa japonica (Japanese rice)	2/270	34/5422	0.510772	0.976026	0.88201	4347305/4330164	2
osa04122	Sulfur relay system - Oryza sativa japonica (Japanese rice)	1/270	14/5422	0.511296	0.976026	0.88201	4352298	1
osa00230	Purine metabolism - Oryza sativa japonica (Japanese rice)	5/270	95/5422	0.515637	0.976026	0.88201	4332674/4350420/4351850/9272308/4329972	5
osa00195	Photosynthesis - Oryza sativa japonica (Japanese rice)	4/270	79/5422	0.559593	0.991169	0.895694	9270637/107276047/4335779/4329766	4
osa00052	Galactose metabolism - Oryza sativa japonica (Japanese rice)	3/270	59/5422	0.569409	0.991169	0.895694	4336037/4335790/9269328	3
osa00330	Arginine and proline metabolism - Oryza sativa japonica (Japanese rice)	3/270	60/5422	0.580966	0.991169	0.895694	4347172/4335108/4336538	3
osa00511	Other glycan degradation - Oryza sativa japonica (Japanese rice)	1/270	18/5422	0.601847	0.991169	0.895694	4338802	1
osa00905	Brassinosteroid biosynthesis - Oryza sativa japonica (Japanese rice)	1/270	18/5422	0.601847	0.991169	0.895694	4349746	1
osa00100	Steroid biosynthesis - Oryza sativa japonica (Japanese rice)	2/270	41/5422	0.613231	0.991169	0.895694	4342171/9270556	2
osa00740	Riboflavin metabolism - Oryza sativa japonica (Japanese rice)	1/270	19/5422	0.62174	0.991169	0.895694	4332195	1
osa04712	Circadian rhythm - plant - Oryza sativa japonica (Japanese rice)	2/270	42/5422	0.626458	0.991169	0.895694	4341272/4330080	2
osa03030	DNA replication - Oryza sativa japonica (Japanese rice)	2/270	43/5422	0.639332	0.991169	0.895694	4342990/4331236	2
osa04130	SNARE interactions in vesicular transport - Oryza sativa japonica (Japanese rice)	2/270	43/5422	0.639332	0.991169	0.895694	4340257/4334356	2
osa02010	ABC transporters - Oryza sativa japonica (Japanese rice)	3/270	67/5422	0.65621	0.991169	0.895694	4328570/4347344/4330390	3
osa00730	Thiamine metabolism - Oryza sativa japonica (Japanese rice)	1/270	21/5422	0.658603	0.991169	0.895694	4351850	1
osa04146	Peroxisome - Oryza sativa japonica (Japanese rice)	4/270	90/5422	0.663125	0.991169	0.895694	4344210/4335562/4350728/4352447	4
osa00860	Porphyrin metabolism - Oryza sativa japonica (Japanese rice)	2/270	45/5422	0.664034	0.991169	0.895694	4327918/4333259	2
osa04070	Phosphatidylinositol signaling system - Oryza sativa japonica (Japanese rice)	3/270	68/5422	0.666132	0.991169	0.895694	4334072/4337686/4349699	3
osa04120	Ubiquitin mediated proteolysis - Oryza sativa japonica (Japanese rice)	7/270	157/5422	0.673247	0.991169	0.895694	4346585/4346713/4346643/4326397/4347232/4330430/4348886	7
osa03010	Ribosome - Oryza sativa japonica (Japanese rice)	16/270	358/5422	0.713292	0.999949	0.903628	4347232/4327541/4334131/4331189/4330763/4332868/4334555/9272428/4334247/4325555/4331459/9271252/4341869/4339648/4329540/4327674	16
osa00400	Phenylalanine, tyrosine and tryptophan biosynthesis - Oryza sativa japonica (Japanese rice)	2/270	52/5422	0.73989	0.999949	0.903628	4349157/4346529	2
osa01230	Biosynthesis of amino acids - Oryza sativa japonica (Japanese rice)	10/270	235/5422	0.742727	0.999949	0.903628	4341322/4349157/107277031/4331930/4346529/4332728/4332231/4327479/4346906/4333694	10
osa00620	Pyruvate metabolism - Oryza sativa japonica (Japanese rice)	4/270	101/5422	0.748886	0.999949	0.903628	4347172/4327475/4333694/4336538	4
osa00790	Folate biosynthesis - Oryza sativa japonica (Japanese rice)	1/270	27/5422	0.749064	0.999949	0.903628	4352298	1
osa00941	Flavonoid biosynthesis - Oryza sativa japonica (Japanese rice)	1/270	29/5422	0.773555	0.999949	0.903628	4337100	1
osa03430	Mismatch repair - Oryza sativa japonica (Japanese rice)	1/270	29/5422	0.773555	0.999949	0.903628	4331236	1
osa00900	Terpenoid backbone biosynthesis - Oryza sativa japonica (Japanese rice)	2/270	56/5422	0.77633	0.999949	0.903628	4347614/4337261	2
osa03060	Protein export - Oryza sativa japonica (Japanese rice)	2/270	60/5422	0.80824	0.999949	0.903628	4332042/4339274	2
osa01040	Biosynthesis of unsaturated fatty acids - Oryza sativa japonica (Japanese rice)	1/270	33/5422	0.81562	0.999949	0.903628	4324844	1
osa04814	Motor proteins - Oryza sativa japonica (Japanese rice)	3/270	88/5422	0.822267	0.999949	0.903628	4326167/4328975/4349087	3
osa03250	Viral life cycle - HIV-1 - Oryza sativa japonica (Japanese rice)	1/270	34/5422	0.824858	0.999949	0.903628	4328374	1
osa01250	Biosynthesis of nucleotide sugars - Oryza sativa japonica (Japanese rice)	3/270	89/5422	0.828122	0.999949	0.903628	4337011/4343849/4352146	3
osa00240	Pyrimidine metabolism - Oryza sativa japonica (Japanese rice)	2/270	64/5422	0.836043	0.999949	0.903628	4350420/4326895	2
osa00513	Various types of N-glycan biosynthesis - Oryza sativa japonica (Japanese rice)	1/270	36/5422	0.841973	0.999949	0.903628	4338802	1
osa00220	Arginine biosynthesis - Oryza sativa japonica (Japanese rice)	1/270	38/5422	0.857421	0.999949	0.903628	4330164	1
osa00770	Pantothenate and CoA biosynthesis - Oryza sativa japonica (Japanese rice)	1/270	40/5422	0.871364	0.999949	0.903628	4336538	1
osa00630	Glyoxylate and dicarboxylate metabolism - Oryza sativa japonica (Japanese rice)	2/270	74/5422	0.890314	0.999949	0.903628	4328441/4349114	2
osa00510	N-Glycan biosynthesis - Oryza sativa japonica (Japanese rice)	1/270	44/5422	0.895305	0.999949	0.903628	4343281	1
osa00190	Oxidative phosphorylation - Oryza sativa japonica (Japanese rice)	5/270	157/5422	0.898895	0.999949	0.903628	4338442/4325072/4331281/4328470/4339428	5
osa03083	Polycomb repressive complex - Oryza sativa japonica (Japanese rice)	2/270	77/5422	0.903024	0.999949	0.903628	4346585/4328717	2
osa04144	Endocytosis - Oryza sativa japonica (Japanese rice)	5/270	161/5422	0.910399	0.999949	0.903628	4326208/4339324/4324856/4333538/4328374	5
osa03018	RNA degradation - Oryza sativa japonica (Japanese rice)	3/270	111/5422	0.920804	0.999949	0.903628	9270165/4337457/4346906	3
osa03410	Base excision repair - Oryza sativa japonica (Japanese rice)	1/270	50/5422	0.92315	0.999949	0.903628	4327631	1
osa03440	Homologous recombination - Oryza sativa japonica (Japanese rice)	1/270	56/5422	0.94361	0.999949	0.903628	4331236	1
osa00562	Inositol phosphate metabolism - Oryza sativa japonica (Japanese rice)	1/270	65/5422	0.964579	0.999949	0.903628	4337686	1
osa03082	ATP-dependent chromatin remodeling - Oryza sativa japonica (Japanese rice)	1/270	65/5422	0.964579	0.999949	0.903628	4328717	1
osa01200	Carbon metabolism - Oryza sativa japonica (Japanese rice)	8/270	272/5422	0.966397	0.999949	0.903628	4341322/107277031/4332728/4328441/4349114/4346906/4333694/4330164	8
osa03050	Proteasome - Oryza sativa japonica (Japanese rice)	1/270	68/5422	0.96967	0.999949	0.903628	4335380	1
osa00564	Glycerophospholipid metabolism - Oryza sativa japonica (Japanese rice)	2/270	119/5422	0.984208	0.999949	0.903628	4329468/4324826	2
osa03420	Nucleotide excision repair - Oryza sativa japonica (Japanese rice)	1/270	81/5422	0.984534	0.999949	0.903628	4331236	1
osa03015	mRNA surveillance pathway - Oryza sativa japonica (Japanese rice)	1/270	114/5422	0.997223	0.999949	0.903628	4347742	1
osa04141	Protein processing in endoplasmic reticulum - Oryza sativa japonica (Japanese rice)	3/270	227/5422	0.999356	0.999949	0.903628	4332042/4346585/4332360	3
osa03040	Spliceosome - Oryza sativa japonica (Japanese rice)	1/270	190/5422	0.999949	0.999949	0.903628	107277487	1

## Sheet: Table S3 DEGs for KEGG in 48 h
ID	Description	GeneRatio	BgRatio	pvalue	p.adjust	qvalue	geneID	Count
osa01100	Metabolic pathways - Oryza sativa japonica (Japanese rice)	45/61	2498/5422	9.37431e-06	0.000342415	0.000295558	4335203/4338358/4341322/4335896/4330867/4335303/4328780/4326952/4328418/4351197/9270637/4344276/4334104/4333410/4337509/4327282/112936094/4346795/4345795/4349267/4346052/4339885/4336554/4324194/4348549/4346993/4337482/4337892/4342055/4346988/4337500/4342251/4332981/4328842/4345993/4335108/4324705/4337415/4338719/9270381/9269113/4335223/4326138/4340018/4344496	45
osa00940	Phenylpropanoid biosynthesis - Oryza sativa japonica (Japanese rice)	11/61	205/5422	1.36966e-05	0.000342415	0.000295558	4344276/4326375/4346993/4337482/4337892/4346988/4342251/4328842/9269113/4335223/4344496	11
osa01110	Biosynthesis of secondary metabolites - Oryza sativa japonica (Japanese rice)	29/61	1455/5422	0.000400245	0.00667075	0.00575791	4348200/4338358/4341322/4335303/4345810/4344276/4334104/112936094/4346795/4341343/4326375/4339885/4324194/4346993/4337482/4337892/4342055/4335562/4346988/4342251/4332981/4328842/4345993/4337415/107275925/9269113/4335223/4340018/4344496	29
osa00910	Nitrogen metabolism - Oryza sativa japonica (Japanese rice)	3/61	34/5422	0.00632761	0.0790951	0.0682716	4330867/4345795/4336554	3
osa00591	Linoleic acid metabolism - Oryza sativa japonica (Japanese rice)	2/61	16/5422	0.013501	0.13501	0.116535	4338358/4345993	2
osa00592	alpha-Linolenic acid metabolism - Oryza sativa japonica (Japanese rice)	3/61	58/5422	0.0269829	0.207324	0.178953	4338358/112936094/4345993	3
osa04016	MAPK signaling pathway - plant - Oryza sativa japonica (Japanese rice)	5/61	159/5422	0.0324084	0.207324	0.178953	4349267/4332697/4339083/4338719/9266123	5
osa00520	Amino sugar and nucleotide sugar metabolism - Oryza sativa japonica (Japanese rice)	5/61	160/5422	0.0331718	0.207324	0.178953	4351197/4333410/4349267/4346052/4338719	5
osa00908	Zeatin biosynthesis - Oryza sativa japonica (Japanese rice)	2/61	30/5422	0.0442703	0.245946	0.21229	4348200/107275925	2
osa00073	Cutin, suberine and wax biosynthesis - Oryza sativa japonica (Japanese rice)	2/61	33/5422	0.0526004	0.263002	0.227012	4335562/4348947	2
osa00920	Sulfur metabolism - Oryza sativa japonica (Japanese rice)	2/61	37/5422	0.0644924	0.293147	0.253033	4341322/4328418	2
osa00904	Diterpenoid biosynthesis - Oryza sativa japonica (Japanese rice)	2/61	44/5422	0.0871902	0.363292	0.313579	4341343/4339885	2
osa00750	Vitamin B6 metabolism - Oryza sativa japonica (Japanese rice)	1/61	13/5422	0.136921	0.437931	0.378003	4328780	1
osa00380	Tryptophan metabolism - Oryza sativa japonica (Japanese rice)	2/61	60/5422	0.145882	0.437931	0.378003	4346795/4335108	2
osa04122	Sulfur relay system - Oryza sativa japonica (Japanese rice)	1/61	14/5422	0.146654	0.437931	0.378003	4328418	1
osa00196	Photosynthesis - antenna proteins - Oryza sativa japonica (Japanese rice)	1/61	15/5422	0.15628	0.437931	0.378003	4324705	1
osa00430	Taurine and hypotaurine metabolism - Oryza sativa japonica (Japanese rice)	1/61	15/5422	0.15628	0.437931	0.378003	4335203	1
osa00053	Ascorbate and aldarate metabolism - Oryza sativa japonica (Japanese rice)	2/61	63/5422	0.157655	0.437931	0.378003	4335896/4333410	2
osa00270	Cysteine and methionine metabolism - Oryza sativa japonica (Japanese rice)	3/61	127/5422	0.170994	0.449985	0.388408	4341322/4328418/4324194	3
osa00040	Pentose and glucuronate interconversions - Oryza sativa japonica (Japanese rice)	2/61	75/5422	0.206266	0.486597	0.42001	4333410/4327282	2
osa00780	Biotin metabolism - Oryza sativa japonica (Japanese rice)	1/61	22/5422	0.220731	0.486597	0.42001	4334104	1
osa00195	Photosynthesis - Oryza sativa japonica (Japanese rice)	2/61	79/5422	0.222844	0.486597	0.42001	9270637/4337500	2
osa04075	Plant hormone signal transduction - Oryza sativa japonica (Japanese rice)	6/61	364/5422	0.223834	0.486597	0.42001	4331245/4332697/4332157/4339083/4349781/9266123	6
osa00906	Carotenoid biosynthesis - Oryza sativa japonica (Japanese rice)	1/61	32/5422	0.304483	0.623023	0.537767	4345810	1
osa00500	Starch and sucrose metabolism - Oryza sativa japonica (Japanese rice)	3/61	174/5422	0.311511	0.623023	0.537767	4335303/4342055/4340018	3
osa00310	Lysine degradation - Oryza sativa japonica (Japanese rice)	1/61	35/5422	0.327835	0.630453	0.54418	4326952	1
osa00220	Arginine biosynthesis - Oryza sativa japonica (Japanese rice)	1/61	38/5422	0.350416	0.63601	0.548977	4336554	1
osa00480	Glutathione metabolism - Oryza sativa japonica (Japanese rice)	2/61	114/5422	0.368577	0.63601	0.548977	4335896/4348549	2
osa00062	Fatty acid elongation - Oryza sativa japonica (Japanese rice)	1/61	43/5422	0.386403	0.63601	0.548977	4332981	1
osa00360	Phenylalanine metabolism - Oryza sativa japonica (Japanese rice)	1/61	43/5422	0.386403	0.63601	0.548977	4335108	1
osa00860	Porphyrin metabolism - Oryza sativa japonica (Japanese rice)	1/61	45/5422	0.400242	0.63601	0.548977	4337415	1
osa00061	Fatty acid biosynthesis - Oryza sativa japonica (Japanese rice)	1/61	46/5422	0.407046	0.63601	0.548977	4334104	1
osa00130	Ubiquinone and other terpenoid-quinone biosynthesis - Oryza sativa japonica (Japanese rice)	1/61	49/5422	0.427006	0.646979	0.558445	9269113	1
osa00250	Alanine, aspartate and glutamate metabolism - Oryza sativa japonica (Japanese rice)	1/61	53/5422	0.452594	0.66558	0.5745	4336554	1
osa00330	Arginine and proline metabolism - Oryza sativa japonica (Japanese rice)	1/61	60/5422	0.494696	0.706709	0.610001	4335108	1
osa00562	Inositol phosphate metabolism - Oryza sativa japonica (Japanese rice)	1/61	65/5422	0.522803	0.709108	0.612072	4337509	1
osa01240	Biosynthesis of cofactors - Oryza sativa japonica (Japanese rice)	3/61	248/5422	0.533644	0.709108	0.612072	4328780/4334104/4333410	3
osa04070	Phosphatidylinositol signaling system - Oryza sativa japonica (Japanese rice)	1/61	68/5422	0.538922	0.709108	0.612072	4337509	1
osa00710	Carbon fixation by Calvin cycle - Oryza sativa japonica (Japanese rice)	1/61	79/5422	0.593574	0.723022	0.624082	4326138	1
osa01200	Carbon metabolism - Oryza sativa japonica (Japanese rice)	3/61	272/5422	0.597428	0.723022	0.624082	4341322/4336554/4326138	3
osa01212	Fatty acid metabolism - Oryza sativa japonica (Japanese rice)	1/61	80/5422	0.598214	0.723022	0.624082	4334104	1
osa04145	Phagosome - Oryza sativa japonica (Japanese rice)	1/61	82/5422	0.607338	0.723022	0.624082	4337509	1
osa01250	Biosynthesis of nucleotide sugars - Oryza sativa japonica (Japanese rice)	1/61	89/5422	0.637697	0.729365	0.629557	4333410	1
osa04146	Peroxisome - Oryza sativa japonica (Japanese rice)	1/61	90/5422	0.641841	0.729365	0.629557	4335562	1
osa00230	Purine metabolism - Oryza sativa japonica (Japanese rice)	1/61	95/5422	0.661873	0.735414	0.634778	9270381	1
osa00620	Pyruvate metabolism - Oryza sativa japonica (Japanese rice)	1/61	101/5422	0.684459	0.743978	0.64217	4326138	1
osa00564	Glycerophospholipid metabolism - Oryza sativa japonica (Japanese rice)	1/61	119/5422	0.743685	0.778499	0.671967	4329468	1
osa04626	Plant-pathogen interaction - Oryza sativa japonica (Japanese rice)	2/61	234/5422	0.747359	0.778499	0.671967	4338382/4332981	2
osa04141	Protein processing in endoplasmic reticulum - Oryza sativa japonica (Japanese rice)	1/61	227/5422	0.927467	0.934011	0.806199	4328171	1
osa01230	Biosynthesis of amino acids - Oryza sativa japonica (Japanese rice)	1/61	235/5422	0.934011	0.934011	0.806199	4341322	1

## Sheet: Table S3 DEGs for KEGG in 96 h
ID	Description	GeneRatio	BgRatio	pvalue	p.adjust	qvalue	geneID	Count
dosa04814	Motor proteins - Oryza sativa japonica (Japanese rice) (RAPDB)	12/235	72/4837	0.000149266	0.0149266	0.0136696	Os03t0105600-01/Os12t0590500-00/Os05t0117798-01/Os03t0587200-01/Os03t0750300-00/Os12t0616000-01/Os10t0510000-01/Os01t0605500-00/Os01t0513900-01/Os03t0114000-01/Os05t0459400-01/Os07t0105700-01	12
dosa03030	DNA replication - Oryza sativa japonica (Japanese rice) (RAPDB)	8/235	38/4837	0.000379043	0.0189521	0.0173562	Os11t0484300-01/Os02t0829100-01/Os10t0574500-00/Os01t0544450-01/Os01t0868300-01/Os05t0476200-01/Os03t0214100-01/Os02t0797400-01	8
dosa03082	ATP-dependent chromatin remodeling - Oryza sativa japonica (Japanese rice) (RAPDB)	9/235	61/4837	0.00245136	0.054769	0.0501569	Os03t0279200-01/Os05t0113900-01/Os10t0418000-01/Os08t0427700-00/Os12t0530000-01/Os01t0502700-00/Os03t0162200-01/Os09t0540600-01/Os02t0214900-01	9
dosa01110	Biosynthesis of secondary metabolites - Oryza sativa japonica (Japanese rice) (RAPDB)	84/235	1325/4837	0.00251078	0.054769	0.0501569	Os10t0178500-01/Os10t0397400-01/Os11t0439600-01/Os03t0703100-01/Os07t0685800-01/Os04t0623500-01/Os06t0668200-01/Os08t0113100-01/Os02t0714200-01/Os05t0502200-01/Os10t0422200-01/Os09t0277800-01/Os02t0621300-01/Os09t0375000-01/Os06t0656000-00/Os09t0491100-01/Os04t0266900-01/Os04t0656800-01/Os06t0676700-01/Os01t0102000-01/Os05t0171000-01/Os02t0833900-01/Os01t0529800-01/Os03t0748100-01/Os04t0458600-01…	84
dosa00073	Cutin, suberine and wax biosynthesis - Oryza sativa japonica (Japanese rice) (RAPDB)	6/235	30/4837	0.00273845	0.054769	0.0501569	Os02t0621300-01/Os02t0734400-00/Os06t0254700-01/Os03t0167600-01/Os07t0489100-00/Os04t0511200-01	6
dosa00430	Taurine and hypotaurine metabolism - Oryza sativa japonica (Japanese rice) (RAPDB)	4/235	15/4837	0.00484951	0.0808251	0.0740188	Os04t0223500-01/Os09t0548700-01/Os03t0236200-01/Os03t0182000-00	4
dosa00940	Phenylpropanoid biosynthesis - Oryza sativa japonica (Japanese rice) (RAPDB)	17/235	184/4837	0.00752674	0.107525	0.0984702	Os04t0656800-01/Os02t0833900-01/Os06t0546500-01/Os01t0591000-01/Os02t0626400-01/Os05t0320700-02/Os10t0430200-01/Os07t0677500-00/Os01t0294700-01/Os04t0229100-01/Os03t0368900-01/Os09t0127300-01/Os05t0162000-01/Os02t0240100-01/Os02t0697400-01/Os02t0240300-01/Os08t0270400-00	17
dosa00520	Amino sugar and nucleotide sugar metabolism - Oryza sativa japonica (Japanese rice) (RAPDB)	14/235	151/4837	0.0142989	0.178736	0.163684	Os08t0526100-01/Os08t0113100-01/Os09t0480400-01/Os11t0124900-01/Os12t0555600-01/Os04t0376400-01/Os02t0605900-01/Os05t0580000-01/Os06t0356800-01/Os07t0632000-01/Os11t0600900-01/Os10t0542900-01/Os05t0248200-01/Os03t0418000-00	14
dosa00999	Biosynthesis of various plant secondary metabolites - Oryza sativa japonica (Japanese rice) (RAPDB)	7/235	56/4837	0.0177422	0.197136	0.180535	Os03t0703100-01/Os09t0491100-01/Os04t0513400-01/Os04t0447600-01/Os03t0797400-01/Os04t0513700-00/Os03t0797500-01	7
dosa04075	Plant hormone signal transduction - Oryza sativa japonica (Japanese rice) (RAPDB)	20/235	260/4837	0.0263299	0.263299	0.241126	Os04t0442300-01/Os10t0571300-01/Os03t0742900-01/Os03t0633800-01/Os10t0147400-01/Os02t0228900-01/Os11t0221000-01/Os01t0859300-01/Os02t0830200-01/Os04t0664400-01/Os04t0395800-01/Os10t0392400-01/Os03t0860100-01/Os10t0391400-01/Os03t0180800-01/Os03t0180900-01/Os06t0647200-01/Os07t0127500-01/Os09t0439200-01/Os03t0181100-01	20
dosa01100	Metabolic pathways - Oryza sativa japonica (Japanese rice) (RAPDB)	126/235	2297/4837	0.0313778	0.285253	0.261231	Os04t0223500-01/Os10t0397400-01/Os11t0439600-01/Os03t0703100-01/Os08t0526100-01/Os01t0927000-01/Os04t0623500-01/Os06t0668200-01/Os05t0412800-01/Os01t0860601-01/Os08t0113100-01/Os02t0714200-01/Os05t0502200-01/Os06t0257450-01/Os03t0320900-01/Os10t0422200-01/Os09t0277800-01/Os01t0370200-00/Os09t0548700-01/Os09t0375000-01/Os09t0480400-01/Os12t0120400-01/Os11t0124900-01/Os06t0656000-00/Os09t0491100-01…	126
dosa00500	Starch and sucrose metabolism - Oryza sativa japonica (Japanese rice) (RAPDB)	13/235	154/4837	0.0355227	0.296022	0.271094	Os03t0703100-01/Os08t0113100-01/Os09t0491100-01/Os03t0221500-01/Os07t0577300-01/Os06t0676700-01/Os05t0580000-01/Os07t0412100-01/Os04t0513400-01/Os03t0758100-01/Os04t0513700-00/Os04t0497200-01/Os10t0553300-01	13
dosa02010	ABC transporters - Oryza sativa japonica (Japanese rice) (RAPDB)	5/235	40/4837	0.0426391	0.327993	0.300373	Os08t0564300-01/Os04t0209300-01/Os10t0494300-01/Os04t0459000-01/Os01t0609300-01	5
dosa00564	Glycerophospholipid metabolism - Oryza sativa japonica (Japanese rice) (RAPDB)	9/235	102/4837	0.0584273	0.417338	0.382194	Os05t0502200-01/Os01t0102000-01/Os05t0171000-01/Os01t0683550-00/Os11t0473832-00/Os01t0720400-01/Os03t0283600-01/Os06t0604200-02/Os08t0131300-00	9
dosa00460	Cyanoamino acid metabolism - Oryza sativa japonica (Japanese rice) (RAPDB)	5/235	47/4837	0.0758852	0.505901	0.463299	Os03t0703100-01/Os06t0656000-00/Os09t0491100-01/Os04t0513400-01/Os04t0513700-00	5
dosa04146	Peroxisome - Oryza sativa japonica (Japanese rice) (RAPDB)	7/235	87/4837	0.128544	0.763154	0.698888	Os04t0623500-01/Os12t0127900-00/Os11t0131200-01/Os11t0169800-01/Os05t0573200-00/Os03t0167600-01/Os07t0489100-00	7
dosa00565	Ether lipid metabolism - Oryza sativa japonica (Japanese rice) (RAPDB)	3/235	26/4837	0.129763	0.763154	0.698888	Os01t0102000-01/Os05t0171000-01/Os06t0604200-02	3
dosa00230	Purine metabolism - Oryza sativa japonica (Japanese rice) (RAPDB)	7/235	91/4837	0.152071	0.763154	0.698888	Os11t0439600-01/Os06t0257450-01/Os03t0320900-01/Os12t0120400-01/Os02t0613900-01/Os05t0161500-01/Os11t0125900-00	7
dosa00908	Zeatin biosynthesis - Oryza sativa japonica (Japanese rice) (RAPDB)	3/235	28/4837	0.152631	0.763154	0.698888	Os10t0178500-01/Os01t0940000-01/Os10t0483500-01	3
dosa03430	Mismatch repair - Oryza sativa japonica (Japanese rice) (RAPDB)	3/235	28/4837	0.152631	0.763154	0.698888	Os02t0829100-01/Os10t0574500-00/Os03t0214100-01	3
dosa00905	Brassinosteroid biosynthesis - Oryza sativa japonica (Japanese rice) (RAPDB)	2/235	15/4837	0.163177	0.765821	0.701331	Os09t0441400-01/Os02t0204700-00	2
dosa00061	Fatty acid biosynthesis - Oryza sativa japonica (Japanese rice) (RAPDB)	4/235	45/4837	0.173097	0.765821	0.701331	Os09t0277800-01/Os03t0423300-01/Os11t0169800-01/Os03t0748100-01	4
dosa00480	Glutathione metabolism - Oryza sativa japonica (Japanese rice) (RAPDB)	8/235	115/4837	0.194624	0.765821	0.701331	Os05t0412800-01/Os06t0257450-01/Os01t0370200-00/Os03t0135100-01/Os05t0573200-00/Os03t0134900-01/Os01t0370900-00/Os10t0525800-00	8
dosa01232	Nucleotide metabolism - Oryza sativa japonica (Japanese rice) (RAPDB)	6/235	82/4837	0.206892	0.765821	0.701331	Os11t0439600-01/Os06t0257450-01/Os03t0320900-01/Os02t0613900-01/Os01t0712700-01/Os11t0125900-00	6
dosa00250	Alanine, aspartate and glutamate metabolism - Oryza sativa japonica (Japanese rice) (RAPDB)	4/235	49/4837	0.213213	0.765821	0.701331	Os08t0205900-01/Os03t0183600-00/Os03t0338000-01/Os03t0236200-01	4
dosa00592	alpha-Linolenic acid metabolism - Oryza sativa japonica (Japanese rice) (RAPDB)	4/235	49/4837	0.213213	0.765821	0.701331	Os05t0362100-01/Os03t0132000-01/Os06t0215900-01/Os12t0448900-01	4
dosa00910	Nitrogen metabolism - Oryza sativa japonica (Japanese rice) (RAPDB)	3/235	33/4837	0.21443	0.765821	0.701331	Os01t0640000-00/Os02t0770800-01/Os08t0468100-01	3
dosa00941	Flavonoid biosynthesis - Oryza sativa japonica (Japanese rice) (RAPDB)	3/235	33/4837	0.21443	0.765821	0.701331	Os05t0320700-02/Os04t0630400-01/Os10t0320100-01	3
dosa00780	Biotin metabolism - Oryza sativa japonica (Japanese rice) (RAPDB)	2/235	20/4837	0.253421	0.873867	0.800278	Os09t0277800-01/Os03t0748100-01	2
dosa04016	MAPK signaling pathway - plant - Oryza sativa japonica (Japanese rice) (RAPDB)	9/235	148/4837	0.291453	0.948125	0.868283	Os06t0203800-01/Os06t0130100-01/Os01t0810300-01/Os05t0545300-01/Os03t0860100-01/Os07t0127500-01/Os10t0542900-01/Os03t0418000-00/Os04t0578000-01	9
dosa00100	Steroid biosynthesis - Oryza sativa japonica (Japanese rice) (RAPDB)	3/235	39/4837	0.293919	0.948125	0.868283	Os10t0397400-01/Os03t0108500-01/Os05t0211100-01	3
dosa03083	Polycomb repressive complex - Oryza sativa japonica (Japanese rice) (RAPDB)	4/235	61/4837	0.344237	0.999969	0.915761	Os08t0528100-00/Os08t0527900-00/Os09t0540600-01/Os02t0214900-01	4
dosa01212	Fatty acid metabolism - Oryza sativa japonica (Japanese rice) (RAPDB)	5/235	80/4837	0.348167	0.999969	0.915761	Os09t0277800-01/Os03t0423300-01/Os11t0169800-01/Os03t0748100-01/Os05t0362100-01	5
dosa00053	Ascorbate and aldarate metabolism - Oryza sativa japonica (Japanese rice) (RAPDB)	4/235	62/4837	0.355467	0.999969	0.915761	Os08t0526100-01/Os06t0567200-01/Os12t0190000-01/Os02t0124600-00	4
dosa00240	Pyrimidine metabolism - Oryza sativa japonica (Japanese rice) (RAPDB)	4/235	63/4837	0.366696	0.999969	0.915761	Os11t0439600-01/Os06t0257450-01/Os01t0712700-01/Os11t0125900-00	4
dosa00650	Butanoate metabolism - Oryza sativa japonica (Japanese rice) (RAPDB)	2/235	27/4837	0.380323	0.999969	0.915761	Os08t0205900-01/Os03t0236200-01	2
dosa03410	Base excision repair - Oryza sativa japonica (Japanese rice) (RAPDB)	3/235	47/4837	0.401727	0.999969	0.915761	Os01t0351200-00/Os07t0530100-01/Os10t0574500-00	3
dosa00960	Tropane, piperidine and pyridine alkaloid biosynthesis - Oryza sativa japonica (Japanese rice) (RAPDB)	2/235	29/4837	0.415121	0.999969	0.915761	Os01t0931000-00/Os11t0443700-01	2
dosa04820	Cytoskeleton in muscle cells - Oryza sativa japonica (Japanese rice) (RAPDB)	1/235	11/4837	0.422139	0.999969	0.915761	Os09t0375000-01	1
dosa00052	Galactose metabolism - Oryza sativa japonica (Japanese rice) (RAPDB)	3/235	50/4837	0.441191	0.999969	0.915761	Os06t0676700-01/Os04t0458600-01/Os03t0808900-01	3
dosa03440	Homologous recombination - Oryza sativa japonica (Japanese rice) (RAPDB)	3/235	51/4837	0.45413	0.999969	0.915761	Os02t0829100-01/Os04t0433800-01/Os03t0214100-01	3
dosa00591	Linoleic acid metabolism - Oryza sativa japonica (Japanese rice) (RAPDB)	1/235	14/4837	0.502527	0.999969	0.915761	Os03t0738600-01	1
dosa00750	Vitamin B6 metabolism - Oryza sativa japonica (Japanese rice) (RAPDB)	1/235	14/4837	0.502527	0.999969	0.915761	Os10t0100700-01	1
dosa00051	Fructose and mannose metabolism - Oryza sativa japonica (Japanese rice) (RAPDB)	3/235	60/4837	0.564039	0.999969	0.915761	Os08t0113100-01/Os02t0714200-01/Os11t0600900-01	3
dosa00062	Fatty acid elongation - Oryza sativa japonica (Japanese rice) (RAPDB)	2/235	39/4837	0.572114	0.999969	0.915761	Os01t0529800-01/Os02t0205500-01	2
dosa00450	Selenocompound metabolism - Oryza sativa japonica (Japanese rice) (RAPDB)	1/235	18/4837	0.592651	0.999969	0.915761	Os10t0517500-02	1
dosa00511	Other glycan degradation - Oryza sativa japonica (Japanese rice) (RAPDB)	1/235	18/4837	0.592651	0.999969	0.915761	Os10t0339290-01	1
dosa01250	Biosynthesis of nucleotide sugars - Oryza sativa japonica (Japanese rice) (RAPDB)	4/235	85/4837	0.598615	0.999969	0.915761	Os08t0526100-01/Os08t0113100-01/Os05t0580000-01/Os11t0600900-01	4
dosa04120	Ubiquitin mediated proteolysis - Oryza sativa japonica (Japanese rice) (RAPDB)	6/235	129/4837	0.603671	0.999969	0.915761	Os02t0700100-01/Os04t0599800-01/Os01t0273100-01/Os07t0659800-01/Os09t0452700-00/Os01t0123700-00	6
dosa00730	Thiamine metabolism - Oryza sativa japonica (Japanese rice) (RAPDB)	1/235	19/4837	0.612516	0.999969	0.915761	Os07t0190000-01	1
dosa00360	Phenylalanine metabolism - Oryza sativa japonica (Japanese rice) (RAPDB)	2/235	43/4837	0.625816	0.999969	0.915761	Os02t0626400-01/Os04t0184100-01	2
dosa00904	Diterpenoid biosynthesis - Oryza sativa japonica (Japanese rice) (RAPDB)	2/235	43/4837	0.625816	0.999969	0.915761	Os01t0757200-01/Os06t0568600-01	2
dosa00130	Ubiquinone and other terpenoid-quinone biosynthesis - Oryza sativa japonica (Japanese rice) (RAPDB)	2/235	45/4837	0.650653	0.999969	0.915761	Os05t0320700-02/Os02t0697400-01	2
dosa00950	Isoquinoline alkaloid biosynthesis - Oryza sativa japonica (Japanese rice) (RAPDB)	1/235	22/4837	0.666505	0.999969	0.915761	Os01t0793300-01	1
dosa00900	Terpenoid backbone biosynthesis - Oryza sativa japonica (Japanese rice) (RAPDB)	2/235	49/4837	0.696385	0.999969	0.915761	Os03t0197000-01/Os07t0190000-01	2
dosa03420	Nucleotide excision repair - Oryza sativa japonica (Japanese rice) (RAPDB)	3/235	73/4837	0.696768	0.999969	0.915761	Os02t0829100-01/Os10t0574500-00/Os03t0214100-01	3
dosa00400	Phenylalanine, tyrosine and tryptophan biosynthesis - Oryza sativa japonica (Japanese rice) (RAPDB)	2/235	50/4837	0.707019	0.999969	0.915761	Os04t0406600-01/Os09t0255400-01	2
dosa00071	Fatty acid degradation - Oryza sativa japonica (Japanese rice) (RAPDB)	2/235	51/4837	0.717341	0.999969	0.915761	Os11t0169800-01/Os05t0362100-01	2
dosa00710	Carbon fixation in photosynthetic organisms - Oryza sativa japonica (Japanese rice) (RAPDB)	3/235	76/4837	0.722664	0.999969	0.915761	Os06t0668200-01/Os04t0266900-01/Os03t0183600-00	3
dosa00945	Stilbenoid, diarylheptanoid and gingerol biosynthesis - Oryza sativa japonica (Japanese rice) (RAPDB)	1/235	26/4837	0.727015	0.999969	0.915761	Os05t0320700-02	1
dosa00790	Folate biosynthesis - Oryza sativa japonica (Japanese rice) (RAPDB)	1/235	27/4837	0.74035	0.999969	0.915761	Os01t0238500-01	1
dosa00195	Photosynthesis - Oryza sativa japonica (Japanese rice) (RAPDB)	2/235	55/4837	0.755621	0.999969	0.915761	Os01t0860601-01/Os08t0104600-02	2
dosa00380	Tryptophan metabolism - Oryza sativa japonica (Japanese rice) (RAPDB)	2/235	55/4837	0.755621	0.999969	0.915761	Os01t0273800-01/Os04t0184100-01	2
dosa00030	Pentose phosphate pathway - Oryza sativa japonica (Japanese rice) (RAPDB)	2/235	56/4837	0.764466	0.999969	0.915761	Os02t0714200-01/Os04t0266900-01	2
dosa00906	Carotenoid biosynthesis - Oryza sativa japonica (Japanese rice) (RAPDB)	1/235	29/4837	0.765104	0.999969	0.915761	Os10t0533500-00	1
dosa01210	2-Oxocarboxylic acid metabolism - Oryza sativa japonica (Japanese rice) (RAPDB)	3/235	82/4837	0.769262	0.999969	0.915761	Os03t0183600-00/Os05t0573200-00/Os03t0338000-01	3
dosa00562	Inositol phosphate metabolism - Oryza sativa japonica (Japanese rice) (RAPDB)	2/235	57/4837	0.773034	0.999969	0.915761	Os01t0102000-01/Os03t0230500-01	2
dosa04070	Phosphatidylinositol signaling system - Oryza sativa japonica (Japanese rice) (RAPDB)	2/235	58/4837	0.78133	0.999969	0.915761	Os01t0810300-01/Os03t0230500-01	2
dosa00310	Lysine degradation - Oryza sativa japonica (Japanese rice) (RAPDB)	1/235	33/4837	0.807781	0.999969	0.915761	Os01t0927000-01	1
dosa00220	Arginine biosynthesis - Oryza sativa japonica (Japanese rice) (RAPDB)	1/235	34/4837	0.817184	0.999969	0.915761	Os03t0183600-00	1
dosa00785	Lipoic acid metabolism - Oryza sativa japonica (Japanese rice) (RAPDB)	1/235	34/4837	0.817184	0.999969	0.915761	Os05t0511500-01	1
dosa04712	Circadian rhythm - plant - Oryza sativa japonica (Japanese rice) (RAPDB)	1/235	35/4837	0.826129	0.999969	0.915761	Os02t0635800-01	1
dosa04626	Plant-pathogen interaction - Oryza sativa japonica (Japanese rice) (RAPDB)	8/235	214/4837	0.826157	0.999969	0.915761	Os05t0380900-01/Os01t0135700-01/Os01t0529800-01/Os08t0540400-01/Os01t0810300-01/Os03t0133400-01/Os02t0205500-01/Os07t0127500-01	8
dosa01240	Biosynthesis of cofactors - Oryza sativa japonica (Japanese rice) (RAPDB)	9/235	238/4837	0.827548	0.999969	0.915761	Os08t0526100-01/Os09t0277800-01/Os05t0511500-01/Os03t0748100-01/Os10t0100700-01/Os12t0190000-01/Os11t0600900-01/Os01t0238500-01/Os02t0124600-00	9
dosa00270	Cysteine and methionine metabolism - Oryza sativa japonica (Japanese rice) (RAPDB)	4/235	118/4837	0.833561	0.999969	0.915761	Os10t0422200-01/Os10t0517500-02/Os03t0338000-01/Os04t0578000-01	4
dosa00600	Sphingolipid metabolism - Oryza sativa japonica (Japanese rice) (RAPDB)	1/235	36/4837	0.834638	0.999969	0.915761	Os02t0639600-01	1
dosa01040	Biosynthesis of unsaturated fatty acids - Oryza sativa japonica (Japanese rice) (RAPDB)	1/235	36/4837	0.834638	0.999969	0.915761	Os03t0423300-01	1
dosa00920	Sulfur metabolism - Oryza sativa japonica (Japanese rice) (RAPDB)	1/235	37/4837	0.842732	0.999969	0.915761	Os07t0509800-01	1
dosa04130	SNARE interactions in vesicular transport - Oryza sativa japonica (Japanese rice) (RAPDB)	1/235	37/4837	0.842732	0.999969	0.915761	Os03t0736500-01	1
dosa00260	Glycine, serine and threonine metabolism - Oryza sativa japonica (Japanese rice) (RAPDB)	2/235	69/4837	0.856378	0.999969	0.915761	Os04t0516600-01/Os03t0338000-01	2
dosa00561	Glycerolipid metabolism - Oryza sativa japonica (Japanese rice) (RAPDB)	2/235	71/4837	0.867201	0.999969	0.915761	Os05t0502200-01/Os08t0131300-00	2
dosa03018	RNA degradation - Oryza sativa japonica (Japanese rice) (RAPDB)	3/235	99/4837	0.867578	0.999969	0.915761	Os09t0375000-01/Os04t0684900-01/Os03t0316900-01	3
dosa01230	Biosynthesis of amino acids - Oryza sativa japonica (Japanese rice) (RAPDB)	8/235	231/4837	0.882789	0.999969	0.915761	Os06t0668200-01/Os09t0375000-01/Os04t0266900-01/Os03t0183600-00/Os05t0573200-00/Os04t0516600-01/Os04t0406600-01/Os09t0255400-01	8
dosa00410	beta-Alanine metabolism - Oryza sativa japonica (Japanese rice) (RAPDB)	1/235	43/4837	0.88365	0.999969	0.915761	Os03t0236200-01	1
dosa04145	Phagosome - Oryza sativa japonica (Japanese rice) (RAPDB)	2/235	75/4837	0.886641	0.999969	0.915761	Os03t0105600-01/Os01t0229400-01	2
dosa00350	Tyrosine metabolism - Oryza sativa japonica (Japanese rice) (RAPDB)	1/235	44/4837	0.889353	0.999969	0.915761	Os01t0793300-01	1
dosa00280	Valine, leucine and isoleucine degradation - Oryza sativa japonica (Japanese rice) (RAPDB)	1/235	45/4837	0.894778	0.999969	0.915761	Os03t0338000-01	1
dosa00010	Glycolysis / Gluconeogenesis - Oryza sativa japonica (Japanese rice) (RAPDB)	4/235	137/4837	0.907313	0.999969	0.915761	Os06t0668200-01/Os02t0714200-01/Os09t0375000-01/Os04t0458600-01	4
dosa04148	Efferocytosis - Oryza sativa japonica (Japanese rice) (RAPDB)	1/235	49/4837	0.913955	0.999969	0.915761	Os01t0229400-01	1
dosa00330	Arginine and proline metabolism - Oryza sativa japonica (Japanese rice) (RAPDB)	1/235	55/4837	0.936391	0.999969	0.915761	Os04t0184100-01	1
dosa00020	Citrate cycle (TCA cycle) - Oryza sativa japonica (Japanese rice) (RAPDB)	1/235	58/4837	0.945317	0.999969	0.915761	Os05t0573200-00	1
dosa03015	mRNA surveillance pathway - Oryza sativa japonica (Japanese rice) (RAPDB)	2/235	103/4837	0.964316	0.999969	0.915761	Os09t0542700-00/Os05t0373900-01	2
dosa00040	Pentose and glucuronate interconversions - Oryza sativa japonica (Japanese rice) (RAPDB)	1/235	71/4837	0.971634	0.999969	0.915761	Os01t0311800-01	1
dosa00630	Glyoxylate and dicarboxylate metabolism - Oryza sativa japonica (Japanese rice) (RAPDB)	1/235	73/4837	0.974363	0.999969	0.915761	Os04t0623500-01	1
dosa03008	Ribosome biogenesis in eukaryotes - Oryza sativa japonica (Japanese rice) (RAPDB)	1/235	84/4837	0.985312	0.999969	0.915761	Os01t0280500-01	1
dosa01200	Carbon metabolism - Oryza sativa japonica (Japanese rice) (RAPDB)	6/235	264/4837	0.990902	0.999969	0.915761	Os04t0623500-01/Os06t0668200-01/Os09t0375000-01/Os04t0266900-01/Os03t0183600-00/Os05t0573200-00	6
dosa04144	Endocytosis - Oryza sativa japonica (Japanese rice) (RAPDB)	2/235	148/4837	0.995071	0.999969	0.915761	Os05t0171000-01/Os06t0604200-02	2
dosa00190	Oxidative phosphorylation - Oryza sativa japonica (Japanese rice) (RAPDB)	1/235	116/4837	0.997117	0.999969	0.915761	Os07t0564500-01	1
dosa03010	Ribosome - Oryza sativa japonica (Japanese rice) (RAPDB)	4/235	296/4837	0.999796	0.999969	0.915761	Os03t0249400-01/Os02t0529700-01/Os10t0484400-02/Os09t0452700-00	4
dosa04141	Protein processing in endoplasmic reticulum - Oryza sativa japonica (Japanese rice) (RAPDB)	1/235	204/4837	0.999969	0.999969	0.915761	Os02t0711300-01	1

## Sheet: Table S3 DEGs for KEGG in 120 h
ID	Description	GeneRatio	BgRatio	pvalue	p.adjust	qvalue	geneID	Count
dosa01110	Biosynthesis of secondary metabolites - Oryza sativa japonica (Japanese rice) (RAPDB)	239/536	1325/4837	8.11547e-20	9.41394e-18	8.20089e-18	Os02t0833900-01/Os04t0678700-01/Os02t0608600-01/Os09t0277800-01/Os06t0367100-01/Os07t0685800-01/Os01t0102000-01/Os06t0570100-01/Os03t0760700-01/Os10t0178500-01/Os01t0883800-01/Os08t0342400-01/Os06t0204400-01/Os03t0781400-01/Os06t0656000-00/Os05t0155000-01/Os02t0197700-01/Os10t0516100-01/Os04t0116600-01/Os03t0708000-01/Os03t0856700-01/Os05t0502200-01/Os06t0664200-01/Os11t0439600-01/Os05t0456300-01…	239
dosa01100	Metabolic pathways - Oryza sativa japonica (Japanese rice) (RAPDB)	334/536	2297/4837	1.95394e-13	1.00625e-11	8.76585e-12	Os04t0223500-01/Os03t0135300-01/Os02t0833900-01/Os04t0678700-01/Os02t0608600-01/Os09t0277800-01/Os01t0746700-00/Os09t0444200-01/Os06t0367100-01/Os12t0120400-01/Os07t0658700-01/Os04t0412200-01/Os07t0105600-01/Os05t0455700-01/Os01t0102000-01/Os06t0570100-01/Os03t0760700-01/Os02t0578400-01/Os03t0356582-01/Os01t0883800-01/Os08t0342400-01/Os01t0312500-01/Os06t0204400-01/Os06t0109600-01/Os06t0227250-00…	334
dosa00940	Phenylpropanoid biosynthesis - Oryza sativa japonica (Japanese rice) (RAPDB)	56/536	184/4837	2.60236e-13	1.00625e-11	8.76585e-12	Os02t0833900-01/Os12t0191500-01/Os04t0498700-01/Os09t0507500-01/Os06t0695500-01/Os08t0143300-00/Os02t0626400-01/Os09t0127300-01/Os05t0320700-02/Os05t0427400-00/Os02t0180700-01/Os04t0229100-01/Os01t0591000-01/Os04t0518400-01/Os02t0627100-01/Os01t0327100-01/Os03t0368900-01/Os08t0270400-00/Os08t0441500-01/Os08t0448000-01/Os05t0162000-01/Os09t0419200-01/Os02t0240100-01/Os01t0901600-01/Os01t0962700-01…	56
dosa00904	Diterpenoid biosynthesis - Oryza sativa japonica (Japanese rice) (RAPDB)	21/536	43/4837	5.98166e-10	1.73468e-08	1.51116e-08	Os06t0570100-01/Os01t0883800-01/Os03t0856700-01/Os01t0757200-01/Os06t0569500-01/Os12t0491800-01/Os02t0569400-01/Os04t0180400-01/Os02t0570400-01/Os02t0571900-01/Os02t0571100-01/Os04t0179200-01/Os04t0179700-01/Os02t0570700-01/Os02t0569900-01/Os06t0599200-01/Os04t0178300-01/Os04t0178400-01/Os06t0568600-01/Os01t0209700-01/Os05t0514600-01	21
dosa04075	Plant hormone signal transduction - Oryza sativa japonica (Japanese rice) (RAPDB)	54/536	260/4837	2.13842e-06	4.96114e-05	4.32187e-05	Os04t0442300-01/Os05t0230700-01/Os12t0601300-01/Os01t0670800-01/Os10t0571300-01/Os05t0521300-01/Os02t0766700-01/Os04t0442000-01/Os03t0633800-01/Os06t0597000-01/Os05t0515400-01/Os06t0211200-01/Os03t0742900-01/Os04t0432000-01/Os05t0500900-01/Os02t0228900-01/Os02t0445100-01/Os06t0265400-01/Os02t0445600-01/Os12t0626200-01/Os10t0147400-01/Os03t0402800-01/Os10t0392400-01/Os04t0395800-01/Os10t0575000-01…	54
dosa00073	Cutin, suberine and wax biosynthesis - Oryza sativa japonica (Japanese rice) (RAPDB)	13/536	30/4837	6.61741e-06	0.000127937	0.000111451	Os04t0354600-01/Os06t0680700-01/Os04t0407900-01/Os09t0363900-01/Os06t0254700-01/Os04t0511200-01/Os03t0167600-01/Os02t0734400-00/Os07t0489100-00/Os03t0168600-01/Os02t0621300-01/Os06t0254600-01/Os04t0353600-01	13
dosa00480	Glutathione metabolism - Oryza sativa japonica (Japanese rice) (RAPDB)	29/536	115/4837	1.27989e-05	0.000212096	0.000184766	Os03t0135300-01/Os02t0465900-01/Os10t0528900-01/Os10t0529300-01/Os06t0257450-01/Os01t0370200-00/Os03t0135100-01/Os03t0134900-01/Os02t0482400-01/Os06t0127900-01/Os10t0527400-01/Os10t0527800-01/Os10t0525800-00/Os10t0415300-01/Os01t0949750-00/Os03t0785900-01/Os01t0370900-00/Os01t0558100-01/Os10t0530500-01/Os10t0529500-01/Os01t0692100-01/Os07t0152700-00/Os01t0949700-01/Os03t0283200-00/Os01t0371500-01…	29
dosa00999	Biosynthesis of various plant secondary metabolites - Oryza sativa japonica (Japanese rice) (RAPDB)	16/536	56/4837	0.000249034	0.003611	0.0031457	Os03t0237100-01/Os09t0491100-01/Os03t0703100-01/Os04t0513400-01/Os01t0897600-01/Os09t0511600-01/Os04t0513700-00/Os04t0167800-01/Os04t0447600-01/Os04t0447700-01/Os05t0366600-01/Os03t0212800-01/Os03t0797500-01/Os09t0490400-00/Os03t0797400-01/Os10t0323500-01	16
dosa00592	alpha-Linolenic acid metabolism - Oryza sativa japonica (Japanese rice) (RAPDB)	14/536	49/4837	0.000602874	0.00777038	0.00676911	Os05t0155000-01/Os03t0708000-01/Os05t0362100-01/Os12t0448900-01/Os06t0215900-01/Os03t0132000-01/Os03t0225900-01/Os08t0509100-01/Os04t0447100-01/Os09t0502500-01/Os02t0218700-01/Os04t0359700-00/Os05t0102000-01/Os02t0194700-01	14
dosa00460	Cyanoamino acid metabolism - Oryza sativa japonica (Japanese rice) (RAPDB)	12/536	47/4837	0.00413674	0.0479861	0.0418028	Os06t0656000-00/Os09t0491100-01/Os03t0703100-01/Os04t0513400-01/Os01t0897600-01/Os09t0511600-01/Os04t0513700-00/Os05t0366600-01/Os03t0212800-01/Os09t0490400-00/Os04t0650700-01/Os10t0323500-01	12
dosa04016	MAPK signaling pathway - plant - Oryza sativa japonica (Japanese rice) (RAPDB)	27/536	148/4837	0.00572097	0.0603302	0.0525563	Os06t0203800-01/Os06t0130100-01/Os04t0432000-01/Os12t0541300-01/Os01t0810300-01/Os05t0474800-01/Os10t0575000-01/Os03t0860100-01/Os07t0127500-01/Os04t0578000-01/Os05t0545300-01/Os03t0324200-01/Os01t0826400-01/Os09t0325700-01/Os03t0285800-01/Os05t0399400-00/Os07t0129200-01/Os10t0542900-01/Os05t0399300-01/Os01t0382000-01/Os07t0126500-00/Os10t0543400-00/Os04t0618700-01/Os05t0572700-01/Os08t0508700-01…	27
dosa00520	Amino sugar and nucleotide sugar metabolism - Oryza sativa japonica (Japanese rice) (RAPDB)	26/536	151/4837	0.0139702	0.124961	0.108859	Os06t0227250-00/Os04t0376400-01/Os04t0640700-01/Os09t0298200-01/Os06t0727300-00/Os11t0701500-01/Os11t0701000-01/Os09t0480400-01/Os02t0605900-01/Os05t0580000-01/Os08t0374800-01/Os11t0591100-01/Os06t0356800-01/Os07t0632000-01/Os01t0814900-01/Os11t0600900-01/Os01t0860500-02/Os05t0248200-01/Os05t0399400-00/Os09t0323000-01/Os01t0940100-01/Os10t0542900-01/Os11t0702100-01/Os05t0399300-01/Os10t0543400-00…	26
dosa00591	Linoleic acid metabolism - Oryza sativa japonica (Japanese rice) (RAPDB)	5/536	14/4837	0.0140042	0.124961	0.108859	Os03t0708000-01/Os08t0509100-01/Os04t0447100-01/Os03t0700700-01/Os02t0194700-01	5
dosa00500	Starch and sucrose metabolism - Oryza sativa japonica (Japanese rice) (RAPDB)	26/536	154/4837	0.017761	0.147163	0.1282	Os06t0367100-01/Os03t0401300-01/Os07t0577300-01/Os09t0298200-01/Os09t0491100-01/Os03t0703100-01/Os05t0580000-01/Os04t0513400-01/Os07t0412100-01/Os01t0897600-01/Os09t0511600-01/Os04t0513700-00/Os08t0445700-01/Os03t0758100-01/Os05t0366600-01/Os03t0212800-01/Os10t0553300-01/Os01t0940100-01/Os09t0490400-00/Os10t0465700-01/Os04t0535600-01/Os02t0765600-01/Os10t0521000-01/Os04t0497200-01/Os04t0309600-01…	26
dosa00430	Taurine and hypotaurine metabolism - Oryza sativa japonica (Japanese rice) (RAPDB)	5/536	15/4837	0.0191337	0.147967	0.128901	Os04t0223500-01/Os03t0236200-01/Os04t0447800-01/Os09t0548700-01/Os03t0182000-00	5
dosa00941	Flavonoid biosynthesis - Oryza sativa japonica (Japanese rice) (RAPDB)	8/536	33/4837	0.024434	0.177147	0.15432	Os04t0630100-01/Os04t0630300-01/Os05t0320700-02/Os04t0630400-01/Os10t0320100-01/Os11t0116300-01/Os11t0530600-01/Os02t0467600-01	8
dosa00908	Zeatin biosynthesis - Oryza sativa japonica (Japanese rice) (RAPDB)	7/536	28/4837	0.0293837	0.19121	0.166571	Os10t0178500-01/Os01t0775400-01/Os01t0940000-01/Os10t0483500-01/Os05t0311801-00/Os01t0197700-01/Os04t0556400-01	7
dosa00564	Glycerophospholipid metabolism - Oryza sativa japonica (Japanese rice) (RAPDB)	18/536	102/4837	0.0296705	0.19121	0.166571	Os01t0102000-01/Os06t0204400-01/Os03t0708000-01/Os05t0502200-01/Os01t0971600-01/Os07t0260400-01/Os11t0473832-00/Os01t0720400-01/Os03t0283600-01/Os01t0783200-01/Os04t0634700-01/Os03t0852800-00/Os02t0514500-01/Os01t0693300-01/Os12t0563000-00/Os05t0548900-01/Os05t0457800-01/Os06t0604200-02	18
dosa00360	Phenylalanine metabolism - Oryza sativa japonica (Japanese rice) (RAPDB)	9/536	43/4837	0.0426457	0.247345	0.215473	Os02t0626400-01/Os05t0427400-00/Os04t0518400-01/Os02t0627100-01/Os11t0644800-00/Os06t0338200-01/Os08t0140300-01/Os04t0184100-01/Os10t0400500-00	9
dosa00410	beta-Alanine metabolism - Oryza sativa japonica (Japanese rice) (RAPDB)	9/536	43/4837	0.0426457	0.247345	0.215473	Os04t0540600-01/Os03t0236200-01/Os04t0671200-01/Os04t0671300-01/Os04t0447800-01/Os06t0338200-01/Os09t0368200-00/Os02t0736400-01/Os12t0178000-01	9
dosa00270	Cysteine and methionine metabolism - Oryza sativa japonica (Japanese rice) (RAPDB)	19/536	118/4837	0.0589658	0.318005	0.277028	Os03t0760700-01/Os08t0342400-01/Os10t0422200-01/Os01t0580500-01/Os11t0484000-01/Os04t0345800-00/Os04t0669900-00/Os04t0578000-01/Os08t0434300-01/Os11t0644800-00/Os03t0221200-01/Os08t0447000-01/Os12t0623900-01/Os10t0517500-02/Os03t0196600-01/Os09t0294000-01/Os03t0338000-01/Os04t0551200-01/Os06t0564400-00	19
dosa00565	Ether lipid metabolism - Oryza sativa japonica (Japanese rice) (RAPDB)	6/536	26/4837	0.0603114	0.318005	0.277028	Os01t0102000-01/Os06t0204400-01/Os03t0708000-01/Os07t0260400-01/Os03t0852800-00/Os06t0604200-02	6
dosa01232	Nucleotide metabolism - Oryza sativa japonica (Japanese rice) (RAPDB)	14/536	82/4837	0.0647468	0.326549	0.284471	Os05t0455700-01/Os06t0109600-01/Os03t0648900-01/Os03t0320900-01/Os11t0439600-01/Os06t0257450-01/Os02t0613900-01/Os12t0123500-01/Os12t0589100-01/Os06t0127900-01/Os01t0712700-01/Os04t0671100-01/Os08t0557900-01/Os12t0236400-01	14
dosa00950	Isoquinoline alkaloid biosynthesis - Oryza sativa japonica (Japanese rice) (RAPDB)	5/536	22/4837	0.0881189	0.425908	0.371027	Os11t0644800-00/Os06t0338200-01/Os08t0140300-01/Os01t0793300-01/Os10t0400500-00	5
dosa00261	Monobactam biosynthesis - Oryza sativa japonica (Japanese rice) (RAPDB)	3/536	11/4837	0.113725	0.521264	0.454096	Os03t0760700-01/Os08t0342400-01/Os09t0294000-01	3
dosa00130	Ubiquinone and other terpenoid-quinone biosynthesis - Oryza sativa japonica (Japanese rice) (RAPDB)	8/536	45/4837	0.118407	0.521264	0.454096	Os08t0143300-00/Os05t0320700-02/Os08t0448000-01/Os11t0644800-00/Os01t0901600-01/Os02t0697400-01/Os08t0245200-01/Os02t0467600-01	8
dosa00230	Purine metabolism - Oryza sativa japonica (Japanese rice) (RAPDB)	14/536	91/4837	0.126621	0.521264	0.454096	Os12t0120400-01/Os03t0320900-01/Os11t0439600-01/Os06t0257450-01/Os02t0613900-01/Os12t0123500-01/Os12t0589100-01/Os06t0127900-01/Os04t0671100-01/Os03t0202001-01/Os05t0161500-01/Os12t0236400-01/Os05t0161800-01/Os11t0634800-00	14
dosa00100	Steroid biosynthesis - Oryza sativa japonica (Japanese rice) (RAPDB)	7/536	39/4837	0.13375	0.521264	0.454096	Os11t0525200-01/Os03t0108500-01/Os02t0113200-00/Os02t0323600-01/Os05t0211100-01/Os01t0211600-01/Os01t0210900-01	7
dosa00260	Glycine, serine and threonine metabolism - Oryza sativa japonica (Japanese rice) (RAPDB)	11/536	69/4837	0.136322	0.521264	0.454096	Os03t0760700-01/Os08t0342400-01/Os10t0516100-01/Os04t0516600-01/Os07t0182100-01/Os06t0338200-01/Os08t0447000-01/Os09t0294000-01/Os03t0338000-01/Os09t0498500-00/Os11t0138600-00	11
dosa00053	Ascorbate and aldarate metabolism - Oryza sativa japonica (Japanese rice) (RAPDB)	10/536	62/4837	0.142701	0.521264	0.454096	Os05t0456300-01/Os11t0143500-01/Os04t0540600-01/Os08t0114300-01/Os11t0591100-01/Os12t0190000-01/Os12t0178000-01/Os02t0124600-00/Os02t0124400-01/Os02t0707000-00	10
dosa02010	ABC transporters - Oryza sativa japonica (Japanese rice) (RAPDB)	7/536	40/4837	0.147623	0.521264	0.454096	Os08t0564300-01/Os01t0723800-01/Os01t0534700-00/Os04t0459000-01/Os01t0609300-01/Os01t0342750-01/Os01t0609200-00	7
dosa00380	Tryptophan metabolism - Oryza sativa japonica (Japanese rice) (RAPDB)	9/536	55/4837	0.149219	0.521264	0.454096	Os04t0540600-01/Os12t0268000-01/Os01t0273800-01/Os08t0140300-01/Os09t0344500-01/Os01t0274100-00/Os12t0178000-01/Os04t0184100-01/Os10t0400500-00	9
dosa00730	Thiamine metabolism - Oryza sativa japonica (Japanese rice) (RAPDB)	4/536	19/4837	0.151521	0.521264	0.454096	Os03t0679700-01/Os07t0190000-01/Os04t0671100-01/Os12t0236400-01	4
dosa00240	Pyrimidine metabolism - Oryza sativa japonica (Japanese rice) (RAPDB)	10/536	63/4837	0.153907	0.521264	0.454096	Os05t0455700-01/Os06t0109600-01/Os03t0648900-01/Os11t0439600-01/Os06t0257450-01/Os12t0123500-01/Os06t0127900-01/Os01t0712700-01/Os08t0557900-01/Os02t0736400-01	10
dosa00561	Glycerolipid metabolism - Oryza sativa japonica (Japanese rice) (RAPDB)	11/536	71/4837	0.157278	0.521264	0.454096	Os09t0444200-01/Os05t0502200-01/Os05t0456300-01/Os04t0540600-01/Os01t0783200-01/Os04t0634700-01/Os12t0178000-01/Os01t0693300-01/Os08t0299400-01/Os12t0563000-00/Os05t0457800-01	11
dosa00780	Biotin metabolism - Oryza sativa japonica (Japanese rice) (RAPDB)	4/536	20/4837	0.173838	0.560146	0.487967	Os09t0277800-01/Os04t0445700-01/Os07t0616200-01/Os03t0748100-01	4
dosa00400	Phenylalanine, tyrosine and tryptophan biosynthesis - Oryza sativa japonica (Japanese rice) (RAPDB)	8/536	50/4837	0.183423	0.575055	0.500955	Os04t0406600-01/Os01t0764400-01/Os07t0622200-01/Os07t0182100-01/Os09t0255400-01/Os03t0126000-01/Os08t0320400-01/Os11t0644800-00	8
dosa00300	Lysine biosynthesis - Oryza sativa japonica (Japanese rice) (RAPDB)	3/536	14/4837	0.196645	0.600286	0.522935	Os03t0760700-01/Os08t0342400-01/Os09t0294000-01	3
dosa00770	Pantothenate and CoA biosynthesis - Oryza sativa japonica (Japanese rice) (RAPDB)	6/536	36/4837	0.202816	0.603247	0.525515	Os02t0608600-01/Os04t0540600-01/Os04t0671200-01/Os04t0671300-01/Os02t0736400-01/Os12t0178000-01	6
dosa00960	Tropane, piperidine and pyridine alkaloid biosynthesis - Oryza sativa japonica (Japanese rice) (RAPDB)	5/536	29/4837	0.212581	0.616485	0.537046	Os01t0931000-00/Os11t0443700-01/Os11t0644800-00/Os06t0338200-01/Os11t0530600-01	5
dosa00330	Arginine and proline metabolism - Oryza sativa japonica (Japanese rice) (RAPDB)	8/536	55/4837	0.26049	0.736996	0.642029	Os04t0540600-01/Os02t0482400-01/Os04t0671200-01/Os04t0671300-01/Os10t0550900-01/Os09t0368200-00/Os12t0178000-01/Os04t0184100-01	8
dosa01212	Fatty acid metabolism - Oryza sativa japonica (Japanese rice) (RAPDB)	11/536	80/4837	0.268722	0.742186	0.64655	Os09t0277800-01/Os05t0155000-01/Os04t0116600-01/Os04t0445700-01/Os07t0616200-01/Os11t0169800-01/Os03t0748100-01/Os05t0362100-01/Os01t0150400-00/Os06t0143400-01/Os07t0417200-01	11
dosa00250	Alanine, aspartate and glutamate metabolism - Oryza sativa japonica (Japanese rice) (RAPDB)	7/536	49/4837	0.296827	0.773094	0.673476	Os03t0183600-00/Os10t0390600-01/Os03t0236200-01/Os04t0447800-01/Os04t0650700-01/Os03t0338000-01/Os02t0650900-01	7
dosa00900	Terpenoid backbone biosynthesis - Oryza sativa japonica (Japanese rice) (RAPDB)	7/536	49/4837	0.296827	0.773094	0.673476	Os02t0197700-01/Os05t0577200-01/Os01t0106900-01/Os01t0703400-01/Os07t0190000-01/Os03t0197000-01/Os09t0492700-01	7
dosa00310	Lysine degradation - Oryza sativa japonica (Japanese rice) (RAPDB)	5/536	33/4837	0.299907	0.773094	0.673476	Os03t0704200-01/Os01t0927000-01/Os04t0540600-01/Os12t0178000-01/Os09t0498500-00	5
dosa04070	Phosphatidylinositol signaling system - Oryza sativa japonica (Japanese rice) (RAPDB)	8/536	58/4837	0.310768	0.776732	0.676645	Os07t0658700-01/Os03t0356582-01/Os01t0810300-01/Os09t0402300-01/Os03t0230500-01/Os01t0783200-01/Os04t0634700-01/Os02t0466400-01	8
dosa00052	Galactose metabolism - Oryza sativa japonica (Japanese rice) (RAPDB)	7/536	50/4837	0.315288	0.776732	0.676645	Os08t0374800-01/Os07t0209100-01/Os09t0323000-01/Os01t0940100-01/Os04t0535600-01/Os05t0194900-01/Os03t0316200-01	7
dosa00450	Selenocompound metabolism - Oryza sativa japonica (Japanese rice) (RAPDB)	3/536	18/4837	0.321406	0.776732	0.676645	Os05t0105000-01/Os12t0623900-01/Os10t0517500-02	3
dosa00051	Fructose and mannose metabolism - Oryza sativa japonica (Japanese rice) (RAPDB)	8/536	60/4837	0.345338	0.817534	0.71219	Os01t0746700-00/Os06t0664200-01/Os02t0714200-01/Os01t0663300-01/Os11t0600900-01/Os01t0940100-01/Os05t0194900-01/Os05t0319100-00	8
dosa00061	Fatty acid biosynthesis - Oryza sativa japonica (Japanese rice) (RAPDB)	6/536	45/4837	0.381227	0.884447	0.77048	Os09t0277800-01/Os04t0445700-01/Os07t0616200-01/Os11t0169800-01/Os03t0748100-01/Os06t0143400-01	6
dosa00920	Sulfur metabolism - Oryza sativa japonica (Japanese rice) (RAPDB)	5/536	37/4837	0.391656	0.890826	0.776038	Os07t0509800-01/Os03t0202001-01/Os03t0196600-01/Os11t0634800-00/Os06t0564400-00	5
dosa00562	Inositol phosphate metabolism - Oryza sativa japonica (Japanese rice) (RAPDB)	7/536	57/4837	0.447444	0.998145	0.869527	Os07t0658700-01/Os01t0102000-01/Os03t0356582-01/Os09t0402300-01/Os03t0230500-01/Os03t0852800-00/Os02t0466400-01	7
dosa00750	Vitamin B6 metabolism - Oryza sativa japonica (Japanese rice) (RAPDB)	2/536	14/4837	0.470069	1	0.871143	Os10t0100700-01/Os01t0600500-01	2
dosa00071	Fatty acid degradation - Oryza sativa japonica (Japanese rice) (RAPDB)	6/536	51/4837	0.503813	1	0.871143	Os05t0155000-01/Os11t0169800-01/Os04t0540600-01/Os05t0362100-01/Os12t0178000-01/Os03t0168600-01	6
dosa00910	Nitrogen metabolism - Oryza sativa japonica (Japanese rice) (RAPDB)	4/536	33/4837	0.505332	1	0.871143	Os02t0770800-01/Os08t0468100-01/Os02t0650900-01/Os08t0468700-00	4
dosa00340	Histidine metabolism - Oryza sativa japonica (Japanese rice) (RAPDB)	2/536	15/4837	0.507477	1	0.871143	Os04t0540600-01/Os12t0178000-01	2
dosa00905	Brassinosteroid biosynthesis - Oryza sativa japonica (Japanese rice) (RAPDB)	2/536	15/4837	0.507477	1	0.871143	Os06t0600400-01/Os02t0204700-00	2
dosa00220	Arginine biosynthesis - Oryza sativa japonica (Japanese rice) (RAPDB)	4/536	34/4837	0.529688	1	0.871143	Os03t0183600-00/Os10t0390600-01/Os02t0650900-01/Os02t0657600-00	4
dosa00350	Tyrosine metabolism - Oryza sativa japonica (Japanese rice) (RAPDB)	5/536	44/4837	0.547394	1	0.871143	Os11t0644800-00/Os06t0338200-01/Os08t0140300-01/Os01t0793300-01/Os10t0400500-00	5
dosa00945	Stilbenoid, diarylheptanoid and gingerol biosynthesis - Oryza sativa japonica (Japanese rice) (RAPDB)	3/536	26/4837	0.562252	1	0.871143	Os05t0320700-02/Os07t0526400-01/Os02t0467600-01	3
dosa00860	Porphyrin metabolism - Oryza sativa japonica (Japanese rice) (RAPDB)	5/536	46/4837	0.588436	1	0.871143	Os04t0678700-01/Os01t0631200-01/Os01t0227100-01/Os09t0532000-01/Os10t0389300-01	5
dosa00650	Butanoate metabolism - Oryza sativa japonica (Japanese rice) (RAPDB)	3/536	27/4837	0.588719	1	0.871143	Os02t0608600-01/Os03t0236200-01/Os04t0447800-01	3
dosa03410	Base excision repair - Oryza sativa japonica (Japanese rice) (RAPDB)	5/536	47/4837	0.608177	1	0.871143	Os01t0801000-01/Os03t0128500-01/Os01t0351200-00/Os10t0574500-00/Os07t0530100-01	5
dosa00710	Carbon fixation in photosynthetic organisms - Oryza sativa japonica (Japanese rice) (RAPDB)	8/536	76/4837	0.616701	1	0.871143	Os03t0781400-01/Os06t0664200-01/Os03t0183600-00/Os10t0390600-01/Os08t0434300-01/Os05t0186300-01/Os01t0110700-01/Os04t0551200-01	8
dosa04146	Peroxisome - Oryza sativa japonica (Japanese rice) (RAPDB)	9/536	87/4837	0.638778	1	0.871143	Os09t0508900-01/Os04t0354600-01/Os11t0131200-01/Os12t0127900-00/Os11t0169800-01/Os03t0167600-01/Os07t0489100-00/Os09t0498500-00/Os04t0353600-01	9
dosa00062	Fatty acid elongation - Oryza sativa japonica (Japanese rice) (RAPDB)	4/536	39/4837	0.641577	1	0.871143	Os04t0116600-01/Os01t0150400-00/Os02t0205500-01/Os05t0574600-01	4
dosa04626	Plant-pathogen interaction - Oryza sativa japonica (Japanese rice) (RAPDB)	22/536	214/4837	0.681798	1	0.871143	Os12t0541300-01/Os09t0482600-01/Os08t0261000-01/Os01t0810300-01/Os03t0133400-01/Os05t0474800-01/Os07t0127500-01/Os02t0205500-01/Os07t0568600-01/Os01t0826400-01/Os03t0688300-01/Os01t0955100-01/Os12t0603800-00/Os03t0285800-01/Os05t0574600-01/Os07t0129200-01/Os01t0382000-01/Os05t0380900-01/Os07t0126500-00/Os04t0618700-01/Os02t0504700-00/Os05t0312600-01	22
dosa01240	Biosynthesis of cofactors - Oryza sativa japonica (Japanese rice) (RAPDB)	24/536	238/4837	0.723267	1	0.871143	Os09t0277800-01/Os02t0273100-01/Os06t0109600-01/Os03t0679700-01/Os04t0445700-01/Os07t0616200-01/Os05t0456300-01/Os11t0143500-01/Os05t0511500-01/Os01t0631200-01/Os03t0748100-01/Os04t0540600-01/Os08t0114300-01/Os11t0591100-01/Os11t0600900-01/Os04t0671100-01/Os12t0190000-01/Os01t0238500-01/Os10t0100700-01/Os12t0178000-01/Os01t0600500-01/Os12t0236400-01/Os02t0124600-00/Os02t0124400-01	24
dosa00590	Arachidonic acid metabolism - Oryza sativa japonica (Japanese rice) (RAPDB)	1/536	11/4837	0.725646	1	0.871143	Os03t0708000-01	1
dosa00620	Pyruvate metabolism - Oryza sativa japonica (Japanese rice) (RAPDB)	9/536	94/4837	0.729147	1	0.871143	Os05t0456300-01/Os04t0540600-01/Os04t0404800-01/Os08t0434300-01/Os05t0186300-01/Os11t0216000-01/Os12t0178000-01/Os01t0110700-01/Os04t0551200-01	9
dosa01250	Biosynthesis of nucleotide sugars - Oryza sativa japonica (Japanese rice) (RAPDB)	8/536	85/4837	0.74018	1	0.871143	Os02t0158300-01/Os09t0298200-01/Os05t0580000-01/Os08t0374800-01/Os11t0591100-01/Os11t0600900-01/Os09t0323000-01/Os01t0940100-01	8
dosa01230	Biosynthesis of amino acids - Oryza sativa japonica (Japanese rice) (RAPDB)	23/536	231/4837	0.742496	1	0.871143	Os02t0608600-01/Os03t0760700-01/Os08t0342400-01/Os03t0781400-01/Os03t0183600-00/Os10t0390600-01/Os04t0406600-01/Os04t0516600-01/Os01t0764400-01/Os07t0622200-01/Os07t0182100-01/Os09t0255400-01/Os03t0126000-01/Os08t0320400-01/Os08t0447000-01/Os12t0623900-01/Os03t0196600-01/Os09t0294000-01/Os11t0216000-01/Os05t0194900-01/Os02t0657600-00/Os11t0138600-00/Os06t0564400-00	23
dosa00195	Photosynthesis - Oryza sativa japonica (Japanese rice) (RAPDB)	5/536	55/4837	0.744859	1	0.871143	Os04t0412200-01/Os07t0105600-01/Os02t0578400-01/Os08t0104600-02/Os07t0147550-00	5
dosa00531	Glycosaminoglycan degradation - Oryza sativa japonica (Japanese rice) (RAPDB)	1/536	12/4837	0.756118	1	0.871143	Os02t0802200-01	1
dosa01040	Biosynthesis of unsaturated fatty acids - Oryza sativa japonica (Japanese rice) (RAPDB)	3/536	36/4837	0.778414	1	0.871143	Os04t0116600-01/Os01t0150400-00/Os07t0417200-01	3
dosa00040	Pentose and glucuronate interconversions - Oryza sativa japonica (Japanese rice) (RAPDB)	6/536	71/4837	0.81437	1	0.871143	Os01t0312500-01/Os05t0456300-01/Os07t0675100-01/Os10t0407000-01/Os01t0311800-01/Os11t0172100-00	6
dosa00790	Folate biosynthesis - Oryza sativa japonica (Japanese rice) (RAPDB)	2/536	27/4837	0.817664	1	0.871143	Os02t0273100-01/Os01t0238500-01	2
dosa04814	Motor proteins - Oryza sativa japonica (Japanese rice) (RAPDB)	6/536	72/4837	0.824756	1	0.871143	Os01t0282800-02/Os05t0117798-01/Os01t0805900-01/Os01t0555600-00/Os02t0229600-00/Os05t0397900-01	6
dosa03440	Homologous recombination - Oryza sativa japonica (Japanese rice) (RAPDB)	4/536	51/4837	0.832497	1	0.871143	Os03t0128500-01/Os05t0392400-01/Os05t0121700-01/Os05t0512000-01	4
dosa03430	Mismatch repair - Oryza sativa japonica (Japanese rice) (RAPDB)	2/536	28/4837	0.833319	1	0.871143	Os03t0128500-01/Os10t0574500-00	2
dosa00906	Carotenoid biosynthesis - Oryza sativa japonica (Japanese rice) (RAPDB)	2/536	29/4837	0.847752	1	0.871143	Os03t0125100-01/Os07t0154100-01	2
dosa00290	Valine, leucine and isoleucine biosynthesis - Oryza sativa japonica (Japanese rice) (RAPDB)	1/536	17/4837	0.86468	1	0.871143	Os02t0608600-01	1
dosa00030	Pentose phosphate pathway - Oryza sativa japonica (Japanese rice) (RAPDB)	4/536	56/4837	0.882349	1	0.871143	Os03t0781400-01/Os06t0664200-01/Os02t0714200-01/Os05t0194900-01	4
dosa00280	Valine, leucine and isoleucine degradation - Oryza sativa japonica (Japanese rice) (RAPDB)	3/536	45/4837	0.889745	1	0.871143	Os04t0540600-01/Os03t0338000-01/Os12t0178000-01	3
dosa00740	Riboflavin metabolism - Oryza sativa japonica (Japanese rice) (RAPDB)	1/536	19/4837	0.893106	1	0.871143	Os03t0238600-01	1
dosa00785	Lipoic acid metabolism - Oryza sativa japonica (Japanese rice) (RAPDB)	2/536	34/4837	0.904221	1	0.871143	Os10t0516100-01/Os05t0511500-01	2
dosa01210	2-Oxocarboxylic acid metabolism - Oryza sativa japonica (Japanese rice) (RAPDB)	6/536	82/4837	0.904959	1	0.871143	Os02t0608600-01/Os03t0760700-01/Os03t0183600-00/Os10t0390600-01/Os03t0338000-01/Os02t0657600-00	6
dosa00010	Glycolysis / Gluconeogenesis - Oryza sativa japonica (Japanese rice) (RAPDB)	11/536	137/4837	0.9068	1	0.871143	Os06t0664200-01/Os05t0456300-01/Os02t0714200-01/Os04t0540600-01/Os04t0404800-01/Os01t0940100-01/Os01t0160100-01/Os11t0216000-01/Os12t0178000-01/Os05t0194900-01/Os11t0138600-00	11
dosa04148	Efferocytosis - Oryza sativa japonica (Japanese rice) (RAPDB)	3/536	49/4837	0.920697	1	0.871143	Os01t0229400-01/Os02t0312600-01/Os02t0482400-01	3
dosa00760	Nicotinate and nicotinamide metabolism - Oryza sativa japonica (Japanese rice) (RAPDB)	1/536	22/4837	0.924966	1	0.871143	Os08t0557900-01	1
dosa04145	Phagosome - Oryza sativa japonica (Japanese rice) (RAPDB)	5/536	75/4837	0.930187	1	0.871143	Os01t0282800-02/Os01t0229400-01/Os01t0805900-01/Os02t0312600-01/Os09t0402300-01	5
dosa03030	DNA replication - Oryza sativa japonica (Japanese rice) (RAPDB)	2/536	38/4837	0.934609	1	0.871143	Os03t0128500-01/Os10t0574500-00	2
dosa00563	Glycosylphosphatidylinositol (GPI)-anchor biosynthesis - Oryza sativa japonica (Japanese rice) (RAPDB)	1/536	25/4837	0.947342	1	0.871143	Os10t0569100-01	1
dosa00970	Aminoacyl-tRNA biosynthesis - Oryza sativa japonica (Japanese rice) (RAPDB)	3/536	54/4837	0.948181	1	0.871143	Os01t0158500-01/Os10t0506200-00/Os12t0414500-01	3
dosa00640	Propanoate metabolism - Oryza sativa japonica (Japanese rice) (RAPDB)	1/536	27/4837	0.958421	1	0.871143	Os04t0404800-01	1
dosa00630	Glyoxylate and dicarboxylate metabolism - Oryza sativa japonica (Japanese rice) (RAPDB)	4/536	73/4837	0.968542	1	0.871143	Os10t0516100-01/Os04t0404800-01/Os08t0434300-01/Os04t0551200-01	4
dosa03018	RNA degradation - Oryza sativa japonica (Japanese rice) (RAPDB)	6/536	99/4837	0.970449	1	0.871143	Os07t0168000-01/Os01t0891400-01/Os08t0116800-01/Os09t0491772-01/Os04t0684900-01/Os05t0194900-01	6
dosa03250	Viral life cycle - HIV-1 - Oryza sativa japonica (Japanese rice) (RAPDB)	1/536	30/4837	0.970832	1	0.871143	Os06t0600301-00	1
dosa04712	Circadian rhythm - plant - Oryza sativa japonica (Japanese rice) (RAPDB)	1/536	35/4837	0.983854	1	0.871143	Os11t0530600-01	1
dosa00020	Citrate cycle (TCA cycle) - Oryza sativa japonica (Japanese rice) (RAPDB)	2/536	58/4837	0.991223	1	0.871143	Os08t0434300-01/Os04t0551200-01	2
dosa03015	mRNA surveillance pathway - Oryza sativa japonica (Japanese rice) (RAPDB)	5/536	103/4837	0.992106	1	0.871143	Os05t0555100-01/Os03t0809900-01/Os09t0542700-00/Os05t0373900-01/Os07t0688500-00	5
dosa03083	Polycomb repressive complex - Oryza sativa japonica (Japanese rice) (RAPDB)	2/536	61/4837	0.993574	1	0.871143	Os02t0214900-01/Os07t0625400-01	2
dosa03020	RNA polymerase - Oryza sativa japonica (Japanese rice) (RAPDB)	1/536	43/4837	0.99374	1	0.871143	Os01t0679000-01	1
dosa01200	Carbon metabolism - Oryza sativa japonica (Japanese rice) (RAPDB)	18/536	264/4837	0.993882	1	0.871143	Os03t0781400-01/Os10t0516100-01/Os06t0664200-01/Os03t0183600-00/Os10t0390600-01/Os04t0404800-01/Os08t0434300-01/Os08t0447000-01/Os05t0186300-01/Os03t0196600-01/Os01t0940100-01/Os02t0650900-01/Os11t0216000-01/Os05t0194900-01/Os11t0138600-00/Os01t0110700-01/Os04t0551200-01/Os06t0564400-00	18
dosa03008	Ribosome biogenesis in eukaryotes - Oryza sativa japonica (Japanese rice) (RAPDB)	3/536	84/4837	0.996783	1	0.871143	Os12t0634800-01/Os01t0280500-01/Os06t0600301-00	3
dosa00190	Oxidative phosphorylation - Oryza sativa japonica (Japanese rice) (RAPDB)	5/536	116/4837	0.997402	1	0.871143	Os07t0205000-01/Os02t0791400-01/Os08t0141400-01/Os07t0564500-01/Os05t0331200-01	5
dosa03420	Nucleotide excision repair - Oryza sativa japonica (Japanese rice) (RAPDB)	2/536	73/4837	0.99819	1	0.871143	Os03t0128500-01/Os10t0574500-00	2
dosa04144	Endocytosis - Oryza sativa japonica (Japanese rice) (RAPDB)	7/536	148/4837	0.9982	1	0.871143	Os07t0658700-01/Os03t0356582-01/Os01t0103000-01/Os03t0639800-01/Os07t0260400-01/Os01t0265100-01/Os06t0604200-02	7
dosa03013	Nucleocytoplasmic transport - Oryza sativa japonica (Japanese rice) (RAPDB)	3/536	95/4837	0.998915	1	0.871143	Os03t0809900-01/Os12t0165900-01/Os06t0600301-00	3
dosa03060	Protein export - Oryza sativa japonica (Japanese rice) (RAPDB)	1/536	60/4837	0.999169	1	0.871143	Os02t0115900-01	1
dosa03082	ATP-dependent chromatin remodeling - Oryza sativa japonica (Japanese rice) (RAPDB)	1/536	61/4837	0.999262	1	0.871143	Os02t0214900-01	1
dosa03050	Proteasome - Oryza sativa japonica (Japanese rice) (RAPDB)	1/536	63/4837	0.999419	1	0.871143	Os06t0176000-01	1
dosa04120	Ubiquitin mediated proteolysis - Oryza sativa japonica (Japanese rice) (RAPDB)	4/536	129/4837	0.999812	1	0.871143	Os02t0128800-01/Os01t0123700-00/Os09t0452700-00/Os07t0625400-01	4
dosa03040	Spliceosome - Oryza sativa japonica (Japanese rice) (RAPDB)	7/536	183/4837	0.99991	1	0.871143	Os01t0667800-01/Os03t0809900-01/Os03t0388000-01/Os01t0967000-00/Os01t0956600-01/Os11t0495400-00/Os03t0282700-00	7
dosa04141	Protein processing in endoplasmic reticulum - Oryza sativa japonica (Japanese rice) (RAPDB)	5/536	204/4837	0.999999	1	0.871143	Os03t0267200-01/Os09t0482600-01/Os02t0115900-01/Os07t0625400-01/Os03t0266900-02	5
dosa03010	Ribosome - Oryza sativa japonica (Japanese rice) (RAPDB)	8/536	296/4837	1	1	0.871143	Os03t0249400-01/Os01t0962600-01/Os05t0535800-00/Os07t0415200-01/Os02t0529700-01/Os08t0162033-00/Os06t0339800-00/Os09t0452700-00	8
