# Supplementary material for: Transcriptomic and Metabolomic Analyses of the Piz-t-Mediated Resistance in Rice against Magnaporthe oryzae
Source: Plants (Basel). 2024 Dec 4;13(23):3408. doi: 10.3390/plants13233408 (PMC11644127; doi:10.3390/plants13233408)
Supplement: Supplementary file 1 [file plants-13-03408-s001.zip › Final Suppl Files/Table S6 Metabolites being up-regulated and down-regulated in volcano plots and heat maps.xlsx]

## Sheet: N_0_P
sample_03_N0F	sample_16_N0F	sample_29_N0F	sample_41_N0F	sample_05_P0F	sample_18_P0F	sample_31_P0F	sample_43_P0F	meanA	meanB	pvalue	FC	logFC	SYMBOL	log10_pvalue	DEM
644147	741847	715811	840577	0	0	0	0	735596	961.953	0.000369148	0.00130772	-9.57873	1.30_482.0311m/z	3.4328	Down_regulation
188788	66740.1	147670	130837	0	0	0	0	133509	956.397	0.0136333	0.00716356	-7.12511	13.67_680.3550m/z	1.8654	Down_regulation
122592	85370.8	163321	97580.4	0	0	0	0	117216	956.904	0.0066267	0.00816359	-6.93658	5.31_540.2080m/z	2.1787	Down_regulation
75849	84836.6	163822	129363	0	0	0	0	113468	950.734	0.0118328	0.00837889	-6.89902	13.32_673.1924m/z	1.92691	Down_regulation
93795	49267	84164.8	37372.1	0	0	0	0	66149.7	938.838	0.0170724	0.0141926	-6.13871	5.63_497.1412m/z	1.7677	Down_regulation
65787.5	48176.7	147903	168362	5279.97	1292.69	0	0	107557	1643.16	0.037574	0.0152771	-6.03249	1.55_215.0176m/z	1.42511	Down_regulation
51452.8	80400.1	89480.6	27330.6	0	0	0	0	62166	954.752	0.0228259	0.0153581	-6.02486	6.67_772.2302m/z	1.64157	Down_regulation
193292	303111	152615	154830	5442.68	0	2827.62	5061.11	200962	3332.85	0.011209	0.0165845	-5.91402	7.47_422.2179m/z	1.95043	Down_regulation
72859.4	40610.8	40666.4	72636.7	0	0	0	0	56693.3	952.836	0.00921437	0.0168068	-5.89481	13.17_512.3566n	2.03553	Down_regulation
21982.7	27963.1	46598.6	14581.2	0	0	2305.84	0	27781.4	576.46	0.0279932	0.0207498	-5.59076	13.08_200.1654m/z	1.55295	Down_regulation
19007.5	20991.6	31434.3	6062.51	0	0	1975.14	0	19374	493.786	0.0354652	0.0254871	-5.29409	13.52_212.2010m/z	1.4502	Down_regulation
16714.8	29049.9	26930	21753.4	1501.78	0	0	927.464	23612	607.311	0.00326527	0.0257204	-5.28094	6.07_155.0165m/z	2.48608	Down_regulation
18858.9	40556.8	28058.5	26370.6	0	0	3010.61	0	28461.2	752.654	0.0076489	0.0264449	-5.24087	3.36_245.0052m/z	2.1164	Down_regulation
47851.9	44390.5	46491.8	37809.5	5098.92	0	0	0	44135.9	1274.73	2.0175e-05	0.0288819	-5.11369	3.43_423.0982m/z	4.69519	Down_regulation
17374.5	30454.4	45041.1	27098.1	0	0	0	0	29992	934.37	0.0148209	0.0311539	-5.00444	13.32_655.1821m/z	1.82913	Down_regulation
34791.5	45466.9	52514.5	67484.8	537.396	2245.9	1486.07	3093.08	50064.4	1840.61	0.00571519	0.0367649	-4.76553	1.48_275.8474m/z	2.24297	Down_regulation
49760.3	42504.8	56067	41326.7	0	0	7580.53	0	47414.7	1895.13	0.00012726	0.0399693	-4.64496	4.72_294.1550m/z	3.89531	Down_regulation
20862.2	26957.7	11370.7	34516	0	0	0	0	23426.6	971.782	0.0194417	0.041482	-4.59137	12.16_767.4635m/z	1.71127	Down_regulation
17693.8	6878.6	21610.8	9227.42	0	2303.97	0	0	13852.7	575.992	0.0298022	0.0415799	-4.58797	3.30_247.0225m/z	1.52575	Down_regulation
13412.7	4518.64	9154.7	3663.81	0	1308.89	0	0	7687.46	327.222	0.0456173	0.0425657	-4.55416	4.84_332.1819m/z	1.34087	Down_regulation
33873.7	14488.7	15119.7	21502	0	1500.4	2525.36	0	21246	1006.44	0.0194209	0.0473708	-4.39986	10.71_157.1573m/z	1.71173	Down_regulation
67323.1	57613.4	63368.9	23501	8345.89	527.629	0	1460.33	52951.6	2583.46	0.0134119	0.0487891	-4.3573	14.24_244.2268m/z	1.87251	Down_regulation
305271	213761	320536	209221	0	0	52103.3	0	262197	13025.8	0.00131805	0.0496795	-4.33121	13.71_746.3725n	2.88007	Down_regulation
19514.5	17468.5	21933.8	17815.2	0	0	0	0	19183	964.405	0.000382418	0.0502739	-4.31405	12.36_597.2900m/z	3.41746	Down_regulation
16920.1	5877.29	23709.8	26657.6	0	0	0	0	18291.2	928.737	0.0328008	0.0507751	-4.29974	12.81_510.2494m/z	1.48412	Down_regulation
18295.9	22484.9	10774.7	14265	0	0	0	0	16455.1	919.587	0.00868686	0.0558846	-4.16141	12.16_767.1301m/z	2.06114	Down_regulation
15340.1	13740.5	10745.6	4686.3	2538.87	0	0	0	11128.1	634.718	0.0173411	0.0570373	-4.13195	1.62_404.1757m/z	1.76092	Down_regulation
68809.3	94555.4	71426.8	110897	0	0	9446.08	11181.1	86422	5156.8	0.00240263	0.05967	-4.06685	12.98_633.3965m/z	2.61931	Down_regulation
48064.9	50651.7	68712.6	33655.9	0	0	7680.19	4547.23	50271.3	3056.85	0.00533774	0.0608072	-4.03961	13.28_312.1492m/z	2.27264	Down_regulation
266209	414696	503642	496318	12772.7	32532.5	27942	31064.1	420216	26077.8	0.00544765	0.0620581	-4.01024	1.43_139.9145m/z	2.26379	Down_regulation
17807.1	7863.05	12915.6	21430.4	0	0	0	0	15004.1	937.914	0.0175401	0.0625107	-3.99975	11.28_244.0978m/z	1.75597	Down_regulation
8843.48	24778.5	14256.2	21862.2	0	0	4655.63	0	17435.1	1163.91	0.0160026	0.0667566	-3.90495	13.12_185.5887m/z	1.79581	Down_regulation
24412.4	43903	33796.1	31248.1	0	0	9551.56	0	33339.9	2387.89	0.00133368	0.0716226	-3.80344	12.70_595.2737m/z	2.87495	Down_regulation
13730.8	22912	18730.4	3784.14	0	0	0	4242.79	14789.3	1060.7	0.0405519	0.0717204	-3.80147	1.99_320.1448m/z	1.39199	Down_regulation
49839.8	32095.8	17928.3	19110.3	9142.99	0	0	0	29743.5	2285.75	0.0292119	0.0768486	-3.70184	12.05_738.1136m/z	1.53444	Down_regulation
3874.83	13507.8	7758.74	6474.83	0	0	2454.75	0	7904.06	613.689	0.0321411	0.0776422	-3.68702	5.74_70.9804m/z	1.49294	Down_regulation
29763.5	44353.7	64354.8	54007.8	0	0	15059	0	48120	3764.76	0.00421894	0.078237	-3.67601	13.71_723.8557m/z	2.3748	Down_regulation
10877.2	16154.9	14797.6	7094.82	0	0	0	0	12231.1	959.398	0.011762	0.078439	-3.67229	4.50_172.0185m/z	1.92952	Down_regulation
11334.1	7634.04	7955.42	1722.54	669.756	0	0	1609.22	7161.54	569.744	0.0432141	0.0795561	-3.65188	2.11_589.0699m/z	1.36437	Down_regulation
182156	324062	260581	214883	39355.5	16428.3	3859.36	20005.9	245420	19912.2	0.00393312	0.0811352	-3.62353	6.72_302.1352n	2.40526	Down_regulation
31436.3	22857.2	48353.8	8661.46	0	0	9309.18	0	27827.2	2327.29	0.0497182	0.0836339	-3.57977	15.16_412.2700m/z	1.30348	Down_regulation
7665.1	8515	3941.39	2416.69	945.293	128.037	644.122	231.366	5634.54	487.205	0.0377025	0.0864674	-3.5317	1.17_212.0681n	1.42363	Down_regulation
9013.1	5866.54	4494.29	9516.15	26.0919	440.173	0	2066.91	7222.52	633.294	0.00762703	0.0876832	-3.51156	12.31_469.2064m/z	2.11764	Down_regulation
31457.5	48732.9	30970	45303.1	4650.15	5679.94	3682.69	0	39115.9	3503.19	0.00311617	0.0895594	-3.48101	3.30_160.1061m/z	2.50638	Down_regulation
242482	286393	241253	230750	49732.8	13295.6	12730.4	14485.6	250220	22561.1	1.17747e-05	0.0901651	-3.47129	6.02_424.1275m/z	4.92905	Down_regulation
15789.2	13074.3	7557.77	6809.47	0	0	4006.54	0	10807.7	1001.63	0.0132574	0.0926779	-3.43163	12.51_148.0870m/z	1.87754	Down_regulation
376010	356958	400772	344093	31880.7	39320.9	30413.6	36884.7	369458	34625	7.59745e-05	0.0937182	-3.41553	6.02_444.0349n	4.11933	Down_regulation
56144.4	103315	80090.3	67202.1	10225.4	6391.7	5805.6	7402.11	76687.9	7456.21	0.00613074	0.0972281	-3.36248	4.38_157.5207m/z	2.21249	Down_regulation
53225.4	53917.9	31869.8	48799.6	0	8810.46	73.7502	9611.77	46953.2	4623.99	0.00118604	0.098481	-3.34401	11.42_612.1718m/z	2.9259	Down_regulation
496811	585496	481447	515817	48692.7	54644.6	62041.1	42375.9	519893	51938.6	0.000179273	0.0999025	-3.32333	4.38_235.0608m/z	3.74648	Down_regulation
82311.2	90857.2	56202.4	116754	0	0	18883.8	15787.8	86531.3	8667.92	0.00460039	0.100171	-3.31947	12.86_448.2837m/z	2.33721	Down_regulation
47517.2	88921.6	85492.3	94931.8	3726.11	9720.78	18343.3	0	79215.7	7947.54	0.00397852	0.100328	-3.31721	12.22_791.2194m/z	2.40028	Down_regulation
10126.2	8737.59	8462.77	14973.4	4254.34	0	0	0	10575	1063.58	0.00291493	0.100576	-3.31365	13.17_116.0534m/z	2.53537	Down_regulation
40977.2	81009.7	52457.3	28756.3	0	10927	9696.65	0	50800.1	5155.91	0.0226548	0.101494	-3.30053	15.03_450.2731m/z	1.64484	Down_regulation
146973	57778.2	53747	138369	18386.4	0	22310.2	0	99216.7	10174.2	0.0349306	0.102545	-3.28567	14.64_537.3406m/z	1.45679	Down_regulation
7496.76	3078.94	8833.69	8890.87	2385.67	0	409.111	149.735	7075.06	736.13	0.0130502	0.104046	-3.26471	9.71_355.0843m/z	1.88438	Down_regulation
43013.9	230027	231769	144441	9106.44	0	44186.3	16898.3	162313	17547.7	0.0448354	0.108111	-3.20942	8.34_309.0614m/z	1.34838	Down_regulation
110395	94010	106340	91248.7	7889.81	4899.58	9611.24	21458.8	100498	10964.9	8.37025e-06	0.109105	-3.19621	3.59_271.0331m/z	5.07726	Down_regulation
16989.3	15264.9	18790.2	10973.5	2281.2	1081.3	2695.54	710.353	15504.5	1692.1	0.0023908	0.109136	-3.1958	4.32_142.5093m/z	2.62146	Down_regulation
9943.45	22661.5	16793.1	8712.6	0	0	6361.56	0	14527.7	1590.39	0.0199417	0.109473	-3.19135	12.11_415.1578m/z	1.70024	Down_regulation
39000.4	21994.3	31622.1	32679	0	4276.21	0	9707.67	31324	3495.97	0.00102732	0.111607	-3.1635	6.99_472.2052m/z	2.9883	Down_regulation
144389	70368.4	105724	103202	0	0	48265.6	0	105921	12066.4	0.00326641	0.113919	-3.13392	12.31_839.2391m/z	2.48593	Down_regulation
7471.45	3395.25	6803.19	9108.77	0	3124.71	0	0	6694.66	781.179	0.00856236	0.116687	-3.09929	12.36_261.1459m/z	2.06741	Down_regulation
604687	329221	282256	408191	0	0	193005	0	406089	48251.3	0.0078194	0.11882	-3.07315	13.95_550.3347m/z	2.10683	Down_regulation
28534.2	47636.2	31927	55431.1	0	3157.05	4642.97	11712.7	40882.1	4878.17	0.00682703	0.119323	-3.06706	13.08_491.3197m/z	2.16577	Down_regulation
14266	20652.9	33054.9	10971.2	0	0	5779.74	3746.8	19736.2	2381.63	0.0328556	0.120673	-3.05082	2.04_250.9355m/z	1.48339	Down_regulation
109002	90464.8	108934	64652.3	13312.9	14254.2	0	17614.8	93263.4	11295.5	0.00223277	0.121114	-3.04557	12.36_268.1888m/z	2.65116	Down_regulation
65506.7	35889.9	43249.5	25151.7	0	0	13062.4	7551.1	42449.5	5153.38	0.0164094	0.1214	-3.04216	15.16_186.1854m/z	1.78491	Down_regulation
73241.4	56247	100587	59554.9	0	4528.56	25478.4	5272.68	72407.5	8819.91	0.00324873	0.121809	-3.0373	3.54_420.1085m/z	2.48829	Down_regulation
19238.2	15272	18466.8	15720	1096.33	0	3615.51	3714.14	17174.3	2106.5	3.21259e-05	0.122654	-3.02733	6.07_199.0438m/z	4.49314	Down_regulation
80687.2	69280.9	45754.5	81171.5	3343.65	13453.4	10695.1	6917.95	69223.5	8602.51	0.00372682	0.124271	-3.00843	4.38_145.0602m/z	2.42866	Down_regulation
32022.1	12588	39322.4	53679.4	1453.41	5219.19	10916.7	0	34403	4397.33	0.0345022	0.127818	-2.96783	11.42_400.2100m/z	1.46215	Down_regulation
59589.8	24829.9	23023.8	24742.8	7619.4	0	7956.28	1355.68	33046.6	4232.84	0.0438431	0.128087	-2.9648	13.71_384.1629m/z	1.3581	Down_regulation
2268.88	5749.72	4657.57	3609.02	0	0	0	2108.83	4071.3	527.208	0.00988117	0.129494	-2.94905	1.17_306.9864m/z	2.00519	Down_regulation
207821	88653.9	188484	147492	0	21981.7	43584.5	18595.7	158113	21040.5	0.00974703	0.133073	-2.90971	13.77_566.3101m/z	2.01113	Down_regulation
29468.6	14575.5	20710.5	20875.9	2506.51	1774.59	7150.97	0	21407.6	2858.02	0.00423447	0.133505	-2.90504	14.85_105.0182m/z	2.3732	Down_regulation
484575	263146	299034	325193	31771.2	0	153835	0	342987	46401.5	0.00348951	0.135286	-2.88591	13.95_436.2757m/z	2.45724	Down_regulation
18357.4	21463.7	23338.1	22526.6	0	3.59258	11209.1	475.707	21421.5	2922.1	0.00365034	0.13641	-2.87398	13.52_129.1273m/z	2.43767	Down_regulation
7309.66	16076.7	10229.2	19295.3	0	3132.15	2044.81	2058.29	13227.7	1808.81	0.0215747	0.136744	-2.87045	5.90_118.9205m/z	1.66606	Down_regulation
31021.2	17098.7	29577.3	23644.6	6055.93	2600.85	5274.69	561.596	25335.4	3623.27	0.00335793	0.143012	-2.80579	13.17_162.0864m/z	2.47393	Down_regulation
121856	85447.9	100130	172174	13278.5	38662.9	0	16820.3	119902	17190.4	0.00735362	0.14337	-2.80218	12.16_821.2294m/z	2.1335	Down_regulation
10030.9	5305.34	15464.1	16322.3	0	0	6789.87	0	11780.6	1697.47	0.0208457	0.14409	-2.79496	12.40_302.0405m/z	1.68098	Down_regulation
144271	174953	118338	44500.8	39152.6	0	0	30309.7	120516	17365.6	0.0277213	0.144094	-2.79492	8.34_186.1492m/z	1.55719	Down_regulation
81536.8	69039.1	80080.5	29401.4	0	16758.1	21264.6	0	65014.5	9505.7	0.0129973	0.146209	-2.7739	12.16_790.2340m/z	1.88615	Down_regulation
43101.2	37330.4	44376.2	44448.6	4839.77	3163.46	12242.1	4598.06	42314.1	6210.84	1.28157e-05	0.146779	-2.76828	5.31_219.0645m/z	4.89226	Down_regulation
368742	233248	364603	168729	16820.6	21620.8	62146.7	66843.4	283831	41857.9	0.0133977	0.147475	-2.76146	13.42_230.2117m/z	1.87297	Down_regulation
16209.2	42958.1	27997	31837.6	0	0	0	17726.7	29750.5	4431.67	0.0126078	0.148961	-2.74699	1.17_964.5354m/z	1.89936	Down_regulation
40430.1	27544.1	55720.6	59252	2306.56	12423.9	12572.9	0	45736.7	6825.84	0.00746874	0.149242	-2.74427	13.52_396.2590m/z	2.12675	Down_regulation
25071.4	28050.7	27030.6	45602.2	0	0	19369.4	0	31438.7	4842.36	0.0078395	0.154025	-2.69876	12.11_595.3606m/z	2.10571	Down_regulation
48677.2	40561.1	41727	85103.8	84.794	16902.2	4139.09	12289.1	54017.2	8353.78	0.0169263	0.15465	-2.69292	10.48_606.3113m/z	1.77144	Down_regulation
11062.6	20751.1	7806.52	9293.86	0	7619.22	0	0	12228.5	1904.81	0.0302005	0.155767	-2.68253	9.80_352.2318m/z	1.51999	Down_regulation
35436.7	16667.3	42961.4	32856.5	1752.33	0	18311.1	0	31980.5	5015.85	0.00980616	0.156841	-2.67263	12.70_358.1660m/z	2.0085	Down_regulation
20317.7	18141.3	14148.4	19499.4	3549.48	3165.58	4650.58	2.72485	18026.7	2842.09	0.000176196	0.15766	-2.66511	4.38_291.0263m/z	3.754	Down_regulation
30395.6	22735.7	33219.8	27615.8	0	5671.33	12487.2	0	28491.7	4539.62	0.000880456	0.159331	-2.6499	10.31_118.0640m/z	3.05529	Down_regulation
16597.8	30541.5	42422.2	15882.2	0	0	11094	5801.68	26360.9	4223.92	0.0317939	0.160234	-2.64175	13.28_273.2530m/z	1.49766	Down_regulation
18943	14797.8	14434	11774.4	1437.11	0	8196.2	0	14987.3	2408.33	0.00268503	0.160691	-2.63764	14.85_249.1490m/z	2.57105	Down_regulation
107100	97209.1	88711.7	74662.2	8410.98	13074.1	24084.9	13555	91920.7	14781.2	0.000360518	0.160804	-2.63662	10.13_188.1645m/z	3.44307	Down_regulation
71007.8	105733	134387	132988	0	0	71872.4	0	111029	17968.1	0.00772935	0.161832	-2.62743	12.26_869.2503m/z	2.11186	Down_regulation
17612.8	12535	18012	20320.8	912.372	0	10171.4	0	17120.1	2770.95	0.00426414	0.161853	-2.62724	11.28_150.5313m/z	2.37017	Down_regulation
14314.2	20908.4	28678.2	15142.4	0	1358.23	6603.35	4879.23	19760.8	3210.2	0.00929784	0.162453	-2.62191	13.28_133.5754m/z	2.03162	Down_regulation
543105	499150	514512	543137	29053.8	56036.8	121754	135303	524976	85536.8	8.45531e-05	0.162935	-2.61763	13.28_743.4617m/z	4.07287	Down_regulation
25374.4	29672.6	18377.5	15385.2	5593.96	3289.43	5852.71	0	22202.4	3684.03	0.00622311	0.165929	-2.59136	5.63_192.0678m/z	2.20599	Down_regulation
23534.8	24236.3	22127.4	9850.88	0.485794	53.9751	13437.9	0	19937.3	3373.09	0.0132632	0.169184	-2.56333	3.82_468.1867m/z	1.87735	Down_regulation
101721	109943	62536.6	56160.6	11542.2	0	17275.1	27440	82590.3	14064.3	0.00948611	0.17029	-2.55393	9.61_173.1536m/z	2.02291	Down_regulation
56698.6	94418.7	100716	74632.3	6725.24	4696.61	44638.2	0	81616.3	14015	0.00330176	0.171718	-2.54189	13.42_793.4834m/z	2.48125	Down_regulation
21145.5	34531.5	45371.3	42817.3	0	831.165	23914.1	0	35966.4	6186.31	0.0101834	0.172002	-2.5395	4.26_235.9870m/z	1.99211	Down_regulation
51028.3	36843.3	50507.4	42376.8	0	0	17753.6	13492.6	45189	7811.54	0.000846468	0.172864	-2.53229	13.52_401.2187m/z	3.07239	Down_regulation
32230.1	28654.2	36919.8	42409.9	3720.62	4636.71	9657.7	6511.46	35053.5	6131.62	0.000773708	0.174922	-2.51522	5.31_201.0553m/z	3.11142	Down_regulation
36842.4	43758.2	89061	50527.8	0	0	38646.3	0	55047.4	9661.59	0.025215	0.175514	-2.51034	11.80_987.5810m/z	1.59834	Down_regulation
96415.7	90826.7	92404.3	110217	27961.4	11063.2	16214.3	13403.3	97465.9	17160.5	1.07083e-05	0.176067	-2.50581	12.05_601.7091m/z	4.97028	Down_regulation
45095.2	57916.8	64647.2	28998.1	4998.28	10273.3	12769.2	6584.21	49164.3	8656.27	0.0119538	0.176068	-2.50579	4.72_283.0747m/z	1.92249	Down_regulation
321198	413790	308390	417469	20853.6	78303.3	98123.7	61930.5	365212	64802.8	0.000387084	0.177439	-2.49461	1.48_267.9389n	3.41219	Down_regulation
44718.9	35822.2	38992.8	30365.9	1759.43	5428.6	18465.1	963.52	37474.9	6654.16	0.00118755	0.177563	-2.4936	15.03_142.1590m/z	2.92535	Down_regulation
6749.04	15748.8	16596.6	15876.4	0	0	9779.07	0	13742.7	2444.77	0.0156696	0.177895	-2.4909	13.47_595.2738m/z	1.80494	Down_regulation
65789.6	51196.5	25687.8	43030.2	0	0	33256.5	0	46426	8314.12	0.0178702	0.179083	-2.4813	14.46_585.3524m/z	1.74787	Down_regulation
2992.24	3289.3	3658.89	7151.98	0	2179.42	0	971.671	4273.1	787.772	0.0279556	0.184356	-2.43943	1.71_293.1454m/z	1.55353	Down_regulation
36429.7	33865.9	38882.2	43535.9	16005.4	0	12201.6	0	38178.4	7051.75	0.001803	0.184705	-2.4367	13.67_745.3344m/z	2.74401	Down_regulation
19911.9	30618.4	39993.3	40869.6	0	0	5590.54	19005.5	32848.3	6149.01	0.00705833	0.187194	-2.41739	11.52_493.3018m/z	2.1513	Down_regulation
39671.3	52678.5	15562.6	59818.3	12129.2	9175.32	1096.23	9841.27	41932.7	8060.49	0.036221	0.192225	-2.37913	11.37_463.2826m/z	1.44104	Down_regulation
12632.6	19543.1	16300.7	26487.2	0	6385.59	8241.56	0	18740.9	3656.79	0.00735744	0.195123	-2.35754	12.26_613.2628m/z	2.13327	Down_regulation
16475.4	46855	33745.6	23148.1	5459.56	641.095	6681.5	11016.5	30056	5949.65	0.0303512	0.197952	-2.33678	5.74_116.0126m/z	1.51782	Down_regulation
65751.7	42454.5	38605.5	30846.9	0	0	29276.8	6007.72	44414.6	8821.13	0.0133432	0.198609	-2.332	4.55_405.0703m/z	1.87474	Down_regulation
15915.6	7303.11	8764.75	10879.1	0	0	8208.78	329.228	10715.7	2134.5	0.021191	0.199195	-2.32775	1.07_222.9066m/z	1.67385	Down_regulation
50175.6	22316.9	17943.6	25721.6	6440.28	1407.47	15431.1	0	29039.4	5819.71	0.0403561	0.200407	-2.31899	14.42_227.0840m/z	1.39409	Down_regulation
20866.8	24862.3	9731.95	17790.1	9168.41	0	4559.54	957.099	18312.8	3671.26	0.0115809	0.200475	-2.3185	10.89_393.0830m/z	1.93626	Down_regulation
750.527	1563.74	2138.47	1476.3	0	713.219	476.524	0	1482.26	297.436	0.0165769	0.200664	-2.31715	5.90_148.5323m/z	1.7805	Down_regulation
104576	80586.1	145673	62497.6	0	0	58164.2	20836.8	98333.1	19750.3	0.0147423	0.200851	-2.31581	11.76_212.1646m/z	1.83144	Down_regulation
17955.6	11316.3	16400.4	9564.13	6116.42	0	0	5034.21	13809.1	2787.66	0.00576377	0.201871	-2.30849	7.92_313.1435m/z	2.23929	Down_regulation
37577.8	44058.8	47158.1	8378.93	0	0	22746.3	5282.6	34293.4	7007.23	0.0469979	0.204332	-2.29102	3.95_388.2188m/z	1.32792	Down_regulation
37654	42298.2	37273.7	26085.3	3042.01	4222.15	17901.3	4175.8	35827.8	7335.3	0.00117876	0.204738	-2.28815	12.36_291.2666m/z	2.92858	Down_regulation
283333	223813	234195	258502	53872.6	28285.1	84747.1	37931.2	249961	51209	3.56434e-05	0.204868	-2.28723	13.95_251.0969m/z	4.44802	Down_regulation
8620.25	6451.6	9409.17	18906.8	205.757	3710.7	4157.7	946.924	10846.9	2255.27	0.0461567	0.207918	-2.26592	13.47_387.2353m/z	1.33577	Down_regulation
1066.75	1262.39	1255.62	1468.03	0	655.164	0	400.599	1263.2	263.941	0.0037794	0.208946	-2.2588	13.62_217.1281m/z	2.42258	Down_regulation
56655	63993.3	46279.1	96380.6	19719.4	0	13037.4	22868.5	65827	13906.3	0.0106075	0.211256	-2.24294	7.47_331.1540m/z	1.97439	Down_regulation
27650.1	62973.3	92838.6	52655.5	5258.43	7025.18	21483.9	16241.4	59029.4	12502.2	0.0362187	0.211797	-2.23925	4.90_204.0338m/z	1.44107	Down_regulation
133392	121805	158573	131320	28491.2	29662.5	23659.2	34093.8	136273	28976.7	0.000453596	0.212637	-2.23353	3.89_244.0636m/z	3.34333	Down_regulation
13434.6	6700.76	14225.7	9670.77	1268.84	4603.21	686.294	2864.34	11008	2355.67	0.00908282	0.213997	-2.22434	3.72_242.0956m/z	2.04178	Down_regulation
60286.7	52548.9	60548.2	36324.2	0	0	11494.4	33405.7	52427	11225	0.00670321	0.214108	-2.22359	13.58_482.2611m/z	2.17372	Down_regulation
11157.6	12431	4416.95	15904.7	1816.06	2488.37	3254.82	1873.58	10977.6	2358.21	0.0358753	0.214821	-2.21879	5.19_187.1440m/z	1.4452	Down_regulation
45380.7	84212.7	79630.2	45288	12333	9328.85	16175.3	16843.3	63627.9	13670.1	0.0166716	0.214844	-2.21864	5.68_174.0220m/z	1.77802	Down_regulation
28637.3	18225.8	32444.6	32217.5	8970.31	0	5661.86	9348.51	27881.3	5995.17	0.00246926	0.215025	-2.21742	7.92_189.0911m/z	2.60743	Down_regulation
5066.12	4375.76	2705.23	9207.8	1975.33	391.745	0	2239.97	5338.73	1151.76	0.0489482	0.215737	-2.21266	14.60_324.2757m/z	1.31026	Down_regulation
122736	87069.4	134581	75757.7	1581.52	24681.1	41231.7	23376.4	105036	22717.7	0.00430375	0.216285	-2.209	11.08_678.2043m/z	2.36615	Down_regulation
75617.1	130632	94142.4	45746.7	11341.4	9849.78	17415.8	36539.1	86534.4	18786.5	0.0257689	0.217099	-2.20358	5.74_150.5235m/z	1.5889	Down_regulation
3357.62	3981.81	1779.22	4370.62	0	0	2912.21	37.1752	3372.31	737.345	0.0307409	0.218647	-2.19333	12.76_282.1785m/z	1.51228	Down_regulation
40692.2	36661.3	21008.6	58232.4	8775.94	0	0	25470.4	39148.6	8561.6	0.0214402	0.218695	-2.19301	10.98_670.3436m/z	1.66877	Down_regulation
334382	196015	250384	165565	25166.4	45210.1	87089.5	50546	236586	52003	0.0110285	0.219805	-2.1857	12.16_144.1387m/z	1.95748	Down_regulation
5981.24	1997.93	6212.44	3302.24	0	0	0	0	4373.46	962.467	0.0454303	0.22007	-2.18397	11.28_171.0446m/z	1.34265	Down_regulation
3.66752e+06	2.15851e+06	2.32065e+06	2.901e+06	386094	491222	1.22339e+06	346369	2.76192e+06	611769	0.00308874	0.221502	-2.17461	13.95_444.2648m/z	2.51022	Down_regulation
22670.7	18171.2	26462.7	15111.2	16104.4	2205.28	0	0	20604	4577.41	0.0170623	0.222162	-2.17032	9.71_390.1790m/z	1.76796	Down_regulation
319822	328787	427905	281033	75082.2	5566.95	105575	118303	339387	76131.8	0.000721569	0.224322	-2.15636	8.29_170.1179m/z	3.14172	Down_regulation
3892.91	3855.69	3932.39	5322.5	0	248.669	85.6854	0	4250.87	956.009	0.00265823	0.224897	-2.15266	3.72_89.0231m/z	2.57541	Down_regulation
181857	167946	270144	141472	16368.5	14220.8	75685.2	64970.2	190355	42811.2	0.00657076	0.224902	-2.15263	14.08_242.2116m/z	2.18238	Down_regulation
2485.34	1938.85	4495.91	2688.99	0	0	0	2651.81	2902.27	662.952	0.0423149	0.228425	-2.13021	10.08_365.1959m/z	1.37351	Down_regulation
160685	117287	139386	139956	18916.4	0	108943	0	139329	31964.8	0.020435	0.22942	-2.12394	14.76_604.3022m/z	1.68962	Down_regulation
128839	130460	195883	159780	0	22612.7	88677.2	30248	153740	35384.5	0.00322922	0.230157	-2.11931	13.71_729.3687m/z	2.4909	Down_regulation
259498	241329	223535	289953	17029.1	56106.7	84852	76851.9	253579	58709.9	8.50012e-05	0.231525	-2.11076	10.13_744.2136m/z	4.07057	Down_regulation
673845	818185	760020	743596	163621	142077	181777	206199	748911	173418	4.22068e-05	0.231561	-2.11054	4.44_260.0355n	4.37462	Down_regulation
19090.5	26803	56851	45628.2	297.072	6533.78	17763.2	9855.44	37093.2	8612.37	0.037913	0.232182	-2.10667	1.55_108.9449m/z	1.42121	Down_regulation
364405	335166	588419	493042	65617.3	172121	122207	55789.3	445258	103934	0.00533648	0.233423	-2.09898	8.29_564.1487n	2.27275	Down_regulation
106649	111215	73828.1	82216.6	42837	16626.5	0	28092	93477	21888.9	0.00142526	0.234163	-2.09441	7.92_343.1535m/z	2.84611	Down_regulation
23268.9	10374.4	38768.3	36352.7	0	0	19764.4	5955.54	27191.1	6429.99	0.0458638	0.236474	-2.08024	13.82_297.6521m/z	1.33853	Down_regulation
9450.12	19732.1	13379.9	14855.7	8522.63	5255.47	0	0	14354.5	3444.53	0.0106568	0.239962	-2.05912	5.79_119.0353m/z	1.97237	Down_regulation
28328.4	40733.8	48590.9	26078.8	0	12916.4	21756.1	0	35933	8668.11	0.0109949	0.24123	-2.05152	15.96_329.2131m/z	1.95881	Down_regulation
16966.8	20149.2	15445	14815.1	10442.1	0	0	5870.41	16844	4078.12	0.00888084	0.242111	-2.04626	7.92_293.0668m/z	2.05155	Down_regulation
224987	133804	162298	121861	57946.6	21671.9	50812.5	25450.5	160738	38970.4	0.0084352	0.242447	-2.04426	13.71_393.1686m/z	2.0739	Down_regulation
41939.3	32922.5	60382.5	43218.4	0	10591	28410.8	4267.08	44615.7	10817.2	0.00736748	0.242453	-2.04422	13.32_491.1344m/z	2.13268	Down_regulation
761800	745953	862317	495692	79362.4	162412	280581	173941	716441	174074	0.00228539	0.242971	-2.04115	12.51_216.1959m/z	2.64104	Down_regulation
388861	415116	452297	226943	55691.4	69208.6	131466	104710	370804	90269	0.00734001	0.243441	-2.03836	9.93_186.1493m/z	2.1343	Down_regulation
46410.7	46584.3	57849.5	31755.2	2204.01	9417.86	22240.9	10639	45649.9	11125.5	0.00264913	0.243712	-2.03675	12.51_198.1852m/z	2.5769	Down_regulation
24876.7	26580.1	33345.4	52709.1	0	14601.4	18925.8	0	34377.8	8381.79	0.0196261	0.243814	-2.03615	12.86_429.2713m/z	1.70717	Down_regulation
439559	416521	541273	354909	12421.9	115815	243012	56308.2	438065	106889	0.00235631	0.244003	-2.03503	5.31_560.1237n	2.62777	Down_regulation
580641	480677	516376	292264	82451.9	103946	146268	127100	467489	114942	0.00890982	0.24587	-2.02403	6.83_160.1335m/z	2.05013	Down_regulation
1.23187e+06	1.17991e+06	1.75727e+06	1.23327e+06	258923	315619	500402	259756	1.35058e+06	333675	0.0022755	0.24706	-2.01706	7.92_540.2180n	2.64292	Down_regulation
19936.7	47162.2	56840	33558.3	21537	0	7624.97	10004	39374.3	9791.5	0.0258973	0.248678	-2.00765	7.92_189.0130m/z	1.58675	Down_regulation
34149.4	25472.6	48892.4	34468	11914.4	5526.01	5430.9	12818	35745.6	8922.34	0.0069821	0.249606	-2.00227	7.92_309.1327m/z	2.15601	Down_regulation
11486.2	18833.6	31213.8	30957.8	1160.9	5734.53	10652.9	5709.28	23122.9	5814.4	0.0299997	0.251457	-1.99162	10.18_465.1917m/z	1.52288	Down_regulation
182203	110176	129303	68368	12971.1	27132.8	63731.9	21186.4	122512	31255.5	0.0224376	0.255121	-1.97074	10.22_137.0959m/z	1.64902	Down_regulation
17378.3	5706.93	15283.8	9961.42	3151.34	1703.77	5772.09	1714.56	12082.6	3085.44	0.0354433	0.255362	-1.96938	14.13_276.1315m/z	1.45047	Down_regulation
20094.3	12645.9	12951.1	21498.1	7798.88	197.761	8746.91	522.874	16797.4	4316.61	0.00876594	0.256981	-1.96026	12.01_221.1298m/z	2.0572	Down_regulation
208438	193175	198140	109540	22217.7	7828.31	86160.6	67737.4	177323	45986	0.00468709	0.259335	-1.94711	13.28_242.2119m/z	2.3291	Down_regulation
326090	311929	293110	314258	149133	36206.3	122136	16254.3	311347	80932.3	0.00455522	0.259942	-1.94374	13.95_232.1227m/z	2.34149	Down_regulation
27801.2	15860.2	24433.1	21314.9	1039.77	8144.64	5354.05	8888.7	22352.3	5856.79	0.00251488	0.262021	-1.93224	14.08_320.2571n	2.59948	Down_regulation
19806.3	40665.3	41212.1	38650	0	11708.3	13150.1	12206.4	35083.5	9266.2	0.00784431	0.264119	-1.92074	12.01_575.3447m/z	2.10545	Down_regulation
34730.7	42316.7	33183	65603.3	33275.6	0	8419.37	4806.98	43958.4	11625.5	0.0220111	0.264466	-1.91885	7.68_471.0882m/z	1.65736	Down_regulation
1.94674e+06	1.58796e+06	1.8868e+06	1.13649e+06	302332	366139	566187	503015	1.6395e+06	434418	0.00472324	0.264971	-1.9161	12.36_214.1807m/z	2.32576	Down_regulation
105714	46857	107903	57508.5	10438.4	625.268	24369.7	50032.1	79495.6	21366.3	0.0273561	0.268774	-1.89553	1.94_277.1003m/z	1.56295	Down_regulation
170946	109384	176528	181415	32235.3	1149.14	140511	0	159568	43473.8	0.0307828	0.272446	-1.87596	14.76_312.1415m/z	1.51169	Down_regulation
77769.7	68570.7	54326.9	58520.8	0	0	51788.5	19031	64797	17704.9	0.0232636	0.273236	-1.87178	12.81_410.2400m/z	1.63332	Down_regulation
82646	96268.3	86524	82631.3	28378.2	28257.1	21675.5	16877.3	87017.4	23797	6.92916e-06	0.273474	-1.87052	4.38_189.0530m/z	5.15932	Down_regulation
57104.1	31206.8	78600.8	59075.1	0	0	51921.9	10112	56496.7	15508.5	0.0424781	0.274502	-1.86511	13.71_531.2961m/z	1.37184	Down_regulation
131017	119836	94803.4	126369	0	17418.1	53694.8	58834.2	118006	32486.8	0.00392461	0.275297	-1.86094	12.81_750.4851m/z	2.4062	Down_regulation
91179.2	52827.8	65368.3	79938.2	727.374	27189	51035.9	816.766	72328.4	19942.2	0.014486	0.275718	-1.85873	10.22_370.2012n	1.83905	Down_regulation
96888.4	183141	145469	191900	57721.2	21471.8	11232.9	80588.6	154350	42753.6	0.00723011	0.276992	-1.85208	11.52_500.2899m/z	2.14086	Down_regulation
9204.13	5152.17	6338.41	7086.45	2060.37	0	5761.62	0	6945.29	1955.5	0.0261893	0.281557	-1.8285	14.73_603.2963m/z	1.58188	Down_regulation
69984.6	116532	117808	155265	12321	26722	90505.6	0	114897	32387.1	0.0217586	0.281879	-1.82685	12.98_613.3549m/z	1.66237	Down_regulation
76817.7	51493.8	90827.1	45713.6	0	8977.53	44691.5	21034.7	66213	18676	0.016483	0.282059	-1.82593	12.70_226.1803m/z	1.78297	Down_regulation
121795	151741	126652	79338.3	4075.26	37634.7	44663.9	49186.8	119882	33890.2	0.00448614	0.282697	-1.82267	5.31_343.1186m/z	2.34813	Down_regulation
11210.6	6527.04	4983.97	10686.3	724.334	13.1923	7379.42	1342.29	8351.98	2364.81	0.0399855	0.283144	-1.82039	1.07_224.9037m/z	1.3981	Down_regulation
38676.3	41823.4	33416.6	35264.9	0	22116.3	20207.3	0	37295.3	10580.9	0.0178697	0.283706	-1.81753	10.75_347.0766m/z	1.74788	Down_regulation
696252	314120	242318	448203	228817	94325.6	74116.9	86012.7	425223	120818	0.048964	0.284128	-1.81538	17.96_619.4329m/z	1.31012	Down_regulation
330092	394902	456034	378147	54525.7	135626	160867	93010.8	389794	111007	0.000220446	0.284785	-1.81206	1.22_175.1190m/z	3.6567	Down_regulation
9715.57	10391.5	16158.1	21792	0	6954.29	8250.01	1332.6	14514.3	4134.22	0.0276196	0.284838	-1.81179	1.48_189.0164m/z	1.55878	Down_regulation
126404	45813.1	80985.7	151967	29994.7	2700.43	70628.6	12276.3	101292	28900	0.0482113	0.285312	-1.80939	14.81_289.6545m/z	1.31685	Down_regulation
3.9309e+06	4.64781e+06	4.21426e+06	2.61198e+06	1.0072e+06	663388	1.33741e+06	1.45706e+06	3.85124e+06	1.11626e+06	0.00457804	0.289845	-1.78664	8.34_172.1338m/z	2.33932	Down_regulation
64944.8	74681.6	54433.3	78216	13209.3	17100.7	43478.8	5422.37	68068.9	19802.8	0.00412976	0.290923	-1.78129	12.22_614.3723m/z	2.38408	Down_regulation
25547.7	68510.9	66652.6	61636.1	0	7333.19	33062.8	24346.8	55586.8	16185.7	0.0228872	0.291178	-1.78002	3.23_352.1602m/z	1.64041	Down_regulation
237152	172829	232584	225275	39161.1	74036.8	79943.2	59568.3	216960	63177.4	0.000327758	0.291194	-1.77995	4.13_221.0819m/z	3.48445	Down_regulation
6.68616e+06	5.5144e+06	6.68939e+06	3.59802e+06	748907	1.27798e+06	3.06099e+06	1.48937e+06	5.62199e+06	1.64431e+06	0.00553669	0.292478	-1.7736	13.28_227.1892n	2.25675	Down_regulation
265739	291623	189117	495350	11830.5	116150	83181	152057	310457	90804.8	0.0354318	0.292487	-1.77355	2.89_320.0913m/z	1.45061	Down_regulation
207050	135846	133342	165019	50728.4	20808.5	94943.5	21553.1	160314	47008.4	0.00357036	0.293227	-1.76991	14.76_332.6548m/z	2.44729	Down_regulation
2.66939e+06	1.17199e+06	1.26571e+06	1.28483e+06	370324	437579	906954	165814	1.59798e+06	470168	0.0433278	0.294226	-1.765	16.69_497.3122m/z	1.36323	Down_regulation
69540.6	51702.6	29054.5	69257.3	37559.9	0	7387.29	19678.7	54888.8	16156.5	0.0225276	0.294349	-1.7644	11.23_454.6208m/z	1.64729	Down_regulation
1.95393e+06	2.35874e+06	1.96857e+06	1.46321e+06	613440	474052	739413	461495	1.93611e+06	572100	0.00276254	0.295489	-1.75882	8.08_558.2550m/z	2.55869	Down_regulation
0	0	0	0	330.419	269.876	0	551.359	962.31	287.914	0.00888893	0.29919	-1.74086	12.31_209.0715m/z	2.05115	Down_regulation
2.40546e+06	1.71134e+06	1.75102e+06	2.05083e+06	550504	389021	1.04351e+06	388403	1.97967e+06	592860	0.000810457	0.299475	-1.73949	13.95_338.1939m/z	3.09127	Down_regulation
61350.2	46370.5	54382.8	36450.9	592.793	15357.8	43521.7	0	49638.6	14868.1	0.0332619	0.299526	-1.73925	11.80_297.2213m/z	1.47805	Down_regulation
1.05868e+06	505558	980410	680587	160210	242960	424906	147605	806310	243920	0.014681	0.302514	-1.72492	14.85_244.2638m/z	1.83324	Down_regulation
183752	103201	182714	289025	70026.5	22256	18130.6	121333	189673	57936.4	0.0324645	0.305454	-1.71097	11.80_543.6371m/z	1.48859	Down_regulation
7428.16	13770.3	12616.8	12769.1	4915.21	0	1785.64	7529.67	11646.1	3557.63	0.0107505	0.305478	-1.71086	2.04_220.0792m/z	1.96857	Down_regulation
187870	181838	120940	106711	50146.3	45235.8	51346.1	36234.3	149340	45740.6	0.0141234	0.306286	-1.70705	13.47_225.1948m/z	1.85006	Down_regulation
0	0	0	0	361.404	0	0	765.273	918.882	281.669	0.039448	0.306535	-1.70588	11.84_268.0767m/z	1.40398	Down_regulation
36472.8	19130.8	22799.9	43226.8	11613.5	8530.11	14266	3129.61	30407.6	9384.82	0.0265544	0.308634	-1.69603	11.18_589.1546m/z	1.57586	Down_regulation
11259.8	13148.6	14166.4	10623	0	9599.63	0	5593.66	12299.4	3798.32	0.0297156	0.308821	-1.69516	6.16_269.0794m/z	1.52702	Down_regulation
21926.7	31475.7	18929.7	34847.1	5984.63	8064.55	10045.2	9044.76	26794.8	8284.79	0.0139911	0.309194	-1.69342	12.81_415.1964m/z	1.85415	Down_regulation
409832	573870	1.17495e+06	881694	357812	148718	181341	253512	760087	235346	0.0488223	0.30963	-1.69138	7.52_418.0450m/z	1.31138	Down_regulation
41422.3	74389	52230.7	52180.7	11665.7	3040.62	24445.2	29044.9	55055.7	17049.1	0.00622108	0.30967	-1.6912	4.44_276.0720m/z	2.20613	Down_regulation
21769	22174.1	23056.8	10211.4	2203.94	2590.93	18558.1	579.886	19302.8	5983.22	0.0465547	0.309966	-1.68982	6.29_296.1172m/z	1.33204	Down_regulation
16291.4	28539.9	34983.7	31080	0	7361.16	8321.19	18929.6	27723.7	8652.98	0.0145275	0.312114	-1.67985	11.28_471.2717m/z	1.83781	Down_regulation
15855.5	32272.7	16148.7	17900.4	0	10644.2	5854.67	9158.83	20544.3	6414.42	0.0281566	0.312224	-1.67935	4.32_248.0765m/z	1.55042	Down_regulation
597620	370280	429926	613247	71711.6	203203	272384	82485.8	502768	157446	0.00485609	0.313158	-1.67504	13.95_393.2651m/z	2.31371	Down_regulation
93410.8	84891	71760.7	87973.1	12616.6	28715.5	40262	24649.7	84508.9	26561	0.000269555	0.314298	-1.6698	11.18_243.1599m/z	3.56935	Down_regulation
20532.5	15251.1	22036.7	29847.6	0	0	20440	7125.55	21917	6891.4	0.0454615	0.314432	-1.66918	11.90_579.3258m/z	1.34236	Down_regulation
141536	92060.9	119426	92672.7	21334.1	19583.7	99724.6	0	111424	35160.6	0.0318311	0.315557	-1.66403	14.85_249.0608m/z	1.49715	Down_regulation
292737	261505	285100	145724	38373.8	65385	129935	83910	246267	79401	0.00910148	0.322419	-1.63299	13.28_282.2045m/z	2.04089	Down_regulation
34496.9	29747.2	29234.3	35891.7	11814	6628.9	19794.6	3486.05	32342.5	10430.9	0.00421528	0.322513	-1.63257	3.65_305.0170m/z	2.37517	Down_regulation
27284.7	27314.5	30897.7	45492.9	12548.6	8969.86	20748.6	0	32747.4	10566.7	0.0109125	0.322674	-1.63185	12.01_614.3438m/z	1.96207	Down_regulation
634447	723802	722381	458331	170127	122795	269551	257224	634740	204924	0.00222927	0.322847	-1.63108	8.39_155.1069m/z	2.65184	Down_regulation
144409	147336	132736	169278	72347.3	0	53462.9	66086.5	148440	47974.2	0.00440613	0.32319	-1.62955	12.01_587.0339m/z	2.35594	Down_regulation
132555	120476	113713	126373	0	27757.9	101951	29906.7	123279	39903.9	0.0292132	0.323688	-1.62733	12.70_706.4585m/z	1.53442	Down_regulation
50851.6	74477.4	75128	29045.8	9756.77	13211.4	48894.1	3063.28	57375.7	18731.4	0.0426705	0.326469	-1.61498	6.02_341.0798m/z	1.36987	Down_regulation
27578.7	60122.1	39206.6	31831.3	15239.6	4796.7	31787.1	0	39684.7	12955.8	0.0380307	0.32647	-1.61498	3.48_153.0191m/z	1.41987	Down_regulation
136807	93436.7	72104.9	77260.1	3851.52	52780.2	67415.3	0	94902.2	31011.8	0.0304258	0.326776	-1.61363	13.52_438.2348m/z	1.51676	Down_regulation
1.13098e+06	877616	1.20661e+06	913137	157546	294999	671187	225919	1.03208e+06	337413	0.00348669	0.326923	-1.61298	13.71_764.4075m/z	2.45759	Down_regulation
16431.8	9618.16	13665.1	11874	2908.99	2454.07	9014.24	2522.99	12897.3	4225.07	0.00704193	0.327595	-1.61002	13.71_393.1022m/z	2.15231	Down_regulation
70297.6	109100	73702.4	146679	24580.7	32832.5	45933.1	27928.4	99944.9	32818.7	0.0290215	0.328368	-1.60662	11.80_536.9961m/z	1.53728	Down_regulation
15686.4	19257.7	8621.04	9454.06	4466.49	8164.68	4817.42	0	13254.8	4362.15	0.0317326	0.329099	-1.60341	3.36_212.0909m/z	1.49849	Down_regulation
1.39927e+06	1.30049e+06	1.08768e+06	1.14231e+06	412194	408674	391278	414367	1.23244e+06	406628	0.00134253	0.329938	-1.59973	2.17_192.0268n	2.87208	Down_regulation
20394.2	13121	15072.9	15747	1301.58	3043.16	15286.1	1611.69	16083.8	5310.63	0.0403775	0.330185	-1.59865	0.95_190.9793m/z	1.39386	Down_regulation
1.63247e+06	1.7259e+06	1.6702e+06	1.3829e+06	202622	423186	937131	572011	1.60287e+06	533737	0.00253592	0.332989	-1.58646	3.54_220.0584n	2.59586	Down_regulation
13840	29417.1	16316.1	12707.5	11799.7	1126.91	3681.84	7562.71	18070.2	6042.78	0.0450028	0.334406	-1.58033	5.79_126.5491m/z	1.34676	Down_regulation
439451	295357	332088	365007	111965	42544.9	290240	34700.4	357976	119863	0.0193603	0.334834	-1.57848	14.76_600.2914n	1.71309	Down_regulation
46893.6	45251	45643.4	22573.8	6424	4313.33	25522.2	17566.5	40090.4	13456.5	0.0138411	0.335654	-1.57495	9.29_331.1534m/z	1.85883	Down_regulation
30995.5	30654.1	26996.8	14057.7	2242.25	7663.91	13606.3	11042.4	25676	8638.7	0.0148399	0.33645	-1.57154	12.51_181.1621m/z	1.82857	Down_regulation
380575	253478	380862	506805	40660.7	184060	205290	87127.6	380430	129284	0.00946536	0.339838	-1.55708	13.77_524.2631m/z	2.02386	Down_regulation
33742	60240.3	41464.2	36337.6	11562.6	10347.1	15347.4	21320.2	42946	14644.3	0.012002	0.340994	-1.55218	9.88_339.0727m/z	1.92075	Down_regulation
257443	173556	247398	187993	66080.2	67315.1	98314.6	66557	216597	74566.7	0.00366373	0.344264	-1.53841	14.38_172.1692m/z	2.43608	Down_regulation
78885.8	63166.7	89237.2	89419.1	26600.3	16876.4	45963.1	21371.4	80177.2	27702.8	0.00106156	0.34552	-1.53316	12.01_142.0420m/z	2.97405	Down_regulation
349182	298624	224203	181123	4109.9	176772	125473	58016.3	263283	91092.8	0.0178962	0.345988	-1.53121	4.26_432.2221m/z	1.74724	Down_regulation
6227.71	5826.92	6626.84	6391.86	2339.54	1803.49	1721.35	2860.35	6268.33	2181.18	4.21299e-05	0.347969	-1.52297	10.79_557.8099m/z	4.37541	Down_regulation
555829	655106	609846	402299	180929	135603	225350	235049	555770	194233	0.00371868	0.349484	-1.5167	8.34_54.0465n	2.42961	Down_regulation
19465.7	12851.6	18117.1	27218.2	0	9188.02	10879	7091.41	19413.2	6789.61	0.0172504	0.349743	-1.51563	12.01_206.1088m/z	1.7632	Down_regulation
57786.2	94469.9	86307.7	37972	5708.62	21746.9	43186	26407.2	69134	24262.2	0.0323874	0.350944	-1.51069	9.37_561.1726m/z	1.48962	Down_regulation
39592.8	34448	32347	45030.3	6511.36	6918.08	17851.8	21904.7	37854.5	13296.5	0.00288311	0.351252	-1.50942	1.94_309.1278m/z	2.54014	Down_regulation
594233	430810	417879	464847	56556.2	195120	200990	217482	476942	167537	0.00136813	0.351273	-1.50933	12.70_790.4797m/z	2.86387	Down_regulation
56452.9	69818.1	47699	108611	27845.3	21473.9	27937.6	22119.7	70645.1	24844.1	0.0410458	0.351675	-1.50768	11.42_477.9601m/z	1.38673	Down_regulation
75275.6	54395.4	72021.7	72467.9	21282.6	14595.7	41304.2	19426.6	68540.2	24152.3	0.0012694	0.352381	-1.50479	12.01_121.5286m/z	2.8964	Down_regulation
159242	207726	113021	115742	22760.6	48916.4	74309.7	64048.2	148933	52508.7	0.0148905	0.352567	-1.50403	9.61_191.1640m/z	1.82709	Down_regulation
145759	89194.9	82414.2	55155.6	7423.17	47105.7	53864.2	23171.8	93131	32891.2	0.0423555	0.353171	-1.50156	10.39_348.1846m/z	1.37309	Down_regulation
13611.5	15998.4	24524.2	27422.9	10243.1	5424.19	9199.12	3972.66	20389.3	7209.76	0.0206985	0.353606	-1.49979	11.80_190.1261m/z	1.68406	Down_regulation
14708.9	11118.9	12451.3	9697.11	4920.29	1778.86	7224.64	3046.26	11994.1	4242.51	0.00289909	0.353718	-1.49933	14.55_602.4476m/z	2.53774	Down_regulation
24786.8	35961.5	37176.3	38793.8	11416.9	11051.4	9336.39	16658.4	34179.6	12115.8	0.0024976	0.354474	-1.49625	2.04_56.0491m/z	2.60248	Down_regulation
368714	388779	132635	275388	201275	81179.3	102115	30538.6	291379	103777	0.0410602	0.356158	-1.48941	15.96_815.5166m/z	1.38658	Down_regulation
67028.5	78003.6	61780.3	69750.7	32284.9	10479.3	9929.47	46305.8	69140.8	24749.9	0.0103644	0.357963	-1.48212	11.70_528.6650m/z	1.98445	Down_regulation
190860	143100	250981	125853	43852	50241	89391	71381.4	177699	63716.3	0.0206734	0.358564	-1.4797	14.18_254.2117m/z	1.68459	Down_regulation
21706.7	14345.4	18576	25391.5	6154.92	10062.6	4114.97	8412.92	20004.9	7186.34	0.00588013	0.359229	-1.47703	11.32_477.5787m/z	2.23061	Down_regulation
432797	300989	216849	357602	153657	41699.4	243314	32898.5	327059	117892	0.0216206	0.360461	-1.47208	14.73_581.3716m/z	1.66513	Down_regulation
20883.6	18087.6	13855.7	21835.4	7357.21	3949.4	15725.9	0	18665.6	6758.12	0.028935	0.362063	-1.46569	11.80_87.0440m/z	1.53858	Down_regulation
302805	177216	209639	280618	32894	89452.8	116339	112882	242569	87892	0.00655519	0.362337	-1.46459	12.98_922.5583m/z	2.18341	Down_regulation
28561.5	49557.9	35986.2	49634.9	19809.8	9269.99	13742	16507.5	40935.1	14832.3	0.00973448	0.362338	-1.46459	11.08_692.3600m/z	2.01169	Down_regulation
35003.4	38303.2	44967.7	45498.7	4989.61	21175.7	24924	8277.63	40943.2	14841.7	0.00641403	0.362495	-1.46397	14.85_387.2530m/z	2.19287	Down_regulation
46699.8	29295.5	35956	39095.2	9122.52	10530.2	29187.4	6144.9	37761.6	13746.2	0.0114413	0.364027	-1.45788	13.95_216.1095m/z	1.94152	Down_regulation
82649.1	109440	95122.1	45747.7	48345.6	19032.7	36263.8	17792.5	83239.8	30358.6	0.0216206	0.364713	-1.45517	7.36_352.1611m/z	1.66513	Down_regulation
203348	147816	237304	208546	20848.9	61728.2	164234	45975.3	199254	73196.6	0.0191157	0.367354	-1.44476	13.03_598.3226m/z	1.71861	Down_regulation
573730	459260	699474	588476	64535.8	185618	463055	141390	580235	213650	0.0157808	0.368212	-1.44139	13.71_549.3060m/z	1.80187	Down_regulation
174783	178679	157820	165540	20636.8	45959.7	152895	31118.4	169205	62652.5	0.0381146	0.370275	-1.43333	12.31_491.1352m/z	1.41891	Down_regulation
88452.4	68077.4	78247.4	72458	24484.8	19708.8	46240.9	23363.7	76808.8	28449.5	0.000903502	0.370394	-1.43287	12.61_244.1197n	3.04407	Down_regulation
124092	91042.5	88557.8	87474.2	36360.7	38777.4	29294.7	40770.8	97791.6	36300.9	0.00413051	0.371207	-1.42971	1.07_147.1129m/z	2.384	Down_regulation
7372.72	5590.96	6620.15	8727.91	3371.12	751.498	3764.84	2638.52	7077.94	2631.49	0.00321969	0.371788	-1.42745	12.26_157.5394m/z	2.49219	Down_regulation
268382	256631	218913	306910	125401	9795.34	61307.6	194943	262709	97861.8	0.0184805	0.372511	-1.42465	11.80_543.9807m/z	1.73329	Down_regulation
24571.9	22466.7	19727.7	40334.3	6934.44	7982.43	12445	12606.8	26775.1	9992.18	0.0305792	0.373189	-1.42202	1.55_284.9413m/z	1.51457	Down_regulation
186976	114676	163051	205855	9835.16	104499	86049.4	49931.4	167639	62578.8	0.0106989	0.373294	-1.42161	13.47_566.3110m/z	1.97066	Down_regulation
237471	173129	142962	135485	72993	58646.6	77688.9	48500.8	172262	64457.3	0.0150678	0.374182	-1.41819	15.91_200.2009m/z	1.82195	Down_regulation
15868.4	8094.03	11219.3	14839.4	0	3460.09	10382.9	4877.9	12505.3	4680.23	0.0324692	0.37426	-1.41789	13.03_855.4635m/z	1.48853	Down_regulation
4211.46	4284.58	7102.37	3935.34	1573.25	1812.12	0	3933.62	4883.44	1829.75	0.0322067	0.374684	-1.41625	10.18_110.9751m/z	1.49205	Down_regulation
20696.6	11101.5	31310.6	20630.7	10838	3092.49	11564.7	5909.16	20934.9	7851.09	0.0421072	0.375024	-1.41494	10.39_253.0831m/z	1.37564	Down_regulation
31021.7	21635.4	36341	31692.2	9162.71	4131.47	19106.6	12862.6	30172.6	11315.8	0.00523147	0.375037	-1.41489	13.17_141.5730m/z	2.28138	Down_regulation
83805.5	60207.9	99391.5	37506.7	22243.5	15383.4	46726.3	21150.9	70227.9	26376	0.0394779	0.375578	-1.41282	9.66_391.1745m/z	1.40365	Down_regulation
58120.6	27375.1	35906.8	58141.2	12131.2	16279	32273.7	6797.34	44885.9	16870.3	0.0300832	0.375849	-1.41178	14.85_595.2913m/z	1.52168	Down_regulation
50462.8	112821	104258	85445.8	46844.6	18620.9	8835.1	58462.4	88247.1	33190.7	0.0235179	0.376112	-1.41077	11.42_484.3056m/z	1.6286	Down_regulation
27633.9	35350.3	38687.2	47151.8	8901.19	3206.44	15414.1	28643.5	37205.8	14041.3	0.0163629	0.377396	-1.40585	3.54_256.0723m/z	1.78614	Down_regulation
556955	418412	593785	482616	106153	181112	341454	149164	512942	194471	0.00317035	0.379128	-1.39924	13.71_567.3147m/z	2.49889	Down_regulation
17139.7	18864.3	17896.9	7045.35	4668.51	0	11351.5	7091.21	15236.5	5777.8	0.0412812	0.379207	-1.39894	12.70_261.1446m/z	1.38425	Down_regulation
79060.9	66922	60422.1	58990.3	33557.8	2062.04	53730.9	11337.7	66348.8	25172.1	0.0307814	0.379391	-1.39824	14.94_584.3146m/z	1.51171	Down_regulation
1.24751e+06	866935	1.32337e+06	849009	264968	395280	610599	359552	1.07171e+06	407600	0.00628608	0.380328	-1.39469	11.23_200.1651m/z	2.20162	Down_regulation
507452	451745	474964	277601	111488	195081	205025	139996	427940	162897	0.00860758	0.380654	-1.39345	6.63_158.1178m/z	2.06512	Down_regulation
240481	168378	267906	201260	53344.2	59609.7	122287	99543.7	219506	83696.1	0.00312557	0.381293	-1.39103	12.22_207.1863n	2.50507	Down_regulation
267046	335069	207554	219468	98707	99658.8	103787	92476.8	257284	98657.3	0.0116471	0.383456	-1.38287	3.43_261.0401m/z	1.93378	Down_regulation
182671	255176	198187	171168	63721.3	85879.8	93466.7	66603.7	201801	77417.9	0.00372481	0.383635	-1.38219	7.92_523.2182m/z	2.4289	Down_regulation
132429	96878	142897	126339	38991.2	37507.4	79300.8	36597	124636	48099.1	0.00178386	0.385918	-1.37363	13.23_319.1318m/z	2.74864	Down_regulation
36859.5	18743.8	23494.6	26822.2	3517.64	9481.14	10641.8	17308.2	26480	10237.2	0.0163536	0.3866	-1.37109	3.59_244.0744m/z	1.78639	Down_regulation
52553.8	54891.3	45570.8	46602.1	2062.87	11498.6	36187.6	27601.7	49904.5	19337.7	0.0240347	0.387494	-1.36775	3.54_59.0123m/z	1.61916	Down_regulation
33310.9	18471.3	13550	27252.3	8459.97	16374.3	0	11075.5	23146.1	8977.44	0.0466737	0.38786	-1.36639	10.79_287.1491m/z	1.33093	Down_regulation
306549	309004	282706	287860	86257.2	89712.3	164666	120476	296530	115278	0.000943544	0.388756	-1.36306	3.54_238.0928m/z	3.02524	Down_regulation
102523	65383.4	93906.1	46720.1	11909.8	29966.8	55906.9	22317.3	77133.2	30025.2	0.0282649	0.389264	-1.36118	10.43_457.2081m/z	1.54875	Down_regulation
119256	161864	156464	172249	18807.2	57458.4	61422	101818	152459	59876.5	0.00552885	0.392739	-1.34836	12.70_590.3180m/z	2.25737	Down_regulation
68282.3	44071.4	45532.3	32456.8	21531.7	11395.3	36005.8	5890.67	47585.7	18705.9	0.0281984	0.393098	-1.34704	14.13_269.1781m/z	1.54978	Down_regulation
120393	133773	103236	115449	93030.1	25569.3	12088.6	55559.7	118213	46561.9	0.0223349	0.393883	-1.34416	11.23_454.2858m/z	1.65102	Down_regulation
59403.5	35088	31823.2	51458.1	0	32355.9	26854.7	10827.1	44443.2	17509.4	0.0352447	0.393972	-1.34383	5.85_310.0560m/z	1.45291	Down_regulation
221878	170075	145902	158394	121067	33812	88296.8	32068.4	174062	68811	0.00972276	0.395324	-1.33889	13.95_338.1277m/z	2.01221	Down_regulation
36526	44055.8	28211.4	24383.4	7588.92	10933.2	13481.8	20831.1	33294.2	13208.8	0.0115157	0.396729	-1.33378	1.99_291.0133m/z	1.93871	Down_regulation
139117	152974	128405	126939	40335	42832.5	75463.5	59271.6	136859	54475.6	0.000284362	0.398042	-1.32901	7.82_126.0913m/z	3.54613	Down_regulation
21970.5	39612	31023.3	24166.9	8015.89	0	26727.9	11836.8	29193.2	11645.1	0.0473494	0.398899	-1.3259	9.37_219.0665m/z	1.32469	Down_regulation
455201	351390	449169	327049	155939	170447	133295	178050	395702	159433	0.00369109	0.40291	-1.31147	2.58_189.0639n	2.43284	Down_regulation
123748	144577	140369	94490.6	47984.3	26167	75425.5	53174	125796	50687.7	0.00270939	0.402935	-1.31138	8.99_226.1935n	2.56713	Down_regulation
387238	838974	799665	515268	170347	149648	520061	184844	635286	256225	0.0375787	0.403322	-1.30999	9.37_351.0722m/z	1.42506	Down_regulation
330203	356119	306221	343582	222568	46166.4	190235	80533.8	334031	134876	0.0152739	0.403781	-1.30835	13.95_297.1013m/z	1.81605	Down_regulation
55794	73157.6	100889	96769.7	11335.4	30858.4	72950.9	16941.7	81652.5	33021.6	0.0343847	0.404416	-1.30609	9.93_153.0193m/z	1.46363	Down_regulation
595145	478212	538283	432482	56753.8	166012	444916	160008	511031	206922	0.02766	0.404912	-1.30432	11.84_223.1333m/z	1.55815	Down_regulation
198096	243631	200419	286853	122300	39348.4	116981	98960.1	232250	94397.4	0.00288182	0.406448	-1.29886	12.05_601.0405m/z	2.54033	Down_regulation
13834.8	6505.74	11618.1	15564.6	6336.65	2552.89	6982.61	3464.71	11880.8	4834.21	0.0281848	0.406893	-1.29728	18.16_255.9438m/z	1.54998	Down_regulation
66180	78826.7	127346	117814	27340.5	61403.1	31793.9	38858.5	97541.7	39849	0.0214583	0.408533	-1.29147	1.48_210.9406m/z	1.6684	Down_regulation
56244.1	31559.7	28017	49116.3	12088	4336.95	27711.1	23269.5	41234.3	16851.4	0.032118	0.408675	-1.29098	1.07_265.9303m/z	1.49325	Down_regulation
24451	34040.2	29296.8	25401.8	2043.85	11279	21882.7	11247.8	28297.5	11613.3	0.0174995	0.410401	-1.28489	6.51_282.0977m/z	1.75697	Down_regulation
39347	46518.9	55570.9	68122.4	6584.73	20003	19037.4	40380.2	52389.8	21501.3	0.0166887	0.410411	-1.28486	13.47_590.3182m/z	1.77758	Down_regulation
355176	261192	269946	266709	46462.8	106334	249498	71276.8	288256	118393	0.0247506	0.410721	-1.28377	14.81_325.2170m/z	1.60641	Down_regulation
89042.9	121065	123958	145542	73646.5	41863	39009.2	43417.9	119902	49484.1	0.00350721	0.412705	-1.27682	1.48_186.0177m/z	2.45504	Down_regulation
68913.5	69625.5	73339.2	114950	22295.9	28865.3	31786.8	52042.5	81707.1	33747.6	0.0145608	0.413032	-1.27568	11.52_492.6353m/z	1.83681	Down_regulation
313341	282236	353878	191547	70142.3	99024	187447	115128	285250	117935	0.00930016	0.413445	-1.27423	13.28_211.1697m/z	2.03151	Down_regulation
102071	82455.4	131425	91350.6	25208.2	29358.2	61590.7	52363.7	101825	42130.2	0.00540778	0.413749	-1.27317	11.13_198.1493m/z	2.26698	Down_regulation
177722	182617	97549.9	206615	64657.4	23515.5	60696.3	126501	166126	68842.6	0.0228384	0.4144	-1.2709	11.80_544.3176m/z	1.64133	Down_regulation
9101.16	13122.6	18078.9	11844.7	3439.39	6044.9	5886.08	6279.9	13036.8	5412.57	0.0211643	0.415175	-1.26821	11.52_142.0418m/z	1.6744	Down_regulation
19343.7	27889.5	18307.8	23553.9	15063.9	6912.06	7398.06	8304.22	22273.7	9419.57	0.00462367	0.4229	-1.24161	11.08_692.4034m/z	2.33501	Down_regulation
120358	87577.1	182200	110862	16142	53590.6	104181	38760.2	125249	53168.4	0.0397505	0.424501	-1.23616	13.03_481.1139m/z	1.40066	Down_regulation
147351	143085	185575	127794	33313.4	48711.2	89452.5	85443.2	150951	64230.1	0.00345912	0.425502	-1.23276	12.22_212.1648m/z	2.46103	Down_regulation
99768.3	128179	124178	60876.6	40540.7	25849.2	51094.1	59848.5	103250	44333.1	0.0234967	0.429374	-1.21969	8.71_265.1563m/z	1.62899	Down_regulation
44961.9	65915.2	74876.7	55962.5	40571	5786.62	13435.1	44677.3	60429.1	26117.5	0.0303506	0.432201	-1.21023	7.62_418.2635m/z	1.51783	Down_regulation
15350.4	16416	17266.7	13621.4	0	9360.4	11328.5	6534.21	15663.6	6805.77	0.0317489	0.434496	-1.20259	6.78_589.1332m/z	1.49827	Down_regulation
24215.7	17084.6	25190.5	24676.9	6674.96	6761.02	5829.65	20376.1	22791.9	9910.42	0.0256678	0.434822	-1.2015	7.92_451.1539m/z	1.59061	Down_regulation
101641	116303	120722	87365.1	39528.7	13280.7	62342.2	70110.6	106508	46315.6	0.0103356	0.434857	-1.20139	10.31_419.1279m/z	1.98567	Down_regulation
105954	95223.4	121763	139725	27950.9	31254	100946	42263.6	115666	50603.7	0.0227469	0.437497	-1.19266	12.01_299.2376m/z	1.64308	Down_regulation
950711	1.48063e+06	2.01306e+06	2.34267e+06	645360	557028	1.07106e+06	696630	1.69677e+06	742519	0.0455522	0.437608	-1.19229	1.79_258.1103m/z	1.34149	Down_regulation
99695	102860	70669	98351.3	10802.1	47382.9	44660.9	60124.2	92893.7	40742.5	0.00845217	0.438593	-1.18905	12.92_794.5131m/z	2.07303	Down_regulation
160509	166080	170756	226576	96811.5	44595	89913.8	86667	180980	79496.8	0.0023495	0.439257	-1.18686	11.96_572.3578m/z	2.62902	Down_regulation
670530	701719	806657	818979	200700	185489	715326	219494	749471	330252	0.0421457	0.440647	-1.1823	14.81_516.3532m/z	1.37525	Down_regulation
220323	298893	261233	358211	63217	146260	105173	187900	284665	125638	0.00719186	0.441352	-1.18	9.71_387.6987m/z	2.14316	Down_regulation
44177.5	32264.8	49213.6	65264.2	26321.1	28679.6	22059.6	7420.19	47730	21120.1	0.0219899	0.442491	-1.17628	14.38_484.3472m/z	1.65778	Down_regulation
511836	679583	816339	511015	140225	286996	507467	180444	629693	278783	0.0194937	0.442729	-1.17551	9.20_492.1974n	1.71011	Down_regulation
10822.6	8562.1	8885.48	14695.5	2545.57	6933.32	4896.05	4673.04	10741.4	4762	0.0154234	0.443331	-1.17355	3.72_76.5131m/z	1.81182	Down_regulation
242913	177180	193026	232515	120838	27035.6	184577	42471.3	211409	93730.4	0.0408679	0.443361	-1.17345	14.76_303.1364m/z	1.38862	Down_regulation
217290	184357	249993	265623	62472.2	81011.4	182692	80884.3	229316	101765	0.010628	0.443777	-1.17209	13.67_660.3727n	1.97355	Down_regulation
86819.3	107826	104754	159244	56946.5	30884	39968.8	75832	114661	50907.8	0.0176374	0.443986	-1.17141	11.80_536.6615m/z	1.75357	Down_regulation
307988	232869	321151	306388	84001.8	124790	189841	120287	292099	129730	0.00162466	0.44413	-1.17095	12.61_434.1997n	2.78924	Down_regulation
30142.2	28801	28031.5	26195.1	13840.3	9459.8	17042.6	9939.02	28292.5	12570.4	0.00105113	0.444303	-1.17038	4.38_217.0501m/z	2.97834	Down_regulation
68962.4	62093.6	64488.3	54184.7	23280.3	17704.7	55096.6	14958.7	62432.3	27760.1	0.0276591	0.444643	-1.16928	13.67_437.2885m/z	1.55816	Down_regulation
796454	745817	704768	739234	455171	191812	471376	209968	746568	332081	0.00970455	0.44481	-1.16874	13.95_252.6361m/z	2.01302	Down_regulation
63416.1	67417	47823.5	33604.2	21185.4	21879.5	45839.7	6423.85	53065.2	23832.1	0.0407876	0.44911	-1.15486	13.37_213.0680m/z	1.38947	Down_regulation
619908	490572	521342	629085	275837	168345	389536	183126	565227	254211	0.00337952	0.44975	-1.1528	13.67_350.1681m/z	2.47115	Down_regulation
180760	242474	373130	369771	193605	57176	119398	154662	291534	131210	0.0356147	0.450069	-1.15178	10.31_400.1293n	1.44837	Down_regulation
36815.4	47011.5	41559.6	31245.9	2097.81	19746.2	29158.3	20328.1	39158.1	17832.6	0.0239053	0.4554	-1.13479	6.35_241.0743n	1.62151	Down_regulation
36394.7	26424.2	33074	38998.1	12645.7	19426.6	11309.6	18192.2	33722.7	15393.5	0.00211763	0.456472	-1.1314	11.70_534.9717m/z	2.67415	Down_regulation
76191.8	44755.2	49443.1	56909.2	4528.05	17787.7	51750.6	30001.2	56824.8	26016.9	0.0497454	0.457843	-1.12707	1.07_149.9526m/z	1.30325	Down_regulation
38202.6	31400.6	51259.4	35607.6	9732.02	10211.1	31895.1	20209.6	39117.6	18011.9	0.0214759	0.460457	-1.11886	9.04_367.0829m/z	1.66805	Down_regulation
78731	65360.1	79663.3	76651.6	8531.89	52406.6	55936	21630.4	75101.5	34626.2	0.0352254	0.461059	-1.11698	5.96_84.0440m/z	1.45314	Down_regulation
234988	251210	275724	312197	132527	78742.3	87673.4	196628	268530	123892	0.00601231	0.461373	-1.11599	11.52_499.9530m/z	2.22096	Down_regulation
26269.4	29435.4	28076	28065.5	7769.41	11544	15167.8	17339.3	27961.6	12955.1	0.00362125	0.46332	-1.10992	7.04_371.0783m/z	2.44114	Down_regulation
2.6927e+06	1.72895e+06	3.31949e+06	2.97912e+06	472358	1.44096e+06	2.17769e+06	878168	2.68007e+06	1.2423e+06	0.0291784	0.463532	-1.10926	6.99_324.1418n	1.53494	Down_regulation
204603	240695	187250	258937	143171	63590.9	65317.4	141387	222871	103366	0.00626834	0.463795	-1.10844	11.80_543.0069m/z	2.20285	Down_regulation
89435.6	65803.6	73015.8	70345.2	28518.4	30097	43982.2	36058.4	74650.1	34664	0.00110114	0.464353	-1.10671	12.61_238.6204m/z	2.95816	Down_regulation
32739.5	33019.8	30083.6	43408.1	16682.2	24061.9	24034.1	0	34812.7	16194.5	0.0376415	0.46519	-1.10411	12.16_613.3612m/z	1.42433	Down_regulation
97919.7	72964.3	77823.4	100094	36954.6	49496.6	41064.3	35061.1	87200.3	40644.1	0.00299135	0.466101	-1.10129	4.38_443.1594m/z	2.52413	Down_regulation
393765	382773	337139	502550	77683.2	122930	329933	227779	404057	189581	0.0230473	0.469195	-1.09174	8.82_598.1772m/z	1.63738	Down_regulation
43936.8	34726.3	33694.5	36291.5	9610.11	19763.2	23374.8	17058.2	37162.3	17451.6	0.0021541	0.469605	-1.09048	10.27_419.2251m/z	2.66673	Down_regulation
26980.1	21124.9	21524.7	22346.5	5856.4	6778.3	17666.2	13083.3	22994.1	10846.1	0.0146512	0.47169	-1.08409	9.50_147.1376m/z	1.83413	Down_regulation
451598	475822	458958	590450	239222	155941	259016	281028	494207	233802	0.000955611	0.473085	-1.07983	11.90_571.6897m/z	3.01972	Down_regulation
967690	769788	971030	809985	153967	388591	841060	282455	879623	416518	0.0469301	0.473519	-1.07851	11.80_599.3066m/z	1.32855	Down_regulation
226519	311696	259767	299049	232210	63494.3	45014.8	178981	274258	129925	0.041682	0.473733	-1.07786	11.42_483.9708m/z	1.38005	Down_regulation
461049	517249	425926	540925	305112	102384	237296	279955	486287	231187	0.00501398	0.475412	-1.07275	11.70_527.9968m/z	2.29982	Down_regulation
198872	227418	198963	223413	138010	39800.6	83704.7	142458	212167	100993	0.0153865	0.47601	-1.07094	11.70_528.3305m/z	1.81286	Down_regulation
164515	131172	141075	140678	98016.5	45349.5	66310.2	65366	144360	68760.6	0.00190437	0.476313	-1.07002	12.61_160.0706m/z	2.72025	Down_regulation
175332	189319	188367	242259	118353	40141.4	101948	119383	198819	94956.5	0.00541972	0.477602	-1.06612	12.05_601.3737m/z	2.26602	Down_regulation
436933	262648	303739	249940	62018.4	171749	267395	98688.6	313315	149963	0.0396141	0.478632	-1.06301	12.31_524.3564n	1.40215	Down_regulation
651852	720174	593675	848646	438939	201910	295932	414550	703587	337833	0.00329754	0.480158	-1.05842	11.80_542.3381m/z	2.48181	Down_regulation
207601	164206	244163	202027	48691.8	85248.4	190728	68254.2	204499	98230.7	0.0353274	0.480348	-1.05785	13.08_297.2217m/z	1.45189	Down_regulation
36620.3	32575.2	23244.4	25253.6	6252.96	12125.2	27563.9	10623.8	29423.4	14141.5	0.0391941	0.48062	-1.05703	1.71_304.1502m/z	1.40678	Down_regulation
1.04242e+06	776257	842164	759697	265717	326807	703291	350931	855135	411687	0.0124496	0.481428	-1.05461	14.60_307.2065m/z	1.90484	Down_regulation
456487	505154	429753	589634	311994	153856	208219	279868	495257	238484	0.00214539	0.481536	-1.05428	11.80_542.6726m/z	2.66849	Down_regulation
370826	300601	269819	292350	72133	148719	246466	126764	308399	148520	0.0135125	0.481585	-1.05414	10.84_659.1628m/z	1.86927	Down_regulation
496347	423431	638551	641478	66685.8	348579	317286	328284	549952	265209	0.0169559	0.48224	-1.05218	10.53_572.8087m/z	1.77068	Down_regulation
412898	688163	570077	862477	189266	250984	444808	345041	633404	307525	0.0327114	0.485511	-1.04242	10.31_377.1505m/z	1.4853	Down_regulation
126672	147326	211253	195096	72183.6	46651.2	132826	78685	170087	82586.4	0.0175202	0.485554	-1.0423	1.26_221.0220n	1.75646	Down_regulation
191530	169567	211709	200731	102369	64292.4	101274	108040	193384	93993.8	0.000330709	0.486047	-1.04083	11.32_470.6012m/z	3.48055	Down_regulation
310362	284825	392572	407782	94629.2	136552	316391	131271	348885	169711	0.0279515	0.486438	-1.03967	12.01_317.2482m/z	1.55359	Down_regulation
591142	762097	852332	518310	335095	278879	387142	331617	680970	333183	0.016166	0.489277	-1.03128	6.99_340.1161n	1.7914	Down_regulation
490207	354022	330195	277940	124279	178420	244095	167167	363091	178490	0.0179897	0.491585	-1.02449	10.43_476.2503m/z	1.74498	Down_regulation
337737	363284	322758	481021	201084	133983	176862	228184	376200	185028	0.00653604	0.491835	-1.02375	11.96_572.0241m/z	2.18469	Down_regulation
586000	655186	606121	711398	405999	153594	319920	383060	639676	315643	0.00549322	0.493442	-1.01905	11.70_527.6626m/z	2.26017	Down_regulation
35097.3	22059.1	37972.1	47337.4	11889.9	20560.4	15242.8	22682.7	35616.5	17594	0.0324027	0.493984	-1.01746	10.75_628.2915m/z	1.48942	Down_regulation
316663	364979	334941	487492	188921	135975	192836	226644	376019	186094	0.00938493	0.494905	-1.01478	12.01_586.3648m/z	2.02757	Down_regulation
139828	104740	93947	164044	14538.7	77034.8	76405.9	81691.9	125640	62417.8	0.0318512	0.4968	-1.00926	5.96_361.1296m/z	1.49687	Down_regulation
531257	607604	532492	382338	337682	184618	259195	239337	513423	255208	0.00547115	0.497072	-1.00847	6.89_391.1575m/z	2.26192	Down_regulation
1.71701e+07	1.91638e+07	1.47119e+07	2.02415e+07	7.18604e+06	8.95761e+06	1.03496e+07	9.31907e+06	1.78218e+07	8.95308e+06	0.00182958	0.502366	-0.993189	1.71_148.0606m/z	2.73765	No_changes
27159.5	32419.8	26732.7	31468.8	15531.6	4506.73	16699.9	22550.1	29445.2	14822.1	0.0235239	0.50338	-0.990281	2.17_145.0134m/z	1.62849	No_changes
38208.5	51423.7	35199	42710.7	19609.8	22129.6	17301.9	25555.1	41885.5	21149.1	0.00478559	0.504927	-0.985852	8.66_147.1379m/z	2.32006	No_changes
18444.7	16079.7	19421.8	25090.2	4118.22	7422.11	10850.9	17534.4	19759.1	9981.4	0.0346136	0.505155	-0.985203	12.81_186.5891m/z	1.46075	No_changes
75544.2	76201.3	88171.3	63454.5	41077.8	35280.3	36770.7	40265.9	75842.8	38348.7	0.00346589	0.505634	-0.983836	10.48_172.1349m/z	2.46019	No_changes
118423	122492	147162	152461	72938.3	60921.9	33009.7	107267	135134	68534.3	0.0144282	0.507157	-0.979495	3.72_205.0288n	1.84079	No_changes
5426.19	4203.2	7881.98	4597.01	2173.29	2397.36	3659.85	2997.95	5527.09	2807.11	0.0383969	0.507882	-0.977434	11.28_120.5206m/z	1.4157	No_changes
212880	180491	203369	268486	111928	72294.9	106393	150208	216307	110206	0.00526954	0.50949	-0.972875	11.70_528.9609m/z	2.27823	No_changes
1.29306e+06	1.03094e+06	1.2252e+06	1.40663e+06	335973	654977	840803	701332	1.23895e+06	633271	0.00470601	0.511133	-0.968228	2.64_642.1654n	2.32735	No_changes
263465	271711	255220	365618	141923	83925.2	181086	185380	289004	148079	0.00691538	0.512377	-0.964724	12.01_586.6995m/z	2.16018	No_changes
272159	184958	224784	241841	90304.9	90335.9	226284	66893	230935	118454	0.0453123	0.512933	-0.963157	14.81_127.0389m/z	1.34378	No_changes
113670	84598	88823.2	90322.7	20241.7	46690.5	57171	70300.6	94353.5	48600.9	0.0144985	0.515094	-0.957092	11.84_558.9939m/z	1.83868	No_changes
78828	61562.4	63181.7	59471.8	23747.7	34405.3	47372.9	30125.5	65760.9	33912.9	0.00319878	0.515699	-0.955399	4.01_220.0274m/z	2.49502	No_changes
15680.6	15152	26632.6	24757.7	12167.5	5891.84	12957.3	11438.1	20555.7	10613.7	0.0362869	0.516338	-0.953613	10.48_476.7519m/z	1.44025	No_changes
1.1891e+06	1.06326e+06	1.00012e+06	906177	428042	436745	871103	412887	1.03966e+06	537194	0.0125703	0.5167	-0.9526	14.76_606.3019n	1.90065	No_changes
13295	12278.8	10856.1	17389.9	7458.9	6087.74	7519.48	6769.95	13455	6959.02	0.0162007	0.517208	-0.951183	11.23_252.0884m/z	1.79047	No_changes
724047	772365	712135	734574	190308	304062	518443	509896	735780	380677	0.0201428	0.517379	-0.950708	3.54_203.0553m/z	1.69588	No_changes
664359	614335	565677	604368	506744	155359	390608	215915	612185	317156	0.0313166	0.518073	-0.948773	13.92_167.0784m/z	1.50422	No_changes
166797	125748	160876	170767	69423.3	77600.7	100186	77040.4	156047	81062.7	0.00154885	0.519475	-0.944873	12.61_237.0806m/z	2.80999	No_changes
60122.7	75304.2	44901	40705.7	16354.7	28704.4	25370	44410.5	55258.4	28709.9	0.0382527	0.519557	-0.944645	6.02_222.0592n	1.41734	No_changes
26449.6	36587.8	25086.8	25727	11190	9274.46	15036.6	23728.5	28462.8	14807.4	0.0181991	0.520237	-0.942758	4.97_217.0506m/z	1.73995	No_changes
11379.8	12052.6	7656.92	8715.58	5836.7	3813.37	6780.71	4366.86	9951.22	5199.41	0.0120383	0.522489	-0.936527	5.74_246.9902m/z	1.91944	No_changes
357740	387989	343940	371715	257254	113074	252162	141447	365346	190984	0.0154071	0.522749	-0.93581	13.99_146.5650m/z	1.81228	No_changes
1.43768e+06	1.42757e+06	1.17812e+06	1.32176e+06	621764	747620	740570	695948	1.34128e+06	701475	0.000463719	0.522989	-0.935148	1.71_120.0654m/z	3.33374	No_changes
1.69607e+06	946555	1.68929e+06	1.29028e+06	262354	923301	1.12535e+06	636940	1.40555e+06	736987	0.0421794	0.524341	-0.931423	6.89_407.1328m/z	1.3749	No_changes
579339	613536	566743	829181	385126	231103	332772	410676	647200	339919	0.00802184	0.525216	-0.929018	11.84_557.0140m/z	2.09573	No_changes
190556	273054	208014	233970	182292	26588.8	107610	159774	226399	119066	0.0447825	0.525915	-0.927099	11.32_468.9613m/z	1.34889	No_changes
569861	634499	641625	639962	447917	151777	283135	426660	621487	327372	0.0204017	0.526756	-0.924793	11.64_512.9869m/z	1.69033	No_changes
887689	654432	961683	1.09151e+06	167296	645240	586039	498722	898829	474324	0.0241267	0.527714	-0.922172	10.75_594.8217m/z	1.6175	No_changes
436210	463687	393426	602719	275705	177082	249794	304225	474010	251701	0.00872789	0.531004	-0.913205	11.84_557.3481m/z	2.05909	No_changes
267095	234970	241776	294769	91439.6	144098	187193	130206	259653	138234	0.00326434	0.532381	-0.90947	13.95_153.1280m/z	2.4862	No_changes
1.40731e+06	1.37587e+06	1.73166e+06	1.80331e+06	1.14431e+06	569681	796023	860332	1.57954e+06	842586	0.00387475	0.533439	-0.906606	10.31_394.1241n	2.41176	No_changes
62839	55510	55182.7	47748.1	30444.8	21871.5	45924.1	19824.3	55320	29516.2	0.0144831	0.533554	-0.906294	9.20_161.1173m/z	1.83914	No_changes
391361	457642	361881	536826	171421	264975	267749	228794	436928	233235	0.00681062	0.533807	-0.905611	1.71_61.0522n	2.16681	No_changes
2.12607e+06	1.83727e+06	2.38056e+06	2.67975e+06	721110	1.0493e+06	2.05921e+06	991639	2.25592e+06	1.20531e+06	0.0285329	0.534291	-0.904303	12.01_204.1028m/z	1.54465	No_changes
106084	106075	130233	156119	39704.2	71230.3	102209	54333.9	124628	66869.2	0.0186097	0.536552	-0.898211	11.28_202.0868m/z	1.73026	No_changes
3.56637e+06	2.75467e+06	2.84355e+06	2.6289e+06	1.05916e+06	1.46717e+06	2.64136e+06	1.16542e+06	2.94837e+06	1.58328e+06	0.023933	0.537001	-0.897005	14.85_602.3549m/z	1.621	No_changes
22880.6	29902.4	38406.1	34275.6	12648	17034.2	11769.3	25993.6	31366.2	16861.3	0.0205831	0.537563	-0.895495	3.72_84.5020m/z	1.68649	No_changes
379831	395330	477098	492439	184915	204431	348041	201129	436174	234629	0.00644074	0.537926	-0.894521	7.72_445.1133m/z	2.19106	No_changes
424341	364839	485510	505488	132028	224283	419250	182043	445045	239401	0.038079	0.537926	-0.894521	13.67_283.2424m/z	1.41931	No_changes
212567	226160	168478	284609	130159	82015.5	118610	149766	222953	120138	0.0147596	0.538847	-0.892053	11.84_557.6824m/z	1.83093	No_changes
36888	40116	42869.9	34539.9	15450	19217.9	26401.1	22304.1	38603.4	20843.3	0.00116367	0.539933	-0.889148	5.74_143.0007m/z	2.93417	No_changes
511094	645220	713218	881015	240544	349093	569441	330514	687637	372398	0.0232397	0.541562	-0.884801	7.57_293.0662m/z	1.63377	No_changes
88668.8	143443	132718	141392	101412	42182.5	59880.2	71561.9	126556	68759.2	0.0178947	0.543312	-0.880147	11.42_485.6145m/z	1.74728	No_changes
75424.9	64699.4	94565.3	66316.9	38788.4	66618	27941.4	30302.1	75251.6	40912.5	0.0240291	0.543676	-0.879182	4.13_383.1354m/z	1.61926	No_changes
146891	182688	184583	192935	126238	48219.9	71891.3	138562	176774	96227.7	0.0251989	0.544353	-0.877384	11.64_513.6556m/z	1.59862	No_changes
256992	394816	371290	266472	262683	123008	160110	156479	322393	175570	0.0203599	0.544584	-0.876774	9.20_266.0815m/z	1.69122	No_changes
125658	106798	97384.4	127744	26279.8	85048.3	93540.2	44406.8	114396	62318.8	0.0398265	0.544762	-0.876302	1.48_566.0902m/z	1.39983	No_changes
666391	563131	570293	726807	225393	417254	435474	302139	631656	345065	0.00454277	0.546287	-0.87227	13.95_215.1548m/z	2.34268	No_changes
12633	16290.9	9891.6	17380.9	4173.86	12308.4	9075.98	5193.96	14049.1	7688.04	0.0463646	0.547226	-0.869791	1.07_268.9476m/z	1.33381	No_changes
1.77431e+06	1.49438e+06	1.97917e+06	2.03409e+06	554488	937148	1.76938e+06	731634	1.82049e+06	998163	0.0470028	0.548294	-0.866977	13.67_301.2531m/z	1.32788	No_changes
5.46794e+07	7.93903e+07	5.98545e+07	5.75547e+07	2.18238e+07	3.43793e+07	4.76656e+07	3.49751e+07	6.28697e+07	3.4711e+07	0.0106853	0.552109	-0.856974	3.05_132.1020m/z	1.97121	No_changes
35396	36956.2	38987.4	45387.9	30740.8	13982.2	16139.2	25738.9	39181.9	21650.3	0.01335	0.552558	-0.855802	10.98_426.5703m/z	1.87452	No_changes
328955	309351	313559	334623	197901	133382	201126	179096	321622	177876	0.00115481	0.55306	-0.854491	12.61_277.0998n	2.93749	No_changes
2.72412e+06	3.00151e+06	2.60168e+06	2.85311e+06	1.2448e+06	1.77521e+06	1.8353e+06	1.32925e+06	2.79511e+06	1.54614e+06	0.00100097	0.55316	-0.854231	1.48_116.0703m/z	2.99958	No_changes
100414	172669	143152	171586	111601	48018.3	58594.7	107135	146955	81337.3	0.0317922	0.553483	-0.85339	11.52_498.9803m/z	1.49768	No_changes
55984.1	60901.5	66638.2	60544.5	16193.1	34167.7	51036.7	33744.4	61017.1	33785.5	0.0263962	0.553705	-0.85281	12.61_214.1524m/z	1.57846	No_changes
20216.6	29946	33157.3	24271.7	14422.8	16334.7	10655.1	18484.4	26897.9	14974.3	0.0170747	0.556707	-0.845009	6.99_159.0487m/z	1.76765	No_changes
154551	111372	134915	163855	35462.5	107698	95587.3	76180.4	141173	78732.1	0.0214185	0.557699	-0.842442	13.95_183.1283m/z	1.66921	No_changes
1.98842e+06	1.75125e+06	1.83218e+06	2.18044e+06	705395	1.23816e+06	1.38776e+06	1.01478e+06	1.93807e+06	1.08652e+06	0.00449046	0.56062	-0.834905	13.95_125.0597m/z	2.34771	No_changes
95643.9	201977	187866	190748	125138	94463.5	83808.3	76389.3	169059	94949.8	0.0497499	0.561638	-0.832287	1.48_223.9726m/z	1.30321	No_changes
286262	420175	373353	414000	270066	117044	179260	277003	373448	210843	0.0174995	0.564585	-0.824737	11.52_498.6460m/z	1.75697	No_changes
77248.5	71998.4	56153	82543.2	39375.3	36112.1	22089.5	65363.2	71985.8	40735	0.0322199	0.565876	-0.821442	3.59_361.0650m/z	1.49188	No_changes
755938	882158	996599	1.13383e+06	360431	493167	816355	468210	942131	534540	0.0194213	0.567374	-0.817629	7.57_205.0498m/z	1.71172	No_changes
4.36426e+06	6.14208e+06	5.1689e+06	5.00651e+06	1.7897e+06	2.88256e+06	4.15611e+06	2.91944e+06	5.17044e+06	2.93695e+06	0.0117207	0.568028	-0.815966	3.05_86.0961m/z	1.93105	No_changes
1.58274e+06	1.43759e+06	1.40362e+06	1.69533e+06	584214	1.00272e+06	1.10331e+06	793908	1.52982e+06	871038	0.0047572	0.569373	-0.812554	13.95_111.0439m/z	2.32265	No_changes
472734	667182	632236	671203	453779	225266	285209	433327	610839	349396	0.0121764	0.571993	-0.80593	11.52_498.3107m/z	1.91448	No_changes
700347	651910	733150	958131	244935	487644	656913	352347	760884	435460	0.0292251	0.572308	-0.805138	11.28_261.1010n	1.53424	No_changes
337375	473533	414655	445066	347511	144857	159905	304700	417657	239243	0.0306441	0.572822	-0.80384	11.42_483.6365m/z	1.51365	No_changes
93682.8	116980	118983	107329	48597.5	61936	91893.5	48301.1	109244	62682	0.0119887	0.573781	-0.801427	3.77_341.0640m/z	1.92123	No_changes
216787	208327	194739	184496	111752	98182.1	157476	95370.2	201088	115695	0.00458667	0.575346	-0.797498	14.76_600.3382m/z	2.3385	No_changes
2.07335e+07	17654293	1.82497e+07	2.19139e+07	7.5233e+06	1.34443e+07	1.404e+07	1.01962e+07	1.96379e+07	1.1301e+07	0.00535529	0.575468	-0.797192	13.95_180.1153n	2.27122	No_changes
80506.8	137142	110680	109952	60334.7	58922.7	45545.5	88153.1	109570	63239	0.0210627	0.577155	-0.792968	7.92_430.2101n	1.67648	No_changes
245666	244299	284944	357938	162238	114611	142327	235535	283212	163678	0.0181655	0.577934	-0.791023	11.64_514.6289m/z	1.74075	No_changes
66646.9	44950.8	70548.7	48152.1	40075.2	20220	32965.2	39879.9	57574.6	33285.1	0.0252552	0.578121	-0.790556	18.58_201.9925m/z	1.59765	No_changes
190815	184612	224779	258574	81526.6	113657	200125	101373	214695	124170	0.0326615	0.578357	-0.789968	12.01_172.0762m/z	1.48596	No_changes
1.89416e+06	1.80723e+06	1.84107e+06	2.08191e+06	764049	1.19129e+06	1.48368e+06	977283	1.90609e+06	1.10408e+06	0.00873063	0.579235	-0.787779	13.95_195.1378m/z	2.05895	No_changes
70173935	7.56793e+07	8.13375e+07	9.38558e+07	3.2849e+07	4.42879e+07	7.02885e+07	3.87591e+07	8.02616e+07	4.65461e+07	0.0177339	0.57993	-0.78605	7.57_339.0720m/z	1.7512	No_changes
1.63377e+06	1.73685e+06	1.94158e+06	2.24429e+06	728366	1.05931e+06	1.72954e+06	866505	1.88912e+06	1.09593e+06	0.0286072	0.580126	-0.785562	7.57_341.0770m/z	1.54352	No_changes
995134	854108	652364	1.19206e+06	558354	400577	662219	521650	923416	535700	0.0338216	0.580129	-0.785555	14.81_625.3953m/z	1.47081	No_changes
5.87645e+07	5.3493e+07	5.24465e+07	6.21831e+07	2.19288e+07	3.79916e+07	4.12956e+07	3.07528e+07	5.67218e+07	3.29922e+07	0.0057836	0.58165	-0.781777	13.95_212.1420n	2.2378	No_changes
153189	208410	196042	228116	57936.6	129256	180468	90914.2	196439	114644	0.0455685	0.583608	-0.776928	6.35_180.1014m/z	1.34133	No_changes
53722.1	39896.9	64048.1	41416.5	15561	37503.3	29881.3	33354.7	49770.9	29075.1	0.0325004	0.584178	-0.77552	11.23_165.1277m/z	1.48811	No_changes
2.69784e+06	2.28745e+06	2.47383e+06	2.55003e+06	1.018e+06	1.40446e+06	2.1077e+06	1.38586e+06	2.50229e+06	1.47901e+06	0.0149241	0.591061	-0.758621	6.99_319.1875n	1.82611	No_changes
363356	412421	424177	416364	315137	119450	218369	302655	404079	238903	0.0303634	0.591227	-0.758216	11.64_513.3211m/z	1.51765	No_changes
250376	218016	314424	310350	160825	117697	132355	235455	273292	161583	0.0195727	0.591248	-0.758166	11.52_499.6096m/z	1.70835	No_changes
26075.7	26956.7	32271.2	27370.8	13452.9	20522.8	21759	11406.7	28168.6	16785.4	0.0131859	0.595889	-0.746884	1.48_233.0416m/z	1.87989	No_changes
5836.97	7462.39	5642.08	3887.79	3859.27	2918.11	2610.03	4287.69	5707.31	3418.78	0.0437179	0.599017	-0.739331	12.31_291.0393m/z	1.35934	No_changes
416104	354578	362010	478408	132556	296937	230600	314877	402775	243743	0.022734	0.605158	-0.724617	10.18_431.7250m/z	1.64332	No_changes
652526	500268	671456	441507	423007	266920	369264	315175	566439	343592	0.0202852	0.606581	-0.721227	1.99_347.0631n	1.69282	No_changes
66241.5	84238.2	108130	92178.3	50647.9	65498.4	34632.6	62730.7	87696.9	53377.4	0.0233011	0.608658	-0.716297	3.72_232.9971m/z	1.63262	No_changes
293069	270935	407729	376367	115000	213026	298330	195065	337025	205355	0.0391704	0.609318	-0.714734	11.52_204.1021m/z	1.40704	No_changes
95837.9	107095	103339	125492	52571.4	76903.3	76460.1	57289.7	107941	65806.1	0.00329594	0.609648	-0.713951	1.48_249.0372m/z	2.48202	No_changes
59900.4	60733.7	53678.4	51635.3	18002.2	51206.6	39331.5	29227.8	56487	34442	0.0471642	0.609734	-0.713749	3.48_206.0622m/z	1.32639	No_changes
76911.2	89189	79100.4	100280	71171.9	35486.2	43503.3	60631.9	86370	52698.4	0.0166963	0.610146	-0.712773	11.32_469.6304m/z	1.77738	No_changes
964066	854146	891109	1.06279e+06	380214	676699	691067	558338	943027	576579	0.0074127	0.611413	-0.70978	13.95_163.1119m/z	2.13002	No_changes
80223.5	72923.2	80076.7	94238.9	57280.8	41641.3	36734.7	65463.9	81865.6	50280.2	0.0101821	0.61418	-0.703266	10.98_426.2343m/z	1.99216	No_changes
543435	516059	625036	617444	275184	356997	467881	319582	575493	354911	0.00601296	0.616708	-0.697341	10.71_631.1665m/z	2.22091	No_changes
54945.3	59170.7	52083.4	58314.9	44600.5	28309.4	31455.1	34123.8	56128.6	34622.2	0.00446054	0.616838	-0.697037	2.53_116.0106n	2.35061	No_changes
90154.8	84575	90755.8	103585	37323.4	61735	64402.2	64337.6	92267.6	56949.6	0.00601204	0.617222	-0.696139	11.52_492.9696m/z	2.22098	No_changes
73018.2	126755	113775	133239	76048.1	56854.2	62430.4	81265.5	111697	69149.6	0.0436036	0.619082	-0.691797	1.26_176.8942m/z	1.36048	No_changes
133758	111202	97522.2	144806	86198.2	54371.4	104104	57235.5	121822	75477.2	0.0280845	0.61957	-0.690661	14.73_583.3092m/z	1.55153	No_changes
4.50475e+07	4.20807e+07	3.82902e+07	3.71296e+07	1.2912e+07	3.16729e+07	3.20154e+07	2.41416e+07	4.0637e+07	2.51855e+07	0.0334226	0.619767	-0.690203	4.26_166.0865m/z	1.47596	No_changes
1.54427e+07	1.4946e+07	1.35436e+07	1.33197e+07	4.33125e+06	1.1127e+07	1.15527e+07	8.50395e+06	1.4313e+07	8.87871e+06	0.0410268	0.620326	-0.688902	4.26_120.0806m/z	1.38693	No_changes
481350	401715	477491	468739	187382	264838	406902	278789	457324	284478	0.0247132	0.62205	-0.684899	6.99_163.0966m/z	1.60707	No_changes
764477	743586	950849	927426	730080	385415	493351	510252	846585	529775	0.0143238	0.625779	-0.676276	10.31_205.0447n	1.84394	No_changes
12986	14360.4	14366.4	13597	10383.9	5145.48	8317.57	10789.7	13827.5	8659.16	0.0241985	0.62623	-0.675236	10.31_347.5735m/z	1.61621	No_changes
170873	207817	254418	249861	106325	155351	115805	181358	220742	139710	0.0220198	0.63291	-0.659928	3.72_185.9841n	1.65719	No_changes
54957.2	54674.6	70308.4	68859.3	49024.7	25438.8	49469.4	34368.9	62199.9	39575.4	0.0233716	0.636262	-0.652307	10.66_273.0445m/z	1.63131	No_changes
156838	167415	155044	235978	134784	67595.1	120656	133054	178819	114022	0.0419457	0.637641	-0.649184	11.23_455.5841m/z	1.37731	No_changes
21441.8	22187.5	18736.3	22235.1	18389.2	7609.84	15352.7	12693.3	21150.2	13511.3	0.0376886	0.638824	-0.646509	13.03_119.0675m/z	1.42379	No_changes
9538.74	16588.7	16175	13828.3	7940.45	9214.7	7915.64	10949.1	14032.7	9004.97	0.0449461	0.641715	-0.639995	3.72_68.9645m/z	1.34731	No_changes
6.32487e+07	6.0014e+07	6.53862e+07	4.33595e+07	2.60927e+07	3.9853e+07	5.4243e+07	2.92673e+07	5.80021e+07	3.7364e+07	0.0454102	0.644184	-0.634456	1.30_104.1068m/z	1.34285	No_changes
98669.8	134228	97505.2	130987	89317.4	52371.4	66273.7	89686.4	115347	74412.2	0.0236186	0.645115	-0.632373	1.99_261.0017m/z	1.62675	No_changes
473298	473145	566225	635447	259007	346951	437891	345221	537029	347267	0.0124977	0.646646	-0.628952	8.88_313.0720m/z	1.90317	No_changes
203131	292835	314765	360457	211739	144353	178548	222769	292797	189352	0.0437071	0.6467	-0.628831	11.42_485.2804m/z	1.35945	No_changes
43809.8	30450.7	47647	37207.8	24791.9	23279.1	25494.9	29533.3	39778.8	25774.8	0.0280453	0.647954	-0.626037	11.03_638.3163m/z	1.55214	No_changes
93050.2	74304.7	80414.7	83838.2	46899.9	47512.6	67184.4	54542.6	82901.9	54034.9	0.00358816	0.651793	-0.617515	5.48_249.0756m/z	2.44513	No_changes
3.42643e+06	3.28274e+06	3.44382e+06	3.64699e+06	1.43299e+06	2.42766e+06	3.0429e+06	2.11368e+06	3.44999e+06	2.25431e+06	0.0343916	0.653424	-0.61391	12.61_198.1263n	1.46355	No_changes
188500	198310	284449	240740	170106	116998	125567	185592	228000	149566	0.0318526	0.655991	-0.608252	11.42_484.9344m/z	1.49685	No_changes
134557	143307	132922	175258	91166.1	91431.6	109720	94090.1	146511	96601.9	0.00896754	0.659349	-0.600886	10.31_144.0805m/z	2.04733	No_changes
64283.3	52886.5	42844.5	54622.2	38017.7	34317	40184.5	29242.4	53659.1	35440.4	0.0169364	0.660473	-0.598428	15.03_198.1854m/z	1.77118	No_changes
115144	82801	95016.9	106353	87925.5	60402.6	66865.5	49167.5	99828.9	66090.2	0.020689	0.662035	-0.595021	4.13_271.0751m/z	1.68426	No_changes
899011	1.09682e+06	1.09113e+06	1.18101e+06	571162	690744	940180	628564	1.06699e+06	707662	0.0137108	0.66323	-0.592419	10.48_659.1979m/z	1.86294	No_changes
325269	428103	394771	444227	254623	248050	210445	345070	398093	264547	0.0140029	0.664536	-0.58958	1.94_217.1290m/z	1.85378	No_changes
1.12722e+06	1.10376e+06	941817	848442	485916	732472	891160	586921	1.00531e+06	674117	0.0264184	0.670557	-0.576568	9.93_370.2004n	1.57809	No_changes
1.5372e+06	1.43378e+06	1.32509e+06	1.36317e+06	638196	928120	1.22106e+06	1.01011e+06	1.41481e+06	949373	0.0240633	0.671024	-0.575564	7.97_280.1526n	1.61864	No_changes
1.49586e+06	1.5783e+06	1.86971e+06	1.59825e+06	701643	1.17384e+06	1.38593e+06	1.12941e+06	1.63553e+06	1.09771e+06	0.024131	0.671163	-0.575264	5.79_298.0974m/z	1.61742	No_changes
2.8287e+07	2.91483e+07	2.97044e+07	3.74814e+07	1.75941e+07	2.05513e+07	2.58359e+07	1.98804e+07	3.11553e+07	2.09654e+07	0.0107568	0.672934	-0.571464	10.31_190.0866m/z	1.96832	No_changes
695688	897728	834691	757363	547528	442061	611837	544493	796368	536480	0.00415788	0.673659	-0.56991	2.82_136.0754m/z	2.38113	No_changes
350108	474186	402469	470735	257380	262945	355861	267987	424374	286043	0.0117057	0.674035	-0.569105	8.71_143.1072m/z	1.9316	No_changes
1.68304e+06	1.72882e+06	1.80751e+06	2.24732e+06	1.03493e+06	1.22217e+06	1.58949e+06	1.20337e+06	1.86667e+06	1.26249e+06	0.0136179	0.676331	-0.564198	10.31_172.0759m/z	1.86589	No_changes
1.09535e+07	1.15436e+07	1.21913e+07	1.54306e+07	6.81844e+06	8.32926e+06	1.05724e+07	8.23056e+06	1.25298e+07	8.48766e+06	0.0203365	0.6774	-0.56192	10.31_130.0650m/z	1.69172	No_changes
254731	267724	279609	290012	121830	192774	250840	174969	273019	185103	0.0406841	0.677986	-0.560672	12.61_125.0596m/z	1.39058	No_changes
147656	127209	128880	171917	73213.4	111784	104803	102763	143916	98140.8	0.0154014	0.681933	-0.552298	13.95_111.0805m/z	1.81244	No_changes
150799	185077	154717	214018	134996	101341	101158	145210	176153	120676	0.0267737	0.685067	-0.545684	10.84_467.3026m/z	1.57229	No_changes
3.10903e+06	2.86441e+06	3.11709e+06	3.30126e+06	1.41844e+06	2.24961e+06	2.82387e+06	2.0393e+06	3.09795e+06	2.13281e+06	0.0394353	0.688458	-0.53856	12.61_181.1227m/z	1.40411	No_changes
147225	155136	171206	148935	96911.5	102265	91074	140949	155626	107800	0.0162598	0.692688	-0.529722	4.66_202.1075m/z	1.78888	No_changes
1.15112e+06	1.13182e+06	914263	1.45637e+06	943234	710359	606339	969212	1.16339e+06	807286	0.0485207	0.693906	-0.527187	10.71_487.3002m/z	1.31407	No_changes
18556.6	14176.4	15868.5	17003.1	7245.93	11318.5	14730.5	12412.7	16401.1	11426.9	0.0421175	0.696714	-0.521361	12.86_235.1331m/z	1.37554	No_changes
855781	833181	967884	1.13735e+06	522092	677329	654815	799624	948550	663465	0.0202239	0.699452	-0.515704	10.84_608.3190m/z	1.69413	No_changes
1.0354e+06	786134	739710	921338	431550	691254	756223	563112	870646	610535	0.0384431	0.701244	-0.512012	4.66_284.1705m/z	1.41518	No_changes
108674	156661	110434	137849	102189	98628.8	78655	83067	128405	90635	0.0381536	0.705856	-0.502555	8.77_148.0745m/z	1.41846	No_changes
1.0204e+06	1.11392e+06	887297	1.23916e+06	815638	629276	726384	849894	1.06519e+06	755298	0.0166185	0.709072	-0.495997	10.89_509.3133m/z	1.77941	No_changes
72167.2	53135.5	67579.5	76194.2	35735.5	43707	63815.3	47906.6	67269.1	47791.1	0.0468643	0.710447	-0.493201	3.59_267.0887m/z	1.32916	No_changes
164919	225905	168110	174327	113460	125023	135175	149474	183315	130783	0.0262003	0.713433	-0.487151	6.99_126.0679n	1.58169	No_changes
28563.5	39055.1	37059.3	35999.9	20891.2	21248	32228.3	26223.2	35169.5	25147.7	0.0295908	0.715043	-0.483898	9.98_149.0228m/z	1.52884	No_changes
90416.7	108088	78211.9	85237.9	86178.4	68067.4	50538.3	55229	90488.5	65003.3	0.0486525	0.718359	-0.477223	6.22_263.0779m/z	1.31289	No_changes
647573	872758	760372	909651	531930	533017	696346	532530	797588	573456	0.0242796	0.718987	-0.475962	10.18_659.1979m/z	1.61476	No_changes
4.91551e+07	4.95582e+07	5.15867e+07	5.66761e+07	2.77098e+07	3.99867e+07	45723978	35484519	5.1744e+07	3.72263e+07	0.023608	0.719431	-0.475072	8.88_594.1601n	1.62694	No_changes
78807.2	109378	89109.1	78434.7	55521.9	60454.2	71037	70776.9	88932.3	64447.5	0.0343769	0.724681	-0.464583	8.60_355.0824m/z	1.46373	No_changes
3.35979e+06	3.2219e+06	2.46261e+06	3.18895e+06	1.51988e+06	2.26039e+06	2.77616e+06	2.33141e+06	3.05831e+06	2.22196e+06	0.0465906	0.726532	-0.460902	1.79_490.1793m/z	1.3317	No_changes
676985	859140	590384	675563	479370	527133	482771	549333	700518	509652	0.0381424	0.727536	-0.45891	1.79_162.0766m/z	1.41859	No_changes
5.40872e+06	6.65251e+06	6.13539e+06	5.67536e+06	4.27015e+06	3.56933e+06	5.56196e+06	4.17948e+06	5.968e+06	4.39523e+06	0.0244413	0.736466	-0.441309	2.82_182.0814m/z	1.61188	No_changes
105028	96399	96387.5	116962	95079.4	63377.8	76578.3	72054.1	103694	76772.4	0.0197755	0.740374	-0.433674	2.24_129.0179m/z	1.70387	No_changes
2.25613e+06	2.47815e+06	2.33901e+06	2.33566e+06	1.24998e+06	1.65436e+06	2.15244e+06	1.93512e+06	2.35224e+06	1.74798e+06	0.049588	0.743112	-0.428348	10.35_831.2359m/z	1.30462	No_changes
23075.5	28002.5	22922.9	27784.2	17424.6	17199.6	16294.7	25112.3	25446.3	19007.8	0.0462246	0.746978	-0.420862	6.56_217.1436m/z	1.33513	No_changes
668184	689657	527071	611725	394105	415540	571803	491631	624159	468270	0.0287089	0.750241	-0.414573	7.97_119.1064m/z	1.54198	No_changes
5.52641e+06	6.16929e+06	5.11636e+06	6.47675e+06	4.95665e+06	3.81297e+06	3.67598e+06	5.10862e+06	5.8222e+06	4.38855e+06	0.0264195	0.753762	-0.407819	10.75_584.3584m/z	1.57807	No_changes
449150	536686	598197	549614	388157	486413	414874	320734	533412	402545	0.0302619	0.75466	-0.406102	1.30_185.0324m/z	1.5191	No_changes
839521	730211	642227	785321	466697	641704	680302	478806	749320	566877	0.0412934	0.756522	-0.402546	14.46_214.2533m/z	1.38412	No_changes
7.84659e+06	8.63975e+06	7.33886e+06	8.98157e+06	6.77686e+06	5.92598e+06	6.29237e+06	7.11028e+06	8.20169e+06	6.52637e+06	0.0126085	0.795735	-0.329641	10.84_606.3719m/z	1.89934	No_changes
9.19549e+06	1.00308e+07	8.59435e+06	1.02581e+07	7.91042e+06	7.60434e+06	8.36229e+06	8.7487e+06	9.51969e+06	8.15644e+06	0.029833	0.856796	-0.222976	10.98_628.3852m/z	1.5253	No_changes
0	0	0	0	0	0	0	705.819	972.602	918.705	0.0316597	0.944584	-0.0822489	9.32_344.2527m/z	1.49949	No_changes
0	0	0	0	0	202.53	0	0	968.372	926.845	0.0437001	0.957117	-0.0632328	1.07_93.0446m/z	1.35952	No_changes
0	0	0.791116	298.893	0	0	0	0	940.848	973.266	0.043881	1.03446	0.0488728	2.75_180.1007m/z	1.35772	No_changes
0	0	525.042	0	0	0	0	0	919.844	978.988	0.0203743	1.0643	0.0899025	11.13_191.5418m/z	1.69092	No_changes
0	186.114	180.032	232.995	0	0	0	0	921.192	983.663	0.00483672	1.06782	0.0946619	5.31_221.1859m/z	2.31545	No_changes
23046.3	24074	22271.3	23908.6	31079.5	24910.4	27433.4	31775.5	23325	28799.7	0.0382169	1.23471	0.304176	7.86_95.0488m/z	1.41774	No_changes
82497.8	65875.4	75376.4	70677.6	82466.3	95024.4	106813	87541.1	73606.8	92961.1	0.0270487	1.26294	0.336788	5.03_103.0748m/z	1.56785	No_changes
103917	132104	93712.4	89347.9	136448	125229	145546	135144	104770	135592	0.0411421	1.29418	0.37204	6.07_85.0281m/z	1.38571	No_changes
2.3702e+06	2.18272e+06	2.07084e+06	2.32247e+06	2.73875e+06	2.72772e+06	3.28162e+06	2.90379e+06	2.23656e+06	2.91297e+06	0.00721075	1.30243	0.381209	1.89_360.1502m/z	2.14202	No_changes
4.52833e+06	5.4091e+06	4.79131e+06	5.82717e+06	7.32087e+06	5.963e+06	7.04458e+06	6.60862e+06	5.13898e+06	6.73427e+06	0.0087475	1.31043	0.39004	2.69_229.1549m/z	2.05812	No_changes
291042	316470	252991	318698	429141	417323	395741	374626	294800	404208	0.00161603	1.37112	0.455359	4.55_100.0754m/z	2.79155	No_changes
57644.2	77272.5	82050.2	99714.7	106434	112318	125931	89697.6	79170.4	108595	0.0431069	1.37166	0.455925	7.57_153.0539m/z	1.36545	No_changes
1.12119e+06	800759	743933	1.10431e+06	1.129e+06	1.46576e+06	1.33608e+06	1.2448e+06	942548	1.29391e+06	0.0312857	1.37278	0.457097	5.25_314.1813m/z	1.50465	No_changes
360522	352590	333218	416362	551411	436964	474690	547348	365673	502603	0.00891586	1.37446	0.458866	1.89_97.0280m/z	2.04984	No_changes
1.5316e+06	1.87222e+06	1.90117e+06	2.17427e+06	2.64561e+06	2.26155e+06	2.82322e+06	2.56749e+06	1.86981e+06	2.57447e+06	0.00734109	1.37686	0.46138	2.82_241.1549m/z	2.13424	No_changes
16649.6	15295.9	16528.8	9299.9	19837	20291.6	21330.2	18333.2	14443.6	19948	0.0443005	1.3811	0.465819	12.11_209.1172m/z	1.35359	No_changes
126211	107841	99799.2	117840	171419	161241	132767	160819	112923	156562	0.00651053	1.38645	0.47139	3.30_186.0759m/z	2.18638	No_changes
73536.8	100533	99505.6	86462.7	102674	118125	138719	143808	90009.5	125832	0.0243379	1.39798	0.483344	9.14_127.0393m/z	1.61372	No_changes
481244	754522	479839	566197	691538	700883	949695	883222	570451	806334	0.0421487	1.4135	0.499277	7.52_370.1714m/z	1.37522	No_changes
548880	554623	470668	592071	787278	714213	751113	889884	541561	785622	0.0026243	1.45066	0.536711	1.89_127.0389m/z	2.58099	No_changes
124882	161270	146245	143409	190476	222043	238248	185888	143951	209164	0.00707702	1.45302	0.539052	4.55_171.0649m/z	2.15015	No_changes
32418.8	40308.5	35311.8	44628.7	54507.2	71069.5	50677.4	47141.2	38167	55848.8	0.0356313	1.46328	0.549202	3.65_197.0812m/z	1.44817	No_changes
378867	355610	432964	411088	505666	603811	511401	706657	394632	581884	0.0226399	1.4745	0.560222	5.59_159.0919m/z	1.64513	No_changes
39528.5	27242.1	26439.7	36789.1	55965.6	48280.8	47471.8	41753.4	32499.9	48367.9	0.0118257	1.48825	0.573617	3.43_169.0873m/z	1.92717	No_changes
783059	623770	753851	637176	1.06896e+06	1.23789e+06	877663	1.01988e+06	699464	1.0511e+06	0.0104241	1.50272	0.587574	13.28_109.1010m/z	1.98196	No_changes
307880	325321	335895	400339	423509	581832	425618	630714	342359	515419	0.0408306	1.50549	0.590236	3.95_189.0996n	1.38901	No_changes
28397	26099.5	24314.8	30682	36784	43520.7	47838.7	37277.2	27373.3	41355.2	0.00700557	1.51078	0.595297	13.47_342.1824n	2.15456	No_changes
87544.1	116909	128498	123738	140371	182949	163511	204219	114172	172763	0.0147997	1.51318	0.597582	5.59_207.1030m/z	1.82975	No_changes
177283	219351	210101	220407	231734	311303	372402	336585	206786	313006	0.0318675	1.51367	0.598054	4.01_171.0651m/z	1.49665	No_changes
5186.97	5366.89	5629.61	3403.89	8211.23	6502.07	6435.51	8676.1	4896.84	7456.23	0.0161889	1.52266	0.606594	12.05_205.1570m/z	1.79078	No_changes
40886.7	42608.7	29772.8	22689.8	47792.7	62382.3	49125.5	48078.4	33989.5	51844.7	0.025421	1.52532	0.609108	6.12_203.0909m/z	1.59481	No_changes
154066	143755	165223	190374	255229	250753	228308	266348	163355	250159	0.00061844	1.53139	0.614841	3.59_109.0281m/z	3.2087	No_changes
7356.08	10017	7814.17	10808.4	14547.5	14593.8	11100.2	15145.8	8998.89	13846.8	0.00829004	1.53873	0.621736	10.18_219.1253m/z	2.08144	No_changes
36021	35384.2	37334.2	30408.1	43351.7	49693.4	53367.8	70594.5	34786.9	54251.8	0.0402023	1.55955	0.641129	7.42_389.1591m/z	1.39575	No_changes
36049.9	37546.6	24147.5	25419.4	48231	57305.1	32541.5	56091.6	30790.8	48542.3	0.0453624	1.57652	0.656741	6.78_389.2191m/z	1.3433	No_changes
36927.2	53729.9	58212.4	46262.2	66165.1	91893.6	63675.4	87136.3	48782.9	77217.6	0.0201105	1.58288	0.662554	12.36_237.1492m/z	1.69658	No_changes
450300	381758	365898	425848	610928	605504	663489	697144	405951	644266	0.000200953	1.58705	0.666351	1.89_325.1129m/z	3.69691	No_changes
59462.6	45314.6	64516	63682.6	92236.1	82984.8	92284.7	104106	58243.9	92903	0.00140484	1.59507	0.673617	4.32_227.1024m/z	2.85237	No_changes
8865.58	10965	5708.73	9512.73	14438.3	13610.5	12243.7	15763.9	8763.01	14014.1	0.0100264	1.59923	0.677381	3.77_328.1027m/z	1.99885	No_changes
70208.4	48235.6	43552.6	62220.9	95255	61581.2	98644.3	103271	56054.4	89687.8	0.0301933	1.60001	0.678085	3.43_115.0389m/z	1.52009	No_changes
657723	779726	575427	805794	1.47678e+06	921482	917422	1.20551e+06	704667	1.1303e+06	0.0425672	1.60402	0.68169	7.82_197.0810m/z	1.37092	No_changes
393087	452686	369241	489532	881960	566704	556334	733369	426136	684592	0.037755	1.60651	0.683929	7.82_105.0335m/z	1.42303	No_changes
4.55068e+06	4.85368e+06	5.58496e+06	5.40897e+06	7.52992e+06	8.21208e+06	6.72136e+06	1.03835e+07	5.09957e+06	8.21171e+06	0.0238571	1.61027	0.687307	5.59_188.0708m/z	1.62238	No_changes
2.29626e+06	2.00916e+06	1.608e+06	1.73683e+06	2.38672e+06	3.59382e+06	3.67796e+06	2.66759e+06	1.91256e+06	3.08152e+06	0.0286317	1.6112	0.688136	7.04_193.1437m/z	1.54315	No_changes
9.58644e+06	1.02454e+07	1.14048e+07	1.08939e+07	1.643e+07	1.68175e+07	1.36023e+07	2.10867e+07	1.05326e+07	1.69841e+07	0.02147	1.61252	0.689318	5.59_205.0975m/z	1.66817	No_changes
149903	142941	97956	150027	229766	223446	153888	277023	135206	221031	0.0343665	1.63476	0.709082	3.43_91.0747m/z	1.46386	No_changes
216526	254289	284970	274657	339725	432897	365625	547729	257610	421494	0.032953	1.63617	0.710322	5.59_95.0757n	1.4821	No_changes
57326.7	56344.6	66431.9	59992.1	118846	89302.9	93947.5	90764.3	60023.8	98215.2	0.00829869	1.63627	0.710411	4.55_350.1443m/z	2.08099	No_changes
51164.3	46015.1	49647.8	44306	69432.9	102048	79588.2	64638.7	47783.3	78926.9	0.0308782	1.65177	0.72401	10.53_307.1016m/z	1.51035	No_changes
569054	810249	612812	747072	911964	1.03572e+06	1.33472e+06	1.25015e+06	684797	1.13314e+06	0.0111256	1.6547	0.726574	4.32_179.0703m/z	1.95367	No_changes
21910.2	34067.3	13225.9	21049.2	37459.3	27798.1	37518.6	47009.7	22563.1	37446.4	0.0434548	1.65963	0.730861	7.82_228.1662m/z	1.36196	No_changes
240984	308224	225748	206155	341531	440583	499603	351474	245278	408298	0.0143805	1.66464	0.735207	5.85_436.1447m/z	1.84223	No_changes
4.95997e+06	4.18637e+06	3.12183e+06	2.51478e+06	4.9423e+06	6.88269e+06	7.36325e+06	5.75483e+06	3.69574e+06	6.23577e+06	0.0166355	1.68729	0.754706	7.04_354.1897n	1.77896	No_changes
186017	188499	137021	104145	213266	356889	255858	214085	153921	260024	0.0439953	1.68934	0.75646	13.37_105.0697m/z	1.35659	No_changes
119878	74772.1	94891.6	88882.5	181023	149366	184961	127085	94606	160609	0.00946161	1.69766	0.763547	5.48_207.0650m/z	2.02404	No_changes
12386.2	10368	6982.31	20061.6	22119.7	21950.5	17181.7	23549	12449.5	21200.2	0.0425596	1.70289	0.767988	7.42_225.1117m/z	1.371	No_changes
7545.83	8915.59	10172.9	8609.32	12503.6	19033.5	14912.8	13717	8810.9	15041.7	0.0159671	1.70717	0.771608	7.92_191.0719m/z	1.79678	No_changes
937785	1.46948e+06	698094	867972	1.76311e+06	1.58669e+06	1.32218e+06	2.11881e+06	993334	1.6977e+06	0.0244407	1.70909	0.773229	7.82_209.1539m/z	1.61189	No_changes
491004	813431	582523	462158	1.16609e+06	976932	925506	1.00192e+06	587279	1.01761e+06	0.00578131	1.73275	0.793067	1.85_460.2028m/z	2.23797	No_changes
317840	153002	250918	223262	452128	538135	298978	356210	236255	411363	0.0374735	1.74118	0.800064	12.92_235.1696m/z	1.42628	No_changes
678654	1.44976e+06	1.00412e+06	1.13407e+06	2.37623e+06	1.24193e+06	1.87782e+06	1.95441e+06	1.06665e+06	1.8626e+06	0.0352905	1.74621	0.804224	8.45_341.1389m/z	1.45234	No_changes
1.11376e+06	878182	557046	521724	1.03806e+06	1.49964e+06	1.54884e+06	1.32238e+06	767678	1.35223e+06	0.0192274	1.76146	0.816769	6.99_372.2236m/z	1.71608	No_changes
45026.5	70425.4	49410.6	50257.2	91911.4	87504.2	82624.6	117525	53779.9	94891.4	0.0064409	1.76444	0.819211	5.74_109.0281m/z	2.19105	No_changes
89574.8	149016	115130	148935	177260	244912	301471	177614	125664	225314	0.0363126	1.79299	0.842367	7.52_452.2280m/z	1.43994	No_changes
187891	147059	167763	144832	188630	327665	298770	350848	161886	291478	0.03195	1.80051	0.848408	5.03_148.0718n	1.49553	No_changes
23448.4	29454.4	18211.4	24021.2	56305.9	38630.9	45881.9	31162.7	23783.9	42995.3	0.0293372	1.80775	0.854197	10.79_457.1139m/z	1.53258	No_changes
718819	754460	750927	787139	1.18038e+06	1.39275e+06	1.25168e+06	1.68412e+06	752836	1.37724e+06	0.0105611	1.8294	0.871367	5.74_127.0389m/z	1.97629	No_changes
352882	512744	343197	435824	901697	781267	598937	755753	411162	759413	0.00500778	1.847	0.88518	7.82_355.1031m/z	2.30035	No_changes
20888.8	27534.3	28540.6	28420.5	36171.5	43115.2	64759.7	53083.6	26346.1	49282.5	0.0297069	1.87058	0.903488	12.16_109.0282m/z	1.52714	No_changes
13991.6	12721.4	9390.02	17205.9	29282.9	25544.8	21545.1	23841.9	13327.2	25053.7	0.002206	1.87989	0.910645	9.80_145.1004m/z	2.6564	No_changes
5586.99	8071.63	10721.7	4200.69	16404.8	11957.9	10033.3	15517.6	7145.24	13478.4	0.0224857	1.88634	0.915591	6.51_193.0501m/z	1.64809	No_changes
73311.9	60840.6	52524.6	92199.6	136519	135022	115606	142135	69719.2	132321	0.00153057	1.89791	0.924409	3.43_69.0331m/z	2.81515	No_changes
27739.2	22783.5	27965.9	33326.5	54553.3	63908.6	33179.3	62965.1	27953.8	53651.6	0.0317204	1.9193	0.940578	6.35_259.1149m/z	1.49866	No_changes
157842	237716	130209	188676	332313	341184	290262	420623	178611	346095	0.0035784	1.93771	0.954351	7.68_207.1380m/z	2.44631	No_changes
35494.3	53384	43415.3	43058.7	97761.6	65381.8	87754.2	89263.1	43838.1	85040.2	0.00428641	1.93987	0.95596	9.20_167.0705m/z	2.36791	No_changes
2.49483e+06	5.09625e+06	3.11323e+06	3.48578e+06	9.338e+06	4.32583e+06	6.51468e+06	7.52835e+06	3.54752e+06	6.92672e+06	0.0395228	1.95255	0.96536	8.45_503.1927m/z	1.40315	No_changes
9426.3	6869.88	9260.31	7886.72	9467.04	20525.9	18000	17380.8	8360.8	16343.4	0.040435	1.95477	0.966999	5.03_57.0331m/z	1.39324	No_changes
27204.7	19374.7	40193.1	16909.1	39618.1	66799.1	42428.4	54786.7	25920.4	50908.1	0.0228596	1.96402	0.973807	13.62_189.1271m/z	1.64093	No_changes
31690.5	50878	29231.9	33474.5	76084.4	65728	62866	81555.7	36318.7	71558.6	0.00183192	1.97029	0.978411	6.83_213.1129m/z	2.73709	No_changes
621383	558610	467303	702879	1.28742e+06	1.12318e+06	862156	1.37977e+06	587544	1.16313e+06	0.00907212	1.97965	0.985247	3.43_85.0280m/z	2.04229	No_changes
150122	189657	195251	205609	369191	396852	283528	417002	185160	366643	0.00467718	1.98015	0.985608	7.82_77.0383m/z	2.33002	No_changes
30057.5	30079.4	42399.1	28562.6	53403.9	82142.1	57882.1	67782.8	32774.6	65302.8	0.00806586	1.99248	0.994565	13.67_189.1636m/z	2.09335	No_changes
0	0	0	5.55388e+06	0	0	0	0	1.38847e+06	969.06	0.391291	0.000697934	-10.4846	15.52_238.6583n	0.4075	Not_significant
0	0	0	1.74886e+06	0	0	0	0	437214	927.369	0.39188	0.00212109	-8.88098	13.77_161.6188n	0.406847	Not_significant
0	7.28288e+06	0	0	8327.17	13795	0	0	1.82072e+06	5530.54	0.39226	0.00303756	-8.36287	16.95_1539.0320m/z	0.406426	Not_significant
0	0	12505.6	3.16247e+06	1733.75	0	713.996	7946.35	793745	2598.52	0.390184	0.00327375	-8.25484	12.98_344.2137m/z	0.40873	Not_significant
3570.71	214.349	0	1.15904e+06	912.974	0	0	0	290707	978.582	0.3906	0.00336621	-8.21466	10.93_314.1882n	0.408268	Not_significant
965458	0	0	0	0	0	0	0	241365	949.314	0.392632	0.00393311	-7.99011	16.65_362.2824m/z	0.406015	Not_significant
0	330690	210695	283060	0	1468.1	1384.07	1579.88	206111	1108.01	0.0673825	0.00537579	-7.53931	16.86_447.2878m/z	1.17145	Not_significant
5902.76	657540	0	0	0	0	0	0	165861	941.856	0.388437	0.0056786	-7.46025	18.06_757.4676m/z	0.410679	Not_significant
0	0	0	1.06603e+06	2235.34	5548.48	0	1942.14	266508	2431.49	0.394793	0.00912353	-6.77619	12.65_264.2329m/z	0.40363	Not_significant
0	55149.3	53176	1.22728e+07	0	37850.3	33806.5	48533.7	3.09528e+06	30047.6	0.390188	0.00970756	-6.68668	13.37_357.2222n	0.408726	Not_significant
0	533.431	0	373612	0	0	0	0	93536.4	940.136	0.394393	0.010051	-6.63651	15.96_397.3220m/z	0.404071	Not_significant
398026	18333.5	0	15545	0	0	4430.36	0	107976	1107.59	0.350058	0.0102577	-6.60714	17.76_694.4657m/z	0.455861	Not_significant
0	2212.07	4736.24	511231	0	2194.74	1244.75	2180.79	129545	1405.07	0.388065	0.0108462	-6.52667	13.58_443.2338m/z	0.411095	Not_significant
557345	19146.2	77305.1	0	0	0	7213.51	0	163449	1803.38	0.309107	0.0110333	-6.502	12.36_376.2099n	0.509892	Not_significant
2.44463e+06	8644.56	2522.21	930.797	5357.93	1059.82	21994.9	0	614181	7103.16	0.393095	0.0115653	-6.43406	16.01_497.2764n	0.405502	Not_significant
66917.8	0	19345.4	79467.9	0	0	2035.26	0	41432.8	508.816	0.11934	0.0122805	-6.34749	11.76_549.3113m/z	0.923214	Not_significant
2026.85	316411	0	8943.18	0	860.358	3172.83	0	81845.2	1008.3	0.377362	0.0123196	-6.34291	15.96_497.4198m/z	0.423241	Not_significant
769517	0	475090	0	15537.1	0	0	0	311152	3884.27	0.203238	0.0124835	-6.32383	13.03_344.1949n	0.691996	Not_significant
1942.91	1639.41	205.902	198768	552.397	1070.23	380.224	766.967	50639.1	692.455	0.386267	0.0136743	-6.19239	14.38_437.1783m/z	0.413113	Not_significant
280188	0	0	0	0	0	0	0	70047.1	966.149	0.396745	0.0137929	-6.17994	16.86_1051.6183m/z	0.401489	Not_significant
182143	32516.7	0	32811.9	0	0	0	0	61867.9	928.594	0.232338	0.0150093	-6.058	16.69_243.2109m/z	0.633879	Not_significant
114339	0	60085.7	74637.6	0	0	0	0	62265.5	939.225	0.0813253	0.0150842	-6.05082	18.21_319.1946m/z	1.08977	Not_significant
0	68021.7	112407	67686	0	0	0	0	62028.6	953.928	0.0780807	0.0153788	-6.02291	7.72_313.1757m/z	1.10746	Not_significant
88589.1	0	0	353.478	1507.55	0	5.52437	0	22235.7	378.269	0.395925	0.0170118	-5.87732	17.08_542.3242m/z	0.402388	Not_significant
0	0	0	218832	0	0	0	0	54708	943.425	0.398195	0.0172447	-5.8577	9.75_131.1623m/z	0.399905	Not_significant
221088	13861.3	7735.49	5932.93	4315.18	0	0	0	62154.3	1078.8	0.332724	0.0173567	-5.84836	16.69_534.2963m/z	0.477916	Not_significant
0	214438	0	0	0	0	0	0	53609.5	931.323	0.398248	0.0173723	-5.84706	17.12_1536.0048m/z	0.399846	Not_significant
359854	806.849	83099.1	0	4308.48	914.185	2542.31	152.107	110940	1979.27	0.291038	0.0178409	-5.80867	17.16_793.5261m/z	0.53605	Not_significant
135124	31717.7	33106.1	0	0	0	0	0	49986.9	944.003	0.193777	0.018885	-5.72661	16.15_652.4337m/z	0.712697	Not_significant
79077.8	0	34401.3	83313.3	0	0	0	0	49198.1	930.368	0.0925041	0.0189106	-5.72466	16.25_865.6009n	1.03384	Not_significant
1827.16	564.679	0	196956	0	0	0	0	49836.9	957.719	0.39237	0.0192171	-5.70147	14.13_306.2800m/z	0.406304	Not_significant
819279	116608	81484.1	54222.3	18787.8	0	0	2836.9	267898	5406.16	0.24945	0.0201799	-5.63094	16.69_492.3224n	0.603016	Not_significant
0	590645	0	0	0	0	12179.8	0	147661	3044.94	0.39965	0.0206211	-5.59973	16.05_605.3825m/z	0.398321	Not_significant
133263	0	0	37078.1	0	0	0	0	42585.2	909.894	0.277185	0.0213664	-5.54851	4.66_471.2335m/z	0.55723	Not_significant
0	0	0	172713	0	0	0	0	43178.2	954.296	0.400242	0.0221014	-5.49972	17.58_1480.0596m/z	0.397677	Not_significant
0	0	6476.09	163819	0	0	0	0	42573.9	946.981	0.379084	0.0222432	-5.49049	14.64_478.2936m/z	0.421264	Not_significant
156097	0	16449	0	0	0	0	0	43136.5	964.774	0.346457	0.0223656	-5.48257	12.31_208.0861m/z	0.46035	Not_significant
0	136145	17474.5	13120.8	0	0	0	0	41685.1	960.616	0.289174	0.0230446	-5.43943	15.31_655.3977m/z	0.53884	Not_significant
58865.3	43340.4	60513.7	51.2969	0	0	111.734	0	40692.7	960.387	0.0667282	0.023601	-5.40501	5.25_412.1236m/z	1.17569	Not_significant
0	63270.3	58137.1	34634.3	0	0	0	0	39010.4	934.78	0.0776277	0.0239623	-5.38309	10.43_703.2587m/z	1.10998	Not_significant
0	685307	12123.4	23494.6	0	0	17544.3	0	180231	4386.08	0.373234	0.0243358	-5.36077	15.31_497.4197m/z	0.428019	Not_significant
129147	23109.8	0	0	0	0	0	0	38064.3	950.836	0.315192	0.0249797	-5.3231	17.16_698.4420m/z	0.501425	Not_significant
64724.5	81699.2	0	0	0	0	0	0	36605.9	935.527	0.194393	0.0255567	-5.29015	15.42_758.5052m/z	0.71132	Not_significant
10452	0	66734.1	67272.4	0	0	0	0	36114.6	958.254	0.145225	0.0265337	-5.23603	6.99_701.1587m/z	0.837959	Not_significant
85721.8	0	0	0	1020.62	0	539.714	737.631	21430.4	574.492	0.402244	0.0268073	-5.22123	17.16_519.1395m/z	0.395511	Not_significant
948948	722716	271755	146164	0	26808.6	29256.3	0	522396	14016.2	0.0738477	0.0268306	-5.21998	16.49_716.4517m/z	1.13166	Not_significant
32838.8	65731.7	22156.3	1.15168e+07	59241.4	105532	5933.31	145476	2.90939e+06	79045.7	0.396643	0.0271691	-5.20189	13.67_333.2878n	0.4016	Not_significant
253622	29.8724	14.3622	0	0	5813.7	0	1185.23	63416.5	1749.73	0.40251	0.0275911	-5.17965	7.52_349.1427m/z	0.395224	Not_significant
563.168	202.127	0	1.17855e+06	32314.6	0	1624.13	309.46	294828	8562.04	0.402884	0.0290408	-5.10578	10.39_151.0967m/z	0.39482	Not_significant
18191	17086.4	19397.2	74222.7	0	0	0	0	32224.3	937.766	0.111625	0.0291012	-5.10278	11.52_505.2853m/z	0.952237	Not_significant
9863.31	2546.89	41888.9	64232.2	1534.21	1916.31	0	0.00662697	29632.8	862.632	0.138648	0.0291107	-5.10231	7.52_313.1751m/z	0.858085	Not_significant
131613	0	0	0	0	0	0	0	32903.2	962.821	0.40328	0.0292622	-5.09482	13.95_366.6933m/z	0.394393	Not_significant
48968	0	75847.7	0	0	0	0	0	31203.9	940.443	0.206418	0.0301386	-5.05224	14.55_362.2901m/z	0.685252	Not_significant
3544.32	0	98697.4	7127.05	115.988	1390	1809.51	0	27342.2	828.876	0.347023	0.0303149	-5.04383	6.89_369.0837m/z	0.459642	Not_significant
0	4375.78	54286	11367.6	0	0	0	2123.44	17507.3	530.861	0.267001	0.0303222	-5.04348	15.31_774.5640m/z	0.573487	Not_significant
43260.5	848.603	0	0	0	0	0	1354.5	11027.3	338.626	0.393299	0.030708	-5.02524	13.58_298.3105m/z	0.405277	Not_significant
105117	15084.2	0	0	0	0	0	0	30050.3	951.69	0.333025	0.03167	-4.98074	17.86_714.4379m/z	0.477523	Not_significant
874640	26830.5	143468	0	0	6950.91	14116.3	12189.7	261235	8314.22	0.308692	0.0318266	-4.97362	12.31_394.2437m/z	0.510474	Not_significant
74891.1	31763.9	8125.15	4663.6	0	0	0	0	29860.9	950.733	0.171804	0.0318387	-4.97307	16.29_674.4058m/z	0.764967	Not_significant
0	68160.5	0	54674.9	0	0	0	0	30708.9	978.257	0.196093	0.0318559	-4.9723	8.19_607.1353m/z	0.707537	Not_significant
25905.7	81804.2	28731.1	2.04873e+07	582458	37344	18479.9	19308.2	5.15594e+06	164398	0.400795	0.0318851	-4.97098	10.39_206.1519n	0.397078	Not_significant
2920.72	129510	18699.6	8059.05	0	0	4684.97	394.481	39797.4	1269.86	0.290399	0.0319082	-4.96993	1.26_270.2029m/z	0.537005	Not_significant
50886.9	9980.85	11494	45990.6	0	0	0	0	29588.1	946.542	0.0790293	0.0319907	-4.9662	11.76_549.6478m/z	1.10221	Not_significant
0	1.75855e+06	1348.82	309.343	0	70.1362	1714.97	56088.2	440051	14468.3	0.40438	0.0328787	-4.9267	15.42_397.4116m/z	0.39321	Not_significant
0	0	0	112524	0	0	0	0	28131	937.942	0.40502	0.033342	-4.90652	14.08_372.2434m/z	0.392523	Not_significant
37611.9	27575.6	0	48940.4	0	0	0	0	28532	957.778	0.0779792	0.0335686	-4.89675	11.96_723.4373m/z	1.10802	Not_significant
0	112944	0	0	0	0	0	0	28236.1	950.742	0.405161	0.0336712	-4.89234	18.01_605.3818m/z	0.392373	Not_significant
14057.8	239071	17073.1	55312.2	11264.7	0	0	0	81378.4	2816.18	0.237607	0.0346059	-4.85284	16.65_730.4692m/z	0.624141	Not_significant
0	0	0	223877	6657.46	0	1195.09	0	55969.2	1963.14	0.405824	0.0350753	-4.8334	10.39_145.1222m/z	0.391662	Not_significant
0	46723.7	29198	32377.9	0	0	0	0	27074.9	954.153	0.0759343	0.0352412	-4.82659	4.13_566.2230m/z	1.11956	Not_significant
82060	17446.6	4798.83	5505.45	0	0	0	0	27452.7	967.921	0.246294	0.0352577	-4.82592	16.54_696.8506m/z	0.608546	Not_significant
11038.7	34353.6	18394	0	2250.87	0	0	0	15946.6	562.717	0.122124	0.0352877	-4.82469	5.68_211.5527m/z	0.913199	Not_significant
106041	0	0	0	0	0	0	0	26510.2	963.714	0.406309	0.0363526	-4.7818	7.86_232.1903m/z	0.391144	Not_significant
11428.3	12704.3	44027	50440.6	1573.01	2772.77	0	0	29650.1	1086.44	0.0681152	0.0366423	-4.77035	5.48_155.1542m/z	1.16676	Not_significant
0	317821	0	0	11886.1	0	0	0	79455.1	2971.53	0.406867	0.0373988	-4.74086	18.01_609.4133m/z	0.390548	Not_significant
118751	0	0	0	0	0	4483.01	0	29687.7	1120.75	0.40702	0.0377515	-4.72732	16.34_696.3509m/z	0.390384	Not_significant
0	100913	0	0	0	0	0	0	25228.3	955.012	0.406953	0.0378548	-4.72338	9.37_831.2345m/z	0.390456	Not_significant
0	42171.4	40675.7	17503.9	0	0	0	0	25087.7	953.535	0.0965806	0.038008	-4.71755	8.94_629.1498m/z	1.01511	Not_significant
2997.54	369678	8763.17	14135.4	3539.15	4673.95	3714.94	3289.64	98893.4	3804.42	0.369604	0.0384699	-4.70013	14.55_584.4130n	0.432263	Not_significant
0	175679	16613.6	0	0	0	4595.67	2916.55	48073.1	1878.06	0.358712	0.0390667	-4.67792	18.01_607.3974m/z	0.445254	Not_significant
18714.5	80067.1	0	0	0	0	0	0	24695.4	969.766	0.299856	0.0392691	-4.67046	9.43_395.1919m/z	0.523087	Not_significant
3912.5	28864.9	21599.2	0	0	0	0	2168.2	13594.2	542.05	0.155818	0.0398737	-4.64842	11.42_478.6278m/z	0.807383	Not_significant
1.13332e+06	0	325156	0	13435.1	4131.03	40646.7	0	364620	14553.2	0.281839	0.0399134	-4.64698	14.18_328.2485m/z	0.549999	Not_significant
1832.66	0	46244.6	28811	2004.14	0	0	1075.31	19222.1	769.861	0.196733	0.0400509	-4.64202	18.06_445.3680m/z	0.706123	Not_significant
0	73582	0	6470.58	0	0	3227.94	0	20013.2	806.985	0.362537	0.0403227	-4.63226	17.28_162.0530n	0.440647	Not_significant
30903.7	73910.4	0	19288.2	0	0	5041.46	0	31025.6	1260.36	0.153111	0.0406234	-4.62155	9.61_370.2439m/z	0.814993	Not_significant
0	89320.5	3227.38	0	0	0	0	0	23137	941.541	0.388739	0.0406942	-4.61903	18.01_497.4205m/z	0.410342	Not_significant
75097.4	4218.49	0	14021.8	0	0	0	0	23334.4	960.908	0.291072	0.0411798	-4.60192	16.91_588.3678m/z	0.536	Not_significant
91059.4	0	0	0	0	0	0	0	22764.8	945.162	0.408529	0.0415185	-4.5901	16.99_1470.4278m/z	0.388777	Not_significant
164196	14927.8	410.73	4756.72	6666.82	1124.87	0	112.187	46072.9	1975.97	0.345631	0.0428879	-4.54329	17.47_767.5158m/z	0.461387	Not_significant
0	6171.35	38064.6	44635.6	0	0	0	0	22217.9	963.636	0.153934	0.0433721	-4.52709	1.17_962.5372m/z	0.812666	Not_significant
1238.5	0	17533	25595.9	0	746.793	1180.13	0	11091.9	481.73	0.189218	0.043431	-4.52513	7.04_189.0140m/z	0.723037	Not_significant
52581.6	0	14589	19920.1	0	0	0	0	21772.7	951.105	0.157321	0.0436835	-4.51677	11.80_538.3034m/z	0.803214	Not_significant
34542.1	166108	77084.2	1374.81	12386.6	0	0	0	69777.3	3096.65	0.157944	0.044379	-4.49398	15.26_449.3013m/z	0.801496	Not_significant
454686	4940.89	0	96036.7	24996.9	0	0	0	138916	6249.23	0.305342	0.0449858	-4.47439	17.76_674.4397m/z	0.515214	Not_significant
677485	4619.91	474220	4906.02	25497.1	2840.86	7491.9	16549.7	290308	13094.9	0.201447	0.0451069	-4.47051	13.52_346.2094n	0.695839	Not_significant
1480.44	0	0	61843.7	1597.74	433.484	0	838.339	15831	717.391	0.397227	0.0453155	-4.46385	10.43_189.0436m/z	0.400961	Not_significant
78770	0	0	0	2454.27	0	626.791	502.795	19692.5	895.963	0.410305	0.0454977	-4.45806	12.81_202.6867n	0.386893	Not_significant
0	47487.9	10204.7	25043.2	0	0	0	0	20683.9	941.834	0.15135	0.0455345	-4.4569	12.40_877.2542m/z	0.820016	Not_significant
175638	171994	11012.3	0	10804.5	0	0	5536.61	89661	4085.27	0.176703	0.0455635	-4.45598	14.99_477.2833m/z	0.752755	Not_significant
23536.6	43459.8	147969	70496.7	0	13123.5	0	0	71365.5	3280.88	0.0871058	0.045973	-4.44307	7.52_166.0104m/z	1.05995	Not_significant
13275.8	415965	10404.3	3657.71	4034.29	2313.7	11096.8	3065.87	110826	5127.67	0.375225	0.0462678	-4.43385	16.05_495.4048m/z	0.425708	Not_significant
0	0	0	161554	0	7517.18	0	0	40388.5	1879.29	0.410865	0.0465304	-4.42568	17.12_1451.0090m/z	0.386301	Not_significant
3583.05	0	25402.1	52098.8	0	0	0	0	20271	944.47	0.205735	0.0465922	-4.42377	7.04_701.0946m/z	0.686693	Not_significant
29957.2	28313.4	18026.2	3611.01	0	0	0	0	19977	943.054	0.0516366	0.047207	-4.40485	10.18_212.1645m/z	1.28704	Not_significant
0	80004.6	0	0	0	0	0	0	20001.2	947.4	0.411056	0.0473673	-4.39997	17.34_1534.9991m/z	0.386099	Not_significant
0	498130	1882.71	0	0	7983.57	11104.3	5317.32	125003	6101.29	0.409634	0.0488091	-4.35671	15.03_495.4043m/z	0.387604	Not_significant
4318.47	27426	3652.51	5.9068e+06	254331	28936	2885.65	8591.5	1.48555e+06	73686.1	0.408869	0.049602	-4.33346	10.39_224.1858m/z	0.388416	Not_significant
184055	484.405	22295.5	0	5857.74	2700.62	929.954	813.183	51708.7	2575.37	0.349459	0.0498054	-4.32755	14.18_348.1608n	0.456604	Not_significant
33743.2	293378	208263	1.39723e+07	33637.2	215275	249035	225178	3.62693e+06	180781	0.391346	0.0498442	-4.32643	14.18_274.2743m/z	0.407439	Not_significant
164891	0	0	0	6887.26	1364.39	0	0	41222.6	2062.91	0.412343	0.0500431	-4.32068	15.57_286.3112m/z	0.384742	Not_significant
0	50809	0	24969.4	0	0	0	0	18944.6	956.967	0.235117	0.050514	-4.30717	16.99_959.5715m/z	0.628716	Not_significant
8060.96	7938.46	8043.7	598251	9680.13	8139.54	6817.06	6956.73	155573	7898.37	0.390679	0.0507694	-4.2999	10.35_434.1862m/z	0.40818	Not_significant
12009.8	0	0	61369	0	0	0	0	18344.7	942.94	0.319493	0.0514012	-4.28205	12.11_617.3596m/z	0.495539	Not_significant
0	798.695	0	72974.6	0	0	0	0	18443.3	952.684	0.406937	0.0516547	-4.27496	17.03_445.3680m/z	0.390473	Not_significant
43825.9	0	27838.6	0	0	0	0	0	17916.1	927.31	0.215258	0.0517584	-4.27206	13.52_196.1414m/z	0.66704	Not_significant
1242.51	0	0	71319	0	0	0	0	18140.4	943.037	0.40358	0.0519856	-4.26575	13.12_138.6219n	0.39407	Not_significant
340802	4444.66	207432	6959.56	9050.71	0	16945.8	3495.75	139910	7373.07	0.204966	0.0526988	-4.24609	13.03_276.2033m/z	0.688318	Not_significant
57472.9	0	5507.67	9965.45	0	0	0	0	18236.5	965.579	0.283033	0.0529476	-4.23929	17.96_331.2846m/z	0.548164	Not_significant
226988	3199.16	0	1268.18	0	0	0	12849.8	57863.9	3212.44	0.404117	0.0555173	-4.17092	4.84_404.1488m/z	0.393493	Not_significant
0	18982.7	16197	34473.6	0	0	0	0	17413.3	973.628	0.102299	0.0559129	-4.16068	12.16_782.1392m/z	0.99013	Not_significant
14687	0	52419.1	0	0	0	0	0	16776.5	940.844	0.290655	0.056081	-4.15634	16.43_245.2267m/z	0.536623	Not_significant
0	20181.9	14568.1	19044.8	0	0	0	3024.18	13448.7	756.045	0.0699045	0.0562169	-4.15285	4.78_258.9773m/z	1.15549	Not_significant
5.29989e+06	36774.5	3.11597e+06	15028.3	123954	111624	192765	53784.2	2.11692e+06	120532	0.21863	0.0569375	-4.13448	13.03_346.2595m/z	0.660291	Not_significant
55619.1	1022.91	11372.2	0	0	734.793	0	0	17003.6	977.013	0.309289	0.0574594	-4.12131	15.96_333.1766m/z	0.509636	Not_significant
36537.4	2481.15	13830.9	0	3083.62	0	0	0	13212.4	770.904	0.232521	0.0583472	-4.09919	13.17_251.0970m/z	0.633539	Not_significant
3154.17	35788.1	11974.6	0	2974.33	0	0	0	12729.2	743.582	0.235281	0.0584153	-4.09751	9.55_389.2170m/z	0.628414	Not_significant
0	35426.8	1018.22	0	0	0	576.654	1606.91	9111.27	545.89	0.401148	0.0599138	-4.06097	18.16_409.3312m/z	0.396695	Not_significant
63959.1	0	0	0	0	0	0	0	15989.8	962.335	0.416644	0.0601844	-4.05447	16.69_1051.6175m/z	0.380235	Not_significant
0	0	29512.3	32616.3	0	0	0	0	15532.1	944.73	0.203119	0.0608242	-4.03921	13.67_1010.5387m/z	0.69225	Not_significant
47306.5	1925.54	7191.18	1311.3	0	1950.37	1639.19	0	14433.6	897.39	0.307602	0.0621736	-4.00755	14.24_310.2377m/z	0.51201	Not_significant
2.76494e+06	0	0	0	121548	0	0	52051.8	691236	43400	0.417928	0.0627861	-3.99341	17.47_1541.1324n	0.378899	Not_significant
3105.28	21015.2	5995.74	0	0	0	1927.13	0	7529.07	481.784	0.227641	0.0639898	-3.96601	15.07_683.5405m/z	0.64275	Not_significant
0	2301.93	12777.8	20954.7	0	0	2308.46	0	9008.61	577.116	0.180672	0.0640627	-3.96437	13.52_396.3701m/z	0.743109	Not_significant
787774	16475.4	0	73847.3	51704.1	0	4660.77	0	219524	14091.2	0.359206	0.0641898	-3.96151	17.76_676.4549m/z	0.444656	Not_significant
0	95391.7	43596.2	129279	0	0	17567.2	0	67066.7	4391.79	0.113677	0.065484	-3.93271	12.61_506.3082m/z	0.944328	Not_significant
0	0	0	57366.6	0	0	357.449	0	14341.6	953.33	0.419412	0.0664728	-3.91109	15.03_230.2115m/z	0.377359	Not_significant
32653.6	0	10329	13692.4	0	0	0	0	14168.7	947.912	0.147738	0.0669016	-3.90182	11.80_538.6408m/z	0.830508	Not_significant
13967.5	0	82956.1	4180.78	0	0	6850.67	0	25276.1	1712.67	0.312753	0.0677584	-3.88346	6.72_464.1299m/z	0.504798	Not_significant
49494	3990.42	1749.59	0	0	0	0	0	13808.5	938.994	0.359467	0.0680012	-3.8783	12.36_286.2012m/z	0.444341	Not_significant
16434.5	1314.56	1622.57	0	0	0	1325.87	0	4842.91	331.466	0.329393	0.0684436	-3.86894	14.51_246.2062m/z	0.482285	Not_significant
4.64064e+06	11156.8	0	15103.2	100192	144366	77888.4	0	1.16673e+06	80611.6	0.417522	0.0690922	-3.85533	17.21_328.3216m/z	0.37932	Not_significant
51011	0	0	3987.15	98.2781	0	0	0	13749.5	951.146	0.379791	0.0691766	-3.85357	17.08_279.1449m/z	0.420455	Not_significant
100793	17648.3	39160.9	23461.9	0	807.265	10398	1398.62	45266.1	3150.97	0.113208	0.0696099	-3.84456	10.27_477.1735m/z	0.946124	Not_significant
1475.77	17287.9	18761.9	17594.4	0	0	0	0	13780	960.266	0.0526182	0.0696855	-3.843	4.44_170.5123m/z	1.27886	Not_significant
0	10043.6	20980.3	23938.7	0	0	0	0	13740.7	959.791	0.101491	0.0698504	-3.83959	15.26_655.2769m/z	0.993574	Not_significant
645387	116275	0	63912.9	43330.7	0	0	14651.5	206394	14495.6	0.28631	0.0702325	-3.83172	15.46_1179.3973m/z	0.543163	Not_significant
0	275.637	0	52882.7	0	0	0	0	13289.6	956.577	0.418996	0.0719794	-3.79627	16.60_773.4352m/z	0.37779	Not_significant
0	0	0	52086.2	0	0	0	0	13021.5	943.978	0.422077	0.0724936	-3.786	13.67_737.9336m/z	0.374608	Not_significant
43853.3	136734	34675.6	23144.5	0	0	17626.5	0	59601.9	4406.62	0.12303	0.0739343	-3.75761	3.95_514.1920m/z	0.909987	Not_significant
13247.9	0	4410.75	5108.82	0	0	1683.64	0	5691.86	420.91	0.151467	0.0739495	-3.75732	10.03_232.1554m/z	0.819682	Not_significant
51493.4	0	0	0	134.519	0	0	0	12873.4	956.531	0.422881	0.0743031	-3.75043	17.16_606.3536m/z	0.373782	Not_significant
985.429	0	49392.3	0	0	0	0	0	12594.4	949.779	0.412556	0.0754126	-3.72905	16.60_377.3201m/z	0.384517	Not_significant
10868.2	6807.83	32594.9	0	0	0	0	0	12567.7	947.981	0.1975	0.0754299	-3.72872	15.16_487.1766m/z	0.704433	Not_significant
55693.9	11668	2840.56	808001	27973.9	26802.9	11500.8	0	219551	16569.4	0.377647	0.0754695	-3.72796	17.53_619.5290m/z	0.422914	Not_significant
24419.7	0	20798	4481.64	0	0	0	0	12424.8	940.278	0.151335	0.0756773	-3.724	12.40_546.2916m/z	0.82006	Not_significant
323494	5234.68	28533.9	0	25438.8	0	0	1641.81	89315.7	6770.16	0.369643	0.0758003	-3.72165	7.52_351.1587m/z	0.432218	Not_significant
8397.89	42233.5	16051.1	66036.1	10107.5	0	0	0	33179.7	2526.89	0.0996535	0.0761577	-3.71487	12.11_752.7883m/z	1.00151	Not_significant
0	32867.7	11224.4	0	2843.01	516.527	0	0	11023	839.883	0.28041	0.0761935	-3.71419	9.20_758.2786m/z	0.552206	Not_significant
738026	145492	0	61107.1	49088.5	0	0	22952.3	236156	18010.2	0.289564	0.0762639	-3.71286	15.46_1179.1465m/z	0.538255	Not_significant
2944.93	0	0	136599	3656.69	4100.55	2893.84	0	34885.9	2662.77	0.412163	0.0763279	-3.71165	12.92_260.2227m/z	0.384931	Not_significant
519200	13753.9	282257	11761.3	23690.6	10548.8	15778.7	13109.1	206743	15781.8	0.215475	0.0763353	-3.7115	13.03_227.1659m/z	0.666603	Not_significant
4313.9	20006.7	10769.8	7214.93	0	0	0	3256.47	10576.3	814.117	0.0607772	0.0769754	-3.69946	3.77_262.0927m/z	1.21626	Not_significant
11120.6	38902	134.051	63.7809	0	0	73.2744	320.778	12555.1	969.888	0.29521	0.0772505	-3.69431	17.90_743.4503m/z	0.529869	Not_significant
23421.2	6195.64	0	28976.5	0	4527.54	0	0	14648.3	1131.88	0.143259	0.0772705	-3.69394	18.21_1179.1453m/z	0.843877	Not_significant
147936	41173.7	0	16757.5	15916.9	0	0	0	51466.8	3979.22	0.248783	0.0773162	-3.69309	16.69_277.1388m/z	0.604179	Not_significant
59150.7	8990.72	3714.7	0	0	2245.55	3326.47	0	17964	1393	0.317689	0.077544	-3.68884	15.70_517.2727m/z	0.497998	Not_significant
70969.1	0	0	0	0	2781.94	0	2741.44	17742.3	1380.84	0.424618	0.0778279	-3.68357	10.84_522.2484m/z	0.372001	Not_significant
0	0	0	48328.7	0	0	0	0	12082.2	947.765	0.424726	0.0784432	-3.67221	17.90_1537.1080n	0.371891	Not_significant
0	2244.88	0	23584.8	0	2029.36	0	0	6457.41	507.34	0.376233	0.078567	-3.66993	7.42_329.0676m/z	0.424543	Not_significant
0	262.012	1170.24	46414	0	0	0	0	11961.6	959.413	0.408822	0.080208	-3.64011	18.01_620.5315m/z	0.388466	Not_significant
24853.7	447.089	2806.19	0	302.633	88.9142	1864.33	0	7026.74	563.97	0.358887	0.0802605	-3.63917	13.58_175.0893m/z	0.445042	Not_significant
246405	8876.27	358002	18992.6	50868.9	0	0	0	158069	12717.2	0.190462	0.0804537	-3.6357	16.43_263.2376m/z	0.720193	Not_significant
46407.8	0	979.234	553.955	0	0	742.617	0	11985.3	971.495	0.407993	0.0810575	-3.62491	14.42_298.3109m/z	0.389347	Not_significant
873931	4359.26	535796	0	30755	26423	43940.9	14104.6	353521	28805.9	0.22691	0.0814828	-3.61736	13.03_311.2217m/z	0.644146	Not_significant
0	0	45620.6	0	0	0	0	0	11405.1	935.442	0.426326	0.0820193	-3.60789	13.71_543.2781m/z	0.370259	Not_significant
20697.8	0	8223.55	16287.4	0	0	0	0	11302.2	932.628	0.107897	0.0825175	-3.59916	5.31_727.2701m/z	0.966991	Not_significant
117024	1016.31	66002.5	0	10994.4	0	3028.78	1169.07	46010.6	3798.06	0.232159	0.0825474	-3.59863	14.64_228.2690m/z	0.634215	Not_significant
6064.71	39614	0	0	0	0	0	0	11419.7	949.567	0.351162	0.0831519	-3.58811	9.37_500.1957m/z	0.454493	Not_significant
12607.7	5494.23	0	26406.9	0	0	0	0	11127.2	932.192	0.172153	0.0837759	-3.57732	15.03_478.2928m/z	0.764086	Not_significant
0	95539	0	0	0	8006.24	0	0	23884.7	2001.56	0.427715	0.0838007	-3.57689	18.06_774.4920m/z	0.368845	Not_significant
8041.4	0	9798.44	27110.6	0	0	0	0	11237.6	943.155	0.168907	0.0839284	-3.5747	11.28_720.4094m/z	0.772351	Not_significant
16008	10709.1	18862.6	0	0	0	0	0	11394.9	961.762	0.0869512	0.0844027	-3.56657	12.61_324.1125m/z	1.06072	Not_significant
8961.6	9792.08	102363	86051.1	0	0	12972.1	4541.71	51791.9	4378.46	0.150298	0.0845395	-3.56423	1.62_180.9298m/z	0.823047	Not_significant
304428	2403.35	124257	1823.12	1315.76	3743.68	29212.9	2577.63	108228	9212.5	0.260083	0.0851214	-3.55433	10.53_539.2628m/z	0.584887	Not_significant
16604.5	0	0	35298	0	0	0	4420.01	12975.6	1105	0.253174	0.0851597	-3.55369	16.86_365.2485m/z	0.596581	Not_significant
44288.8	0	0	0	0	0	0	0	11072.2	956.882	0.428303	0.0864221	-3.53246	16.01_800.5047m/z	0.368249	Not_significant
0	0	198514	0	0	0	6182.14	10976.9	49628.5	4289.76	0.42855	0.0864374	-3.5322	12.76_390.2125m/z	0.367998	Not_significant
49509	33502.9	13115.7	0	0	0	8312.49	0	24031.9	2078.12	0.136977	0.0864736	-3.5316	16.10_249.1848m/z	0.863351	Not_significant
32237.1	0	221786	37686.8	25291.8	0	0	0	72927.5	6322.96	0.277904	0.086702	-3.52779	7.77_592.1265m/z	0.556105	Not_significant
38777.9	0	5276.61	0	0	0	0	0	11013.6	956.684	0.360374	0.0868636	-3.5251	16.43_312.2889m/z	0.443247	Not_significant
9514.25	14676.1	33662.1	7160.07	0	0	0	5673.39	16253.1	1418.35	0.087108	0.0872662	-3.51843	4.72_146.0283m/z	1.05994	Not_significant
41421.5	0	0	0	0	0	0	0	10355.4	908.084	0.428874	0.087692	-3.51141	17.08_688.4214m/z	0.36767	Not_significant
554243	141889	23315.6	61750.9	58863.6	0	0	10034.2	195300	17224.4	0.241189	0.088195	-3.50316	16.34_676.3694n	0.617642	Not_significant
19881.9	4276.69	14229	5490.54	0	1293.03	2640.75	0	10969.5	983.443	0.0721786	0.0896524	-3.47951	13.71_302.6326m/z	1.14159	Not_significant
0	224790	0	0	0	20277.8	0	0	56197.4	5069.45	0.4307	0.0902079	-3.4706	18.12_856.5233m/z	0.365825	Not_significant
33609.4	11613.8	1151.6	3622.93	3330.26	1192.48	0	0	12499.4	1130.69	0.221222	0.0904589	-3.46659	9.71_470.0487m/z	0.655172	Not_significant
6223.93	1063.41	919.555	113323	1790.64	3041.53	4899.29	1354.71	30382.5	2771.54	0.392012	0.0912217	-3.45448	13.32_292.2650m/z	0.406701	Not_significant
36178.1	12007.6	4484.07	1356.84	0	0	4937.01	0	13506.7	1234.25	0.217365	0.091381	-3.45196	14.64_365.1461m/z	0.662811	Not_significant
0	0	0	41102.1	0	0	0	0	10275.5	941.86	0.430665	0.0916606	-3.44755	13.71_711.3603m/z	0.36586	Not_significant
143973	10.9957	3130.25	0	2666.62	3293.12	5639.05	1894.23	36778.6	3373.25	0.418936	0.0917178	-3.44665	12.31_215.1707m/z	0.377853	Not_significant
0	1430.1	138.458	3.21801e+06	0	0	0	296492	804894	74123	0.431316	0.0920903	-3.44081	16.49_1495.0679m/z	0.365205	Not_significant
3368.25	0	28133.1	10077.5	0	0	0	0	10394.7	958.111	0.229536	0.0921728	-3.43952	4.90_155.0164m/z	0.639149	Not_significant
9571.32	64859.1	0	23061.9	3713.41	5347.81	0	0	24373.1	2265.3	0.21984	0.0929429	-3.42751	16.29_943.7191m/z	0.657893	Not_significant
9715.14	7884.44	147201	7467.6	991.579	12277.9	2751.08	0	43067.1	4005.15	0.342775	0.0929978	-3.42666	13.82_418.2449m/z	0.464991	Not_significant
19601.2	0	0	20872.4	0	0	0	0	10118.4	943.215	0.214649	0.0932179	-3.42325	12.11_1119.6608m/z	0.668272	Not_significant
296118	28371.7	53288.6	46295.7	0	0	39576.1	0	106018	9894.02	0.227997	0.0933235	-3.42162	14.76_1207.5950m/z	0.642071	Not_significant
0	10594.8	504552	474935	0	10242.6	58034.5	24399.6	247521	23169.2	0.207301	0.093605	-3.41727	17.96_832.5703m/z	0.683398	Not_significant
518.635	5259.85	7389.67	9844.95	686.206	1469.83	0	0	5753.28	539.009	0.0760513	0.0936873	-3.416	17.53_377.2499m/z	1.11889	Not_significant
21198	11950.7	23533.1	4025.2	1413.15	0	4278.61	0	15176.8	1422.94	0.0512259	0.0937579	-3.41492	9.20_427.1717m/z	1.29051	Not_significant
8366.39	0	18841.4	13010.9	0	0	0	0	10054.7	943.853	0.105925	0.093872	-3.41316	4.13_211.0441m/z	0.975001	Not_significant
13903.2	10546.9	2768.97	23560.9	0	0	0	4769.32	12695	1192.33	0.0713387	0.0939213	-3.4124	10.18_365.0910m/z	1.14667	Not_significant
12651.8	10737.9	0	16720	0	0	0	0	10027.4	944.062	0.0842281	0.0941479	-3.40893	11.70_549.9766m/z	1.07454	Not_significant
244086	53290.2	50044.2	66531.2	0	0	39226.4	0	103488	9806.6	0.138732	0.0947609	-3.39956	14.81_561.3009m/z	0.857824	Not_significant
24991.5	0	57421.9	12325.2	0	0	8981.48	0	23684.6	2245.37	0.180454	0.0948028	-3.39893	8.60_599.1407m/z	0.743634	Not_significant
0	37908.5	32404.4	0	0	0	6760.46	0	17578.2	1690.11	0.217684	0.0961482	-3.3786	18.06_517.2928m/z	0.662173	Not_significant
6964.08	0	9214.83	1396.68	1699.91	0	0	0	4393.9	424.977	0.168385	0.0967199	-3.37004	13.28_67.0541m/z	0.773695	Not_significant
54760.6	437479	0	26447.7	19257.7	10053	0	21461.7	129672	12693.1	0.339556	0.0978862	-3.35275	16.29_779.4479m/z	0.469089	Not_significant
7456.28	0	20077.6	10773.4	0	0	0	0	9576.82	942.068	0.129689	0.0983696	-3.34564	7.62_229.0496m/z	0.887097	Not_significant
0	70233.2	0	0	6913.42	0	0	0	17558.3	1728.35	0.434572	0.0984352	-3.34468	8.08_615.1318m/z	0.361939	Not_significant
11016.6	9782.48	4101.36	1543.99	0	0	0	2609.31	6611.11	652.329	0.0735781	0.0986715	-3.34122	11.70_451.1740m/z	1.13325	Not_significant
3893.94	4583.28	10412.5	18635.9	0	0	0	0	9381.4	929.426	0.0895957	0.0990711	-3.33539	12.22_660.0739m/z	1.04771	Not_significant
37810.5	0	0	0	0	0	0	359.691	9452.62	941.485	0.434269	0.0996005	-3.3277	16.34_821.4183m/z	0.362241	Not_significant
0	55275.8	2683.05	6285.14	1517.77	1504.94	1693.32	1697.47	16061	1603.38	0.351421	0.0998303	-3.32438	16.05_467.3730m/z	0.454173	Not_significant
20047	0	9404.32	7584.89	0	0	3700.68	0	9259.05	925.171	0.135349	0.0999207	-3.32307	9.71_695.2917m/z	0.868546	Not_significant
0	0	38015.2	0	0	0	0	0	9503.79	950.644	0.434464	0.100028	-3.32153	17.96_1525.0478m/z	0.362046	Not_significant
17642.7	9509.58	0	11624.4	0	0	0	0	9694.18	978.597	0.0976129	0.100947	-3.30833	11.84_679.4102m/z	1.01049	Not_significant
6238.11	10128.5	831.11	20601.5	61.1248	198.997	3560.82	0	9449.82	955.237	0.133256	0.101085	-3.30636	14.42_614.3478m/z	0.875315	Not_significant
1.44479e+06	213489	62625.2	139703	184553	0	3642.24	0	465151	47048.9	0.292968	0.101147	-3.30547	16.86_537.3043m/z	0.53318	Not_significant
5225.55	69158.1	0	8449.11	0	8374.46	0	38.4562	20708.2	2103.23	0.336101	0.101565	-3.29952	17.38_613.4561m/z	0.473531	Not_significant
42181.9	0	5220.62	5385.84	0	0	0	5369.46	13197.1	1342.37	0.311581	0.101717	-3.29737	17.12_263.2371m/z	0.506429	Not_significant
2769.92	5560.41	21802.1	6423.04	0	0	0	0	9138.88	934.1	0.15191	0.102212	-3.29037	5.36_344.1823m/z	0.818414	Not_significant
831.024	3647.45	7803.23	0	1272.02	0	0	0	3070.43	318.006	0.215978	0.103571	-3.27131	17.81_200.1644m/z	0.665591	Not_significant
11616	0	12925.3	12277.5	0	0	0	0	9204.7	958.803	0.0752155	0.104164	-3.26306	13.52_411.2389m/z	1.12369	Not_significant
61379.1	0	89879.8	36374.9	0	19577.3	0	0	46908.5	4894.32	0.112119	0.104338	-3.26067	4.13_439.1004m/z	0.950322	Not_significant
201251	30598.8	20122.2	0	18780.6	0	7641.59	0	62992.9	6605.56	0.312661	0.104862	-3.25344	18.12_447.1996m/z	0.504927	Not_significant
36798.8	0	0	0	0	0	0	0	9199.7	973.829	0.437127	0.105854	-3.23985	17.16_930.6399m/z	0.359393	Not_significant
13685.8	0	22208.7	0	0	0	0	0	8973.62	956.231	0.23866	0.10656	-3.23026	4.55_445.0594m/z	0.62222	Not_significant
3048.37	6858.62	0	26099.7	0	0	0	0	9001.67	962.1	0.264289	0.10688	-3.22593	16.78_832.4625m/z	0.577922	Not_significant
0	15953.9	13860.3	10920.1	4369.71	0	0	0	10183.6	1092.43	0.0783001	0.107274	-3.22063	9.84_184.1343m/z	1.10624	Not_significant
7568.69	3316.37	4822.14	536631	53616	0	3133.53	2665.65	138085	14853.8	0.422835	0.10757	-3.21665	12.46_344.2132m/z	0.373829	Not_significant
19262.2	14295.5	0	1430.21	0	0	0	0	8746.98	944.857	0.19942	0.108021	-3.21062	16.91_553.2770m/z	0.700232	Not_significant
34178	0	0	0	379.437	0	1.57159	0	8544.49	923.704	0.438159	0.108105	-3.20949	6.51_293.1704m/z	0.358368	Not_significant
30020.1	5147.7	0	0	0	0	0	0	8791.95	953.96	0.354778	0.108504	-3.20418	16.54_704.3378m/z	0.450044	Not_significant
8656.58	0	7129.92	0	0	1728.05	0	0	3946.63	432.012	0.224274	0.109464	-3.19148	12.01_614.6796m/z	0.649222	Not_significant
5565.12	5638.33	1434.52	0	0	0	1393.78	0	3159.49	348.445	0.144385	0.110285	-3.18069	16.91_380.3369m/z	0.840479	Not_significant
17042.4	7872.31	0	9155.05	0	0	0	0	8517.43	945.344	0.118398	0.110989	-3.17151	11.76_679.0766m/z	0.926657	Not_significant
35021.6	0	0	0	0	0	0	0	8755.4	971.836	0.43949	0.110998	-3.17139	14.85_273.2987m/z	0.357051	Not_significant
0	0	40619.8	105382	4625.76	73.0794	0	11513	36500.6	4052.96	0.283575	0.111038	-3.17087	18.01_814.6260m/z	0.547331	Not_significant
34612.9	0	0	0	0	0	0	0	8653.22	974.072	0.440213	0.112568	-3.15114	16.34_366.1518m/z	0.356337	Not_significant
0	16156	53413.7	35059	74.8226	6084.63	5770.89	0	26157.2	2982.59	0.138018	0.114025	-3.13257	14.51_286.2743m/z	0.860064	Not_significant
25633.9	0	0	13736.9	0	4506.1	0	0	9842.7	1126.52	0.254054	0.114453	-3.12718	4.26_423.0963m/z	0.595074	Not_significant
32074.5	0	20800.9	4943.12	6674.26	0	0	0	14454.6	1668.56	0.180263	0.115435	-3.11485	14.46_433.1851m/z	0.744094	Not_significant
998177	37091.4	588046	38485.3	53144	37422.8	58678.6	44739.1	415450	48496.1	0.214188	0.116732	-3.09873	13.03_195.1370m/z	0.669204	Not_significant
0	33947.2	47621.8	36960.8	0	13850.2	0	0	29632.5	3462.54	0.079543	0.116849	-3.09728	13.23_757.4561m/z	1.0994	Not_significant
3.4815e+06	62016	1.93498e+06	48332.6	153895	196139	182272	118752	1.38171e+06	162764	0.23755	0.1178	-3.08559	13.03_293.2110m/z	0.624246	Not_significant
31676	0	0	0	0	0	0	0	7919	934.717	0.442741	0.118035	-3.08272	17.08_546.3206m/z	0.35385	Not_significant
0	12428.1	12081.8	7768.43	0	0	0	0	8069.59	962.117	0.0909975	0.119227	-3.06821	5.19_485.3580m/z	1.04097	Not_significant
18711.6	630.215	12388.5	9.98802	0	0	0	0	7935.07	953.427	0.225108	0.120154	-3.05705	13.52_229.1753m/z	0.647608	Not_significant
20126.2	41435.8	19535.4	80804.5	19487.1	0	0	0	40475.5	4871.79	0.0845721	0.120364	-3.05453	11.90_1053.6223m/z	1.07277	Not_significant
38278	0	45770.7	46107.4	0	6195.43	9491.73	0	32539	3921.79	0.0773266	0.120526	-3.05259	11.64_519.9610m/z	1.11167	Not_significant
20978.8	10446.1	0	24252.2	0	6729.19	0	0	13919.3	1682.3	0.108859	0.120861	-3.04858	18.21_1179.3960m/z	0.963137	Not_significant
1835.54	9185.36	0	15540.3	0	0	174.946	3037.27	6640.31	803.054	0.200439	0.120936	-3.04768	16.69_818.5637n	0.698018	Not_significant
38954.3	0	30929.5	14281.2	128.579	10009.1	0	73.2051	21041.3	2552.71	0.120618	0.121319	-3.04312	16.20_396.3059n	0.918587	Not_significant
430335	475254	0	4477.31	102923	0	7903.09	0	227517	27706.5	0.223325	0.121778	-3.03768	18.01_736.4928m/z	0.651064	Not_significant
19563.4	9039.42	0	0	3047.35	436.244	0	0	7150.71	870.898	0.270797	0.121792	-3.03751	17.28_495.4045m/z	0.567356	Not_significant
468474	127021	168459	74218.4	13716.7	25150.7	48735.7	15234.8	209543	25709.5	0.128741	0.122693	-3.02687	12.31_197.1543m/z	0.890283	Not_significant
1.09058e+06	0	30323.6	237590	137828	29294	0	0	339623	41780.6	0.329401	0.12302	-3.02303	17.03_478.2938m/z	0.482275	Not_significant
0	13433.2	11410.8	11548.2	0	0	4491.23	0	9098.04	1122.81	0.07462	0.123412	-3.01844	11.32_407.6108m/z	1.12714	Not_significant
0	9878.39	20962.1	0	0	0	0	0	7710.11	951.885	0.268864	0.123459	-3.01789	13.62_466.1994m/z	0.570467	Not_significant
139391	4442.26	62704.2	7245.77	0	15558.8	10996.1	0	53445.8	6638.73	0.235692	0.124214	-3.0091	9.29_479.2057m/z	0.627655	Not_significant
4925.95	11072.2	20993.1	91054.3	0	2537.65	13382	0	32011.4	3979.92	0.255391	0.124328	-3.00778	14.08_236.1145m/z	0.592794	Not_significant
0	98345.8	5258.98	36959.5	0	6455.44	6937.93	4087.04	35141.1	4370.1	0.266597	0.124359	-3.00742	18.12_244.1107m/z	0.574145	Not_significant
15.9718	46651.1	10.3508	121998	0	19621.4	0	1376.06	42168.8	5249.37	0.290985	0.124485	-3.00596	12.92_164.6704m/z	0.536129	Not_significant
8262.48	0	0	0	0	0	0	1035.24	2065.62	258.809	0.447521	0.125294	-2.99661	6.51_457.2597m/z	0.349187	Not_significant
48074.6	0	148639	41553.5	0	4323.91	25592	0	59566.8	7478.98	0.197071	0.125556	-2.9936	6.78_322.5704m/z	0.705376	Not_significant
35089.6	36.2951	3887.92	0	0	2170.57	598.539	2166.37	9753.45	1233.87	0.390096	0.126506	-2.98273	18.06_406.1734m/z	0.408828	Not_significant
54241.8	21517.2	214949	118295	51645.2	0	0	103.462	102251	12937.2	0.12426	0.126524	-2.98252	7.26_200.5213m/z	0.905668	Not_significant
0	3225.74	7958.21	12606.6	0	3016.13	0	0	5947.64	754.033	0.154703	0.126778	-2.97962	17.90_901.5381m/z	0.810503	Not_significant
66079	0	18825.8	9157.41	5035.98	0	0	6891.97	23515.5	2981.99	0.257152	0.126809	-2.97927	11.08_463.2173m/z	0.58981	Not_significant
1.84682	56646.7	191.975	280353	2098.59	40462.7	0	321.416	84298.5	10720.7	0.351938	0.127175	-2.97511	18.06_770.5729m/z	0.453534	Not_significant
7788.38	12712.4	8843.86	0	0	0	3732.09	0	7336.17	933.023	0.0908448	0.127181	-2.97504	1.26_226.8681m/z	1.0417	Not_significant
0	20115	0	9128.34	0	0	0	0	7310.85	932.792	0.274316	0.12759	-2.97041	17.16_465.3002m/z	0.561749	Not_significant
25663.8	2900.97	672.925	1101.3	0	0	713.93	0	7584.75	970.889	0.353935	0.128005	-2.96572	14.38_300.3263m/z	0.451076	Not_significant
29885.9	0	0	0	0	0	0	0	7471.47	958.917	0.447543	0.128344	-2.96191	16.99_701.3746m/z	0.349165	Not_significant
119424	2.46699e+06	71977.5	91626	125282	56707.4	103989	67018	687503	88249.1	0.386884	0.128362	-2.96171	16.20_609.4135m/z	0.412419	Not_significant
199880	2441.86	1385.95	58903.4	3080.7	1783.7	1506.3	28019.9	65652.9	8597.64	0.31011	0.130956	-2.93285	16.74_753.4992m/z	0.508484	Not_significant
10479.7	4821.16	11325.6	1080.04	0	0	0	0	6926.61	910.068	0.0892187	0.131387	-2.9281	1.71_177.0860m/z	1.04954	Not_significant
27236.2	7832.16	0	0	0	0	4607.73	0	8767.08	1151.93	0.32319	0.131393	-2.92804	16.39_312.2572m/z	0.490543	Not_significant
4092.04	0	5329.01	8454.7	0	0	0	2354.16	4468.94	588.541	0.109638	0.131696	-2.92472	6.22_189.0513m/z	0.960039	Not_significant
18014.6	0	9555.7	1619.2	0	0	0	0	7297.38	962.888	0.223297	0.13195	-2.92194	13.03_67.0541m/z	0.651118	Not_significant
29202.9	0	0	0	0	0	0	0	7300.74	967.12	0.449477	0.132469	-2.91628	17.16_562.3265m/z	0.347292	Not_significant
0	28665.7	0	0	0	0	0	0	7166.43	950.338	0.449544	0.13261	-2.91474	15.36_772.4791m/z	0.347228	Not_significant
18876.6	0	0	0	0	0	0	2508.18	4719.16	627.045	0.451261	0.132872	-2.91189	13.71_413.2201m/z	0.345572	Not_significant
0	7471.49	21336.6	0	0	0	0	0	7202.01	957.703	0.302662	0.132977	-2.91075	10.39_257.1032m/z	0.519042	Not_significant
5024.87	5098.84	1046.07	0	0	1489.55	0	0	2792.44	372.387	0.16496	0.133355	-2.90665	13.47_311.1280m/z	0.782623	Not_significant
23221.6	3350.58	1859.31	0	3005.66	0	787.678	0	7107.88	948.335	0.33896	0.13342	-2.90595	15.91_158.0869m/z	0.469851	Not_significant
0	0	71105.9	1559.9	0	0	8406.83	1336.32	18166.4	2435.79	0.439601	0.134082	-2.89882	14.33_517.2153m/z	0.356942	Not_significant
3364	0	0	8875.97	1645.96	0	0	0	3059.99	411.491	0.297156	0.134475	-2.8946	16.54_258.2421m/z	0.527016	Not_significant
55681.8	0	15228.1	0	3465.19	0	6149.48	0	17727.5	2403.67	0.328847	0.13559	-2.88268	12.56_508.3116m/z	0.483006	Not_significant
17037.7	54299	34608.5	15525.8	7438.91	9169.7	0	0	30367.7	4152.15	0.0587837	0.136729	-2.87061	11.52_500.6251m/z	1.23074	Not_significant
726.83	50805.5	0	0	0	7068.53	0	0	12883.1	1767.13	0.445733	0.137167	-2.866	17.21_423.2889m/z	0.350926	Not_significant
13551.8	8152.98	0	6180.44	0	0	985.643	0	6971.31	959.003	0.120818	0.137564	-2.86182	8.19_530.2821m/z	0.91787	Not_significant
0	14829.1	10391.4	1819.53	0	0	0	0	6760.02	935.445	0.196243	0.138379	-2.8533	13.82_401.2826m/z	0.707205	Not_significant
8967.39	0	0	17719.3	0	0	0	0	6671.68	924.046	0.268802	0.138503	-2.85201	12.01_581.0236m/z	0.570568	Not_significant
0	8156.9	0	18904.1	0	0	0	0	6765.25	950.453	0.285071	0.14049	-2.83146	12.05_723.7716m/z	0.545047	Not_significant
0	11315.1	0	42896.5	339.709	6202.7	0	1074.67	13552.9	1904.27	0.335057	0.140506	-2.83129	12.86_156.1570m/z	0.474882	Not_significant
38613.6	15846	16421	0	10066.3	0	0	0	17720.2	2516.59	0.149826	0.142018	-2.81585	14.89_468.2797m/z	0.824414	Not_significant
0	2072.01	17516.9	6330.4	0	0	2451.35	1230.44	6479.83	920.448	0.250468	0.142048	-2.81555	18.16_140.0012m/z	0.601248	Not_significant
156832	1514.66	110732	1181.91	15128	7117.32	9368.87	6790.52	67565	9601.19	0.237376	0.142103	-2.81499	13.03_175.0882m/z	0.624564	Not_significant
41521.5	0	88676.2	30476.4	0	0	22937.3	0	40168.5	5734.33	0.156922	0.142757	-2.80837	13.71_723.3546m/z	0.804315	Not_significant
0	0	51517.6	1375.81	0	0	7551.01	0	13223.3	1887.75	0.442014	0.142759	-2.80835	6.78_338.0621m/z	0.354564	Not_significant
0	0	27419.7	0	0	0	0	0	6854.92	980.343	0.454455	0.143013	-2.80578	15.03_226.2167m/z	0.342509	Not_significant
6883.14	16337.1	125622	72748.7	17703	1646.75	12348.3	0	55397.8	7924.5	0.18302	0.143047	-2.80544	7.72_302.0561m/z	0.7375	Not_significant
0	7620.16	8340.93	14104.5	0	0	4313.26	0	7516.4	1078.31	0.108903	0.143462	-2.80126	6.78_430.1997m/z	0.962961	Not_significant
88027.5	18940.3	7021.96	3772.61	12894.5	0	0	4122.46	29440.6	4254.25	0.29398	0.144503	-2.79083	16.49_357.2616m/z	0.531682	Not_significant
0	10312.5	15807.4	0	0	0	0	0	6529.99	944.159	0.250663	0.144588	-2.78998	12.81_210.1199m/z	0.60091	Not_significant
0	0	26329	0	0	0	0	0	6582.24	953.369	0.455323	0.144839	-2.78747	10.53_1347.3960m/z	0.341681	Not_significant
7504.09	0	0	0	1093.26	0	0	0	1876.02	273.315	0.457676	0.145689	-2.77904	16.20_403.2823m/z	0.339442	Not_significant
13913.3	0	11480.2	0	0	0	0	0	6348.37	930.696	0.23922	0.146604	-2.77	7.47_395.0953m/z	0.621202	Not_significant
16131.3	3435.2	6384.76	0	0	0	0	0	6487.81	955.32	0.209024	0.147249	-2.76367	4.78_434.1598m/z	0.679804	Not_significant
0	0	0	8211.21	0	0	0	1214.91	2052.8	303.727	0.458823	0.147957	-2.75675	16.20_770.0132m/z	0.338355	Not_significant
38696.3	0	0	936.888	5887.7	0	0	0	9908.29	1471.92	0.446274	0.148555	-2.75093	17.96_369.7054m/z	0.350398	Not_significant
621812	22583	553527	18950.6	51612.9	37930	42290.8	49385	304218	45304.7	0.213026	0.148922	-2.74737	13.52_295.2263m/z	0.671568	Not_significant
18829.3	1942.61	8028.99	1189.65	1834.03	2637.11	0	0	7497.64	1117.78	0.215558	0.149085	-2.74579	17.08_837.5499m/z	0.666436	Not_significant
59906.1	27435.7	0	39520.9	7357.86	7944.12	0	3644.57	31715.7	4736.64	0.118954	0.149347	-2.74326	17.08_89.0594m/z	0.924621	Not_significant
6486.26	0	12246.3	6870.35	0	0	0	0	6400.73	962.646	0.118463	0.150396	-2.73316	12.65_123.0418m/z	0.926418	Not_significant
1.46448e+06	541548	200828	465245	160819	145399	26595.6	69806.1	668024	100655	0.130775	0.150676	-2.73048	17.90_718.4669m/z	0.883476	Not_significant
33248.1	0	0	25053	0	5179.14	0	3626.52	14575.3	2201.41	0.245342	0.151038	-2.72702	16.20_1432.9933n	0.610228	Not_significant
12850.3	0	0	11447.2	0	0	0	0	6074.38	926.637	0.239666	0.152549	-2.71266	6.78_480.1528m/z	0.620394	Not_significant
234103	6.39575e+06	704183	168228	89795.7	637199	315123	104185	1.87557e+06	286576	0.370816	0.152794	-2.71034	15.42_755.4485m/z	0.430842	Not_significant
45375.2	35554.9	15264.2	73265.5	0	19410	0	6490.01	42365	6475.01	0.0519157	0.152839	-2.70992	15.96_708.4118m/z	1.2847	Not_significant
1020.97	42443.8	95691	706972	40789.8	0	88612.9	0	211532	32350.7	0.36122	0.152935	-2.70901	13.95_513.3162m/z	0.442229	Not_significant
52609.5	29484.5	36478.2	0	8555.28	4071.02	0	5508.28	29643	4533.64	0.105256	0.152941	-2.70895	9.93_259.1117m/z	0.977753	Not_significant
0	9421.79	9308.92	25352.9	0	0	6389.41	404.129	11020.9	1698.38	0.174277	0.154106	-2.69801	11.03_400.2113m/z	0.75876	Not_significant
2.3809e+06	571416	188393	278538	332477	34664.9	125777	38242.9	854813	132790	0.256049	0.155344	-2.68646	16.54_699.3575m/z	0.591676	Not_significant
0	6725.53	0	17262	0	0	0	0	5996.89	931.611	0.302252	0.155349	-2.68642	12.16_782.8065m/z	0.519631	Not_significant
0	6852.97	132945	0	6741.83	0	14920.6	441.213	34949.4	5525.91	0.435588	0.158111	-2.66099	0.13_207.9852m/z	0.360924	Not_significant
13084.6	11648.3	0	0	0	0	0	0	6183.21	981.412	0.242364	0.158722	-2.65543	16.25_292.2349m/z	0.615531	Not_significant
1358.23	2000.65	3111.32	0	0	0	1027.41	0	1617.55	256.853	0.124726	0.158791	-2.6548	9.20_161.1642m/z	0.904044	Not_significant
42341.9	6744.69	0	21681.5	11241.9	0	0	0	17692	2810.48	0.2124	0.158856	-2.65421	16.99_348.2883n	0.672845	Not_significant
1.34168e+06	60684.9	1.27151e+06	35029.4	64962.7	103530	153182	109999	677226	107918	0.215454	0.159354	-2.6497	13.52_348.2750m/z	0.666646	Not_significant
0	1589.91	111060	117583	16614	0	20151.8	0	57558.1	9191.45	0.237175	0.15969	-2.64665	17.53_734.5684m/z	0.624932	Not_significant
0	173275	299530	0	0	0	75554.7	0	118201	18888.7	0.269277	0.159801	-2.64565	10.31_849.2219m/z	0.569801	Not_significant
0	611314	105.054	83203.1	699.753	0	86979.2	23393.1	173655	27768	0.396207	0.159903	-2.64473	15.57_726.5522m/z	0.402077	Not_significant
0	0	0	23979.7	0	0	0	0	5994.92	959.23	0.46258	0.160007	-2.64379	2.04_821.1597m/z	0.334813	Not_significant
1.12058e+06	19508.7	357516	0	80801.9	59455.5	82565.2	17244.3	374402	60016.7	0.31631	0.1603	-2.64115	14.24_293.2112m/z	0.499887	Not_significant
11695.3	8869.24	0	3010.14	0	0	0	0	5893.67	950.999	0.161262	0.16136	-2.63165	14.55_520.2677m/z	0.792468	Not_significant
0	0	10448.1	12775.5	0	0	0	0	5805.89	937.144	0.245978	0.161412	-2.63118	15.87_748.5313m/z	0.609104	Not_significant
8355.96	0	6650.71	7907.53	0	0	0	0	5728.55	926.559	0.0899796	0.161744	-2.62821	1.14_252.0492n	1.04586	Not_significant
25878.7	7640.99	7899.89	45327	0	0	8775.73	5269.16	21686.6	3511.22	0.133653	0.161907	-2.62676	11.90_578.6648m/z	0.874023	Not_significant
0	23497.1	0	0	0	0	0	0	5874.28	952.332	0.463599	0.162119	-2.62488	1.26_362.8796m/z	0.333858	Not_significant
25566.1	0	0	74827.1	16281.3	0	0	0	25098.3	4070.34	0.322047	0.162176	-2.62437	17.34_1498.0777m/z	0.492081	Not_significant
40137.2	29951.6	22708.3	0	2737.98	0	0	12340.3	23199.3	3769.56	0.102801	0.162486	-2.62161	3.59_290.0877m/z	0.988002	Not_significant
0	0	0	22683.2	0	0	0	0	5670.79	936	0.465019	0.165056	-2.59897	14.55_258.2432m/z	0.33253	Not_significant
0	267533	0	0	0	44196.8	0	0	66883.3	11049.2	0.467658	0.165201	-2.59771	18.12_854.4543n	0.330072	Not_significant
64038.7	5524.7	179742	62154.6	26882	2612.18	1172.38	20834.7	77865	12875.3	0.173027	0.165354	-2.59637	16.25_1581.0305n	0.761887	Not_significant
3628.79	2018.05	0	25164.7	0	1536.02	2343.81	1239.06	7702.87	1279.72	0.354113	0.166136	-2.58957	11.32_475.9350m/z	0.450858	Not_significant
0	15913.6	6670.08	14432.3	0	0	6157.89	0	9253.97	1539.47	0.125721	0.166358	-2.58764	12.31_797.1490m/z	0.900592	Not_significant
1973.91	14677.7	0	61993.6	0	11207.2	1877.08	0	19661.3	3271.06	0.342161	0.166371	-2.58753	14.60_212.2373m/z	0.465769	Not_significant
96515.7	1016.35	2984.93	0	8093.24	6097.29	0	2536.81	25129.2	4181.83	0.44415	0.166413	-2.58716	4.97_347.1255m/z	0.35247	Not_significant
13587.7	1987.81	5125.85	1756.06	0	0	0	0	5614.35	935.164	0.189359	0.166567	-2.58583	13.77_228.2687m/z	0.722715	Not_significant
17542.8	0	0	0	0	670.386	2272.14	0	4385.7	735.632	0.4677	0.167734	-2.57575	5.36_71.0487m/z	0.330032	Not_significant
0	32711.8	0	2.58172e+06	0	1015.42	0	437881	653608	109724	0.462315	0.167874	-2.57455	14.51_186.2219m/z	0.335062	Not_significant
5198.43	4538.18	10601.4	2142.08	55.3048	0	0	0	5620.03	944.118	0.0790822	0.167992	-2.57354	13.67_276.2040m/z	1.10192	Not_significant
128488	0	80040.7	1586.96	0	25142.5	5142.03	5115.33	52528.8	8849.97	0.260079	0.168478	-2.56937	12.86_321.2519n	0.584895	Not_significant
680634	210563	0	106490	161086	0	1454.12	5596.58	249422	42034.1	0.263442	0.168526	-2.56895	16.34_358.1653m/z	0.579316	Not_significant
17973.7	7787.84	8211.27	4161.86	437.607	1141.26	2816.99	2055.03	9533.68	1612.72	0.0730107	0.169161	-2.56354	5.19_159.0500m/z	1.13661	Not_significant
7107.14	567471	1.08588e+06	1.93269e+06	2592.43	14729.3	586226	6069.32	898288	152404	0.165769	0.169661	-2.55927	11.90_774.5203n	0.780496	Not_significant
19529.4	2961.56	0	0	0	0	0	0	5622.73	957.273	0.392979	0.170251	-2.55427	16.69_599.2752m/z	0.405631	Not_significant
698325	43702.5	24358.2	0	23104.8	30501	0	77190.7	191597	32699.1	0.417574	0.170667	-2.55075	7.30_408.1788m/z	0.379266	Not_significant
14424.4	0	0	7814.16	0	0	0	0	5559.64	953.321	0.27766	0.171472	-2.54396	4.72_424.2081m/z	0.556486	Not_significant
9581.27	6847.68	8301.06	0	4257.29	0	0	0	6182.5	1064.32	0.0921854	0.172151	-2.53826	13.87_387.1818m/z	1.03534	Not_significant
1.89973e+06	850773	426360	163554	363904	101314	36186.3	73667.2	835104	143768	0.167295	0.172156	-2.53821	16.29_694.4649m/z	0.776518	Not_significant
35563.2	11065.6	8991.42	14374	0	0	12092.8	0	17498.6	3023.2	0.095348	0.172769	-2.53309	13.42_207.6071m/z	1.02069	Not_significant
25119.3	0	14271.2	0	0	5398.9	0	1408.16	9847.61	1701.77	0.275787	0.17281	-2.53274	14.18_205.6147m/z	0.559426	Not_significant
5494.14	3584.65	10569.9	0	3401.66	0	0	0	4912.17	850.415	0.16286	0.173124	-2.53012	1.99_250.0917m/z	0.788185	Not_significant
0	0	0	22484.3	0	0	0	417.712	5621.08	976.196	0.469202	0.173667	-2.5256	9.25_158.1906m/z	0.32864	Not_significant
6.94565e+06	1.34517e+06	725527	851564	990793	276402	362636	89929.1	2.46698e+06	429940	0.267751	0.174278	-2.52054	16.86_532.3492m/z	0.572268	Not_significant
11403.8	8201.05	31808.4	23195.9	0	5905.52	7099.74	0	18652.3	3251.32	0.0601571	0.174312	-2.52026	7.42_180.0080m/z	1.22071	Not_significant
10046.8	41688.7	0	0	9035.9	0	0	0	12933.9	2258.97	0.362611	0.174656	-2.51741	12.05_752.4535m/z	0.44056	Not_significant
154098	0	13171.8	0	4164.09	13770.4	11388.6	0	41817.5	7330.76	0.426791	0.175304	-2.51207	6.51_236.0950m/z	0.369785	Not_significant
5441.38	138.586	220.313	680.183	0	1136.47	0	0	1620.11	284.118	0.376897	0.175369	-2.51153	9.84_174.0568m/z	0.423777	Not_significant
0	0	76802.9	10280.5	0	3386.16	7956.17	3948.21	21770.9	3822.63	0.404204	0.175585	-2.50976	0.85_231.9707m/z	0.393399	Not_significant
226420	0	7306.65	1361.36	30702.8	3738.37	6894.27	0	58772	10333.9	0.451378	0.17583	-2.50775	14.42_256.3001m/z	0.345459	Not_significant
2694.31	7276.78	0	3066.47	0	0	2293.48	0	3259.39	573.37	0.17304	0.175914	-2.50706	10.98_241.1446m/z	0.761854	Not_significant
808286	65777.8	259309	0	9511.32	62293	105397	22187.8	283343	49847.4	0.293278	0.175926	-2.50696	15.91_293.2116m/z	0.53272	Not_significant
0	0	0	155741	0	0	27427.7	0	38935.3	6856.94	0.473353	0.176111	-2.50544	17.47_1505.0676m/z	0.324815	Not_significant
30722.4	51300.9	276124	22699.5	36476	17023.2	0	13758.4	95211.7	16814.4	0.286966	0.1766	-2.50144	15.03_345.2751m/z	0.54217	Not_significant
3134.61	0	6899.43	7430.77	0	1845.69	1242.76	0	4366.2	772.111	0.128679	0.176838	-2.4995	5.48_130.5114m/z	0.890491	Not_significant
19942.3	0	0	1398.41	0	0	0	0	5335.16	946.109	0.434741	0.177335	-2.49545	16.54_163.0603m/z	0.361769	Not_significant
40682.3	76118	95677.8	20668.5	0	7483.15	26160	8018.17	58286.6	10415.3	0.0606929	0.178692	-2.48445	14.94_434.2797m/z	1.21686	Not_significant
0	24276.4	0	0	0	0	0	4358.64	6069.09	1089.66	0.475162	0.179543	-2.4776	3.82_368.0970m/z	0.323158	Not_significant
0	10229.1	0	5708.92	2865.81	0	0	0	3984.5	716.451	0.283051	0.179809	-2.47546	1.14_154.0717n	0.548136	Not_significant
0	12738.4	8680	0	0	0	0	0	5354.61	962.953	0.263615	0.179836	-2.47525	12.11_603.3561m/z	0.57903	Not_significant
0	0	3327.49	2511.89	0	595.297	0	455.389	1459.84	262.672	0.258643	0.179931	-2.47448	7.68_160.1333m/z	0.5873	Not_significant
245819	52916.9	0	58559.2	65427.6	0	0	0	89323.8	16356.9	0.272356	0.183119	-2.44914	16.43_1014.8109m/z	0.564863	Not_significant
577505	81667	41808	267812	166380	0	0	11293.1	242198	44418.3	0.20579	0.183397	-2.44696	16.82_476.2781m/z	0.686576	Not_significant
1.14982e+06	471958	327796	272678	75660.3	130684	128266	73225.8	555563	101959	0.110575	0.183524	-2.44596	16.10_340.2247n	0.956342	Not_significant
16573.1	20384.7	5701.13	6750.72	0	5633.17	3468.14	0	12352.4	2275.33	0.0626118	0.184201	-2.44065	5.74_464.1416m/z	1.20334	Not_significant
195499	72768.9	59694.2	11570.7	0	0	62595.8	0	84883.3	15648.9	0.177083	0.184358	-2.43942	17.96_435.2899m/z	0.751824	Not_significant
38528.9	7.80597e+06	479323	4.44581e+06	6771.13	1.13934e+06	428542	783022	3.19241e+06	589418	0.25029	0.184631	-2.43728	16.25_284.3316m/z	0.601556	Not_significant
35710.2	7650.12	13636	22625.4	0	0	0	14757.6	19905.4	3689.4	0.0727376	0.185347	-2.4317	11.42_490.6103m/z	1.13824	Not_significant
3154.34	0	29281	0	2786.3	0	3237.67	0	8108.83	1505.99	0.42205	0.185723	-2.42878	14.08_358.2588m/z	0.374636	Not_significant
6840.2	20327.1	0	0	0	0	5055.18	0	6791.83	1263.8	0.336862	0.186076	-2.42604	14.68_676.4523m/z	0.472548	Not_significant
8202.86	0	0	12040.6	0	0	0	0	5060.86	942.338	0.266601	0.186201	-2.42507	12.11_617.0171m/z	0.574138	Not_significant
2422.63	0	11203.3	6569.94	0	0	0	0	5048.96	945.657	0.193812	0.187298	-2.4166	4.13_211.0028m/z	0.712619	Not_significant
5113.07	0	3410.87	12555.7	0	0	3953.97	0	5269.9	988.493	0.208076	0.187573	-2.41447	7.77_312.1921m/z	0.681777	Not_significant
38474.3	18171.2	14019	14714	2705.29	2751.02	9635.84	934.859	21344.6	4006.75	0.0517884	0.187717	-2.41337	1.07_142.0973m/z	1.28577	Not_significant
263411	18035.9	182168	12809.6	2536.74	14524.7	55770.2	16654	119106	22371.4	0.217538	0.187828	-2.41252	10.75_336.1845m/z	0.662465	Not_significant
35380.6	7391.36	0	33131	6651.66	0	7612.07	0	18975.7	3565.93	0.183618	0.187921	-2.4118	11.90_563.9889m/z	0.736084	Not_significant
23475.9	20124.3	62169	25902.4	0	0	24845.3	0	32917.9	6211.32	0.0692305	0.188691	-2.4059	12.01_1075.6353m/z	1.1597	Not_significant
35248.7	5010.76	13267.4	5031.99	0	290.437	10777.7	0	14639.7	2767.02	0.197565	0.189008	-2.40348	14.81_518.3021m/z	0.70429	Not_significant
10647.7	2183.63	2882.74	4896.49	3919.49	0	0	0	5152.64	979.873	0.117549	0.190169	-2.39465	17.38_183.1367m/z	0.929781	Not_significant
23065.1	18188	34037.8	6573.35	0	0	15620.5	0	20466.1	3905.12	0.0587999	0.19081	-2.38979	11.76_469.1128m/z	1.23062	Not_significant
18373.6	9461.04	36786	13554.9	0	0	15002.7	0	19543.9	3750.67	0.0765082	0.19191	-2.3815	11.42_490.9452m/z	1.11629	Not_significant
0	12229.3	0	7809.18	544.456	3302.64	0	0	5009.62	961.774	0.276801	0.191986	-2.38093	8.14_454.3648m/z	0.557832	Not_significant
0	0	32491.3	0	0	0	6237.88	0	8122.82	1559.47	0.481789	0.191986	-2.38092	9.80_314.2809m/z	0.317143	Not_significant
38060.6	2373.4	1085.86	0	2148.78	0	3462.98	2361.63	10380	1993.35	0.431485	0.192038	-2.38053	13.32_271.0852m/z	0.365035	Not_significant
17152.3	1586.48	0	0	3633.77	0	0	0	4684.68	908.442	0.436506	0.193918	-2.36648	16.95_355.3376m/z	0.360009	Not_significant
12082.7	0	21677.7	14099.5	0	2410.74	6589.04	284.613	11965	2321.1	0.117836	0.193991	-2.36594	9.09_578.6679m/z	0.928723	Not_significant
185277	0	0	7913.25	37683.1	0	0	0	48297.6	9420.77	0.461465	0.195057	-2.35803	18.01_370.7137m/z	0.335861	Not_significant
0	73549.5	14819	191124	0	48519.9	0	6043.01	69873.2	13640.7	0.28962	0.195221	-2.35682	12.92_328.3329m/z	0.538171	Not_significant
0	0	0	82474.5	12406.5	0	0	3745.77	20618.6	4038.06	0.482047	0.195845	-2.35222	17.12_815.6310m/z	0.316911	Not_significant
3421.03	0	0	16116.3	0	0	0	0	4884.33	960.328	0.38096	0.196614	-2.34656	6.63_207.1000m/z	0.419121	Not_significant
1600967	1.04961e+07	5.60676e+06	7.25747e+06	1.18192e+06	1.44239e+06	824944	1.46019e+06	6.24032e+06	1.22736e+06	0.0727071	0.196682	-2.34606	17.96_715.5155n	1.13842	Not_significant
0	6376.57	39355.4	46487.5	0	0	0	18143.3	23054.9	4535.83	0.21416	0.196741	-2.34563	16.49_1204.8121m/z	0.669262	Not_significant
355.864	9585.46	207.935	1478.03	38.7452	2253.17	0	0	2906.82	572.98	0.379795	0.197115	-2.34289	8.94_193.1692m/z	0.420451	Not_significant
13641	13423.1	0	40204.9	917.202	3345.9	0	9013.68	16817.2	3319.2	0.207775	0.197369	-2.34104	15.36_256.3002m/z	0.682407	Not_significant
2553.36	0	0	4926.82	0	0	1477.53	0	1870.04	369.384	0.299912	0.197527	-2.33988	14.28_208.1409m/z	0.523007	Not_significant
3129.87	0	0	285382	26043.8	10916.6	4594.13	15447.4	72128.1	14250.5	0.475545	0.197572	-2.33955	13.71_374.2501m/z	0.322808	Not_significant
0	0	8733.45	0	425.209	0	0	1323.5	2183.36	437.176	0.484266	0.200231	-2.32026	16.78_377.2487m/z	0.314916	Not_significant
26713.8	29037	96295	51956.5	5756.69	9675.58	21890.8	3616.78	51000.6	10235	0.0821156	0.200683	-2.31701	1.55_165.9069n	1.08557	Not_significant
0	0	18178.5	6192.03	0	0	4898.53	0	6092.64	1224.63	0.344339	0.201002	-2.31472	4.01_169.9763m/z	0.463014	Not_significant
431344	9135	782130	1.0379e+06	2132.81	64565.6	388676	0	565128	113844	0.13514	0.201447	-2.31153	6.78_602.1000n	0.869216	Not_significant
2043.56	8832.36	4096.2	3476.87	916.736	0	0	0	4612.25	929.57	0.0874139	0.201544	-2.31083	6.46_118.9207m/z	1.05842	Not_significant
14527.7	1990.27	0	2059.46	0	0	0	0	4644.36	939.724	0.346909	0.202337	-2.30517	16.54_91.0387m/z	0.459785	Not_significant
9876.36	7733.04	0	0	0	0	3567.65	0	4402.35	891.914	0.272763	0.202599	-2.3033	12.70_301.2515m/z	0.564214	Not_significant
13731.9	29413.2	22108.7	53517.5	6265.06	0	7967.25	9933.8	29692.8	6041.53	0.0661926	0.203468	-2.29713	11.90_708.7626m/z	1.17919	Not_significant
21061.6	60301.9	25530.9	12242.4	7191.76	0	5868.43	11200.7	29784.2	6065.22	0.107514	0.203639	-2.29592	5.74_240.0395m/z	0.968536	Not_significant
0	5.99388e+06	3.38845e+06	3.693e+06	0	1.1625e+06	211885	1.29353e+06	3.26883e+06	666980	0.12325	0.204042	-2.29306	17.96_1490.0366n	0.909212	Not_significant
60757.6	1.49721e+06	343292	1.04637e+06	0	19248.3	539995	42530.6	736905	150443	0.172645	0.204156	-2.29226	17.12_755.4207m/z	0.762846	Not_significant
18755.3	0	0	0	0	0	0	0	4688.82	959.962	0.484568	0.204734	-2.28818	17.03_688.5178m/z	0.314645	Not_significant
27323.8	0	6064.46	0	810.432	0	6042.83	0	8347.06	1713.32	0.385657	0.20526	-2.28448	14.51_367.2475m/z	0.413798	Not_significant
288411	33426.6	0	52521.6	77084.3	0	0	0	93589.9	19271.1	0.347408	0.20591	-2.27992	16.43_1014.5611m/z	0.45916	Not_significant
6807.51	739.262	0	3909.82	911.543	708.52	0	743.968	2864.15	591.008	0.242372	0.206347	-2.27686	1.07_87.5203n	0.615517	Not_significant
0	39496.6	13355.7	11095.9	0	5762.18	7471.22	0	15987	3308.35	0.227625	0.206939	-2.27272	17.58_754.5836m/z	0.642779	Not_significant
0	0	0	18249.7	0	0	0	0	4562.42	946.594	0.485946	0.207476	-2.26898	18.06_375.2264m/z	0.313412	Not_significant
518214	2.55483e+06	0	142839	368061	154637	58055.7	89197.8	803971	167488	0.363236	0.208326	-2.26309	17.03_1537.0136m/z	0.439811	Not_significant
15105.7	19921	29239.7	0	0	0	13388.8	0	16066.6	3347.21	0.131664	0.208333	-2.26304	15.03_253.1619m/z	0.880534	Not_significant
0	0	0	11763.9	0	0	2458.43	0	2940.96	614.608	0.491014	0.208982	-2.25855	4.07_376.1006m/z	0.308906	Not_significant
0	9802.34	0	0	0	580.823	1395.67	76.2113	2450.59	513.176	0.488561	0.20941	-2.2556	2.75_319.1488m/z	0.311081	Not_significant
8.0117e+06	500615	2.36911e+06	50511	645719	693913	701468	250144	2.73298e+06	572811	0.323024	0.209592	-2.25435	15.91_277.2168m/z	0.490765	Not_significant
6976.81	0	43441.1	7553.4	12153.7	0	0	0	14492.8	3038.42	0.333718	0.20965	-2.25394	6.89_355.0743m/z	0.476621	Not_significant
94766.9	0	0	9353.23	21145.9	0	0	716.292	26030	5465.56	0.44226	0.209971	-2.25174	17.03_459.3304m/z	0.354323	Not_significant
0	11931.5	0	4633.34	0	3483.27	0	0	4141.2	870.818	0.336474	0.210281	-2.24961	1.22_606.6356m/z	0.473048	Not_significant
0	29975.9	17808.8	4404.87	11020.9	0	0	0	13047.4	2755.22	0.233796	0.21117	-2.24352	9.29_245.5381m/z	0.631162	Not_significant
162289	0	0	26903.6	11393.7	0	28647	0	47298	10010.2	0.410511	0.21164	-2.24031	17.08_657.4800m/z	0.386676	Not_significant
151556	15960.2	359344	0	60682.1	44249.5	6601.08	0	131715	27883.2	0.301762	0.211693	-2.23996	17.53_377.3209m/z	0.520336	Not_significant
12808.5	2750.21	0	1926.74	0	0	0	0	4371.36	925.715	0.316184	0.211768	-2.23944	16.54_145.0500m/z	0.500061	Not_significant
46347.3	20659.8	0	0	3296.31	0	10923.6	0	16751.8	3554.96	0.319638	0.212214	-2.23641	15.83_294.2645m/z	0.495342	Not_significant
0	0	3986.73	14204.6	0	0	0	0.0808987	4547.83	967.429	0.363933	0.212723	-2.23295	9.75_325.1750m/z	0.438979	Not_significant
18268.5	23204.5	18357.7	51428.9	0	0	6528.51	17173.8	27814.9	5925.59	0.0638477	0.213036	-2.23083	12.22_645.3990m/z	1.19485	Not_significant
0	0	0	10500.8	0	0	6.16251	2231.03	2625.19	559.297	0.493217	0.21305	-2.23074	13.67_683.4588m/z	0.306962	Not_significant
0	0	0	17634.8	0	0	3786.27	0	4408.7	946.568	0.494165	0.214705	-2.21957	17.12_573.4017m/z	0.306128	Not_significant
335.212	34005.7	52931.6	33808.4	0	8676.14	16366	962.5	30270.2	6501.17	0.114767	0.214771	-2.21913	1.48_247.0232m/z	0.940182	Not_significant
291.972	5379.92	2847.86	0	0	0	1834.69	0	2129.94	458.673	0.283659	0.215346	-2.21527	3.30_170.9968m/z	0.547204	Not_significant
36130.4	139758	32534.4	7189.93	0	7375.15	0	39097.4	53903.1	11618.1	0.248825	0.215537	-2.21399	6.99_472.1245m/z	0.604106	Not_significant
2459.46	10778.8	0	4158.75	0	0	0	0	4349.25	938.114	0.23577	0.215696	-2.21293	10.31_221.1000m/z	0.627511	Not_significant
650931	177025	69202.4	53405.9	205507	0	0	0	237641	51376.8	0.284492	0.216195	-2.2096	17.28_801.5117m/z	0.54593	Not_significant
169189	121615	79968	1.17483e+06	50763.2	89962.3	164283	30685.5	386400	83923.6	0.334856	0.217194	-2.20295	16.91_768.5543m/z	0.475141	Not_significant
38804.5	20522	0	21550.9	0	2702.78	0	14875	20219.4	4394.45	0.140237	0.217339	-2.20198	14.08_387.2532m/z	0.853137	Not_significant
13989.3	11619.8	4001.6	23186.5	3368.31	8139.7	0	0	13199.3	2877	0.0734909	0.217967	-2.19782	11.13_144.5678m/z	1.13377	Not_significant
0	0	16437.8	1031.18	0	565.597	0	0	4367.24	952.387	0.459131	0.218075	-2.1971	14.13_176.0803m/z	0.338064	Not_significant
4337.6	158535	67836.2	0	33695.5	3742.68	5011.75	7880.96	57677.2	12582.7	0.312183	0.218158	-2.19655	9.20_517.1666m/z	0.505591	Not_significant
11596.8	13060.9	0	17110.1	9113.35	0	0	0	10442	2278.34	0.117275	0.218191	-2.19634	11.42_485.9500m/z	0.930795	Not_significant
235873	64136.3	91621.4	47589.3	14609.2	33455.6	47835.1	0	109805	23975	0.137971	0.218342	-2.19534	16.86_355.2777m/z	0.860212	Not_significant
0	3533.43	0	13747.2	0	0	0	0	4320.17	945.818	0.375591	0.218931	-2.19145	16.54_739.4298m/z	0.425285	Not_significant
4266.72	4060.57	0	0	1829.38	0	0	0	2081.82	457.345	0.277823	0.219685	-2.18649	12.22_140.5649m/z	0.556232	Not_significant
23121.6	139501	209592	247664	136268	0	0	0	154970	34067.1	0.0962487	0.219831	-2.18553	9.61_790.1880m/z	1.0166	Not_significant
0	0	17363.1	0	0	0	0	0	4340.78	958.335	0.492669	0.220775	-2.17935	11.76_896.2681m/z	0.307445	Not_significant
405297	89978.6	146476	50570.4	24821.7	24426.1	53134.9	51879.4	173080	38565.5	0.190569	0.222818	-2.16606	12.36_179.1435m/z	0.719947	Not_significant
0	4337.15	6365.52	5507.11	1972.36	0	1640.05	0	4052.45	903.103	0.10838	0.222854	-2.16583	18.06_139.1467m/z	0.965052	Not_significant
6145.85	6718.77	0	0	0	0	0	2867.57	3216.15	716.893	0.28039	0.222904	-2.16551	6.51_245.5381m/z	0.552237	Not_significant
385465	23785.9	402568	22639.4	23857.2	59255.3	37442.5	65469.2	208615	46506.1	0.227373	0.222928	-2.16535	13.58_352.2268n	0.64326	Not_significant
1093.37	1609.09	1698.59	248.927	31.252	289.499	32.5912	683.92	1162.5	259.316	0.0658864	0.223068	-2.16444	6.07_225.1234m/z	1.1812	Not_significant
16382.2	17937.7	4068.94	4633.79	0	4.3072	9595.02	0	10755.7	2399.83	0.115807	0.223122	-2.16409	14.68_551.2854m/z	0.936266	Not_significant
0	7870.2	8580.72	0	0	0	0	0	4112.73	923.305	0.272497	0.224499	-2.15522	17.96_209.1330m/z	0.564638	Not_significant
18379.6	0	16.3861	0	4131.02	0	0	0	4599	1032.75	0.499187	0.224561	-2.15482	18.06_142.9890m/z	0.301737	Not_significant
67487	1.07232e+06	526558	404717	50792.7	0	314049	101550	517772	116598	0.149045	0.225192	-2.15077	17.03_954.6160m/z	0.826683	Not_significant
3079.86	1116.84	0	12311.2	0	0	0	0	4126.98	929.833	0.336603	0.225306	-2.15004	14.04_357.2252m/z	0.472882	Not_significant
0	13683.4	0	0	3089.83	0	0	0	3420.85	772.457	0.500345	0.225808	-2.14683	16.91_759.4384m/z	0.300731	Not_significant
16655.5	0	0	0	3765.94	0	0	0	4163.89	941.485	0.500512	0.226107	-2.14492	17.28_801.0279n	0.300585	Not_significant
7108.23	0	0	19789.5	0	0	0	6098.6	6724.42	1524.65	0.354764	0.226733	-2.14093	12.22_645.7346m/z	0.45006	Not_significant
1795.49	1478.98	1846.6	22727.3	0	0	6314.77	0	6962.08	1578.69	0.388836	0.226756	-2.14079	15.46_383.3674m/z	0.410234	Not_significant
0	1541.74	1002.09	2879.31	1231.22	0	0	0	1355.79	307.804	0.187556	0.22703	-2.13905	15.78_107.0700m/z	0.726868	Not_significant
0	258893	293504	293895	0	22878.9	120906	48350.6	211573	48033.8	0.100347	0.227032	-2.13903	11.80_342.3123m/z	0.998498	Not_significant
0	0	0	158905	0	0	0	36355.8	39726.2	9088.96	0.502019	0.22879	-2.12791	16.78_1478.0435m/z	0.29928	Not_significant
0	2533.37	3753.44	2855.63	0	0	2092.55	0	2285.61	523.138	0.123941	0.228883	-2.12732	13.77_318.1815m/z	0.906786	Not_significant
4782.76	3574.22	0	3767.71	10.1311	2723.28	0	49.7387	3031.17	695.787	0.117772	0.229544	-2.12316	29.95_145.0470m/z	0.928957	Not_significant
6813.67	4467.34	2747.23	0	792.929	448.877	1236.11	745.943	3507.06	805.964	0.156026	0.229812	-2.12148	13.28_161.5977m/z	0.806803	Not_significant
249701	0	0	0	57561.5	0	0	0	62425.1	14390.4	0.502994	0.230522	-2.11702	16.60_1252.4303m/z	0.298437	Not_significant
16659.4	0	0	0	0	0	0	0	4164.85	961.078	0.497766	0.230759	-2.11554	13.71_544.2888n	0.302975	Not_significant
5275.48	335884	137157	55605.5	23353.9	99974.7	0	0	133481	30832.2	0.257419	0.230986	-2.11412	18.06_731.4823n	0.589359	Not_significant
0	0	0	16934.7	0	0	0	0	4233.68	978.354	0.497936	0.231088	-2.11348	7.72_604.1151m/z	0.302827	Not_significant
10871.1	0	3272.37	0	0	0	3271.48	0	3535.87	817.869	0.375419	0.231306	-2.11212	8.03_279.1704m/z	0.425484	Not_significant
630.129	3664.25	0	378.434	96.7859	0	426.945	557.773	1168.2	270.376	0.366232	0.231446	-2.11125	9.29_136.9921m/z	0.436244	Not_significant
0	4632.26	11771.6	0	0	0	0	0	4100.97	949.431	0.33938	0.231513	-2.11083	11.47_484.3439m/z	0.469313	Not_significant
0	74083.8	42567.7	0	0	0	20932.6	6146.39	29162.9	6769.74	0.306656	0.232135	-2.10696	18.06_607.2596m/z	0.513348	Not_significant
726.834	15655.2	0	0	0	0	0	0	4095.51	952.468	0.474817	0.232564	-2.1043	16.99_305.2110m/z	0.323473	Not_significant
16183.7	0	3572.28	0	0	0	4598.29	0	4938.99	1149.57	0.40469	0.232754	-2.10312	3.05_215.1393m/z	0.392877	Not_significant
16362.7	0	0	0	0	0	0	0	4090.67	954.375	0.499075	0.233305	-2.09971	1.14_685.7237n	0.301834	Not_significant
58495.3	28659.5	9277.32	25716.8	5858.94	0	18415	4254.51	30537.2	7132.12	0.102378	0.233555	-2.09817	15.60_566.3130m/z	0.989793	Not_significant
35278.6	37759.1	0	0	5091.3	11969.4	0	0	18259.4	4265.18	0.280067	0.233588	-2.09796	15.78_449.3022m/z	0.552738	Not_significant
2.22116e+06	69382.9	3.04664e+06	162145	725098	146763	315726	100754	1.37483e+06	322085	0.254173	0.234273	-2.09374	16.43_295.2635m/z	0.594871	Not_significant
1.37983e+06	805552	874869	246041	44916.6	266275	428571	34984.7	826572	193687	0.0653848	0.234326	-2.09341	1.34_293.0650m/z	1.18452	Not_significant
0	8999.78	44301	0	9705.03	0	2798.92	0	13325.2	3125.99	0.408654	0.234592	-2.09177	7.42_292.0853m/z	0.388644	Not_significant
0	23821.9	2022.05	7182.8	0	1271.96	6484.57	0	8256.68	1939.13	0.332389	0.234856	-2.09015	17.28_97.0283m/z	0.478353	Not_significant
6875.95	1141.2	0	1142.86	1188.85	963.295	0	0	2290	538.036	0.343792	0.23495	-2.08958	18.38_159.0934m/z	0.463704	Not_significant
14664.5	4672.03	0	2752.08	2832.37	0	0	2397.21	5522.15	1307.39	0.28116	0.236755	-2.07854	16.54_85.0280m/z	0.551046	Not_significant
5202.64	24452.4	19850	68428.2	0	9542.14	18420.7	0	29483.3	6990.7	0.198438	0.237107	-2.07639	13.58_428.2651m/z	0.702374	Not_significant
6690.55	6230.26	6308.97	13920.4	0	0	7876.84	0	8287.55	1969.21	0.0594933	0.237611	-2.07333	12.61_139.0180m/z	1.22553	Not_significant
6962.97	9229.28	0	0	0	0	0	0	4048.06	962.175	0.285905	0.237688	-2.07286	16.99_304.2618n	0.543778	Not_significant
10627.6	36183.3	20852.3	14749.6	0	6051.06	0	13607.1	20603.2	4914.53	0.0617842	0.238532	-2.06774	9.66_385.1283m/z	1.20912	Not_significant
8.04196e+06	2.43808e+06	1.30882e+06	1.14305e+06	1.12663e+06	686139	975219	308875	3.23298e+06	774215	0.228335	0.239474	-2.06206	16.54_694.4030m/z	0.641427	Not_significant
71815.2	24579.1	46556.7	44130.7	0	0	44862.1	0	46770.4	11215.5	0.0542477	0.239799	-2.0601	14.76_547.2911m/z	1.26562	Not_significant
0	27474	16685.5	0	0	0	0	10592.5	11039.9	2648.12	0.312658	0.239869	-2.05968	6.99_943.2409m/z	0.504931	Not_significant
5090.52	0	0	10685.9	0	0	0	0	3944.1	946.137	0.32414	0.239886	-2.05958	12.16_767.7978m/z	0.489267	Not_significant
42938.1	14466	17796.4	38385.4	0	6864.29	19177.3	1303.9	28396.5	6836.37	0.0506718	0.240747	-2.05441	16.10_550.3182m/z	1.29523	Not_significant
0	15497.5	4689.39	6145.6	0	0	6345.8	0	6583.13	1586.45	0.233543	0.240987	-2.05297	14.08_444.2430m/z	0.631633	Not_significant
576461	9282.76	22307.7	18577	128747	17493.9	4815.35	0	156657	37764.2	0.462593	0.241062	-2.05252	17.81_658.4094m/z	0.334801	Not_significant
0	15788.5	0	0	0	0	0	0	3947.13	951.52	0.503076	0.241066	-2.0525	13.95_497.3036m/z	0.298366	Not_significant
150838	0	0	0	36463.3	0	0	0	37709.4	9115.82	0.509359	0.241739	-2.04848	16.60_1669.5697m/z	0.292976	Not_significant
4384.17	13825.3	16130.3	24259.6	8262.32	2953.14	2957.63	0	14649.8	3543.27	0.0660318	0.241864	-2.04773	11.03_246.1128m/z	1.18025	Not_significant
6396.45	0	0	15598.4	0	0	0	5320.94	5498.72	1330.23	0.351099	0.241917	-2.04742	12.01_575.6803m/z	0.454571	Not_significant
11843.1	10413.6	5982.92	146892	15667.4	3848.61	9822.6	13100	43782.9	10609.7	0.406353	0.242324	-2.04499	13.52_172.1690m/z	0.391096	Not_significant
8285.5	0	9857.8	0	0	0	0	4405.57	4535.82	1101.39	0.295686	0.242821	-2.04204	11.08_368.1941m/z	0.529169	Not_significant
6675.66	17797.5	5355.78	0	7251.39	0	0	0	7457.24	1812.85	0.240511	0.243099	-2.04038	17.38_209.1515m/z	0.618866	Not_significant
1283.94	0	5756.36	1933.92	0	0	2183.83	0	2243.56	545.957	0.275983	0.243344	-2.03893	6.12_258.0576m/z	0.559118	Not_significant
989492	85684.8	0	122552	254207	37624.1	0	0	299432	72957.7	0.406083	0.243653	-2.0371	16.43_1352.4106m/z	0.391385	Not_significant
7202.81	29733.5	17027.5	48842.9	9831.6	0	0	15218.8	25701.7	6262.61	0.116428	0.243665	-2.03703	1.99_350.1009m/z	0.933944	Not_significant
0	27448.2	6265.12	8851.44	7745.58	0	0	2639.02	10641.2	2596.15	0.270543	0.243972	-2.03521	8.39_189.0136m/z	0.567764	Not_significant
2009.35	0	2106.93	2605.5	436.177	0	0	1204.35	1680.44	410.132	0.11259	0.244062	-2.03468	1.55_58.0647m/z	0.9485	Not_significant
0	20069.4	0	3414.11	0	0	3405.37	2337.45	5870.88	1435.7	0.426488	0.244546	-2.03182	7.10_136.9307m/z	0.370093	Not_significant
11801.3	0	13174.8	0	1275.27	0	3688.1	1145.56	6244.03	1527.23	0.285086	0.244591	-2.03156	14.55_155.1433m/z	0.545024	Not_significant
15773.6	0	0	0	0	0	0	0	3943.4	964.951	0.504959	0.2447	-2.03091	17.53_523.3578m/z	0.296744	Not_significant
21825.6	0	8878.64	11019.4	0	0	10227	0	10430.9	2556.75	0.190573	0.245113	-2.02848	12.11_1098.1496m/z	0.71994	Not_significant
227237	0	0	4054.36	56043.6	885.552	0	0	57822.7	14232.3	0.502629	0.246137	-2.02247	10.84_316.0462m/z	0.298753	Not_significant
318.543	3773.26	11228.8	0	65.2922	0	0	0	3830.14	945.314	0.349709	0.246809	-2.01853	17.43_377.2835m/z	0.456293	Not_significant
4734.49	4031.57	5290.93	540.431	95.8542	0	3210.4	305.454	3649.36	902.926	0.0868088	0.247421	-2.01496	7.82_360.1952m/z	1.06144	Not_significant
150332	1.21657e+06	13648.1	284054	18631.5	126705	264326	2220.72	416151	102971	0.336851	0.247436	-2.01487	17.12_757.4351m/z	0.472562	Not_significant
12758.4	16561.5	14191.2	0	0	5348.33	0	5490.16	10877.8	2709.62	0.111771	0.249097	-2.00522	3.36_215.0654m/z	0.951672	Not_significant
5758.16	3637	3208.65	3030.57	0	0	3895.62	0	3908.6	973.905	0.0512402	0.24917	-2.0048	13.71_292.1272m/z	1.29039	Not_significant
97.95	19396.1	21923.4	141861	0	470.126	43354.8	2000.57	45819.7	11456.4	0.375624	0.250032	-1.99982	14.46_512.3278n	0.425246	Not_significant
13891.4	0	0	1395.81	521.632	0	0	0	3821.81	958.809	0.458309	0.250879	-1.99494	15.07_348.7260m/z	0.338841	Not_significant
20722.5	0	0	92.1779	5224.07	0	9.51635	0	5203.67	1308.4	0.512658	0.251437	-1.99173	17.12_567.2820m/z	0.290172	Not_significant
0	11511.2	23186.4	0	0	0	0	8732.5	8674.42	2183.12	0.338686	0.251674	-1.99037	9.61_415.1045m/z	0.470203	Not_significant
0	86742.8	9807.38	0	0	0	24323.8	0	24137.5	6080.94	0.461344	0.251929	-1.98891	15.31_741.4566m/z	0.335976	Not_significant
0	251353	314857	0	0	30296.9	90207.2	22713.8	141552	35804.5	0.293776	0.252941	-1.98313	14.46_495.2367m/z	0.531984	Not_significant
0	0	0	14912	0	0	0	0	3727.99	943.596	0.50934	0.253111	-1.98216	11.96_723.1034m/z	0.292992	Not_significant
0	67866.1	0	0	8647.79	256.015	8300.22	0	16966.5	4301.01	0.511525	0.253499	-1.97995	15.07_379.2462m/z	0.291133	Not_significant
0	0	10072.5	5078.78	0	0	0	0	3787.82	961.009	0.325944	0.25371	-1.97875	11.37_241.2045m/z	0.486857	Not_significant
0	0	0	14707.8	0	0	0	0	3676.96	933.608	0.509756	0.253908	-1.97762	18.26_388.7316m/z	0.292638	Not_significant
47419	67674.9	146407	35680.1	0	0	75514.1	0	74295.1	18878.5	0.130365	0.254102	-1.97652	15.36_439.2509m/z	0.884839	Not_significant
6755.76	14119.5	14169.1	0	2394.22	2253.89	0	4277.37	8761.09	2231.37	0.149048	0.254691	-1.97318	13.12_332.3165m/z	0.826674	Not_significant
0	2189.31	0	31807.4	1076.87	0	1241.93	6341.99	8499.18	2165.2	0.47872	0.254754	-1.97282	13.82_383.3672m/z	0.319919	Not_significant
5603.74	30837.2	9937.74	2589.28	0	0	6374.15	6108.2	12242	3120.59	0.250801	0.254909	-1.97195	6.99_944.2445m/z	0.600671	Not_significant
1.06028e+06	355121	433308	281936	85179	161584	252456	44770.7	532660	135997	0.110032	0.255317	-1.96964	16.34_659.3652m/z	0.958481	Not_significant
0	5871.08	9661.68	5005.23	0	0	5267.85	0	5134.5	1316.96	0.167951	0.256493	-1.96301	14.24_397.3044m/z	0.774817	Not_significant
123288	542068	0	18.0797	50839.1	51383.1	68735.3	0	166343	42739.4	0.408349	0.256935	-1.96053	17.47_757.4649m/z	0.388969	Not_significant
0	0	13147.3	8362.26	0	2107.05	3452.88	0	5377.4	1389.98	0.311882	0.258486	-1.95184	2.75_248.0331m/z	0.506009	Not_significant
24264.5	0	6744.02	0	4692.58	3327.93	0	0	7752.13	2005.13	0.393205	0.258655	-1.9509	16.34_420.3079m/z	0.405381	Not_significant
25342.2	0	0	0	6557.71	0	0	0	6335.56	1639.43	0.519185	0.258766	-1.95028	15.70_342.3363m/z	0.284678	Not_significant
2.2232e+06	889076	840188	667629	317264	304787	508735	69139.6	1.15502e+06	299981	0.0943519	0.259719	-1.94498	16.86_261.2217m/z	1.02525	Not_significant
0	189.976	0	4964.22	0	0	0	1339.12	1288.55	334.781	0.50096	0.259812	-1.94446	16.78_826.5523m/z	0.300197	Not_significant
381952	150190	109517	116139	0	0	145184	52291.9	189449	49368.9	0.119771	0.260592	-1.94014	14.81_1082.6385n	0.92165	Not_significant
1.60571e+06	351675	146661	255993	427651	57547.2	85510.7	45422.5	590009	154033	0.294918	0.261069	-1.9375	16.60_533.3668m/z	0.530298	Not_significant
1.03267e+06	77294.9	0	108413	261513	56676.9	0	0	304594	79547.5	0.429958	0.261159	-1.937	16.43_1352.7453m/z	0.366574	Not_significant
953614	386684	257436	182576	225929	11289.2	121841	108901	445077	116990	0.15568	0.262853	-1.92767	16.29_695.4631m/z	0.807766	Not_significant
39179.5	52666.5	52310.2	60522.4	0	0	53806.4	0	51169.6	13451.6	0.0619868	0.262883	-1.92751	14.94_319.2621m/z	1.2077	Not_significant
34866.7	0	0	0	9188.18	0	0	0	8716.67	2297.04	0.521965	0.263523	-1.924	17.86_376.3413m/z	0.282358	Not_significant
0	3867.98	2021.13	11099.4	0	0	1855.45	2625.77	4247.12	1120.31	0.290183	0.26378	-1.92259	11.96_691.3996m/z	0.537327	Not_significant
71134.7	9740.44	8057.21	0	12573	5379.81	5530.59	0	22233.1	5870.84	0.394858	0.264059	-1.92107	14.51_365.1546m/z	0.403559	Not_significant
0	0	0	0	0	1009.28	0	0	954.933	252.32	0.0684243	0.264228	-1.92014	13.12_238.0986m/z	1.16479	Not_significant
18818.8	1756.26	12835.4	3353.4	2259.99	5854.75	970.753	649.727	9190.96	2433.8	0.193084	0.264804	-1.917	5.90_343.1692m/z	0.714254	Not_significant
1949.51	4059.67	0	2173.39	2169.24	0	0	0	2045.64	542.31	0.188032	0.265105	-1.91536	17.03_488.2728m/z	0.725768	Not_significant
14256.4	0	0	0	0	0	0	0	3564.1	946.087	0.515825	0.265449	-1.91349	15.36_360.1801m/z	0.287498	Not_significant
99712.3	45128.9	38582.2	30097.3	11023.2	18811.4	21420.1	5648.47	53380.2	14225.8	0.0857321	0.266499	-1.9078	16.10_137.0594m/z	1.06686	Not_significant
0	3539.45	9897.21	11224.3	0	0	3437.57	3141.47	6165.24	1644.76	0.188456	0.266779	-1.90628	14.28_447.2002m/z	0.72479	Not_significant
5121.65	7829.42	0	1540.51	0	0	0	0	3622.89	967.634	0.229628	0.267089	-1.90461	17.43_453.4787m/z	0.638975	Not_significant
0	0	13747.4	0	0	0	0	0	3436.86	919.281	0.516892	0.267477	-1.90251	17.81_1084.8391m/z	0.2866	Not_significant
151367	1.2129e+06	106354	38470.3	99124.1	64403.2	126668	114013	377273	101052	0.396067	0.267848	-1.90051	15.46_607.3960m/z	0.402232	Not_significant
0	76209.3	0	597314	0	51531.5	35346.6	93746.8	168381	45156.2	0.457004	0.268179	-1.89873	15.42_732.5503m/z	0.34008	Not_significant
37132.3	17429.1	0	0	14650.2	0	0	0	13640.3	3662.56	0.356054	0.268509	-1.89696	10.79_398.2001m/z	0.448484	Not_significant
0	1897.2	2990.28	959.537	500.068	0	1074.28	0	1461.75	393.587	0.197268	0.269257	-1.89295	11.37_334.0997n	0.704942	Not_significant
0	13539.5	34284	10917.4	0	0	15816.7	0	14685.2	3954.17	0.250285	0.269262	-1.89292	11.42_491.2758m/z	0.601565	Not_significant
30549.7	34407	26805.8	44804.1	36809	0	0	0	34141.7	9202.25	0.0664413	0.269531	-1.89147	12.40_205.5318m/z	1.17756	Not_significant
30542.9	2323.41	6236.16	901.365	0	5436.71	2975.57	2370.73	10001	2695.75	0.371648	0.26955	-1.89138	14.51_134.0673m/z	0.429868	Not_significant
142473	21188.3	0	43639.7	55923.8	0	0	0	51825.3	13981	0.331933	0.269771	-1.89019	17.03_437.3486m/z	0.47895	Not_significant
790904	386241	376423	279464	72884	164532	176646	81434	458258	123874	0.0565094	0.270315	-1.88729	16.10_309.2068m/z	1.24788	Not_significant
0	4630.73	10093.8	4491.65	0	0	4711.39	484.089	4804.05	1298.87	0.201589	0.27037	-1.88699	6.78_330.2753m/z	0.695533	Not_significant
8177.86	1247.84	4542.44	0	1675.99	0	2109.91	0	3492.04	946.476	0.262708	0.271038	-1.88343	14.81_69.0331m/z	0.580528	Not_significant
358226	144461	137081	50254	42249.3	8152.67	94145.9	42618.6	172506	46791.6	0.149173	0.271247	-1.88232	14.51_228.1729n	0.826308	Not_significant
0	0	31159.6	37697.6	0	0	8762.29	9933.15	17214.3	4673.86	0.30382	0.27151	-1.88092	12.05_584.3484m/z	0.517383	Not_significant
13860.4	59759.5	20840	6240.62	10481.5	11567.3	3714.88	1587.01	25175.1	6837.68	0.221652	0.271605	-1.88042	16.99_494.3831n	0.654328	Not_significant
4791.98	1957.5	0	0	0	1837.05	0	0	1687.37	459.263	0.372508	0.272177	-1.87738	10.62_262.1659m/z	0.428864	Not_significant
766179	42475.3	0	0	191625	28978.8	0	0	202163	55151.1	0.49786	0.272804	-1.87406	16.43_1353.0788m/z	0.302892	Not_significant
9.30179e+06	1.38665e+06	1.56573e+06	1.33646e+06	2.46998e+06	378427	530677	328675	3.39766e+06	926940	0.302068	0.272817	-1.87399	17.90_255.2567n	0.519896	Not_significant
157780	13591.4	41170.8	76.4935	932.562	4296.49	41641.2	11248.6	53154.7	14529.7	0.366011	0.273347	-1.87119	10.43_596.2858m/z	0.436506	Not_significant
74617.8	83043.5	95714.2	114834	0	0	92279.7	8426.8	92052.4	25176.6	0.0516662	0.273503	-1.87037	13.12_701.1872m/z	1.28679	Not_significant
623250	70246.3	69479.1	5701.2	86069.5	45337.2	13015.1	67531	192169	52988.2	0.407414	0.275737	-1.85863	13.28_230.1231n	0.389964	Not_significant
12191.2	0	16724	18646.7	0	0	9450.47	3669.37	11890.5	3279.96	0.134717	0.275847	-1.85806	11.90_578.9993m/z	0.870577	Not_significant
11550.3	2275.67	0	0	0	0	0	0	3456.5	953.638	0.429967	0.275897	-1.8578	16.99_355.0956m/z	0.366565	Not_significant
13657.9	0	0	0	0	0	0	0	3414.48	943.013	0.521515	0.276181	-1.85632	17.08_189.0940m/z	0.282734	Not_significant
536078	273314	207390	155982	58012.6	114464	100703	51514.1	293191	81173.4	0.0847475	0.276862	-1.85276	16.10_277.1805m/z	1.07187	Not_significant
228076	26341.6	178167	12166.2	25415.7	30411.1	31727	35599.9	111188	30788.4	0.234113	0.276905	-1.85254	13.52_227.1660m/z	0.630574	Not_significant
9601.03	0	0	0	2659.55	0	0	0	2400.26	664.888	0.529928	0.277007	-1.85201	17.16_611.3078m/z	0.275783	Not_significant
54399	3963.75	24269.1	34057.8	0	5380.18	24139.7	2822.81	29172.4	8085.66	0.140867	0.277168	-1.85117	1.07_263.9330m/z	0.851191	Not_significant
0	0	13529.4	0	0	0	0	0	3382.36	938.773	0.522246	0.27755	-1.84918	12.36_282.1596m/z	0.282125	Not_significant
2857.5	314507	143873	264988	0	58190.8	143904	0	181556	50523.7	0.159775	0.278281	-1.84539	17.96_395.3676m/z	0.79649	Not_significant
23726.9	8892.43	10189.9	0	0	0	5302.63	6615.45	10702.3	2979.52	0.216116	0.2784	-1.84477	12.46_514.2887m/z	0.665312	Not_significant
0	0	13776.9	0	0	0	0	0	3444.24	959.051	0.522725	0.278451	-1.8445	17.03_1556.0743m/z	0.281727	Not_significant
0	43432.4	79048.3	32513.4	0	0	18233.7	24968.7	38748.5	10800.6	0.187337	0.278735	-1.84303	16.20_593.5110m/z	0.727377	Not_significant
5707.07	4471.35	14984.1	12548.5	2805.41	0	7708.67	0	9427.75	2628.52	0.0788713	0.278806	-1.84266	13.08_486.3651m/z	1.10308	Not_significant
8750.2	0	8942.04	0	0	2303.4	2632.01	0	4423.06	1233.85	0.304813	0.278959	-1.84187	8.94_491.2338m/z	0.515966	Not_significant
271422	0	0	0	75736.5	0	0	0	67855.5	18934.1	0.531136	0.279036	-1.84148	16.60_1252.1801m/z	0.274794	Not_significant
39402.6	16653.9	14807.5	19826.4	8973.55	16383.4	0	0	22672.6	6339.24	0.0612093	0.279599	-1.83857	10.57_572.2777m/z	1.21318	Not_significant
2.57778e+06	25188.1	1.69107e+06	31653.8	126930	497955	125079	461131	1.08142e+06	302774	0.308426	0.279977	-1.83662	13.03_328.2271n	0.510848	Not_significant
0	13395.7	0	0	0	0	0	0	3348.94	940.769	0.524042	0.280916	-1.83179	13.52_731.3462m/z	0.280634	Not_significant
21848.2	90725	52468	72080.3	8470.24	0	52543.8	5645.6	59280.4	16664.9	0.0682646	0.28112	-1.83074	3.48_410.1235m/z	1.1658	Not_significant
37598.8	59573.4	45512.1	17448.5	0	0	45115.4	0	40033.2	11278.9	0.0939069	0.281738	-1.82758	10.66_1409.3973m/z	1.0273	Not_significant
212537	84988.1	156350	62842.7	33737.7	41499.1	46999.9	23431.5	129180	36417.1	0.0714801	0.28191	-1.82669	15.07_349.2004m/z	1.14581	Not_significant
50093.1	846992	890298	708295	0	695169	8394.84	0	623920	175891	0.137425	0.281913	-1.82668	17.08_413.3784m/z	0.861935	Not_significant
23482.2	17398.2	65959.4	0	18327.9	0	0	11794	26710	7530.46	0.26909	0.281934	-1.82657	9.61_392.1685n	0.570102	Not_significant
6742.33	1127.41	17259.2	123175	9737.68	10253.1	8389.13	13443.1	37075.9	10455.8	0.424948	0.282009	-1.82618	15.21_302.2684m/z	0.371664	Not_significant
15802.8	12408.7	33073.5	18336.8	0	0	22457.6	0	19905.4	5614.4	0.0974799	0.282054	-1.82596	13.23_569.1661m/z	1.01108	Not_significant
30531	13729.2	0	10979.1	22.4061	7672.08	7887.1	0	13809.8	3895.4	0.217714	0.282074	-1.82585	1.07_138.9725m/z	0.662113	Not_significant
264318	327516	853966	306366	37095.3	53938.8	374847	30536.2	438042	124104	0.112164	0.283316	-1.81952	7.77_228.1234m/z	0.950148	Not_significant
1.10923e+06	345682	138681	146027	478178	0	15274.9	0	434904	123363	0.287836	0.283656	-1.81779	17.28_800.5094m/z	0.540855	Not_significant
552837	581032	274355	107627	287299	38644.2	62213.2	43342.7	378963	107875	0.0946253	0.284658	-1.8127	16.01_799.5003m/z	1.02399	Not_significant
41177.9	40517.6	75629.9	19580.1	18106.3	15096.2	4321.19	12928.3	44226.4	12613	0.068419	0.285192	-1.81	2.04_192.0862m/z	1.16482	Not_significant
1.77035e+07	6.8953e+06	7.09063e+06	5.57042e+06	2.21289e+06	2.72751e+06	4.6341e+06	1.0691e+06	9.31496e+06	2.6609e+06	0.095744	0.285659	-1.80763	16.86_353.2693m/z	1.01889	Not_significant
110.227	0	1725.01	11738.1	0	0	0	0	3393.33	970.981	0.451972	0.286144	-1.80519	17.53_397.2758m/z	0.344888	Not_significant
28095.1	10949	19683.4	9600.47	283.873	0	19282.8	0	17082	4891.66	0.107847	0.286364	-1.80408	14.85_797.3642m/z	0.967192	Not_significant
0	0	0	0	0	0	0	1084.4	945.695	271.101	0.0884767	0.286669	-1.80254	16.25_344.2801m/z	1.05317	Not_significant
7787.58	1428.87	1049.28	4192.98	0	420.262	0	3728.02	3614.68	1037.07	0.213773	0.286905	-1.80135	8.08_358.2435m/z	0.670046	Not_significant
1521.98	1139.09	9381.67	2218.56	236.904	2525.21	1329.72	0	3565.32	1022.96	0.28822	0.286918	-1.80129	8.55_342.2390m/z	0.540276	Not_significant
0	0	10841.9	2333.55	0	0	0	0	3293.86	946.32	0.429234	0.287298	-1.79938	18.06_111.1165m/z	0.367306	Not_significant
8849.61	2613.68	2286.28	1889.39	862.634	978.747	588.349	2064.56	3909.74	1123.57	0.190232	0.287378	-1.79898	1.07_161.1283m/z	0.720716	Not_significant
0	0	0	0	0	1092.66	0	0	948.277	273.165	0.0897462	0.288065	-1.79553	15.87_370.2938m/z	1.04698	Not_significant
0	28285.5	0	0	0	4537.2	0	3629.53	7071.38	2041.68	0.531081	0.288725	-1.79223	7.04_285.0911m/z	0.274839	Not_significant
0	0	0	0	0	0	1128.76	0	975.496	282.189	0.0911016	0.289277	-1.78947	17.90_572.8874m/z	1.04047	Not_significant
4074.14	9189.59	0	0	0	0	0	0	3315.93	960.436	0.359171	0.289643	-1.78765	9.80_128.0515m/z	0.444699	Not_significant
0	1454.03	4869.23	6762.19	0	0	39.0083	0	3271.36	948.813	0.230423	0.290036	-1.7857	6.56_272.1094m/z	0.637474	Not_significant
0	11412.8	9647.72	20075.9	0	4384	2700.11	4852.87	10284.1	2984.25	0.173668	0.29018	-1.78498	10.31_331.1452m/z	0.76028	Not_significant
0	0	7327.97	0	1900.92	226.64	0	0	1831.99	531.889	0.535579	0.290334	-1.78422	6.99_437.1279m/z	0.271176	Not_significant
279673	5534.74	0	19040.3	88355.7	0	0	0	76061.9	22088.9	0.496294	0.290407	-1.78385	17.43_723.4891m/z	0.304261	Not_significant
15207	391.415	0	0	0	4531.95	0	0	3899.61	1132.99	0.525678	0.290539	-1.7832	17.03_644.4941m/z	0.279281	Not_significant
0	2499.63	16007.9	6361.42	2618.06	0	2291.92	2331.69	6217.24	1810.42	0.300243	0.291193	-1.77995	7.42_408.2243m/z	0.522527	Not_significant
39429.8	48243.9	135396	105569	0	43126.5	34157.6	18525.3	82159.8	23952.4	0.0797148	0.291534	-1.77827	10.22_528.7822m/z	1.09846	Not_significant
13893.5	6982.78	6678.61	831.301	1410.19	0	6196.8	677.805	7096.54	2071.2	0.162688	0.29186	-1.77665	14.13_182.0966m/z	0.788645	Not_significant
271359	0	0	21395.6	85469.4	0	0	0	73188.6	21367.3	0.502035	0.291949	-1.77621	16.43_1308.7313m/z	0.299266	Not_significant
352.198	2808.29	851386	2.53663e+06	637.307	0	209747	782747	847794	248283	0.398133	0.292858	-1.77173	15.57_770.6104m/z	0.399972	Not_significant
160088	182639	17895.8	0	12934.5	0	92726.6	0	90155.8	26415.3	0.285541	0.292996	-1.77105	14.64_366.1624m/z	0.544331	Not_significant
120968	18195.3	25018.9	38251.3	59458.5	0	0	0	50608.3	14864.6	0.258677	0.293719	-1.76749	13.92_358.7069m/z	0.587242	Not_significant
41531	33076.1	59852.4	45129.7	0	0	52758.4	0	44897.3	13189.6	0.090542	0.293773	-1.76723	12.01_479.3005m/z	1.04315	Not_significant
52024.4	154354	25777.9	164339	30867.3	15059.7	16894.7	53781.2	99123.9	29150.7	0.139419	0.294084	-1.7657	16.78_124.9996m/z	0.855678	Not_significant
42462.4	21668.2	19558	53229.7	15093.8	0	0	25212.6	34229.6	10076.6	0.0596024	0.294383	-1.76423	12.01_587.6657m/z	1.22474	Not_significant
18827.3	0	9149.7	5430.09	6691.97	0	0	3148.37	8351.76	2460.08	0.241011	0.294559	-1.76337	10.98_664.3271m/z	0.617963	Not_significant
0	0	0	108831	0	0	0	32068.6	27207.8	8017.14	0.540533	0.294663	-1.76286	16.91_358.3682m/z	0.267177	Not_significant
833768	436458	128289	182576	213033	187149	37987.4	27762.9	395273	116483	0.181551	0.29469	-1.76273	17.34_692.4509m/z	0.741002	Not_significant
1.3012e+06	985021	1.16582e+06	1.08429e+07	780399	1.11385e+06	1.42515e+06	906801	3.57374e+06	1.05655e+06	0.37563	0.295642	-1.75808	14.73_229.2409n	0.42524	Not_significant
0	8255.87	5126.34	6178.76	172.228	5411.62	0	199.694	4890.24	1445.88	0.171791	0.295667	-1.75795	13.23_201.1503m/z	0.765001	Not_significant
0	1579.43	8161.51	4981.41	1825.13	0	2534.03	0	3680.59	1089.79	0.255247	0.296091	-1.75589	13.67_643.2782m/z	0.593039	Not_significant
108602	80436.6	72723.9	75938	0	12081.2	88013	0	84425.1	25023.5	0.0609978	0.296399	-1.75439	12.61_662.4322m/z	1.21469	Not_significant
12459	16244.3	29715.3	67170.4	0	0	0	37232.9	31397.3	9308.23	0.209741	0.296466	-1.75406	11.03_541.7914m/z	0.678316	Not_significant
0	0	10391.2	4708.63	0	0	4481.29	0	3774.96	1120.32	0.380664	0.296777	-1.75255	13.37_572.3916m/z	0.419458	Not_significant
3.792e+06	5.53278e+06	5.68226e+06	3.4624e+06	53647.1	280123	5.09934e+06	51274	4.61736e+06	1.3711e+06	0.0734575	0.296944	-1.75174	17.12_649.4124m/z	1.13396	Not_significant
0	202785	29778.9	300183	770.872	35777.4	106192	15651.7	133187	39598.1	0.287043	0.297312	-1.74995	16.01_429.2410m/z	0.542054	Not_significant
3741.76	0	8965.73	0	0	0	0	0	3176.87	945.38	0.370138	0.297582	-1.74864	9.55_265.1548m/z	0.431636	Not_significant
154925	1.76705e+06	417394	1.34123e+06	0	553044	350952	191855	920150	273963	0.188099	0.297737	-1.74789	16.49_754.5373m/z	0.725613	Not_significant
4528.69	0	0	565.106	1517.77	0	0	0	1273.45	379.441	0.486011	0.297964	-1.74679	16.25_180.6139m/z	0.313354	Not_significant
0	0	0	12746.6	582.66	0.238435	0	126.517	3186.64	950.193	0.533341	0.29818	-1.74575	13.37_171.6027m/z	0.272995	Not_significant
426438	54025	119168	0	27723.2	117460	30828.6	3424.45	149908	44859.1	0.356066	0.299245	-1.7406	15.91_275.2009m/z	0.448469	Not_significant
189.847	999.149	11416.5	4596.6	0	0	5154.67	0	4300.53	1288.67	0.346954	0.299653	-1.73864	14.81_300.2388m/z	0.459729	Not_significant
374005	0	2294.89	0	107217	0	5595.24	0	94075	28203	0.539443	0.299793	-1.73796	15.21_328.2851m/z	0.268054	Not_significant
17062	21428.9	3126.07	3081.78	12596.4	0	819.405	0	11174.7	3353.94	0.223941	0.300137	-1.73631	17.96_409.3843m/z	0.649866	Not_significant
6259.68	0	0	6291.47	0	0	0	0	3137.79	943.642	0.312541	0.300735	-1.73344	1.43_303.1452m/z	0.505093	Not_significant
53273.8	38434.3	83059.4	48163.8	0	0	67043.5	0	55732.8	16760.9	0.102358	0.300736	-1.73343	11.70_363.0715m/z	0.989878	Not_significant
0	4962.01	5128.38	6361.13	0	0	4954.74	0	4112.88	1238.69	0.176734	0.301172	-1.73134	3.30_156.9811m/z	0.752679	Not_significant
0	0	24920.4	16150.8	0	0	12387.1	0	10267.8	3096.77	0.35372	0.3016	-1.72929	14.64_381.3117m/z	0.45134	Not_significant
0	6090.66	0	0	1839.62	0	0	0	1522.67	459.905	0.545023	0.302039	-1.72719	1.94_232.0831m/z	0.263585	Not_significant
0	0	0	0	0	1151.79	0	0	952.056	287.947	0.104169	0.302447	-1.72525	5.68_267.0697m/z	0.982264	Not_significant
0	7858.14	4657.29	0	0	0	0	0	3128.86	949.566	0.339051	0.303486	-1.7203	11.32_465.5965m/z	0.469735	Not_significant
2504.24	7022.85	1316.3	1722.49	0	0	0	0	3141.47	954.268	0.195364	0.303765	-1.71897	14.46_497.3691m/z	0.709154	Not_significant
9034.25	4126.08	2112.19	2559.25	472.983	1902.43	2749.9	293.527	4457.94	1354.71	0.143928	0.303887	-1.71839	1.07_256.0154m/z	0.841855	Not_significant
19440.2	0	5309.94	0	0	0	0	7525.19	6187.52	1881.3	0.43467	0.304047	-1.71763	11.76_472.2761m/z	0.361841	Not_significant
110691	96137.1	49075.9	69030.7	0	0	98912.3	0	81233.6	24728.1	0.106063	0.304407	-1.71593	14.42_460.2704m/z	0.974435	Not_significant
89706.3	68609	0	113799	0	30070.9	36412.6	16379.5	68028.5	20715.7	0.14731	0.304516	-1.71541	15.03_781.9623m/z	0.831769	Not_significant
12472	0	0	0	0	0	0	0	3117.99	950.101	0.536897	0.304716	-1.71446	17.47_343.3593m/z	0.270109	Not_significant
11025.3	4109.54	0	12494	3008.79	5441.68	0	0	6907.23	2112.62	0.208237	0.305856	-1.70907	5.42_380.1424m/z	0.681443	Not_significant
4858.01	7161.67	0	0	412.403	0	0	0	3004.92	920.356	0.330082	0.306283	-1.70706	1.22_331.8738m/z	0.481378	Not_significant
12292.7	0	0	0	0	0	0	0	3073.17	943.553	0.538156	0.307029	-1.70355	16.60_278.6399m/z	0.269092	Not_significant
39.2136	0	0	7068.7	0	0	0	2185.31	1776.98	546.327	0.5457	0.307447	-1.70159	13.03_311.3049m/z	0.263046	Not_significant
124674	134166	141965	1.40824e+06	231080	88373.3	136846	100031	452262	139083	0.399	0.307527	-1.70122	13.28_279.0941m/z	0.399027	Not_significant
8464.42	0	0	4002.85	0	0	0	0	3116.82	958.87	0.363071	0.307644	-1.70067	16.49_209.1323m/z	0.440009	Not_significant
0	7013.76	0	949.453	0	2454.35	0	0	1990.8	613.588	0.488557	0.308211	-1.69801	10.35_407.1598m/z	0.311084	Not_significant
120155	30260.1	16987.2	12124	7880.43	3397.67	27607.4	16463.6	44881.6	13837.3	0.310965	0.308306	-1.69756	14.08_276.2133m/z	0.507289	Not_significant
15468.2	162792	273656	717535	12220.6	30751.7	204361	113347	292363	90169.9	0.277615	0.308418	-1.69704	15.46_395.3673m/z	0.556558	Not_significant
11794.4	0	4851.41	0	3846.54	1299.72	0	3.09706	4161.45	1287.34	0.387885	0.309348	-1.6927	6.40_267.1373m/z	0.411297	Not_significant
0	0	168320	15492.4	28283.5	0	28608.9	0	45953.2	14223.1	0.498904	0.309513	-1.69193	18.16_433.1864m/z	0.301983	Not_significant
1.02908e+06	455060	93637.9	56326.3	365175	46988.5	75086.3	18644.8	408525	126474	0.308125	0.309586	-1.69159	16.34_676.4539m/z	0.511273	Not_significant
66991.2	0	0	0	0	1288.71	19465.5	0	16747.8	5188.56	0.548142	0.309805	-1.69057	14.68_374.3424m/z	0.261107	Not_significant
119521	64615.5	28871.5	35834.8	32827	21936.1	22483.5	0	62210.7	19311.7	0.126116	0.310423	-1.68769	12.11_410.2035m/z	0.899228	Not_significant
45110.7	22587.8	5884.21	42844.8	12644.6	227.028	23102.9	187.201	29106.9	9040.43	0.122807	0.310594	-1.6869	14.68_332.1678m/z	0.910776	Not_significant
12251.8	0	0	0	0	0	0	0	3062.95	951.443	0.540127	0.310629	-1.68673	17.58_423.3093m/z	0.267504	Not_significant
244710	93302.7	34134.6	51801.9	73400.3	16726.1	19574.4	22083.7	105987	32946.1	0.226237	0.31085	-1.68571	16.10_498.3281m/z	0.645437	Not_significant
0	3565.59	924.695	1813.94	1016.48	943.274	0	0	1576.05	489.939	0.254478	0.310864	-1.68564	15.52_240.2678m/z	0.59435	Not_significant
40266	66519.9	106649	13545.4	50775.5	11355	0	8640.09	56745.1	17692.7	0.150785	0.311792	-1.68134	8.08_266.0814m/z	0.821643	Not_significant
233085	50567.4	55316.5	51424.4	86267.3	11367.9	13752.2	10558.9	97598.4	30486.6	0.241678	0.312367	-1.67868	16.99_228.2314m/z	0.616763	Not_significant
6738.79	23488.7	14480.9	68305.1	0	9229.67	22248	3827.16	28253.4	8826.2	0.259108	0.312395	-1.67856	5.42_547.1390m/z	0.586519	Not_significant
9561.74	2233.65	0	0	0	270.484	0	0	2948.85	921.385	0.436913	0.312456	-1.67827	15.07_187.1343m/z	0.359605	Not_significant
0	0	0	0	0	0	0	1204.34	962.869	301.085	0.115284	0.312696	-1.67717	18.01_1571.5466m/z	0.938229	Not_significant
833146	469622	0	498735	508246	33376.8	0	22159	450376	140946	0.197234	0.312951	-1.67599	17.03_718.4659m/z	0.705017	Not_significant
33422.7	26122.5	29026.5	33528.5	0	0	32272.8	5970.68	30525	9560.88	0.0689747	0.313214	-1.67478	13.67_325.1134m/z	1.16131	Not_significant
55468.7	160149	11928.1	266221	17750.6	0	136940	1.94026	123442	38673.1	0.255728	0.31329	-1.67443	17.21_683.4370m/z	0.592221	Not_significant
140885	39078	13116.3	0	21894	16478	9867.81	12319.1	48269.7	15139.7	0.376118	0.313649	-1.67278	15.87_343.2464m/z	0.424676	Not_significant
2.86769e+07	2123.44	0	0	8.9991e+06	3016.33	0	1929.73	7.16974e+06	2.25101e+06	0.5523	0.31396	-1.67135	15.31_284.3318m/z	0.257825	Not_significant
0	12307.3	0	0	0	0	0	0	3076.83	970.497	0.542757	0.315421	-1.66465	11.90_498.2932m/z	0.265394	Not_significant
46991.8	0	0	29606.9	0	12510.3	11720.1	0	19149.7	6057.59	0.348345	0.316328	-1.6605	10.66_926.2950m/z	0.45799	Not_significant
12753.4	9951.34	27856.1	26715.9	0	0	24480.6	0	19319.2	6120.14	0.140112	0.316791	-1.6584	12.70_763.3729m/z	0.853524	Not_significant
13467.5	5971.34	3104.1	0	2824.52	0	4325	0	5635.73	1787.38	0.28199	0.317152	-1.65676	1.85_275.0503m/z	0.549766	Not_significant
2870.86	1380.56	1484.54	3372.56	0	0	2892.08	0	2277.13	723.019	0.133444	0.317513	-1.65511	14.18_308.0921m/z	0.874702	Not_significant
0	0	0	11964.3	0	0	0	0	2991.07	950.489	0.544056	0.317776	-1.65392	11.76_664.4000m/z	0.264357	Not_significant
11615.4	0	312.073	0	0	0	0	352.081	2981.86	949.285	0.531048	0.318353	-1.6513	13.87_526.3726n	0.274866	Not_significant
164123	0	0	19045.6	58317.7	0	0	0	45792.3	14579.4	0.503513	0.318382	-1.65117	16.43_1309.3988m/z	0.297989	Not_significant
3419.98	8415.17	0	0	0	0	0	0	2958.79	942.884	0.385539	0.318672	-1.64985	15.03_615.2715m/z	0.413932	Not_significant
0	5602.42	2660.34	0	2633.12	0	0	0	2065.69	658.28	0.393679	0.318673	-1.64985	5.48_211.0018m/z	0.404857	Not_significant
36110.2	65402.9	71374.8	102419	0	0	87796.3	0	68826.6	21949.1	0.129041	0.318904	-1.64881	14.94_437.2891m/z	0.889274	Not_significant
2407.91	0	0	9703.89	0	0	0	0	3027.95	966.12	0.435457	0.319067	-1.64807	16.10_799.6005m/z	0.361054	Not_significant
9076.33	26957.8	85349.3	71538.6	0	0	61575.2	0	48230.5	15393.8	0.216664	0.319172	-1.6476	10.98_321.0616m/z	0.664214	Not_significant
9695.91	0	5862.64	0	0	0	4967.39	0	3889.64	1241.85	0.373482	0.319271	-1.64715	12.98_293.1353m/z	0.42773	Not_significant
0	56233.5	54364.3	51298.1	6139.72	26858.3	13973.6	4749.19	40474	12930.2	0.132515	0.319469	-1.64625	10.84_613.8677m/z	0.877736	Not_significant
14608.7	0	23365	5851.21	0	4053.84	9959.87	0	10956.2	3503.43	0.252541	0.319766	-1.64491	6.99_446.1175m/z	0.597667	Not_significant
11176.5	6134.46	52089.2	0	0	0	21897.9	302.435	17350	5550.08	0.412851	0.319889	-1.64436	10.89_581.2138m/z	0.384206	Not_significant
77785.4	104977	138342	161971	16177.7	4594.57	122233	11894.1	120769	38724.8	0.0560771	0.320652	-1.64092	13.08_506.2781n	1.25121	Not_significant
0	6555.6	0	5267.82	3804.49	0	0	0	2955.85	951.123	0.358963	0.321776	-1.63587	7.21_177.0891m/z	0.44495	Not_significant
0	0	0	0	1234.72	0	0	0	958.815	308.679	0.12565	0.321938	-1.63514	14.73_300.1416m/z	0.900838	Not_significant
17288.8	23719.6	24565.1	0	0	7861.52	7548.77	5724.68	16393.4	5283.74	0.144752	0.32231	-1.63348	7.92_291.1232m/z	0.839374	Not_significant
14881.2	7412.14	4947.24	5617.14	0	3863.6	6732.16	0	8214.43	2648.94	0.0997642	0.322474	-1.63275	1.07_86.9924m/z	1.00103	Not_significant
1483.76	30528.2	79084.4	27107.3	1265.41	14164.2	21359.9	7796.42	34550.9	11146.5	0.246313	0.32261	-1.63214	7.82_302.1501m/z	0.608513	Not_significant
0	0	0	11661.9	72.6939	0	0	0	2915.48	942.982	0.54718	0.323439	-1.62843	12.22_263.1848m/z	0.26187	Not_significant
12740.9	0	15703.5	0	0	0	0	9201.48	7111.09	2300.37	0.360104	0.32349	-1.62821	13.52_346.2040m/z	0.443573	Not_significant
49058.1	13891.6	42453	0	0	19671.1	0	14434	26350.7	8526.28	0.231054	0.32357	-1.62785	14.55_351.2173m/z	0.636286	Not_significant
28901.2	6461.89	10879.2	12822.8	730.721	8779.91	9615.44	0	14766.3	4781.52	0.136626	0.323813	-1.62677	5.96_263.0178m/z	0.864468	Not_significant
21161.1	0	9510.45	0	0	0	9936.18	0	7667.87	2484.04	0.40315	0.323955	-1.62614	12.05_1097.6476m/z	0.394533	Not_significant
23831.1	14332.4	18722.3	0	0	0	11291.2	7165.34	14221.4	4614.13	0.165085	0.324449	-1.62394	12.51_514.3351m/z	0.782291	Not_significant
37878.7	33371	0	0	0	8467.86	14723.2	0	17812.4	5797.76	0.337753	0.32549	-1.61932	14.42_434.2452m/z	0.471401	Not_significant
0	47983.3	0	76208.1	0	26108.6	0	14315.1	31047.9	10105.9	0.356109	0.325496	-1.61929	14.18_170.1726m/z	0.448418	Not_significant
27592.8	487372	589135	258018	7846.81	91261.3	273188	71189	340529	110871	0.16705	0.325585	-1.61889	7.47_337.0563m/z	0.777154	Not_significant
491417	56466.5	24646.1	98150.2	177044	27443.9	12742.4	1682.06	167670	54728	0.389221	0.326403	-1.61527	17.08_591.4092m/z	0.409804	Not_significant
179175	49679.6	97419.4	372004	71939.6	49765.9	106522	0	174570	57056.9	0.197721	0.326844	-1.61333	17.43_720.4819m/z	0.703947	Not_significant
2151.14	4672.59	8585.57	3100.97	2192.24	0	0	3864.26	4627.57	1514.12	0.124316	0.327197	-1.61177	8.94_606.1561m/z	0.905473	Not_significant
18023	11114.1	5887.16	15747.2	4991.08	0	11677.6	0	12692.9	4167.16	0.0690495	0.328307	-1.60688	15.03_400.7484m/z	1.16084	Not_significant
11554.1	0	0	0	0	0	0	0	2888.53	948.932	0.549996	0.328517	-1.60596	13.28_118.0541m/z	0.25964	Not_significant
0	4350.27	4822.68	28904.7	0	0	7470.53	5045.45	9519.42	3129	0.408671	0.328696	-1.60517	15.16_575.8995m/z	0.388627	Not_significant
88172.6	52746.8	58088.7	48242.7	8968.9	0	72390.4	0	61812.7	20339.8	0.0950533	0.329056	-1.6036	14.76_565.3019m/z	1.02203	Not_significant
658.889	0	0	0	0	1235.44	1.21555	0	938.738	309.165	0.134001	0.329341	-1.60235	14.51_290.1765m/z	0.872893	Not_significant
10574.4	34486.3	39315.1	10746.3	4628.84	0	20513.7	6186.46	23780.5	7832.25	0.132975	0.329356	-1.60228	13.28_305.2797m/z	0.87623	Not_significant
0	0	179.735	0	1247.36	0	0	0	943.972	311.84	0.135533	0.330349	-1.59794	8.99_552.2908m/z	0.867954	Not_significant
0	0	15309.3	27618.4	0	0	14182.7	0	10731.9	3545.67	0.389871	0.330386	-1.59777	13.08_597.2596m/z	0.409079	Not_significant
222680	180443	307627	184443	0	18119.3	262565	15299	223798	73995.7	0.0934324	0.330636	-1.59668	14.76_1168.6383n	1.0295	Not_significant
1546.45	2243.52	8331.54	3139.97	392.819	2617.27	0	2040.54	3815.37	1262.66	0.200302	0.33094	-1.59536	1.71_88.0215m/z	0.698315	Not_significant
32661.9	0	0	0	10809.9	0	0	0	8165.48	2702.47	0.562951	0.330962	-1.59526	16.25_443.2789m/z	0.249529	Not_significant
4481.49	1675.24	22859.2	710.279	6382.01	625.632	2859.57	0	7431.56	2466.8	0.417468	0.331936	-1.59102	17.43_746.5397m/z	0.379377	Not_significant
484515	561902	1.15383e+06	193700	64214.7	0	376515	354693	598487	198856	0.143014	0.332264	-1.5896	15.46_812.5084m/z	0.844623	Not_significant
125108	650126	359903	269970	215520	0	84970	167194	351277	116921	0.122464	0.332846	-1.58707	7.57_676.1278n	0.911993	Not_significant
23110	52245.5	60612.2	76991.7	9399.1	4369	57343.6	0	53239.8	17777.9	0.0898451	0.333922	-1.58242	13.08_296.6443m/z	1.04651	Not_significant
25432.3	23752.1	6096.38	61567.3	25002.9	0	0	14057.4	29212	9765.08	0.204517	0.334283	-1.58086	16.39_700.4825m/z	0.689271	Not_significant
1846.41	1280.85	0	1259.9	0	297.559	598.612	570.632	1096.79	366.7	0.157423	0.334339	-1.58062	12.98_193.0773m/z	0.802932	Not_significant
1.28691e+06	878089	1.22976e+06	863345	7691.19	257979	1.0593e+06	99990.3	1.06453e+06	356241	0.0521549	0.334647	-1.57929	14.76_1186.6742m/z	1.2827	Not_significant
1933.95	2739.38	1149.12	5104.1	0	2522.2	0	1138.19	2731.64	915.098	0.138224	0.335	-1.57777	5.96_393.2230m/z	0.859417	Not_significant
0	126237	63250.9	115170	0	77691.6	23453.4	1075.46	76164.6	25555.1	0.197453	0.335525	-1.57551	17.03_641.5123m/z	0.704537	Not_significant
123727	0	28123.9	6374.69	2030.79	0	42581.3	8496.76	39556.4	13277.2	0.439195	0.335652	-1.57496	13.71_346.3106m/z	0.357343	Not_significant
0	0	0	0	0	0	0	1269.79	945.72	317.447	0.142023	0.335667	-1.5749	14.18_104.0582m/z	0.847642	Not_significant
356446	294981	370275	342058	55245.7	40273.5	357439	6241.87	340940	114800	0.0666685	0.336716	-1.57039	14.76_531.2960m/z	1.17608	Not_significant
185646	21652.2	38223.5	61392.4	43200.7	20177.6	24376.9	15622.7	76728.5	25844.5	0.265679	0.33683	-1.56991	17.96_185.1204m/z	0.575643	Not_significant
5509.29	9061.5	1977.81	8946.25	3046.24	378.632	5165.61	0	6373.71	2147.62	0.0923018	0.336949	-1.5694	14.76_311.1360m/z	1.03479	Not_significant
0	70571.5	30817.1	10829.4	0	0	37824.5	0	28054.5	9456.12	0.353971	0.337062	-1.56891	15.36_497.3155m/z	0.451033	Not_significant
0	9365.77	10443.4	6569.51	0	5964.34	0	2940.39	6594.68	2226.18	0.172871	0.337572	-1.56673	12.65_117.0548m/z	0.762277	Not_significant
404556	113093	161632	31505.8	107612	9003.11	30101.2	93235	177697	59987.9	0.241439	0.337586	-1.56667	16.15_651.4329m/z	0.617193	Not_significant
35354.4	22977.8	21467.6	0	3604.96	9781.98	8948.17	4605.35	19950	6735.11	0.168877	0.3376	-1.56661	15.12_253.2153m/z	0.772428	Not_significant
53850.7	39743.9	23598.9	0	0	0	39650.5	0	29298.4	9912.63	0.251085	0.338334	-1.56348	14.85_487.2692m/z	0.600179	Not_significant
4262.88	5.5322	1405.9	1095.01	1228.24	0	1064.31	0	1692.33	573.137	0.314762	0.338667	-1.56206	14.51_119.0608m/z	0.502017	Not_significant
0	31396.1	12118.2	10801.6	0	0	13612.2	4826.51	13579	4609.68	0.279855	0.339472	-1.55864	17.21_649.2178m/z	0.553067	Not_significant
25896.8	7442.13	8177.8	0	5404.45	5671.99	0	3019.68	10379.2	3524.03	0.303568	0.339528	-1.5584	11.37_463.6198m/z	0.517744	Not_significant
105678	159568	70412.4	68906	0	21904.7	97620.2	17989.6	101141	34378.6	0.0698486	0.339908	-1.55679	14.89_528.2937n	1.15584	Not_significant
20487.2	38362.5	5552.36	17372.3	919.9	14756.4	7651.05	4533.64	20443.6	6965.24	0.140829	0.340705	-1.5534	7.47_409.0356m/z	0.851307	Not_significant
0	13364.3	39889.9	30492.8	0	0	13113.7	15423.1	20936.8	7134.18	0.227806	0.340749	-1.55322	11.64_770.6030m/z	0.642434	Not_significant
2732.41	2290.28	0	6010.67	0	2186.21	1576.86	0	2758.34	940.769	0.249143	0.341063	-1.55189	12.56_246.1702m/z	0.603551	Not_significant
5454.03	36338	10575.9	6696.29	10789.7	4282.83	4222.49	853.906	14766.1	5037.24	0.277131	0.341136	-1.55158	1.48_244.0580m/z	0.557314	Not_significant
1492.01	5034.31	3526.86	0	2003.46	834.37	595.858	0	2513.3	858.422	0.237891	0.341552	-1.54982	18.16_113.1316m/z	0.623621	Not_significant
17661.8	353049	0	15629.5	103675	15936.3	0	12459.6	96585	33017.8	0.519498	0.341853	-1.54855	16.15_774.4975m/z	0.284416	Not_significant
20274.3	17108.4	56869.5	40589.8	6227.51	9875.22	30098.1	0	33710.5	11550.2	0.104604	0.342629	-1.54528	13.08_578.3297n	0.980451	Not_significant
125581	15636.7	0	111.369	47697.5	0	824.54	28.4682	35332.2	12137.6	0.516348	0.343529	-1.5415	14.99_298.2743m/z	0.287058	Not_significant
0	30426.5	35803.9	37542.5	0	0	35710.1	0	25943.2	8927.53	0.223033	0.344118	-1.53903	11.80_615.1706m/z	0.65163	Not_significant
263322	551389	1.06105e+06	945269	180855	173019	416460	200477	705258	242703	0.0811038	0.344133	-1.53896	1.26_296.0664m/z	1.09096	Not_significant
9370.18	39818.2	0	0	0	7172.42	9758.87	0	12297.1	4232.82	0.462446	0.344213	-1.53863	14.51_690.3471n	0.334939	Not_significant
338673	260526	708790	724773	136328	187569	276602	99222.4	508191	174930	0.0659149	0.344222	-1.53859	7.57_377.0239m/z	1.18102	Not_significant
10357.6	22707.7	4064.13	0	6723.25	6067.09	0	0	9282.35	3197.58	0.316966	0.34448	-1.53751	12.01_587.3046m/z	0.498987	Not_significant
3182.03	0	4356.85	0	0	0	0	2604.09	1884.72	651.023	0.384404	0.345421	-1.53357	13.32_295.1521m/z	0.415212	Not_significant
172207	320191	102944	105629	84131.3	71749.9	51744.3	34534.9	175243	60540.1	0.107272	0.345464	-1.53339	16.34_699.4540m/z	0.969512	Not_significant
27898.7	41261.4	34316.8	9137.62	974.695	10279.2	12603.2	15055.4	28153.6	9728.14	0.0690657	0.345538	-1.53309	10.43_588.2780n	1.16074	Not_significant
45887.3	12836.5	9847.06	0	17070.4	0	0	6648.89	17142.7	5929.83	0.356435	0.345909	-1.53153	11.84_564.6533m/z	0.44802	Not_significant
0	0	0	18950.6	0	0	0	6557.03	4737.64	1639.26	0.572471	0.346007	-1.53113	8.08_478.2322m/z	0.242246	Not_significant
0	15936.5	11673.7	8447.54	0	7130.46	5356.84	0	9014.44	3121.83	0.190152	0.346314	-1.52985	7.97_305.1208m/z	0.720898	Not_significant
0	0	0	10966.8	0	0	0	0	2741.7	950.569	0.560174	0.346708	-1.52821	1.17_753.6337m/z	0.251677	Not_significant
73166.7	6119.37	1514.11	6305.51	21069.6	3405.34	4778.37	950.275	21776.4	7550.89	0.475123	0.346746	-1.52805	11.96_405.0281m/z	0.323194	Not_significant
20302.3	18775.2	27653.3	6283.26	7103.1	8591.33	9624.67	0	18253.5	6329.77	0.0679559	0.34677	-1.52795	9.20_305.1526m/z	1.16777	Not_significant
0	1760.4	9114.8	1199.04	0	0	1643.51	2546.49	3018.56	1047.5	0.418969	0.34702	-1.52691	13.82_278.1419m/z	0.377818	Not_significant
73414.1	15304.7	0	88969.6	23040.2	5861.46	11206.6	21871.8	44422.1	15495	0.275903	0.348813	-1.51948	14.94_441.2961m/z	0.559243	Not_significant
0	0	11008.6	0	0	0	0	0	2752.16	960.186	0.561399	0.348885	-1.51918	14.68_484.3832m/z	0.250728	Not_significant
9028.16	15275.8	19447.6	18024.6	5157.55	0	16423.5	0	15444	5395.25	0.0773961	0.349342	-1.51729	14.38_321.2055m/z	1.11128	Not_significant
0	0	14435.5	10367.6	1212.48	194.511	4784.52	2488.53	6200.77	2170.01	0.358331	0.349958	-1.51475	2.58_259.1105m/z	0.445715	Not_significant
4699.81	22636.3	6500.4	6635.01	0	0	0	14164.3	10117.9	3541.08	0.27736	0.349982	-1.51465	2.04_251.0696m/z	0.556957	Not_significant
668350	642791	261791	0	542319	0	2239.14	6414.53	393233	137743	0.270309	0.350284	-1.5134	15.07_515.3969m/z	0.56814	Not_significant
25668.7	0	0	0	6758.52	0	0	2247.07	6417.18	2251.4	0.568843	0.350839	-1.51112	16.69_468.3093m/z	0.245008	Not_significant
1.57012e+06	2.64803e+06	2.70297e+06	1.31864e+06	17009.1	5399.73	2.86782e+06	2275.1	2.05994e+06	723125	0.16319	0.351042	-1.51029	17.03_626.4567n	0.787306	Not_significant
1509.06	1220.17	1842.73	0	0	0	1605.4	0	1142.99	401.351	0.239347	0.351142	-1.50987	6.63_272.1486m/z	0.620971	Not_significant
10702.6	0	0	0	0	0	0	0	2675.64	939.831	0.56274	0.351255	-1.50941	16.74_547.3946m/z	0.249692	Not_significant
7357.09	0	5041.68	6896.43	0	3276.79	1151.13	2350.26	4823.8	1694.54	0.16147	0.351288	-1.50927	7.10_417.2268m/z	0.791908	Not_significant
0	9642.37	5531.98	0	0	0	5332.05	0	3793.59	1333.01	0.405597	0.351386	-1.50887	15.96_517.3889m/z	0.391906	Not_significant
0	0	7856.35	5514.79	0	0	4699.76	0	3342.79	1174.94	0.392101	0.351485	-1.50846	7.86_305.1599m/z	0.406602	Not_significant
170048	20879.4	0	24622.9	72603.6	0	0	3160.91	53887.5	18941.1	0.459909	0.351494	-1.50843	17.03_410.3485m/z	0.337328	Not_significant
0	25082.6	21068.4	16539.4	12295.9	0	9762.85	0	15672.6	5514.69	0.174293	0.351869	-1.50689	8.94_387.6005m/z	0.75872	Not_significant
1.13144e+06	457420	776693	143560	147116	217198	364142	154434	627277	220722	0.149542	0.351874	-1.50687	1.34_455.1161m/z	0.825238	Not_significant
160107	116919	141480	294502	68883.7	50153.9	63011.9	69066.2	178252	62778.9	0.0613099	0.352192	-1.50557	11.84_558.6571m/z	1.21247	Not_significant
29352.5	10541.5	8104.58	0	2758.89	14187.6	0	0	11999.7	4236.63	0.32582	0.353063	-1.502	14.85_237.1499m/z	0.487022	Not_significant
2.7069e+06	1.0937e+06	476173	323925	1.27861e+06	48198.7	83123.4	215827	1.15017e+06	406440	0.287526	0.353372	-1.50074	16.49_660.4243m/z	0.541322	Not_significant
1052.32	2635.03	5633.64	6065.69	2172.84	605.17	519.529	2145.53	3846.67	1360.77	0.128621	0.353752	-1.49919	1.62_211.9454m/z	0.890687	Not_significant
23259.3	21508.7	21872.6	23233	7194.62	810.056	23838.3	0	22468.4	7960.74	0.0783274	0.354308	-1.49692	14.76_275.0764m/z	1.10609	Not_significant
5103.18	5628.84	10188.7	1331.86	0	0	0	7886.83	5563.15	1971.71	0.228998	0.354423	-1.49645	12.11_195.1364m/z	0.640168	Not_significant
1366.43	1885.28	0	0	1156.7	0	0	0	812.929	289.174	0.394324	0.355719	-1.49119	10.35_243.0875m/z	0.404147	Not_significant
105973	71503.4	110950	159325	28256.6	15573.4	113201	2500.47	111938	39882.8	0.0623434	0.356294	-1.48886	14.85_560.2964n	1.20521	Not_significant
27815.2	1059.41	33620.7	6171.76	13684	0	4146.34	6648.51	17166.8	6119.72	0.266757	0.356486	-1.48808	16.20_327.2891m/z	0.573884	Not_significant
0	11237.8	25094.9	15077	3150.56	1125.65	3273.13	10817.7	12852.4	4591.77	0.214874	0.357269	-1.48492	13.08_253.1948m/z	0.667816	Not_significant
0	0	0	5699.19	0	0	2036.96	0	1424.8	509.241	0.579773	0.357413	-1.48434	11.96_691.7359m/z	0.236742	Not_significant
27508	70611.6	165768	383310	33864.6	0	4881.42	192818	161799	57891	0.309546	0.357795	-1.4828	18.21_796.5841m/z	0.509275	Not_significant
67237.6	30653.6	47898.3	0	0	22376.3	28183.8	1606.04	36447.4	13041.5	0.209825	0.357818	-1.4827	10.48_497.1741m/z	0.678143	Not_significant
35088.4	0	11224.2	9329.06	0	0	19923.4	0	13910.4	4980.86	0.363876	0.358067	-1.4817	16.39_375.2626m/z	0.439047	Not_significant
42808	23466	7365.51	20857.3	14536.1	5588.09	4844.39	9008.61	23624.2	8494.31	0.127443	0.35956	-1.4757	3.59_309.1043m/z	0.894683	Not_significant
46462.3	109710	121100	165546	112848	0	13868.4	32533.8	110704	39812.6	0.0908637	0.35963	-1.47541	9.50_420.0904m/z	1.04161	Not_significant
7372.57	2700.13	358.463	0	0	0	0	0	2607.79	939.536	0.398155	0.36028	-1.47281	13.32_673.3433m/z	0.399947	Not_significant
43289.7	111846	95193.3	150675	8798.27	25443	64268.6	46006.9	100251	36129.2	0.0563102	0.360387	-1.47238	6.94_265.1291m/z	1.24941	Not_significant
52782.2	50973.2	62070.5	34218.4	0	0	61339.5	10768.5	50011.1	18027	0.113848	0.36046	-1.47209	13.08_477.2850m/z	0.943674	Not_significant
53475.1	85.1622	0	0	19311.3	0	0	0	13390.1	4827.83	0.58109	0.360553	-1.47172	18.06_617.2314m/z	0.235756	Not_significant
39293.7	23699.5	151960	116833	35862.8	24327.9	18640.5	40910.8	82946.5	29935.5	0.182491	0.360901	-1.47032	16.10_629.4469m/z	0.738759	Not_significant
25376.4	0	16454.5	0	5307.4	616.469	8986.48	191.836	10457.7	3775.54	0.376423	0.361029	-1.46981	14.28_243.1599m/z	0.424323	Not_significant
1.94926e+06	740319	434529	833385	351567	483831	309782	284622	989373	357451	0.151715	0.36129	-1.46877	17.90_700.4563m/z	0.818971	Not_significant
88.8217	65.1784	813.477	0	476.397	0	0	892.293	946.696	342.172	0.0668245	0.361439	-1.46818	9.93_213.1600m/z	1.17506	Not_significant
71544.1	19558	67673.4	69877.1	33052.5	11310.9	31674.8	6748.24	57163.2	20696.6	0.0549913	0.362062	-1.46569	14.73_618.3495m/z	1.25971	Not_significant
0	2448.67	2423.81	0	0	0	300.16	1466.04	1218.12	441.549	0.373875	0.362484	-1.46401	8.88_514.2871m/z	0.427274	Not_significant
2562.09	0	6694.96	1143.44	0	0	0	0	2600.12	942.64	0.33935	0.362537	-1.4638	2.11_210.9403m/z	0.469352	Not_significant
63547.6	9257.5	9760.62	65017.8	2425.44	18954.1	29612	2541.74	36895.9	13383.3	0.241967	0.362732	-1.46302	12.11_880.9926m/z	0.616243	Not_significant
5.58404e+06	2.60039e+06	1.46139e+06	610056	2.76319e+06	424762	393373	142263	2.56397e+06	930898	0.250426	0.363069	-1.46169	17.43_678.4716m/z	0.601321	Not_significant
51194.6	24010.9	34317.4	6357.38	4261.29	19323.3	18516.4	0	28970.1	10525.3	0.148482	0.363315	-1.46071	11.52_613.3052m/z	0.828325	Not_significant
0	743085	124088	194271	16796.6	131351	120103	117572	265361	96455.5	0.381378	0.363488	-1.46002	18.12_448.2590n	0.418645	Not_significant
8.02917e+06	4.91705e+06	2.93309e+06	2.15998e+06	3.14046e+06	1.18359e+06	1.18644e+06	1.04685e+06	4.50983e+06	1.63933e+06	0.112453	0.363503	-1.45996	16.60_702.4718m/z	0.949029	Not_significant
0	12473.5	33157.6	49739.6	3133.96	13959.9	0	17619.8	23842.7	8678.42	0.270165	0.363986	-1.45804	9.88_367.7018m/z	0.568371	Not_significant
103458	180278	222953	63381.2	7631.96	47209.1	151103	1588.52	142518	51883.2	0.120116	0.364048	-1.4578	7.47_369.0828m/z	0.9204	Not_significant
0	28750.9	2347.48	2827.96	4517.07	2863.27	0	4971.68	8481.58	3088	0.487372	0.364083	-1.45766	4.90_170.9957m/z	0.312139	Not_significant
5887.36	8203.94	2884.72	4916.25	7971.5	0	0	0	5473.07	1992.88	0.191056	0.364124	-1.4575	9.61_410.5932m/z	0.71884	Not_significant
58747.2	124154	16234	62955.7	12464.2	27538.8	10286.3	45218.1	65522.8	23876.9	0.156993	0.364405	-1.45638	5.79_374.3016m/z	0.804119	Not_significant
16856.7	8626.29	7914.39	29212	7488.43	8225.93	0	7142.98	15652.4	5714.33	0.136954	0.365078	-1.45372	13.37_281.1019m/z	0.863424	Not_significant
19466.9	12927.6	27950.7	15346.9	0	18699.3	0	8962.87	18923	6915.53	0.0774964	0.365456	-1.45223	13.67_242.2113m/z	1.11072	Not_significant
38.3893	0	10307	0	0	0	0	0	2586.35	945.957	0.569184	0.365749	-1.45107	15.12_375.3103m/z	0.244747	Not_significant
21384.8	5893.4	2089.9	18013.8	7554.26	0	1102.39	8674.06	11845.5	4332.68	0.21367	0.365766	-1.45101	16.54_371.2284m/z	0.670256	Not_significant
0	10333.2	0	0	0	0	0	0	2583.31	944.981	0.571009	0.365803	-1.45086	10.48_511.1629m/z	0.243357	Not_significant
5620.72	8560.81	11642.3	16570.7	1132.22	5811.73	7299.93	1271.78	10598.6	3878.91	0.0605066	0.365983	-1.45015	3.43_170.1174m/z	1.2182	Not_significant
10471.6	0	1366.82	599.057	643.77	3186	731.695	0	3109.37	1140.37	0.491839	0.366752	-1.44712	4.78_140.1432m/z	0.308177	Not_significant
4429.41	6667.4	28553.3	11969.7	2128.42	2483.31	10861.2	3494.14	12905	4741.76	0.236632	0.367437	-1.44443	10.39_274.1294m/z	0.625926	Not_significant
315830	138089	285294	114371	58620.6	101332	96554.1	57293.5	213396	78450	0.0737264	0.367626	-1.44369	15.12_327.2183m/z	1.13238	Not_significant
51480.5	54775.2	7350.62	2661.42	7394.25	0	35418.7	0	29066.9	10703.2	0.311364	0.368227	-1.44133	14.64_357.1582m/z	0.506732	Not_significant
2964.4	0	2739.27	4496.46	847.164	0	99.2341	0	2550.03	940.31	0.183738	0.368744	-1.43931	15.31_239.1511m/z	0.735802	Not_significant
2313.46	4675.12	10322.8	0	2830.08	0	3566.64	0	4327.83	1599.18	0.319202	0.36951	-1.43631	6.29_209.0574m/z	0.495934	Not_significant
0	0	974.524	0	992.164	23.4585	0	376.219	941.016	347.96	0.0825076	0.369771	-1.4353	13.71_319.6257m/z	1.08351	Not_significant
26722.9	577312	60622.7	1.08479e+06	24842.4	338917	96834.9	186364	437363	161740	0.356029	0.369807	-1.43516	16.10_732.5508m/z	0.448515	Not_significant
3878.51	16817.4	16096.3	4340.5	6148.67	2873.73	6203.87	0	10283.2	3806.57	0.169013	0.370174	-1.43372	6.07_132.9964m/z	0.77208	Not_significant
35185.7	62854.1	60099.9	157763	40309.1	14991.6	32962.6	29257.2	78975.7	29380.1	0.162532	0.372015	-1.42657	8.71_587.1379m/z	0.789062	Not_significant
0	0	6900.85	7594.09	0	0	0	5392.44	3623.74	1348.11	0.402279	0.372022	-1.42654	12.05_584.6827m/z	0.395473	Not_significant
0	0	20736.2	27343.8	0	0	17901.8	0	12020	4475.45	0.408	0.372334	-1.42533	15.46_734.5626m/z	0.38934	Not_significant
120907	17774.3	90240.2	64845	10879.9	43779.1	49504	5335.96	73441.6	27374.7	0.12585	0.372742	-1.42375	2.24_572.0920n	0.900146	Not_significant
0	0	0	0	0	0	0	1452.89	972.562	363.223	0.192008	0.37347	-1.42093	15.36_282.1129m/z	0.71668	Not_significant
0	49669.5	0	0	0	0	5525.98	13036.6	12417.4	4640.64	0.581878	0.373722	-1.41996	8.55_356.1922m/z	0.235168	Not_significant
6524.76	2757.21	19070	15286.5	0	788.002	13874	1685.62	10909.6	4086.91	0.222669	0.374615	-1.41652	10.71_187.0966m/z	0.65234	Not_significant
0	0	0	10143.9	0	0	0	0	2535.97	954.048	0.576982	0.376206	-1.41041	14.08_702.5009m/z	0.238838	Not_significant
23995.1	0	3312.44	0	899.558	3110.26	6267.53	0	6826.89	2569.34	0.520416	0.376355	-1.40983	10.43_306.1909m/z	0.283649	Not_significant
18755.3	54000.6	71372.6	71201	0	665.912	79750.9	623.791	53832.4	20260.2	0.210147	0.376357	-1.40983	14.81_445.2940m/z	0.677477	Not_significant
0	10021	0	0	0	0	0	0	2505.24	944.135	0.577362	0.376863	-1.40789	15.57_708.5406m/z	0.238551	Not_significant
373772	170382	179944	149392	44592.2	90392.4	139784	54631.4	218373	82350.1	0.0737364	0.377108	-1.40695	15.96_347.2358m/z	1.13232	Not_significant
99842.9	79422.2	123743	102900	0	0	153422	0	101477	38355.6	0.198457	0.377973	-1.40365	13.08_495.2948m/z	0.702333	Not_significant
547932	483334	156110	508315	29269.3	280080	150194	181722	423923	160316	0.0544841	0.378173	-1.40288	15.87_683.4404m/z	1.26373	Not_significant
0	42047.6	26301.6	14239.7	10734	0	0	20572.4	20647.2	7826.59	0.268222	0.379062	-1.39949	7.21_310.0906m/z	0.571505	Not_significant
2874.14	12054.5	10279.1	9786.03	3421.52	0	3076.95	6769.55	8748.45	3317.01	0.0740038	0.379154	-1.39915	4.84_118.9202m/z	1.13075	Not_significant
7876.03	0	9842.09	28652.3	9979.98	0	0	7615.25	11592.6	4398.81	0.33615	0.379449	-1.39802	11.90_694.0863m/z	0.473467	Not_significant
0	12240.3	10259.6	60379.2	0	5904.18	25592.3	0	20719.8	7874.12	0.432305	0.380029	-1.39582	10.98_273.0405m/z	0.364209	Not_significant
63781.3	2967.03	5033.57	47967.6	45539.1	0	0	0	29937.4	11384.8	0.371652	0.380287	-1.39484	16.65_427.2856m/z	0.429864	Not_significant
13297.6	53473.6	47142.9	15418.2	1464.83	0	47733.2	0	32333.1	12299.5	0.25206	0.3804	-1.39441	15.21_443.2798m/z	0.598496	Not_significant
20099.8	13234.8	17932	0	2763.7	1086.24	12813.1	2854.07	12816.7	4879.27	0.191689	0.380697	-1.39328	12.01_471.2222m/z	0.717403	Not_significant
12465.8	19844.9	4464.76	8657.26	0	4937.64	12379.2	0	11358.2	4329.2	0.160648	0.381152	-1.39156	6.07_343.0608m/z	0.794124	Not_significant
0	10322.2	34095.2	0	6290.44	6423.35	4236.89	0	11104.4	4237.67	0.459126	0.381622	-1.38978	9.75_343.1035m/z	0.338068	Not_significant
85495.2	53000.1	87774.2	147561	25537.9	0	65793.5	51527.4	93457.7	35714.7	0.0600892	0.382148	-1.3878	11.90_573.6704m/z	1.2212	Not_significant
0	0	0	0	0	730.483	0	721.552	949.834	363.009	0.0674024	0.382181	-1.38767	10.27_220.0607m/z	1.17132	Not_significant
51549.5	17097.9	16015.2	17729.1	5835.96	0	33298.8	0	25597.9	9783.69	0.227625	0.382206	-1.38758	14.55_385.2383m/z	0.642781	Not_significant
0	14407.3	4422.13	7899.92	10227.9	0	0	0	6682.33	2556.98	0.340204	0.382647	-1.38591	10.13_258.1336m/z	0.468261	Not_significant
359816	120176	79473.3	109069	47529.2	77583.5	87541.5	43175.1	167133	63957.4	0.209583	0.382672	-1.38582	15.96_383.2585m/z	0.678644	Not_significant
68447.1	11350.5	9928.02	0	8114.52	5657.4	9581.77	10996.4	22431.4	8587.52	0.439231	0.382834	-1.38521	12.05_245.1054m/z	0.357307	Not_significant
459520	370006	113079	265421	47763.6	154372	186316	74259.4	302007	115678	0.0817817	0.38303	-1.38447	2.24_370.1706m/z	1.08734	Not_significant
1066.52	43313.1	31351.5	105763	901.213	42756.3	20033.6	5847.21	45373.5	17384.6	0.306112	0.383144	-1.38404	14.60_406.3793m/z	0.514119	Not_significant
3968.26	446.469	3004.05	2520.86	0	0	3009.45	805.684	2484.91	953.784	0.187229	0.38383	-1.38146	5.03_391.2082m/z	0.727627	Not_significant
3920.19	0	2622.44	5598.44	0	2264.23	0	2400.33	3035.27	1166.14	0.230338	0.384197	-1.38008	4.07_224.1283m/z	0.637634	Not_significant
0	15583.5	9460.92	3270.23	9635.16	1243.67	0	0	7078.66	2719.71	0.340195	0.384212	-1.38003	9.93_435.1901m/z	0.468272	Not_significant
5996.43	16493.5	13831	20579	0	0	13598.9	8298.28	14225	5474.31	0.102518	0.384838	-1.37768	1.17_795.6155m/z	0.9892	Not_significant
5233.99	0	55.7005	2827.68	0	1706	1364.05	55.5298	2029.34	781.394	0.405053	0.385048	-1.37689	4.66_215.0481m/z	0.392488	Not_significant
0	23477.9	24295.7	24210.4	0	17731	0	10019	17996	6937.49	0.189902	0.385503	-1.37519	7.42_349.1261m/z	0.721471	Not_significant
13235.9	3806.66	11997.5	3658.66	1974.67	4342.42	3127.7	3167.05	8174.67	3152.96	0.145298	0.385699	-1.37445	4.84_360.2128m/z	0.83774	Not_significant
0	13655.9	15031.9	0	3429.96	1877.35	0	5758.22	7171.95	2766.38	0.373363	0.385722	-1.37437	7.30_275.1393m/z	0.427869	Not_significant
299752	4139.99	2739.81	61105.5	128200	3868.64	4255.1	5654.8	91934.3	35494.6	0.503517	0.386087	-1.373	17.08_524.3944n	0.297986	Not_significant
158273	12666.7	167735	361304	0	58546.3	147037	64719.5	174995	67575.6	0.238126	0.386158	-1.37274	11.90_858.9793m/z	0.623192	Not_significant
0	0	0	52524.9	0	0	0	20283.1	13131.2	5070.76	0.598477	0.386161	-1.37273	15.60_731.4616m/z	0.222953	Not_significant
52316.8	41831.8	114713	95938	5899.53	2240.53	97521.2	12048.2	76199.9	29427.4	0.157239	0.386187	-1.37263	12.86_469.1140m/z	0.80344	Not_significant
29127.4	15334.1	42514.2	41277.6	42848.9	0	0	6739.45	32063.3	12397.1	0.164319	0.386643	-1.37092	17.72_747.5660m/z	0.784313	Not_significant
0	0	18077.7	1167.09	0.0224953	3777.23	1460.11	2207.17	4811.2	1861.14	0.556323	0.386834	-1.37021	3.23_269.1608m/z	0.254673	Not_significant
0	77614.4	66962.7	90378	0	36389.4	54678.7	0	58738.8	22767	0.19667	0.387598	-1.36737	10.48_793.2047m/z	0.706262	Not_significant
3085.54	0	0	6791.3	0	0	0	0	2469.21	957.161	0.417922	0.387639	-1.36722	12.40_250.1496m/z	0.378905	Not_significant
10156.3	0	7723.47	0	1307.3	1695.95	2490.77	1439.3	4469.95	1733.33	0.374989	0.387775	-1.36671	4.97_318.1662m/z	0.425981	Not_significant
75062.7	246634	221199	207059	16046.7	54227.6	85362.2	135365	187489	72750.4	0.0528167	0.388025	-1.36578	15.03_771.4691m/z	1.27723	Not_significant
362722	34773.2	0	0	133044	6120.92	15123.3	0	99373.9	38571.9	0.553778	0.38815	-1.36531	17.28_615.4384m/z	0.256664	Not_significant
489197	224165	97441.1	149725	27773.6	139202	115918	90052.8	240132	93236.5	0.190034	0.388272	-1.36486	1.07_265.0158m/z	0.721168	Not_significant
11512.6	0	0	0	4473.38	0	0	0	2878.15	1118.35	0.600059	0.388563	-1.36378	6.94_259.2021m/z	0.221806	Not_significant
8596.48	7513.95	482.456	6065.49	4658.33	490.343	464.363	3192.89	5664.59	2201.48	0.159557	0.388639	-1.3635	6.16_106.0041m/z	0.797085	Not_significant
801.13	2206.73	2233.47	14671.9	2197.29	1574.35	3188.14	783.938	4978.3	1935.93	0.420151	0.388874	-1.36263	10.35_74.0961m/z	0.376595	Not_significant
19314	21946.2	18381.3	15897.8	0	0	7325.33	22104.2	18884.8	7357.37	0.111227	0.389592	-1.35997	12.22_645.0666m/z	0.953791	Not_significant
1202.11	3902.23	871.074	1439.28	96.7484	2730.29	0	62.0167	1853.67	722.264	0.284815	0.389639	-1.35979	1.07_72.9887m/z	0.545437	Not_significant
26717.4	22160	170001	17204.9	28735.4	6366.3	56126.1	828.522	59020.8	23014.1	0.413615	0.389932	-1.35871	14.13_313.2000m/z	0.383404	Not_significant
0	2894.23	4479	0	0	585.5	2293.64	0	1843.31	719.785	0.411415	0.390485	-1.35666	4.66_246.1452m/z	0.38572	Not_significant
112173	383923	0	95226.5	90891.8	58387.3	14307.6	67669.6	147831	57814.1	0.357532	0.391083	-1.35445	16.65_643.4643m/z	0.446686	Not_significant
0	0	30972.7	0	10380.7	1776.45	0	0	7743.18	3039.3	0.597089	0.392512	-1.34919	15.78_282.1948m/z	0.223961	Not_significant
9168.77	12079.4	27941.8	0	0	1553.2	17764.1	0	12297.5	4829.33	0.345715	0.392708	-1.34847	15.07_427.3214m/z	0.461282	Not_significant
18945.4	17808.9	20416.5	0	0	0	22453.2	0	14292.7	5613.3	0.285259	0.392739	-1.34836	11.96_480.2573n	0.544761	Not_significant
656676	96913.9	0	104713	250864	49331.5	37596.5	0	214576	84448	0.462408	0.393558	-1.34535	17.16_498.4014m/z	0.334974	Not_significant
16922.6	17425.2	19595.7	22201.2	7014.58	0	0	23005.3	19036.2	7504.96	0.121431	0.394247	-1.34283	11.96_566.6822m/z	0.915672	Not_significant
174786	51533.1	22101	0	97992.2	0	0	0	62105.1	24498	0.451108	0.394461	-1.34205	17.03_415.3026m/z	0.345719	Not_significant
10309.2	2410.28	16975.3	11604.4	0	5984.05	6816.07	3494.57	10324.8	4073.67	0.130195	0.394553	-1.34171	10.48_191.0404m/z	0.885404	Not_significant
20250.7	11210.1	35347.1	37144.4	0	22568.1	18504.6	0	25988.1	10268.2	0.118375	0.395111	-1.33967	11.08_671.3293m/z	0.926741	Not_significant
36493.3	1629.21	5710.73	2667.51	1024.56	3361.52	8781.03	5223.08	11625.2	4597.55	0.464705	0.395482	-1.33832	5.25_483.2298m/z	0.332822	Not_significant
336444	14223.7	44640.5	288057	138705	24900.2	47216.6	59628.1	170841	67612.6	0.304714	0.395763	-1.33729	16.65_686.4842n	0.516108	Not_significant
11029.6	12969.5	9530.93	16437.1	868.287	0	18960	0	12491.8	4957.07	0.206877	0.396826	-1.33342	11.13_674.2099m/z	0.684288	Not_significant
15951.4	0	21317	9363.13	0	0	10983.4	7529.99	11657.9	4628.34	0.247418	0.397014	-1.33274	13.12_246.1966m/z	0.606569	Not_significant
94842	135217	233857	189196	18961.7	45168.4	168335	27060.5	163278	64881.5	0.0787089	0.397367	-1.33145	10.93_307.0829m/z	1.10398	Not_significant
0	0	23329.8	0	0	0	0	9271.39	5832.44	2317.85	0.605903	0.397406	-1.33131	4.55_453.1501m/z	0.217597	Not_significant
114286	22359.7	10667.6	22195.2	29991.9	9951.93	27422.9	0	42377	16841.7	0.37477	0.397425	-1.33124	4.55_452.1688m/z	0.426235	Not_significant
1.69383e+06	3.89424e+06	380184	1.3253e+06	617143	747131	1.10582e+06	430285	1.82339e+06	725094	0.236832	0.397663	-1.33038	16.01_758.4815m/z	0.625559	Not_significant
0	1389.1	78947.8	0	0	0	22446.8	9535.22	20084.2	7995.5	0.589006	0.398099	-1.3288	9.29_398.2440m/z	0.22988	Not_significant
2288.62	2445.99	0	1319.61	525.884	1888	0	0	1513.56	603.472	0.254159	0.398712	-1.32658	10.31_443.1768m/z	0.594895	Not_significant
126199	332230	233222	140832	166569	4429.57	68656.1	92460.9	208121	83028.8	0.0806486	0.398945	-1.32574	7.16_330.5661m/z	1.0934	Not_significant
1571.01	0	8004.81	0	0	0	0	0	2393.96	955.286	0.50534	0.399041	-1.32539	8.19_251.1503m/z	0.296416	Not_significant
573644	255729	551361	208334	87814.1	221879	215784	109106	397267	158646	0.0835223	0.399343	-1.3243	15.12_277.1805m/z	1.0782	Not_significant
488393	81814.3	201006	27854.5	121629	61052.4	103937	32721.6	199767	79835	0.329901	0.399641	-1.32322	16.34_279.2322m/z	0.481617	Not_significant
5792.96	3321	2891.69	8530.88	0	0	8227.71	0	5134.13	2056.93	0.261072	0.400638	-1.31963	11.32_315.0501m/z	0.58324	Not_significant
60636.1	15532.2	8519.25	87195.8	17035.9	20324.7	0	31508.5	42970.8	17217.3	0.268714	0.400674	-1.3195	16.54_89.0595m/z	0.57071	Not_significant
1.13017e+06	15069.9	0	135557	488606	24885.5	0	0	320198	128373	0.552613	0.400917	-1.31862	17.81_818.5783m/z	0.257579	Not_significant
485049	21891.6	7516.52	64096.1	173285	58734.9	0	0	144638	58005	0.516612	0.401035	-1.3182	17.43_768.9971m/z	0.286835	Not_significant
0	0	0	2605.78	1045.39	0	0	0	651.446	261.348	0.608409	0.401182	-1.31767	5.07_169.1331m/z	0.215805	Not_significant
4329.35	0	0	6182.55	2027.24	0	2191.46	0	2627.97	1054.68	0.403008	0.401327	-1.31715	9.32_312.2015m/z	0.394686	Not_significant
0	21021.8	0	19159	0	3661.46	0	12470.4	10045.2	4032.95	0.403382	0.401481	-1.3166	7.30_379.2201m/z	0.394283	Not_significant
0	0	3684.25	0	0	0	1479.51	0	921.063	369.878	0.608671	0.401577	-1.31625	15.87_316.1976m/z	0.215617	Not_significant
56024.5	33888.6	0	0	32322.3	0	0	3822.12	22478.3	9036.11	0.435847	0.401993	-1.31476	16.43_291.2528m/z	0.360666	Not_significant
10046.4	17866.8	4781.73	0	0	7772.16	0	5389.66	8173.72	3290.46	0.313302	0.402565	-1.31271	5.85_489.0845m/z	0.504037	Not_significant
0	8929.42	6313.53	6632.4	0	1871.11	5474.83	1479.01	5468.84	2206.24	0.205428	0.40342	-1.30964	12.26_277.0867m/z	0.687341	Not_significant
0	0	0	0	1431.14	0	16.3439	81.4476	946.794	382.233	0.205194	0.403713	-1.3086	8.88_162.5549m/z	0.687834	Not_significant
169751	1.35483e+06	242050	99241.7	56949.7	442846	253520	0	466469	188329	0.430011	0.403733	-1.30853	18.06_816.5070n	0.36652	Not_significant
0	0	9656.12	0	0	0	0	0	2414.03	974.884	0.593056	0.403841	-1.30814	6.12_519.1042m/z	0.226904	Not_significant
1253.67	0	1237.89	1280.27	1523.97	0	0	0	942.955	380.992	0.300151	0.40404	-1.30743	1.94_109.0492m/z	0.52266	Not_significant
7604.1	1691.27	5474.16	3954.47	2937.2	0	4100.94	541.582	4681	1894.93	0.131498	0.404813	-1.30467	8.14_187.0770m/z	0.881082	Not_significant
0	0	0	0	0	1536.69	0	0	948.976	384.172	0.237874	0.404828	-1.30462	17.66_487.3612m/z	0.623653	Not_significant
19036.3	8364.12	14704.7	36412.8	6724.3	12525.3	5416.93	7153.61	19629.5	7955.04	0.145601	0.40526	-1.30308	10.22_526.7622m/z	0.836835	Not_significant
10354.6	32382.2	40415.8	31642.2	0	2465.91	44115.3	0	28698.7	11645.3	0.235315	0.405778	-1.30124	7.97_320.0774m/z	0.62835	Not_significant
2458.58	2549.35	0	0	2032.57	0	0	0	1251.98	508.143	0.435764	0.40587	-1.30091	16.78_129.0672m/z	0.360749	Not_significant
31662	60868.6	41368.4	26342.9	41137.9	0	12454	11490.2	40060.4	16270.5	0.0870109	0.406149	-1.29992	6.99_943.9903m/z	1.06043	Not_significant
0	0	0	0	1423.2	0	93.715	0	933.709	379.229	0.21001	0.406154	-1.2999	9.66_326.2074m/z	0.677759	Not_significant
2659.42	0	4559.78	2246.72	0	0	0	0	2366.48	962.025	0.23043	0.406522	-1.2986	17.12_816.0393m/z	0.637461	Not_significant
9226.87	0	0	0	0	0	0	0	2306.72	938.747	0.594898	0.406962	-1.29703	15.91_247.2059m/z	0.225557	Not_significant
18132.8	8412.91	31016.6	24118.8	9005.85	8004.66	7566.95	8686.33	20420.3	8315.95	0.0853339	0.407239	-1.29605	4.07_298.1154m/z	1.06888	Not_significant
2552.51	98364.8	148765	63952.9	0	17238.6	77528.3	33013.1	78408.8	31945	0.245138	0.407416	-1.29543	9.29_469.0446m/z	0.61059	Not_significant
63879.9	56045	182591	108023	41150.5	0	76787.9	49469.8	102635	41852	0.129836	0.407777	-1.29415	11.96_572.9895m/z	0.886605	Not_significant
0	6153.82	0	5879.89	0	0	0	4918.53	3008.43	1229.63	0.438784	0.40873	-1.29078	14.28_425.2190m/z	0.357749	Not_significant
0	0	6070.41	3281.57	0	0	0	0	2338	955.724	0.415022	0.408779	-1.29061	11.08_287.2350m/z	0.381929	Not_significant
203314	170952	268487	172391	39915.6	26509.8	225724	41206.9	203786	83339.1	0.079758	0.408954	-1.28999	12.81_582.3048n	1.09823	Not_significant
40632	96988.5	71096.6	28483.3	3291.93	14366.9	51805.1	27682.1	59300.1	24286.5	0.116007	0.409552	-1.28788	6.07_436.0112n	0.935516	Not_significant
14773.5	5561.01	1988.97	26669.2	670.56	16896.1	2461.21	43.9109	12248.2	5017.95	0.332614	0.40969	-1.2874	1.17_466.7345m/z	0.47806	Not_significant
1288.51	4335.3	1024.91	1342.89	1710.68	1565.44	0	0	1997.9	819.032	0.254435	0.409946	-1.2865	16.15_387.7239m/z	0.594422	Not_significant
25037.9	67799.8	50906.6	27686.4	22455.6	0	23381.5	24607.8	42857.7	17611.2	0.0860647	0.410924	-1.28306	9.37_196.0213m/z	1.06517	Not_significant
0	1513.54	2715.56	1277.65	0	0	2264.45	0	1376.69	566.112	0.346619	0.411213	-1.28204	16.34_81.0695m/z	0.460147	Not_significant
1.02304e+06	0	0	168794	484833	0	0	5334.17	297958	122542	0.552777	0.411272	-1.28184	17.72_726.5010m/z	0.25745	Not_significant
35078.8	126478	201364	142879	9250.51	24199	162468	12526.7	126450	52111.1	0.191592	0.412108	-1.2789	11.42_773.1602m/z	0.717624	Not_significant
286229	78822.1	0	123947	143238	33442.8	11626.6	13216.4	122249	50380.9	0.343978	0.412116	-1.27888	17.03_481.3749m/z	0.46347	Not_significant
99886.7	121230	207390	303500	72571.7	0	113555	116028	183002	75538.7	0.103906	0.412776	-1.27657	11.90_573.3331m/z	0.983361	Not_significant
83437.4	84165	18667	112804	29873.6	7610.69	17753.6	68538.3	74768.4	30944	0.124277	0.413865	-1.27277	7.72_529.1348m/z	0.905609	Not_significant
870117	671654	380862	241245	789969	687.85	58117.3	47400.6	540970	224044	0.231939	0.414152	-1.27177	15.07_415.2373m/z	0.634625	Not_significant
0	105469	185122	104139	0	26207.3	86695.4	50681.2	98682.5	40896	0.23743	0.41442	-1.27084	10.43_316.0459m/z	0.624464	Not_significant
45746.4	32114.4	16296.3	29376.8	0	19936.4	25040.2	6230.94	30883.5	12801.9	0.0746999	0.414523	-1.27048	14.42_417.2191m/z	1.12668	Not_significant
8617.26	11683	17764.1	7003.55	5639.82	4571.55	5742.24	2749.84	11267	4675.86	0.0643162	0.415006	-1.2688	4.97_135.0661m/z	1.19168	Not_significant
126813	27868.3	3646.79	22015.7	57010	16484.3	1383.25	0	45085.9	18719.4	0.43627	0.415194	-1.26814	16.86_1501.9699n	0.360245	Not_significant
44877.5	25642.7	31210.4	69139.8	11423.2	17495	29917.1	12149	42717.6	17746.1	0.0758804	0.415427	-1.26733	12.05_602.3400m/z	1.11987	Not_significant
29384.7	0	10250.2	45080.7	23733.6	0	0	11479.8	21178.9	8803.34	0.334226	0.415665	-1.26651	9.75_473.2767m/z	0.475959	Not_significant
0	0	9256.81	0	0	0	0	0	2314.2	963.939	0.600551	0.416532	-1.2635	9.32_284.0088m/z	0.22145	Not_significant
71385.1	121200	0	43061.9	1172.14	7058.79	79566.5	10419.5	58911.7	24554.2	0.319773	0.416798	-1.26258	14.64_710.3966m/z	0.495159	Not_significant
0	0	0	0	0	1618.48	0	4.93167	973.432	405.853	0.254902	0.41693	-1.26212	2.69_434.1206m/z	0.593627	Not_significant
9655.56	890.11	0	0	2694.26	707.196	995.445	0	2636.42	1099.23	0.565643	0.416939	-1.26209	17.62_394.3536m/z	0.247458	Not_significant
253996	85310	95060.9	35842	46443.6	26297.6	88123.4	35616.8	117552	49120.4	0.246381	0.41786	-1.25891	14.51_211.1694m/z	0.608392	Not_significant
11354	9534.46	20829.5	7864.03	0	0	20723.7	0	12395.5	5180.92	0.281681	0.417968	-1.25854	13.58_190.0870m/z	0.550242	Not_significant
3348.76	24673.3	3914.23	1844.48	1179.81	3743.88	8783.12	415.135	8445.21	3530.49	0.444037	0.418046	-1.25827	18.12_398.2106m/z	0.352581	Not_significant
9978.59	19184.8	23335.3	9915.97	4271.58	0	16942.1	4897.71	15603.7	6527.84	0.117395	0.418353	-1.25721	13.08_267.1244m/z	0.930352	Not_significant
58453.7	109972	249958	90920.9	33205.3	50697.7	40284	88920.1	127326	53276.8	0.177641	0.418428	-1.25695	4.78_192.0334m/z	0.750456	Not_significant
272909	200460	456577	562843	306575	67730.3	96062.1	154716	373197	156271	0.0781117	0.418736	-1.25589	9.61_808.1572n	1.10728	Not_significant
0	22504.8	10990.5	86444.2	4603.19	22293	13081.3	10289.7	29984.9	12566.8	0.438129	0.419104	-1.25462	18.06_594.2779m/z	0.358398	Not_significant
52206.4	45452.1	49771	55799.5	11666.5	16655	56853.7	0	50807.2	21293.8	0.0950139	0.41911	-1.2546	13.67_319.2623m/z	1.02221	Not_significant
21958.4	20334.1	23300.2	0	8074.15	6342.99	4696.68	8392.17	16398.2	6876.5	0.181417	0.419346	-1.25379	11.70_516.9791m/z	0.741322	Not_significant
2125.3	6779.49	0	0	0	0	0	0	2226.2	933.821	0.477927	0.419469	-1.25336	17.34_149.0960m/z	0.320638	Not_significant
21047.5	17906.5	6867.34	15445.4	0	4394.96	21330.4	0	15316.7	6431.35	0.194407	0.419892	-1.25191	14.85_213.0397m/z	0.711288	Not_significant
6750.62	4567.13	10993.8	11676.6	0	2648.03	6531.51	5094.89	8497.06	3568.61	0.0701753	0.419981	-1.2516	9.25_613.2499m/z	1.15382	Not_significant
2.51816e+06	130176	205209	219969	1.17028e+06	22659.8	78425.6	20698.5	768379	323016	0.527207	0.420387	-1.25021	17.58_280.2640m/z	0.278019	Not_significant
19942.5	47591.7	42505	72605	19861.6	21945.1	26482.1	8566.57	45661.1	19213.9	0.08688	0.420793	-1.24882	1.43_307.0427m/z	1.06108	Not_significant
0	0	7965.96	11055.8	0	1779.43	6235.66	0	4755.44	2003.77	0.430129	0.421364	-1.24686	10.39_317.0502m/z	0.366401	Not_significant
1212.85	0	318.062	2275.71	0	0	0	1605.17	951.655	401.292	0.430968	0.421678	-1.24579	4.84_215.1025m/z	0.365555	Not_significant
51625.3	0	23857.9	0	0	17769.3	14069.7	0	18870.8	7959.76	0.454598	0.421802	-1.24536	12.61_416.2337m/z	0.342373	Not_significant
1.36912e+06	1.31335e+06	795116	135807	1.20332e+06	500.878	125967	195563	903348	381337	0.238258	0.422137	-1.24422	15.12_350.2599m/z	0.622953	Not_significant
2877.94	0	0	7262.36	0	0	4284.94	0	2535.07	1071.24	0.501458	0.422566	-1.24275	11.32_476.6010m/z	0.299766	Not_significant
6034.33	1509.31	0	3551.55	2664.53	2026.49	0	0	2773.8	1172.75	0.332921	0.422797	-1.24196	15.96_283.1759m/z	0.477659	Not_significant
174054	125237	72412	69958.2	68893.7	25511.6	80032.1	12296.6	110415	46683.5	0.0824636	0.4228	-1.24195	16.54_423.2881m/z	1.08374	Not_significant
5033.83	3547.77	9102.4	4485.59	0	0	9380.57	0	5542.4	2345.14	0.286267	0.423128	-1.24084	15.96_301.2504m/z	0.543228	Not_significant
19564	51562.6	112084	430136	0	61801.2	162789	34938.2	153337	64882.1	0.430886	0.423135	-1.24081	16.95_683.4632m/z	0.365638	Not_significant
0	0	42571.2	0	0	0	18025.9	0	10642.8	4506.49	0.623297	0.42343	-1.2398	7.86_164.1432m/z	0.205305	Not_significant
0	207518	0	0	0	27628.3	38657	21625.3	51879.4	21977.7	0.607189	0.423629	-1.23913	15.46_605.3819m/z	0.216676	Not_significant
2013.52	6800.77	3676.21	0	3034.27	0	1526.76	732.755	3122.63	1323.45	0.315381	0.423825	-1.23846	9.32_224.5207m/z	0.501165	Not_significant
18059.6	4599.38	0	0	0	1171.37	5775.91	2659.36	5664.75	2401.66	0.509375	0.423966	-1.23798	10.18_597.2817m/z	0.292963	Not_significant
868065	205146	0	63759.6	278593	193596	0	9943.89	284243	120533	0.484066	0.424051	-1.23769	15.87_360.3629m/z	0.315095	Not_significant
0	8319.76	14002.5	2427.57	0	1557.02	7135.87	1815.44	6187.47	2627.08	0.361873	0.424581	-1.23589	18.12_243.2100m/z	0.441443	Not_significant
117858	24808.4	0	17228	60237.4	0	0	7677.83	39973.6	16978.8	0.483176	0.424751	-1.23531	15.60_443.1960m/z	0.315895	Not_significant
0	8950.84	0	0	0	0	0	0	2237.71	951.155	0.605623	0.425058	-1.23427	12.05_582.3472m/z	0.217798	Not_significant
1.24155e+06	233515	250105	138575	203755	203849	165334	219483	465937	198105	0.378399	0.425176	-1.23387	13.28_197.1543m/z	0.42205	Not_significant
16765.2	6325.38	16927.9	11502.5	0	7457.61	12476.2	1999.77	12880.2	5483.39	0.0986016	0.425721	-1.23202	10.62_912.2819m/z	1.00612	Not_significant
0	0	0	0	1233.88	0	364.832	0	937.986	399.677	0.161463	0.426102	-1.23073	14.18_319.3031m/z	0.791928	Not_significant
992.35	1250.37	0	139.576	1016.93	0	0	0	595.575	254.233	0.427896	0.42687	-1.22813	16.34_336.1935m/z	0.368662	Not_significant
117990	32740.1	74966.7	32175.1	28299.5	31839.3	28146.2	21807.3	64468.1	27523.1	0.168448	0.426926	-1.22794	13.08_211.1350m/z	0.773533	Not_significant
83202.8	214682	127822	80370.7	57508.1	30620.8	59399.5	68541.8	126519	54017.5	0.100423	0.426951	-1.22786	5.74_266.0645n	0.998167	Not_significant
12.1715	46.6725	15.8591	26.3523	838.72	341.885	0	441.139	949.218	405.436	0.0509407	0.427126	-1.22727	9.20_227.1192m/z	1.29293	Not_significant
8297.45	26978.5	18211.6	51115.9	1479.23	6148.38	37071	0	26150.8	11174.6	0.281347	0.427315	-1.22663	12.61_566.3088m/z	0.550757	Not_significant
124816	23249.4	7364.5	12362.7	62458.3	4390.14	0	4878.33	41948.1	17931.7	0.483815	0.427473	-1.22609	16.95_531.3511m/z	0.31532	Not_significant
34457.6	20128.4	41190.8	19336.3	13465.9	0	23836.2	11918.4	28778.2	12305.1	0.0647801	0.427585	-1.22572	4.50_487.1216m/z	1.18856	Not_significant
23608.4	59666.8	59861.3	58354.9	2525.5	3288.87	46472.5	33893	50372.8	21545	0.0910504	0.42771	-1.22529	4.26_194.9603m/z	1.04072	Not_significant
414.231	3433.54	5464.45	2711.96	2886.72	0	423.331	1835.49	3006.04	1286.39	0.221525	0.427933	-1.22454	10.66_130.5332m/z	0.654577	Not_significant
611.166	2231.78	0	0	97.7596	0	1120.02	0.0457438	710.736	304.457	0.527279	0.428369	-1.22307	6.89_213.0585m/z	0.27796	Not_significant
616104	275754	573625	176626	224206	178076	165600	135677	410527	175890	0.118257	0.428448	-1.22281	15.07_295.1929m/z	0.927172	Not_significant
53786.4	30472	6582.1	12814	9830.34	0	34582.5	0	25913.6	11103.2	0.312718	0.42847	-1.22273	17.58_352.3215m/z	0.504848	Not_significant
585928	0	0	114807	267032	0	0	33426.6	175184	75114.6	0.548802	0.428776	-1.2217	17.43_685.5108m/z	0.260584	Not_significant
19068.4	137561	0	17727.7	41337.8	19139.4	0	14304.4	43589.2	18695.4	0.496119	0.4289	-1.22129	16.29_770.4741m/z	0.304414	Not_significant
0	0	0	2382.31	0	32.7153	989.068	0	595.578	255.446	0.625372	0.428904	-1.22127	13.92_570.3983n	0.203862	Not_significant
1550.42	0	0	7344.52	0	0	0	531.258	2223.73	953.951	0.519606	0.428986	-1.221	3.72_107.9969m/z	0.284326	Not_significant
0	0	12982.3	0	2413.11	0	3160.04	0	3245.56	1393.29	0.61453	0.42929	-1.21998	15.21_286.2738m/z	0.211457	Not_significant
5499.78	4631.86	4698.82	1176.34	2266.99	0	4604.62	0	4001.7	1717.9	0.170148	0.429293	-1.21997	10.66_177.0901m/z	0.769172	Not_significant
0	232419	0	0	0	99819.4	0	0	58104.8	24954.8	0.62738	0.42948	-1.21934	17.34_1512.0040m/z	0.20247	Not_significant
74748.5	37849.3	0	68122.6	36855.3	13964.4	0	26932.4	45180.1	19438	0.239734	0.430235	-1.2168	16.15_280.2634m/z	0.620271	Not_significant
0	104552	11397.5	205.22	15612.8	18003.2	16360.3	0	29038.6	12494.1	0.562739	0.430259	-1.21672	17.16_597.4245m/z	0.249693	Not_significant
50508.2	18099.7	64103.8	43461	0	0	75830.4	0	44043.2	18957.6	0.297395	0.430432	-1.21614	13.03_839.2189m/z	0.526667	Not_significant
28430.1	35672.7	9330.72	22435.5	0	14970.6	9278.59	17025	23967.2	10318.5	0.0961359	0.430526	-1.21583	4.66_286.1182m/z	1.01711	Not_significant
372451	33423	0	57262.8	167111	22858.3	0	9457.59	115784	49856.8	0.523831	0.430601	-1.21558	17.03_454.3749m/z	0.280809	Not_significant
52401.5	42400.3	38445.4	42706.8	23387.9	0	50088.7	2339.3	43988.5	18954	0.117911	0.430885	-1.21462	15.87_321.2643m/z	0.928445	Not_significant
6059.63	0	10795.7	6102.45	0	7575.5	2336.74	0	5739.45	2478.06	0.296914	0.431759	-1.2117	4.01_279.1012m/z	0.527369	Not_significant
4759.02	6388.6	6349.13	5221.15	9812.06	0	0	0	5679.47	2453.01	0.280927	0.431909	-1.2112	9.75_758.6952m/z	0.551407	Not_significant
14276.6	0	7712.74	13157.8	5131.43	2204.46	7282.24	580.584	8786.78	3799.68	0.233488	0.432431	-1.20946	12.22_558.3489m/z	0.631735	Not_significant
155384	0	0	4789.21	69309.9	0	0	0	40043.4	17327.5	0.617721	0.432718	-1.2085	17.90_131.0014m/z	0.209207	Not_significant
623616	140443	96035.2	178649	222009	85622.2	118865	23047	259686	112386	0.323403	0.432776	-1.20831	17.66_393.2800m/z	0.490256	Not_significant
5437.16	0	6414.12	0	104.8	93.7767	3342.81	1599.12	2962.82	1285.13	0.422444	0.433752	-1.20506	11.76_433.1813m/z	0.374231	Not_significant
6228.64	0	2758.33	877.617	0	0	4282.57	0	2466.15	1070.64	0.456526	0.434136	-1.20378	13.08_596.3636m/z	0.340534	Not_significant
1.20819e+06	231507	187597	379096	324504	348194	133364	65250.1	501599	217828	0.326347	0.434267	-1.20334	17.43_1342.8396n	0.486321	Not_significant
14539.7	10832.8	0	5960.97	530.149	4747.6	6971.97	1360.44	7833.37	3402.54	0.268172	0.434365	-1.20302	1.07_160.9933m/z	0.571586	Not_significant
0	840.033	3831.67	8962.72	0	780.657	4194.18	947.502	3408.61	1480.58	0.433438	0.434366	-1.20302	3.72_150.0252m/z	0.363074	Not_significant
166329	184855	31160.5	0	0	29899.5	136296	0	95586.2	41548.8	0.383129	0.434673	-1.202	14.64_652.3686n	0.416655	Not_significant
39480.8	51287.4	5809.91	0	26361.4	0	0	15648.5	24144.5	10502.5	0.38293	0.434984	-1.20097	6.99_424.1215m/z	0.41688	Not_significant
10165.6	3560.22	8893.54	7692.03	2481.44	3244.95	7483.79	0	7577.86	3302.55	0.0899855	0.435815	-1.19821	12.16_231.1390m/z	1.04583	Not_significant
8476.9	0	0	0	0	0	0	0	2119.23	924.365	0.612278	0.436181	-1.197	15.03_550.2956m/z	0.213051	Not_significant
8504.22	0	9801.89	0	7992.41	0	0	0	4576.53	1998.1	0.469462	0.436598	-1.19562	13.23_356.1866m/z	0.3284	Not_significant
50105.9	40000.4	20613	41702.9	0	33549.6	18017.1	14988.6	38105.5	16638.8	0.0604624	0.436651	-1.19545	17.47_849.0387m/z	1.21851	Not_significant
10055.9	0	10424.5	23409.2	19166.9	0	0	0	10972.4	4791.73	0.397171	0.436708	-1.19526	6.16_177.0909m/z	0.401023	Not_significant
8690.69	0	0	0	0	0	0	0	2172.67	950.228	0.612988	0.437354	-1.19313	11.90_561.0051m/z	0.212548	Not_significant
39884.2	35064.4	51529.6	0	0	10131.4	34590	10605.4	31619.5	13831.7	0.236558	0.437442	-1.19284	8.94_465.1659m/z	0.626062	Not_significant
0	11370	33148.9	0	3146.42	0	16346.9	0	11129.7	4873.34	0.509809	0.437867	-1.19143	8.08_182.0274m/z	0.292592	Not_significant
0	30752.1	6869.34	1353.78	0	7268.73	9807.96	0	9743.8	4269.17	0.513257	0.438143	-1.19053	14.38_477.2261m/z	0.289666	Not_significant
17193.6	32439.8	89125.8	58285.3	10331.8	21576.8	38069.2	16382.9	49261.1	21590.2	0.178886	0.43828	-1.19007	1.55_94.9293m/z	0.747424	Not_significant
3398.4	19660.7	13731.6	12509.8	0	7052.18	12051.7	2535	12325.1	5409.71	0.159969	0.438918	-1.18798	18.16_630.5072m/z	0.795963	Not_significant
4933.84	3878.26	6790.74	3510.2	0	0	6821.96	1575.71	4778.26	2099.42	0.202955	0.439369	-1.1865	13.12_208.1413m/z	0.6926	Not_significant
592242	728737	2.46742e+06	3.40416e+06	955843	624312	661362	922567	1.79814e+06	791021	0.237859	0.439911	-1.18472	17.38_811.6072n	0.62368	Not_significant
359387	354524	409795	271430	93343.9	120151	365579	35427.1	348784	153625	0.0687079	0.44046	-1.18292	14.85_505.2790m/z	1.16299	Not_significant
328.563	0	0	0	4.96192	1321.75	0	370.094	962.413	424.203	0.182412	0.44077	-1.1819	7.82_247.0854m/z	0.738946	Not_significant
10706.8	20133.4	21016.6	0	1896.76	0	20963	0	12964.2	5714.95	0.345541	0.440826	-1.18172	6.67_360.1116m/z	0.461501	Not_significant
0	77384.9	14789.2	18423.3	25827.3	0	23022.9	0	27649.4	12212.5	0.450029	0.441693	-1.17888	9.80_793.2115m/z	0.346759	Not_significant
0	7742.87	0	948.187	0	771.926	0	0	2172.76	959.706	0.562796	0.441698	-1.17887	17.21_91.0390m/z	0.249649	Not_significant
0	7819.33	0	9859.74	0	7811.18	0	0	4419.77	1952.79	0.477346	0.441832	-1.17843	12.01_570.0077m/z	0.321167	Not_significant
0	0	0	0	0	1645.14	0	0	930.27	411.285	0.296227	0.442114	-1.17751	13.37_429.2145m/z	0.528376	Not_significant
3271.47	8104.04	13272	16257	8553.22	3107.22	6439.08	0	10226.1	4524.88	0.155016	0.442483	-1.17631	15.31_236.1145m/z	0.809623	Not_significant
34538.3	33697.8	51534.6	39179.1	13139.7	0	13860.3	43456.8	39737.5	17614.2	0.0902544	0.443264	-1.17376	11.96_566.3457m/z	1.04453	Not_significant
1.01096e+06	113651	144269	25141.2	158667	183400	55804.1	176590	323505	143615	0.493721	0.443935	-1.17158	13.28_179.1435m/z	0.306519	Not_significant
45448.3	26261.7	52304.8	25563.2	3639.31	26211.3	12559	24017.5	37394.5	16606.8	0.0541337	0.444097	-1.17105	13.23_297.1808m/z	1.26653	Not_significant
2821.43	1607.98	0	0	0	1970.58	0	0	1107.35	492.645	0.496653	0.444885	-1.16849	9.43_226.1111m/z	0.303947	Not_significant
1.06108e+07	3.95985e+06	4.12542e+06	5.59881e+06	2.69794e+06	2.16956e+06	4.13732e+06	1.80582e+06	6.07372e+06	2.70266e+06	0.115647	0.444976	-1.1682	17.03_520.3405m/z	0.936865	Not_significant
79029.2	52501.9	24583.8	60127.2	21915.8	15076.2	34891.1	24340.9	54060.5	24056	0.0706851	0.444983	-1.16818	11.64_507.6450m/z	1.15067	Not_significant
0	46293	16935.6	24328	617.677	883.602	35762.8	1762.33	21889.1	9756.61	0.384807	0.445728	-1.16576	17.96_255.2119m/z	0.414757	Not_significant
9819.46	0	0	0	0.150213	4376.68	0	0	2454.86	1094.21	0.638409	0.44573	-1.16576	7.04_349.1281m/z	0.194901	Not_significant
32139.4	39416.5	59918.3	56175.5	1681.61	5186.42	48145.6	28633.5	46912.4	20911.8	0.0971588	0.445762	-1.16566	14.81_275.2364m/z	1.01252	Not_significant
1.04679e+06	467356	225800	338236	79556.7	331467	293581	222338	519544	231736	0.214674	0.446036	-1.16477	1.07_201.0000n	0.668221	Not_significant
53589	25492.8	36521.7	19532.5	7731.39	12916.6	30207.7	9503.42	33784	15089.8	0.091259	0.446655	-1.16277	3.30_96.0458n	1.03972	Not_significant
70405.8	227177	143473	0	99950.6	44408.7	18653.6	34017.1	110264	49257.5	0.308256	0.446724	-1.16254	17.96_289.2165m/z	0.511088	Not_significant
24168.7	13248.6	5963.84	9529.49	0	9931.89	6537.69	7175.09	13227.7	5911.17	0.167517	0.44688	-1.16204	1.07_53.0182m/z	0.775941	Not_significant
10999.5	23525.6	51572.5	25621.1	49926	0	0	0	27929.7	12481.5	0.351017	0.44689	-1.16201	16.60_297.2785m/z	0.454672	Not_significant
117748	102830	49565.6	44865.1	27840.8	11115.9	101989	0	78752.3	35236.4	0.192684	0.447433	-1.16026	14.81_463.3053m/z	0.715154	Not_significant
157.171	143879	3137.54	138843	0	75851.2	2338.48	49794	71504.4	31995.9	0.421625	0.447468	-1.16014	16.20_372.3456m/z	0.375073	Not_significant
112706	53507.6	49950.1	81621.9	13403.5	40792.6	50574.2	28565.9	74446.3	33334	0.0601372	0.447759	-1.1592	15.36_382.2514n	1.22086	Not_significant
31485.2	299569	499703	698248	22544.1	276391	383531	2357.1	382251	171206	0.269553	0.447888	-1.15879	16.01_431.3876m/z	0.569355	Not_significant
383873	299385	456656	332321	133508	115638	374973	35652.4	368059	164943	0.0620833	0.448143	-1.15797	10.75_317.0301m/z	1.20703	Not_significant
5621.27	3065.47	0	0	0	0	0	0	2171.68	974.259	0.44285	0.448619	-1.15644	6.78_430.1337m/z	0.353743	Not_significant
3172.72	0	0	450.828	0	1627.47	0	0	905.886	406.867	0.591094	0.449137	-1.15477	6.46_447.2370m/z	0.228344	Not_significant
13008.2	19054.9	29171.8	32957.1	11595.2	5933.1	21546.1	3331.23	23548	10601.4	0.0788349	0.450205	-1.15135	7.47_375.0700m/z	1.10328	Not_significant
19470	89648.4	22170.5	29676.2	25463.5	0	17836.1	29219.8	40241.3	18129.9	0.284461	0.450529	-1.15031	9.75_568.1745m/z	0.545977	Not_significant
709991	507394	785458	773733	96551.6	189454	827012	138919	694144	312984	0.110339	0.450892	-1.14915	13.08_512.2992n	0.957272	Not_significant
9169.84	25323.8	0	6983.97	0	2506.43	13739.5	2476.05	10369.4	4680.49	0.400986	0.451375	-1.1476	14.68_486.2941m/z	0.396871	Not_significant
15143.7	9387.83	9173.43	21523.7	6540.37	4948.8	9371.91	4079.59	13807.2	6235.17	0.0748086	0.451589	-1.14692	13.47_302.6330m/z	1.12605	Not_significant
0	3139	0	5213.6	0	0	0	0	2088.15	943.24	0.436301	0.451711	-1.14653	16.78_558.4637n	0.360213	Not_significant
185955	286976	260953	120771	97691.3	101648	78605.9	108260	213664	96551.4	0.0508286	0.451884	-1.14597	6.99_686.2346n	1.29389	Not_significant
1.79154e+06	1.60648e+06	1.35065e+06	1.53109e+06	189026	176229	1.37278e+06	1.10023e+06	1.56994e+06	709565	0.0639939	0.451969	-1.1457	13.08_291.1963m/z	1.19386	Not_significant
2785.8	17543.4	8534.37	8584.57	1648.17	3268	10534.3	1474.96	9362.05	4231.36	0.222828	0.45197	-1.1457	15.31_259.2827m/z	0.65203	Not_significant
6743.57	13899.2	4517.65	2233.88	0	5777.28	2109.28	4510.21	6848.58	3099.19	0.249313	0.452531	-1.14391	5.13_172.9559m/z	0.603255	Not_significant
249778	366140	562922	138528	3786.56	33878.1	558647	0	329342	149078	0.320036	0.452654	-1.14352	17.12_381.2435m/z	0.494801	Not_significant
18312.7	7634.77	25631.9	38320.5	784.751	23943.9	12597.3	3380.32	22475	10176.6	0.19132	0.452796	-1.14307	7.36_321.0628m/z	0.718239	Not_significant
64814.8	49822.7	98606.8	116108	43130.8	22817.6	52713.4	30717.8	82338.2	37344.9	0.0518667	0.453555	-1.14065	10.27_916.2336m/z	1.28511	Not_significant
21903.4	13501.3	39400.4	37496.8	16336.3	0	4594.41	30030.5	28075.5	12740.3	0.145586	0.453788	-1.13991	9.93_476.7475m/z	0.836881	Not_significant
0	8167.7	0	0	0	0	0	0	2041.92	927.27	0.623126	0.454116	-1.13887	9.50_384.2220m/z	0.205424	Not_significant
8309.57	2671.31	10159.7	1416.09	2282.96	1419.16	3070.86	3477.2	5639.17	2562.54	0.244626	0.454419	-1.13791	13.12_317.2760m/z	0.611497	Not_significant
9836.34	17852.2	0	31071	7940.77	0	9712.23	9064.01	14689.9	6679.25	0.31778	0.454684	-1.13706	11.32_736.4268m/z	0.497873	Not_significant
488407	53791	24337.2	47589.3	203478	11502	140.349	64116.6	153531	69809.3	0.527439	0.454692	-1.13704	16.43_694.4951m/z	0.277828	Not_significant
153050	2110.99	44342.3	85073.2	1614.94	68460.1	0	59434.8	71144.2	32377.5	0.344795	0.455096	-1.13576	16.15_716.4949n	0.462439	Not_significant
0	0	0	0	1707.12	0	0	0	936.818	426.78	0.317994	0.455564	-1.13428	17.81_557.6027m/z	0.497582	Not_significant
643100	312661	146273	215055	50303.9	213753	175202	162293	329272	150388	0.204005	0.456729	-1.13059	1.07_159.9737n	0.69036	Not_significant
7525.08	6614.01	7216.61	9141.97	11792.9	2141.53	0	0	7624.41	3483.62	0.238379	0.456903	-1.13004	16.99_407.3369m/z	0.622733	Not_significant
2010.76	1710.12	0	4981.92	0	0	0	3982.68	2175.7	995.669	0.442719	0.457632	-1.12774	16.74_950.6396n	0.353872	Not_significant
6.73478e+06	1.11849e+06	1.10526e+06	840862	3.43511e+06	236256	373405	442095	2.44985e+06	1.12172e+06	0.453872	0.457873	-1.12698	17.62_826.5256m/z	0.343066	Not_significant
4239.37	4982.21	6936.6	4555.32	0	5495.39	3036.37	959.145	5178.38	2372.73	0.101919	0.458199	-1.12595	7.77_159.0916m/z	0.991745	Not_significant
114761	1217.66	14489.2	8565.98	62550.6	1192.29	0	0	34758.5	15935.7	0.571046	0.458469	-1.1251	17.66_482.4064m/z	0.243329	Not_significant
22925.5	206961	71027.1	130838	0	56482.8	73219.9	68282.3	107938	49496.2	0.246189	0.458562	-1.12481	10.53_1377.4076m/z	0.608731	Not_significant
0	187400	146352	311125	0	0	295890	0	161219	73972.5	0.407843	0.458832	-1.12396	12.36_1105.6098m/z	0.389507	Not_significant
0	32628.8	197899	59988.7	0	0	13510.2	119797	72629.1	33326.8	0.484784	0.458862	-1.12387	14.76_770.4624m/z	0.314451	Not_significant
14143.3	6122.87	19771.1	12095.3	14353.5	3302.93	3290.03	3003.55	13033.1	5987.5	0.1259	0.459406	-1.12216	18.06_125.1313m/z	0.899976	Not_significant
7933.53	12051	5455	11604.3	3618.92	0	8843.67	4572.92	9260.97	4258.88	0.0833754	0.459874	-1.12069	13.95_110.0372m/z	1.07896	Not_significant
0	0	21971	16031.4	0	0	5354.13	12137.2	9500.59	4372.83	0.457628	0.460269	-1.11945	6.35_244.2386m/z	0.339488	Not_significant
260451	355502	273279	28026.1	266690	3631.79	85403.6	67141.2	229314	105717	0.22173	0.461011	-1.11713	15.12_348.3116m/z	0.654175	Not_significant
55441	42912.3	67736.9	64481.2	0	12221.8	94080.8	0	57642.8	26575.7	0.266582	0.46104	-1.11704	12.70_317.2460m/z	0.574169	Not_significant
55590.9	48910.5	44598.1	106471	0	20115.9	55219.8	42553.8	63892.6	29472.4	0.119087	0.46128	-1.11629	11.80_530.9860m/z	0.924136	Not_significant
1243.32	2398.81	5170.89	4425.32	3935.26	0	1676.18	498.34	3309.58	1527.44	0.206704	0.461521	-1.11553	18.44_201.1025m/z	0.684651	Not_significant
31053.3	4361.3	0	10525	5598.63	0	7895.34	7718.41	11484.9	5303.09	0.44141	0.461745	-1.11483	11.84_552.0066m/z	0.355157	Not_significant
0	3581.4	31581	7478.31	0	14088	5603.64	0	10660.2	4922.9	0.504524	0.461804	-1.11465	17.34_365.2482m/z	0.297118	Not_significant
31145.1	22028.5	0	57383.2	10105.7	7765.75	8531.74	24663.2	27639.2	12766.6	0.306335	0.461903	-1.11434	11.90_574.0056m/z	0.513803	Not_significant
4061.07	0	13023.5	6945.69	4560.33	0	5457.35	1084.48	6007.57	2775.54	0.34348	0.462007	-1.11401	14.13_391.1666m/z	0.464098	Not_significant
65121	74529.4	72579.8	73790.3	27096.6	15028.6	77374.1	12711.9	71505.2	33052.8	0.082893	0.462243	-1.11328	3.36_369.0587m/z	1.08148	Not_significant
231006	33946	13589.8	22977	98892.8	23501.7	11671.6	5341.09	75379.8	34851.8	0.511868	0.462349	-1.11295	16.78_917.5853m/z	0.290842	Not_significant
9.0247e+06	3.35547e+06	4.33024e+06	3.32828e+06	2.24267e+06	1.87131e+06	4.10476e+06	1.05338e+06	5.00967e+06	2.31803e+06	0.143165	0.462711	-1.11182	16.60_518.3249m/z	0.844163	Not_significant
2185.15	5126.8	2632.27	4688.5	2880.6	1241.68	0	2649.91	3658.18	1693.05	0.0955765	0.462812	-1.1115	3.65_393.0820m/z	1.01965	Not_significant
98955.9	79109.4	71115.4	122326	0	40192	109280	22743.2	92876.6	43053.8	0.124255	0.463559	-1.10917	14.42_571.3374m/z	0.905686	Not_significant
0	24536.1	218467	15220	25530.2	7931.26	72896.6	13349.1	64555.7	29926.8	0.558452	0.463581	-1.10911	18.16_484.1919n	0.253014	Not_significant
11672.4	22740.1	18851.6	10278.1	5033.1	0	16236.1	8190.19	15885.6	7364.85	0.108682	0.463619	-1.10899	6.07_184.0399m/z	0.963843	Not_significant
776251	630301	778580	334119	121247	193963	683380	169641	629813	292058	0.0932089	0.463721	-1.10867	14.89_271.1693m/z	1.03054	Not_significant
16171.3	0	0	0	4368.02	0	0	3137.93	4042.83	1876.49	0.636706	0.464151	-1.10733	15.52_253.2151m/z	0.196061	Not_significant
19463.8	16166	3762.53	5504.31	20848.2	0	0	0	11224.2	5212.06	0.393343	0.464361	-1.10668	17.38_639.3190m/z	0.405229	Not_significant
8159.96	0	0	0	0	0	0	0	2039.99	948.013	0.62959	0.464715	-1.10558	5.96_490.1785m/z	0.200942	Not_significant
14591.3	17226.4	8702.29	30702.2	0	6283.66	18827.9	8029.09	17805.6	8285.17	0.169913	0.465313	-1.10373	11.52_487.6265m/z	0.769774	Not_significant
12373.9	79.8414	24717.8	23908.6	0	0	28424	0	15270	7106	0.408886	0.465356	-1.10359	14.28_281.2253m/z	0.388397	Not_significant
28395.5	20473.7	47738.1	25738.7	11688	9349.84	23967.9	11954	30586.5	14239.9	0.0647788	0.465563	-1.10295	11.18_651.1244m/z	1.18857	Not_significant
3356.81	21664	0	0	7992.17	0	952.153	2714.35	6255.2	2914.67	0.578548	0.46596	-1.10172	6.63_198.9851m/z	0.237661	Not_significant
1784.89	8918.28	12689.5	8350.55	0	950.223	13847	0	7935.8	3699.32	0.344364	0.466156	-1.10112	13.52_290.1385m/z	0.462982	Not_significant
0	21409	26998.7	31618.1	0	0	37319.6	0	20006.4	9329.91	0.397692	0.466345	-1.10053	13.08_532.2813m/z	0.400453	Not_significant
684.632	0	777.224	3161.31	990.48	346.294	819.453	0	1155.79	539.057	0.448233	0.466397	-1.10037	18.38_161.5000m/z	0.348497	Not_significant
6398.72	1806.8	0	2244.26	0	1645.12	3231.87	0	2612.45	1219.25	0.414137	0.466708	-1.09941	14.94_481.2571m/z	0.382856	Not_significant
0	3181.34	2280.33	0	2551.06	0	0	0	1365.42	637.766	0.508006	0.467085	-1.09824	7.36_119.0601m/z	0.294131	Not_significant
57690.9	42326.9	11666.3	35565.9	4493.96	23600.3	24833.9	15885.7	36812.5	17203.5	0.133725	0.467326	-1.0975	1.07_108.9618m/z	0.873786	Not_significant
10738	6217.07	0	6855.47	1624.87	3698.01	4677.94	1131.8	5952.65	2783.16	0.255683	0.467549	-1.09681	1.17_351.9847n	0.592298	Not_significant
10108.4	1979.75	7842.68	3194.06	1442.42	4578.31	1785.24	3014.32	5781.22	2705.07	0.2104	0.467906	-1.09571	3.30_109.0496m/z	0.676954	Not_significant
11623.3	16709.1	6832.63	12958.9	15538.2	0	0	6983.45	12031	5630.41	0.193414	0.467993	-1.09544	9.50_399.2599m/z	0.713511	Not_significant
23663.3	18186.5	41034.6	56306.4	5331.94	20688.7	31532.6	7605.12	34797.7	16289.6	0.137034	0.468121	-1.09505	1.48_233.0779m/z	0.86317	Not_significant
18446.4	7124.67	22169.6	20403.3	0	15587.9	14903.8	1418.46	17036	7977.53	0.146961	0.468274	-1.09457	5.90_283.0934m/z	0.832799	Not_significant
2020.73	4303.47	0	0	2046.37	915.166	0	0	1581.05	740.383	0.497157	0.468285	-1.09454	6.99_184.0485m/z	0.303507	Not_significant
112445	0	279961	210214	0	109151	173151	120.111	150655	70605.6	0.327646	0.468657	-1.09339	7.21_479.0937m/z	0.484596	Not_significant
40778.9	35291.3	41457.2	38462.6	0	7341.77	56670.4	9203.09	38997.5	18303.8	0.208073	0.469359	-1.09124	13.67_445.2939m/z	0.681784	Not_significant
8128.77	26860.5	39086.8	92455	22567.4	23649.9	9742.9	22283	41632.8	19560.8	0.311436	0.469842	-1.08975	11.13_714.3729m/z	0.506632	Not_significant
87244.3	0	0	0	41003.3	0	0	0	21811.1	10250.8	0.655031	0.469983	-1.08932	17.81_625.4501m/z	0.183738	Not_significant
0	0	9440.23	0	0	4437.52	0	0	2360.06	1109.38	0.655087	0.470064	-1.08907	11.96_564.3056n	0.183701	Not_significant
7988.28	1873.68	8328.46	6688.98	5101.08	49.5514	6488.76	59.0514	6219.85	2924.61	0.193598	0.470206	-1.08864	14.81_263.1630m/z	0.7131	Not_significant
0	2068.97	2532.5	5934.87	2233.69	858.864	0	1862.93	2634.08	1238.87	0.353553	0.470323	-1.08827	2.04_652.2315m/z	0.451546	Not_significant
0	0	0	0	0	0	1822.06	0	967.575	455.515	0.342838	0.47078	-1.08687	12.51_270.1773m/z	0.464911	Not_significant
37868.8	35781.3	87829	49650.9	14196.6	10591.9	51855.4	22792.8	52782.5	24859.2	0.120363	0.470974	-1.08628	11.32_597.2591m/z	0.919506	Not_significant
0	0	0	0	1779.04	0	0	0	943.865	444.761	0.343521	0.471213	-1.08555	8.82_281.1861m/z	0.464046	Not_significant
2.11403e+06	0	51100.4	271474	1.01422e+06	25099.9	105877	4121.87	609152	287330	0.594501	0.471688	-1.0841	17.76_884.5602n	0.225848	Not_significant
1.30904e+06	112333	33434.6	209963	559473	137662	89093.8	0	416192	196557	0.535659	0.472275	-1.0823	17.38_1425.9534n	0.271111	Not_significant
0	36816.2	42447.7	21981.5	0	21962.8	17736.9	8192.54	25311.4	11973.1	0.272575	0.473031	-1.07999	14.85_496.3389m/z	0.564515	Not_significant
3029.63	1720.65	1087.97	1096.98	0	938.612	1682.79	668.991	1733.81	822.598	0.167037	0.474446	-1.07569	1.07_96.0110m/z	0.777186	Not_significant
1.54732e+06	1.39936e+06	881979	468649	1.31692e+06	73837.4	351846	297330	1.07433e+06	509984	0.178842	0.4747	-1.07491	15.12_205.6331m/z	0.747531	Not_significant
8659.94	57432.9	29826.9	33336.8	0	39326.6	9570.58	12486.2	32314.1	15345.9	0.243144	0.474896	-1.07432	7.97_366.2853m/z	0.614137	Not_significant
69420.3	66621.3	78278.6	100862	0	44481.3	67071.5	38220.9	78795.4	37443.4	0.0516871	0.475198	-1.0734	11.70_511.3016m/z	1.28662	Not_significant
3876.92	3415.16	78.1084	2766.85	1121.72	0	2747.08	950.328	2534.26	1204.78	0.248066	0.475399	-1.07279	13.95_305.1808m/z	0.605433	Not_significant
2109.01	10779.9	8590.71	2390.62	978.116	0	4615.72	5756.58	5967.57	2837.61	0.281235	0.475504	-1.07247	16.20_183.1376m/z	0.55093	Not_significant
35083.1	95044.4	41834.6	40013.6	49829.9	0	16652.5	34347.6	52993.9	25207.5	0.171821	0.475668	-1.07197	8.77_161.1172m/z	0.764923	Not_significant
1.42012e+06	467537	68747.3	331577	463059	406245	107719	112607	571995	272408	0.39311	0.476241	-1.07024	16.65_572.4385m/z	0.405486	Not_significant
65233	7362.72	44186.2	11537	56890.9	3380.35	0	947.751	32079.7	15304.8	0.424008	0.477085	-1.06768	16.39_268.2647m/z	0.372626	Not_significant
25392	25302.5	19619.1	16744.5	1864.64	5749.56	14099.2	19837.9	21764.5	10387.8	0.0605963	0.477283	-1.06708	13.12_231.1743m/z	1.21755	Not_significant
18705.1	5490.35	10238	10062.3	2663.15	7663.54	9211.72	1698.71	11123.9	5309.28	0.137197	0.477284	-1.06708	9.14_462.2727m/z	0.862656	Not_significant
1.23072e+06	930603	426004	909548	200209	564279	652085	252733	874219	417326	0.069257	0.477371	-1.06682	14.42_432.2393m/z	1.15954	Not_significant
2392.43	10301.7	2885.54	2462.63	2292.88	0	298.565	6021.83	4510.58	2153.32	0.363774	0.477393	-1.06675	8.45_171.1115m/z	0.439168	Not_significant
16194.7	13559.8	10594.6	39335.6	9446.03	11750.4	6416.37	10432.7	19921.2	9511.38	0.211409	0.477451	-1.06658	18.67_128.0187m/z	0.674876	Not_significant
460150	205970	261130	217102	67929	192865	199994	85993.4	286088	136695	0.0832821	0.477809	-1.06549	15.96_365.2481m/z	1.07945	Not_significant
16629	8812.19	44503	21391.9	2683.64	20189	13257.4	7523.17	22834	10913.3	0.230028	0.47794	-1.0651	11.18_716.3468m/z	0.63822	Not_significant
15928.1	14701	23144.2	14420.3	0	0	32593.6	0	17048.4	8148.4	0.359322	0.477957	-1.06505	14.81_285.2500m/z	0.444517	Not_significant
137939	1.274e+06	135559	0	0	739992	0	0	386875	184998	0.589289	0.478185	-1.06436	17.96_425.4472m/z	0.229671	Not_significant
216573	49862.9	25405	35095	91486.4	28215.9	21558	15325.4	81734	39146.4	0.431155	0.478949	-1.06206	16.49_352.3066m/z	0.365367	Not_significant
27977.3	5457.3	280.795	0	0	3693.1	6461.42	6000.52	8428.84	4038.76	0.560578	0.479159	-1.06142	14.24_347.2799m/z	0.251364	Not_significant
24379.9	50638.6	35146.8	26084.9	23520.4	9091.66	0	32707.7	34062.5	16329.9	0.11158	0.47941	-1.06067	11.32_470.9387m/z	0.952414	Not_significant
203179	59724.2	218748	60808	39865.2	70659.8	84387	65462.7	135615	65093.7	0.204447	0.479989	-1.05893	13.52_277.2160m/z	0.689419	Not_significant
12909.6	12638.8	19675.4	21717	0	7282.47	24850.4	0	16735.2	8033.21	0.241117	0.480019	-1.05884	13.82_281.2251m/z	0.617772	Not_significant
420322	230974	440069	478849	0	248562	415628	90082.6	392554	188568	0.115337	0.480363	-1.0578	14.81_1100.6738m/z	0.93803	Not_significant
15948.9	0	12055.1	2771.57	740.567	11580.6	1451.32	1019.69	7693.9	3698.05	0.422007	0.480647	-1.05695	5.25_233.9852m/z	0.37468	Not_significant
67936.6	9756.51	45417.1	11461	10221.1	9042.01	9113.76	36373.7	33642.8	16187.6	0.321772	0.481162	-1.05541	11.96_211.1337m/z	0.492451	Not_significant
0	0	7908.72	0	0	0	0	0	1977.18	951.766	0.639859	0.481375	-1.05477	15.96_405.2410m/z	0.193916	Not_significant
0	0	0	0	1875.6	0	0	0	973.57	468.901	0.360761	0.481631	-1.054	16.86_676.5877m/z	0.44278	Not_significant
389855	0	0	53184.8	207558	0	0	5871.24	110760	53357.4	0.616381	0.481739	-1.05368	17.72_682.4757m/z	0.21015	Not_significant
0	0	0	0	1801.96	0	0	0	934.6	450.489	0.361324	0.482013	-1.05286	17.58_808.0419m/z	0.442104	Not_significant
0	13251	0	0	3974.7	2415.89	0	0	3312.76	1597.65	0.648864	0.482271	-1.05208	8.51_248.1528m/z	0.187846	Not_significant
17970.6	0	0	58625.9	0	7050.53	7351.16	22566.9	19149.1	9242.14	0.537966	0.482641	-1.05098	11.76_544.6528m/z	0.269245	Not_significant
2.72453e+06	540.448	136895	472815	1.57633e+06	9190.52	0	26505.2	833695	403007	0.590009	0.483399	-1.04872	17.72_814.5535m/z	0.229141	Not_significant
0	87.125	6.29927	7026.17	0	0	2042.97	1400.4	1779.9	860.842	0.644071	0.483647	-1.04797	1.94_525.1709m/z	0.191066	Not_significant
82052.7	152224	168865	5934.19	80118.5	30444.9	10673	76646.7	102269	49470.8	0.263778	0.483731	-1.04772	6.99_381.1346n	0.578761	Not_significant
0	0	0	0	1879.04	0	0	0	970.755	469.761	0.364456	0.483913	-1.04718	15.91_289.1805m/z	0.438355	Not_significant
27502.4	13571.1	44469	27605.9	2332.98	8032.92	40586	3822.96	28287.1	13693.7	0.239572	0.484097	-1.04663	11.03_339.0724m/z	0.620563	Not_significant
206848	59056.9	65961.5	111922	151177	26772.4	19679.7	17335.1	110947	53741	0.270247	0.484384	-1.04578	15.07_419.2947m/z	0.568239	Not_significant
0	0	10839.5	7471.67	0	0	8874.41	0	4577.8	2218.6	0.528495	0.484644	-1.045	12.11_584.0135m/z	0.276959	Not_significant
7898.23	6528.8	7039.16	2733.11	4386.3	0	5007.38	2353.69	6049.82	2936.84	0.100797	0.485442	-1.04263	14.28_566.4029m/z	0.996551	Not_significant
0	8146.72	0	0	23.2635	3932.91	0	0	2036.68	989.043	0.665462	0.485615	-1.04212	13.47_364.2837m/z	0.176877	Not_significant
245192	309173	467855	418538	55635.2	128214	418682	97453.8	360190	174996	0.114429	0.485845	-1.04143	14.13_215.1640m/z	0.941464	Not_significant
7693.08	0	0	0	0	0	0	0	1923.27	934.649	0.6427	0.485968	-1.04107	15.70_209.2005m/z	0.191992	Not_significant
3.73768e+06	1.63451e+06	3.27728e+06	595517	646944	1.01145e+06	2.00759e+06	827941	2.31125e+06	1.12348e+06	0.206637	0.486093	-1.0407	3.30_268.1044m/z	0.684792	Not_significant
37030.3	0	0	5548.32	7936.64	4025.58	0	8758.5	10644.6	5180.18	0.587519	0.486646	-1.03905	16.78_929.6047m/z	0.230978	Not_significant
3744.12	9581.5	1518.32	473.405	801.642	0	6655.91	0	3829.34	1864.39	0.478884	0.48687	-1.03839	6.12_354.0813m/z	0.31977	Not_significant
3030.04	6283.38	5848.07	3363.7	1433.93	151.771	5670.59	1765.2	4631.3	2255.37	0.159147	0.486985	-1.03805	11.96_273.1129m/z	0.798201	Not_significant
94261	127852	54232.2	21652.4	99702.5	19662.7	4655.35	21147	74499.4	36291.9	0.272095	0.487143	-1.03758	18.12_149.0232m/z	0.565279	Not_significant
0	0	0	0	0	0	1873.47	0	960.689	468.368	0.370479	0.487534	-1.03643	2.89_160.1321m/z	0.431236	Not_significant
1417.89	7748.31	4969.34	1600.32	893.733	986.162	1993.39	3798.48	3933.97	1917.94	0.28779	0.487534	-1.03642	9.29_95.0115m/z	0.540925	Not_significant
28848.4	3.26406e+06	864267	43746.2	55174.1	1.2218e+06	606510	164911	1.05023e+06	512100	0.544486	0.487607	-1.03621	16.43_736.4920m/z	0.264014	Not_significant
184234	245752	73282.1	67275.8	82611.4	0	84269.4	111361	142636	69560.4	0.206536	0.487678	-1.036	9.61_410.2032m/z	0.685003	Not_significant
0	183.185	0	0	363.405	0	0	1527.77	969.481	472.794	0.263601	0.487678	-1.036	7.26_282.1553m/z	0.579052	Not_significant
8648.74	6456.06	2105.99	4601.6	2231.51	5539.59	0	2866.62	5453.1	2659.43	0.172843	0.487692	-1.03596	7.82_414.1965m/z	0.762348	Not_significant
39244.5	96222.4	68674.3	34495.3	26605.4	21272.7	54136.4	14453.1	59659.1	29116.9	0.128943	0.488055	-1.03488	10.31_835.2615m/z	0.889602	Not_significant
14109.4	9780.84	9720.83	2155.47	0	2013.48	9580.73	5865.46	8941.64	4364.92	0.211986	0.488156	-1.03458	12.05_434.2481m/z	0.673694	Not_significant
137460	141067	169728	157487	146485	48047.2	24556.4	77012.8	151436	74025.4	0.0562966	0.488824	-1.03261	10.35_274.0391m/z	1.24952	Not_significant
29734.8	0	0	0.0401284	0	14548.7	0	0	7433.7	3637.17	0.668366	0.489281	-1.03127	3.23_368.0968m/z	0.174985	Not_significant
1.37607e+06	906269	438968	1.08052e+06	187998	666917	683844	322005	950457	465191	0.0901406	0.48944	-1.0308	14.42_414.2057n	1.04508	Not_significant
555684	9683.91	2845.82	99364.6	248797	43519.3	0	34834.4	166894	81787.7	0.583405	0.490056	-1.02898	16.65_621.4199m/z	0.23403	Not_significant
6537.09	0	0	0	3203.68	0	0	0	1634.27	800.921	0.66892	0.490078	-1.02892	17.08_386.2213m/z	0.174626	Not_significant
25054	0	0	0	12306	0	0	0	6263.5	3076.51	0.669684	0.49118	-1.02568	16.65_437.3740m/z	0.17413	Not_significant
20983.6	9268.57	4553.87	6920.68	596.661	8372.25	5698.05	5837.22	10431.7	5126.04	0.252381	0.491392	-1.02505	1.07_110.9600m/z	0.597943	Not_significant
3262.84	14304.8	5919.91	4698.85	3087.19	600.397	7824.8	2347.36	7046.6	3464.94	0.274494	0.491718	-1.0241	5.25_192.9812m/z	0.561468	Not_significant
846.521	352.008	469.18	428.899	497.763	533.773	0	0	524.152	257.884	0.204995	0.492002	-1.02326	15.96_142.1227m/z	0.688257	Not_significant
9625.74	106973	19815.5	33828.4	56421.9	0	0	27465.1	42560.6	20971.7	0.441581	0.492751	-1.02107	8.51_486.1848n	0.354989	Not_significant
42413.8	25267.6	26442.3	21975.4	19002.2	7522.78	4505.94	26251.9	29024.8	14320.7	0.0746463	0.493396	-1.01918	5.96_223.1181m/z	1.12699	Not_significant
34954.1	63294.8	35486.6	21989.6	28878.6	6117.61	18462	23441.5	38931.3	19224.9	0.108481	0.493817	-1.01795	9.50_129.1274m/z	0.964646	Not_significant
3624.26	4526.71	3422.38	3882.54	0	0	3675.94	3959.89	3863.97	1908.96	0.173941	0.49404	-1.0173	10.13_399.2037m/z	0.759599	Not_significant
738118	96120.4	105714	161631	293011	153131	76436	21765.6	275396	136086	0.449594	0.494147	-1.01699	17.08_542.4276m/z	0.34718	Not_significant
48067.6	32055.4	527733	15049.2	76680.1	68641.1	145498	17358.7	155726	77044.6	0.575925	0.494744	-1.01525	14.13_295.1914m/z	0.239634	Not_significant
32774.6	24515.6	32000	11118.2	12375.8	16772.7	20553.1	0	25102.1	12425.4	0.108794	0.494995	-1.01451	5.48_443.0574m/z	0.963395	Not_significant
4151.92	6508.84	17205	11658.9	1758.59	2064.62	2163.64	13590.1	9881.17	4894.24	0.269738	0.49531	-1.0136	6.67_464.2389m/z	0.569058	Not_significant
0	0	7935.42	0	0	0	0	0	1983.86	983.77	0.648878	0.495888	-1.01191	14.55_384.2443m/z	0.187837	Not_significant
0	29147.5	12978.2	0	0	0	9668.22	11238.9	10531.4	5226.78	0.52028	0.496303	-1.01071	12.11_603.0212m/z	0.283763	Not_significant
9883.26	37353.2	68467.1	15908.3	22518.7	0	26137.3	16673.9	32902.9	16332.5	0.313821	0.496383	-1.01047	8.77_360.1111n	0.503318	Not_significant
42876.6	28721.5	17249.8	29063.3	35530.3	0	10447.1	12585.2	29477.8	14640.6	0.161373	0.496667	-1.00965	16.10_284.2374m/z	0.79217	Not_significant
0	0	0	7666.5	0	0	0	0	1916.63	952.07	0.649419	0.496743	-1.00943	16.43_463.3786m/z	0.187475	Not_significant
5258.54	8456.45	2635.53	9750.07	0	2436.72	2581.38	7949.8	6525.15	3241.97	0.206964	0.496843	-1.00914	6.02_105.0896m/z	0.684105	Not_significant
0	5756.36	2026.2	0	0	0	0	0	1945.64	966.87	0.522907	0.496942	-1.00885	18.31_98.9757m/z	0.281576	Not_significant
0	4813.22	2669.44	2396.27	2798.85	0	2112.42	0	2469.73	1227.82	0.351848	0.497145	-1.00826	13.23_271.1702m/z	0.453645	Not_significant
6383.27	6015.03	18267.3	11618.7	0	6738.61	14296.5	0	10571.1	5258.77	0.279023	0.497468	-1.00732	13.52_315.2628m/z	0.55436	Not_significant
1.34181e+06	491081	690976	522040	357996	410287	593502	154318	761477	379026	0.150876	0.497751	-1.0065	16.39_373.2534m/z	0.82138	Not_significant
68529.5	34727.3	0	0	51396.7	0	0	0	25814.2	12849.2	0.558255	0.497756	-1.00649	17.43_563.2661m/z	0.253168	Not_significant
545810	32270.2	0	0	287854	0	0	0	144520	71963.6	0.655107	0.497949	-1.00593	17.34_637.4274m/z	0.183688	Not_significant
122352	0	72061.1	308867	0	39076.9	211794	0	125820	62717.7	0.478329	0.498472	-1.00441	10.13_1181.3340m/z	0.320273	Not_significant
6882.16	0	741.852	0	0	0	383.48	0	1906	950.4	0.606819	0.498635	-1.00394	5.36_330.2020m/z	0.216941	Not_significant
909111	58307.3	0	90775.4	450368	77471.8	0	0	264548	131960	0.609004	0.498812	-1.00343	16.95_1157.3527m/z	0.21538	Not_significant
11978.4	0	0	0	5984.5	0	0	0	2994.59	1496.12	0.675537	0.499608	-1.00113	17.16_842.5838m/z	0.170351	Not_significant
406959	0	10553.2	2139.24	204401	5129.53	0	137.826	104913	52417.1	0.663466	0.499625	-1.00108	17.47_777.5120m/z	0.178181	Not_significant
1260.35	4497.03	19878.9	1092.8	10795.7	1398.07	1172.42	0	6682.26	3341.55	0.544679	0.500063	-0.999819	17.90_311.2012m/z	0.263859	Not_significant
7.56043e+06	7.82242e+06	6.67417e+06	1.97627e+06	4.39453e+06	2.56352e+06	4.768e+06	297105	6.00832e+06	3.00579e+06	0.132989	0.500271	-0.999219	16.74_565.4050m/z	0.876185	Not_significant
108267	940.145	186828	79990.5	0	123878	64286.7	0	94006.3	47041.3	0.373081	0.500406	-0.99883	5.36_561.2408m/z	0.428196	Not_significant
168813	215198	237603	195942	19380.3	64475.3	97334.7	228092	204389	102321	0.103527	0.500616	-0.998223	6.94_408.2134m/z	0.984947	Not_significant
3.11411e+06	512344	601956	511234	1.35177e+06	380914	513354	129891	1.18491e+06	593982	0.44369	0.501289	-0.996286	17.58_496.3408m/z	0.35292	Not_significant
29886.3	28441.4	12130.2	32893.1	0	14985.6	4642.93	32236.2	25837.7	12966.2	0.189989	0.501831	-0.994727	9.20_343.6721m/z	0.721273	Not_significant
110789	0	58986.2	0	45037.7	11041.5	24322.7	4798.12	42443.7	21300	0.497757	0.501842	-0.994696	15.42_330.2641m/z	0.302983	Not_significant
705568	184726	18740.1	332749	279333	155024	39058.3	150078	310446	155873	0.378468	0.502095	-0.993967	16.60_554.4044n	0.421971	Not_significant
25607.1	44206.8	51837.7	30857.2	35383.9	8020.3	10656.2	22542.2	38127.2	19150.7	0.0716956	0.502283	-0.993427	8.03_331.0696m/z	1.14451	Not_significant
241135	890621	102692	164540	331616	30087.7	147034	194372	349747	175777	0.422002	0.502584	-0.992563	16.10_607.4021m/z	0.374686	Not_significant
216222	216788	303621	322214	25950.9	117940	334606	53941.9	264711	133110	0.156451	0.502849	-0.991804	13.03_855.2136m/z	0.805621	Not_significant
7091.83	4861.99	6365.21	3688.7	0	2959.31	4734.69	3373.11	5501.93	2766.78	0.0752477	0.502874	-0.991732	12.65_141.5537m/z	1.12351	Not_significant
287809	140999	113281	197534	52447.5	98974.3	121865	98826.3	184906	93028.2	0.0923076	0.503111	-0.991051	16.05_496.3618n	1.03476	Not_significant
2921.3	11864.8	1722.59	2227.06	0	1861.22	2467.9	5100.06	4683.94	2357.3	0.424573	0.503272	-0.99059	9.43_179.1437m/z	0.372048	Not_significant
12861.3	10651.2	10392.1	5950.41	0	6557.9	11989.8	1526.39	9963.75	5018.51	0.174072	0.503677	-0.989429	13.95_123.0459m/z	0.759272	Not_significant
1002.28	50935.2	31975.3	3947.49	9370.69	10755.9	17991.9	6154.77	21965.1	11068.3	0.431828	0.503906	-0.988774	9.04_397.1069m/z	0.364689	Not_significant
2301.12	20574.7	7629.51	8580.53	2007.77	4652.48	13035.7	0	9771.46	4923.99	0.355138	0.503915	-0.988747	14.55_408.7519m/z	0.449603	Not_significant
49805.8	82721.8	58647.5	41039.3	14184.1	20444.8	61462.9	20949.9	58053.6	29260.4	0.0884141	0.504024	-0.988436	9.20_339.0728m/z	1.05348	Not_significant
5366.38	24028.8	42906.9	118612	21126.7	12795.3	16750.1	45588.4	47728.6	24065.1	0.419204	0.504208	-0.98791	8.88_632.3777m/z	0.377575	Not_significant
47587.2	36628.5	465788	26732.2	66982	63916.1	138235	21970.2	144184	72775.7	0.558445	0.504742	-0.986383	14.13_277.1805m/z	0.25302	Not_significant
503230	107675	80968	55119.8	211976	73440.4	57454.1	34275	186748	94286.3	0.462235	0.504885	-0.985973	16.49_396.3331m/z	0.335137	Not_significant
1.06103e+06	904581	1.08391e+06	1.08621e+06	319849	381089	1.05635e+06	331448	1.03393e+06	522185	0.0605139	0.505048	-0.985508	14.81_283.2422m/z	1.21815	Not_significant
17609.9	9342.31	16895.1	72939.5	5228.29	14408.7	24709	14649.7	29196.7	14748.9	0.404595	0.505157	-0.985195	16.60_726.5046m/z	0.392979	Not_significant
135931	92348	0	0	83090.7	21272.6	10999.8	0	57069.7	28840.8	0.50264	0.50536	-0.984616	18.06_401.2841m/z	0.298743	Not_significant
780065	657268	341770	378494	286202	269560	457941	77862.2	539399	272891	0.0945857	0.505917	-0.983027	18.12_393.2802m/z	1.02417	Not_significant
213559	214079	129585	179533	0	78924.9	166705	127463	184189	93273.3	0.0812728	0.5064	-0.98165	1.34_332.1343m/z	1.09005	Not_significant
470046	135042	123784	160880	183300	115121	142183	10124.2	222438	112682	0.290955	0.506578	-0.981144	16.99_1137.7258n	0.536174	Not_significant
88138.3	19753.9	111503	216673	78735.8	43422.8	52530.9	46407.4	109017	55274.2	0.281099	0.507024	-0.979875	7.26_434.0173m/z	0.551141	Not_significant
24934.4	0	0	3144.25	2194.24	9053.55	1344.57	1655.87	7019.66	3562.06	0.615319	0.50744	-0.978689	14.18_346.3105m/z	0.210899	Not_significant
27136.9	63320.6	31839	95900.8	29323	0	39187.4	42268.8	54549.3	27694.8	0.209952	0.507702	-0.977947	12.22_630.7252m/z	0.67788	Not_significant
1466.96	4188.07	5381.89	5407.45	4262.09	1580.77	2508.48	0	4111.09	2087.84	0.166496	0.507854	-0.977514	1.17_838.0980m/z	0.778595	Not_significant
29215.7	19791.3	27636.6	29001.3	6725.8	10403.9	27895.5	8656.86	26411.2	13420.5	0.0697503	0.508138	-0.976708	14.28_288.6467m/z	1.15645	Not_significant
49698.9	147391	58973.2	32733.2	41577.8	26033.5	41467.2	38132.5	72199	36802.7	0.261927	0.50974	-0.972166	9.20_512.1814m/z	0.58182	Not_significant
51584.2	61824.9	149611	84236.6	123276	1806.7	10388.5	41601.2	86814.2	44268.1	0.276563	0.509918	-0.971663	9.61_390.0807m/z	0.558206	Not_significant
0	0	50247.4	0	0	0	17937.4	7705.75	12561.9	6410.79	0.668874	0.510338	-0.970474	9.20_421.2443m/z	0.174656	Not_significant
3503.62	800.247	67754.9	10440.8	15582.3	0	24872.7	1665.24	20624.9	10530.1	0.584102	0.510551	-0.969873	18.16_392.1576m/z	0.233511	Not_significant
83464	181346	227117	232561	1323.87	113107	160322	95559.8	181122	92578.1	0.11468	0.511137	-0.968219	7.62_263.0572m/z	0.940513	Not_significant
0	0	0	577852	0	0	0	295407	144463	73851.9	0.683619	0.511216	-0.967994	16.49_1439.0116m/z	0.165186	Not_significant
9471.75	24794.2	0	55663.5	19260.8	0	12651	14128.1	22482.4	11510	0.445372	0.511955	-0.96591	11.32_736.3838m/z	0.351277	Not_significant
262779	50207.2	63871	37032.8	3665.71	67066.6	72535.2	68711.6	103473	52994.8	0.423103	0.512163	-0.965325	5.19_317.1018m/z	0.373554	Not_significant
[truncated: 6,385 more rows]

## Sheet: N_48_P
sample_07_N48F	sample_20_N48F	sample_33_N48F	sample_45_N48F	sample_09_P48F	sample_22_P48F	sample_35_P48F	sample_47_P48F	meanA	meanB	pvalue	FC	logFC	SYMBOL	log10_pvalue	DEM
24633.8	57309.4	107071	77059.3	0	0	0	2.80895	66518.2	960.874	0.0322728	0.0144453	-6.11326	5.31_540.2080m/z	1.49116	Down_regulation
11934.3	80297.8	78036.7	83752	0	0	0	0	63505.2	929.809	0.0359509	0.0146415	-6.0938	4.13_439.1004m/z	1.44429	Down_regulation
19338.2	40974.2	50063.7	45948.5	0	0	0	0	39081.1	956.288	0.0113903	0.0244693	-5.35288	13.32_655.1821m/z	1.94347	Down_regulation
29078.4	11763.1	41312.4	33733.1	0	0	0	0	28971.7	948.759	0.0208311	0.0327477	-4.93246	15.16_487.1766m/z	1.68129	Down_regulation
69069.7	77506.1	132229	62536.1	0	0	11422	0	85335.3	2855.51	0.0125292	0.0334623	-4.90132	9.98_485.2761m/z	1.90208	Down_regulation
128827	145518	218272	142460	19260.1	9809.54	0	0	158769	7267.41	0.00372278	0.0457734	-4.44935	13.32_673.1924m/z	2.42913	Down_regulation
60906.6	54904.9	55687.4	56788.3	9867.68	5211.8	0	542.15	57071.8	3905.41	8.25444e-06	0.0684297	-3.86923	3.43_423.0982m/z	5.08331	Down_regulation
38138.2	85696	68542.9	121273	5957.3	6449.95	3259.44	6439.96	78412.6	5526.66	0.0244686	0.0704818	-3.8266	6.29_211.1445m/z	1.61139	Down_regulation
45884.4	16771.5	27731.8	20237.1	0	0	6652.74	1193.09	27656.2	1961.46	0.025374	0.070923	-3.8176	15.16_323.1284m/z	1.59561	Down_regulation
11129.6	62465.3	31959.9	61051.5	11896.5	0	0	0	41651.6	2974.13	0.0484403	0.0714049	-3.80783	12.11_584.0135m/z	1.31479	Down_regulation
1453.81	6477.14	7018.35	7686.04	0	0	0	1653.57	5658.84	413.392	0.029894	0.0730526	-3.77492	1.55_108.9449m/z	1.52442	Down_regulation
33322	46217	68332.2	48018.3	6952.93	8232.96	0	0	48972.4	3796.47	0.00570973	0.0775227	-3.68924	13.32_491.1344m/z	2.24338	Down_regulation
518889	1.91932e+06	1.62358e+06	900783	0	72302.6	81323.2	232761	1.24064e+06	96596.8	0.0364035	0.0778602	-3.68297	17.96_742.5397m/z	1.43886	Down_regulation
32627.9	54157.1	22928.2	21795.9	10327.2	0	0	0	32877.3	2581.81	0.0216506	0.0785287	-3.67064	4.26_423.0963m/z	1.66453	Down_regulation
25626.4	58277.6	28799.3	21477.1	5364.11	0	3222.96	2193.77	33545.1	2695.21	0.0335066	0.0803458	-3.63763	4.90_155.0164m/z	1.47487	Down_regulation
12046.4	11416.1	16165.6	25321.8	0	0	5244.08	0	16237.5	1311.02	0.0127172	0.0807405	-3.63056	7.92_291.1232m/z	1.89561	Down_regulation
97944	357475	342750	327799	26610.2	23004.2	23344	20170.8	281492	23282.3	0.024606	0.0827103	-3.59579	6.02_444.0349n	1.60896	Down_regulation
6303.15	25784.2	29931.3	26834.6	0	7662.1	0	0	22213.3	1915.53	0.0263381	0.0862333	-3.53561	1.48_233.0779m/z	1.57942	Down_regulation
4698.73	20373.9	23851.2	25383	1095.99	2864.45	0	2592.3	18576.7	1638.19	0.0361395	0.0881849	-3.50333	6.07_155.0165m/z	1.44202	Down_regulation
11797.7	9013.92	6272.41	8555.31	3281.36	0	0	0	8909.84	820.339	0.00161825	0.0920711	-3.44111	4.44_304.0571m/z	2.79095	Down_regulation
208266	243573	229121	325811	0	3241.96	52767.2	39206.1	251693	23803.8	0.000880102	0.0945749	-3.4024	6.02_424.1275m/z	3.05547	Down_regulation
6132.38	3308.46	10986.4	7082.87	0	2726.35	0	0	6877.53	681.587	0.0223437	0.0991034	-3.33492	3.36_245.0052m/z	1.65084	Down_regulation
14153.8	3542.62	7615.88	11833.1	0	0	0	0	9286.35	968.866	0.0381505	0.104332	-3.26074	15.87_715.5115m/z	1.4185	Down_regulation
164784	184537	172970	157331	34195.1	5990.43	12620.2	18501.6	169906	17826.8	1.8253e-06	0.104922	-3.25261	7.47_422.2179m/z	5.73867	Down_regulation
11394.8	48591.2	69204.3	80056.7	0	23142.1	0	0	52311.7	5785.52	0.0472443	0.110597	-3.17662	13.71_531.2961m/z	1.32565	Down_regulation
26155.5	50682.6	40426.8	38617.2	0	0	0	17445.2	38970.5	4361.3	0.0021433	0.111913	-3.15955	7.47_423.1652m/z	2.66892	Down_regulation
29670.6	38823.1	27815.9	57307.7	0	15861.8	1068.5	473.612	38404.3	4350.97	0.00795685	0.113294	-3.14186	9.88_367.7018m/z	2.09926	Down_regulation
23754.4	7725.74	7597.5	22455.4	0	7008.02	0	0	15383.3	1752.01	0.0481761	0.11389	-3.13428	1.14_601.7623n	1.31717	Down_regulation
10960.7	30887.8	19317.2	11824.3	0	4608.31	5059.32	0	18247.5	2416.91	0.0362485	0.132451	-2.91647	1.48_233.0416m/z	1.44071	Down_regulation
22828.1	12509.8	46103.8	43717.5	0	8547.03	8912.09	0	31289.8	4364.78	0.0402653	0.139495	-2.84171	11.47_773.4050m/z	1.39507	Down_regulation
580304	556575	495762	483591	104141	80795.7	39486	75306.9	529058	74932.4	1.94897e-05	0.141634	-2.81976	4.38_235.0608m/z	4.71019	Down_regulation
116918	284316	397360	335208	71571.2	67768.3	13989.5	9066.74	283450	40598.9	0.0231387	0.143231	-2.80358	5.31_560.1237n	1.63566	Down_regulation
6411.68	6761.49	12323.2	8667.76	0	4913.67	0	0	8541.02	1228.42	0.0072681	0.143825	-2.79761	12.05_604.6923m/z	2.13858	Down_regulation
262556	231301	133848	286957	8561.67	43463.9	0	82831.1	228665	33714.2	0.00457789	0.147439	-2.76181	17.96_289.2165m/z	2.33933	Down_regulation
12182	3552.61	7505.82	5529.17	0	0	4487.81	0	7192.41	1121.95	0.0381296	0.155991	-2.68046	4.97_164.0720m/z	1.41874	Down_regulation
59527.4	40524.7	26994.8	39399.5	0	1911.74	24200.4	0	41611.6	6528.03	0.00802224	0.15688	-2.67227	1.14_517.8007n	2.0957	Down_regulation
5505.95	4965.65	6964.27	7502.71	0	0	0	0	6234.65	978.918	0.00308785	0.157013	-2.67105	14.94_441.2961m/z	2.51034	Down_regulation
16134.9	41652.9	34476.6	19489.8	13245.2	0	4618.43	0	27938.5	4465.91	0.0219054	0.159848	-2.64523	6.83_313.0932m/z	1.65945	Down_regulation
61957.9	62842.3	48177.6	134447	0	49856.5	0	0	76856.2	12464.1	0.0378915	0.162175	-2.62438	12.11_1098.1496m/z	1.42146	Down_regulation
47508.7	135954	77316.1	60936	21633.2	15296.5	0	18079.1	80428.6	13752.2	0.0380421	0.170987	-2.54804	1.48_267.9389n	1.41974	Down_regulation
58139.9	64664.5	81377.5	55533.3	10692.3	10814.3	10565.3	13454.7	64928.8	11381.7	0.00246229	0.175294	-2.51215	4.38_157.5207m/z	2.60866	Down_regulation
5310.29	5465.01	3665.62	6627.79	0	0	0	0	5267.18	952.226	0.00578454	0.180785	-2.46765	13.71_543.2781m/z	2.23773	Down_regulation
157663	224892	44610.7	134385	43032.2	0	59658.4	0	140388	25672.6	0.0467035	0.182869	-2.45111	10.03_979.5295m/z	1.33065	Down_regulation
57533.1	67334.9	78898.5	154245	18206.7	15989.8	24283.8	8277.26	89502.9	16689.4	0.0438897	0.186468	-2.423	4.78_259.1291m/z	1.35764	Down_regulation
22987.6	31619.4	23928.5	29072.5	16328.7	0	1991.44	2055.37	26902	5093.89	0.00475249	0.18935	-2.40088	11.70_534.6371m/z	2.32308	Down_regulation
13867.4	11765.3	25128	31115.9	10252.7	1268.84	1084.71	2975.44	20469.1	3895.43	0.0283859	0.190308	-2.39359	17.86_429.3144m/z	1.5469	Down_regulation
45905.5	80625.6	57332.8	50532	22055.6	17451.1	4831.6	322.023	58599	11165.1	0.00326447	0.190534	-2.39188	4.38_145.0602m/z	2.48619	Down_regulation
18440.9	46937.9	43829.5	57272.5	0	33085	0	0	41620.2	8271.26	0.028961	0.198732	-2.3311	12.05_1097.6476m/z	1.53819	Down_regulation
6966.96	22553.5	29770.2	26073.6	0	8409.87	4194.5	4778.44	21341.1	4345.7	0.0365462	0.203631	-2.29597	5.31_201.0553m/z	1.43716	Down_regulation
180259	142192	207637	191115	21619.6	32684.2	49198.9	44429.8	180301	36983.1	0.000595495	0.205119	-2.28547	6.72_302.1352n	3.22512	Down_regulation
76717.7	39838.7	81020.5	83619.8	0	0	31375	27219.1	70299.2	14648.5	0.0062703	0.208374	-2.26275	7.47_331.1540m/z	2.20271	Down_regulation
36971.9	31348	42695.2	33362.3	6641.26	11169.2	7713.94	4628.89	36094.3	7538.33	0.000246044	0.208851	-2.25946	7.92_309.1327m/z	3.60899	Down_regulation
2494.18	5244.54	5765.17	8289.04	1874.43	1541.61	1097.88	97.9127	5448.23	1152.96	0.0307412	0.211621	-2.24045	5.74_235.0938m/z	1.51228	Down_regulation
10276.9	30124.6	37089.2	23635.3	10308.8	4616.61	0	7111.17	25281.5	5509.15	0.0334926	0.217912	-2.19818	3.43_423.1532m/z	1.47505	Down_regulation
117868	81320.6	91601.6	130730	40205.5	52577	0	0	105380	23195.6	0.0038997	0.220114	-2.18368	16.15_690.5008m/z	2.40897	Down_regulation
6053.68	3739.75	4502.77	4557.12	0	0	4201.24	0	4713.33	1050.31	0.0315073	0.222838	-2.16593	17.53_366.3738m/z	1.50159	Down_regulation
804.44	1068.1	1382.45	2134.44	968.273	251.072	0	0	1347.36	304.836	0.0314052	0.226247	-2.14403	5.96_393.2230m/z	1.503	Down_regulation
5088.71	4050.11	1847.76	5585.62	0	0	0	0	4143.05	940.276	0.0306616	0.226953	-2.13954	6.02_380.2174m/z	1.51341	Down_regulation
176963	556737	271906	286675	123518	170410	0	0	323070	73482.1	0.0469324	0.227449	-2.13638	2.82_434.2026m/z	1.32853	Down_regulation
3019.26	4227.08	2925.95	1327.68	0	0	0	2627.2	2874.99	656.799	0.0467047	0.228453	-2.13003	5.13_172.9559m/z	1.33064	Down_regulation
15443.3	16520.5	23546.5	6779.23	4163.18	1751.47	2379.68	6079.49	15572.4	3593.45	0.0352357	0.230758	-2.11555	9.29_482.2573m/z	1.45302	Down_regulation
8316.65	10230	13352.3	16711.8	2305.09	9539.81	0	0	12152.7	2961.23	0.0207989	0.243668	-2.03701	12.98_922.5583m/z	1.68196	Down_regulation
815247	758224	754160	867320	197008	189151	168214	228119	798738	195623	2.16075e-05	0.244915	-2.02965	4.44_260.0355n	4.6654	Down_regulation
435.335	56.2634	0	32.1074	259.617	87.9188	279.655	377.289	958.009	251.12	0.00076715	0.262127	-1.93166	9.20_227.1192m/z	3.11512	Down_regulation
3997.13	6123.35	6644.89	6399.71	2685.29	3242.95	0	145.475	5791.27	1518.43	0.00768573	0.262193	-1.9313	10.66_189.1265m/z	2.11431	Down_regulation
714043	380002	739472	1.10299e+06	464884	323777	0	0	734126	197165	0.031018	0.268571	-1.89662	5.59_547.2133m/z	1.50839	Down_regulation
4474.32	10189.5	6452.73	9875.45	4340.98	3252.29	695.079	181.037	7748.01	2117.35	0.018756	0.273276	-1.87157	10.35_434.1862m/z	1.72686	Down_regulation
8101.41	16567.9	14626.6	20715.7	5153.5	4019.16	7331.16	0	15002.9	4125.95	0.0169127	0.27501	-1.86244	11.08_441.5840m/z	1.77179	Down_regulation
141153	135881	154131	99841.4	41590.6	15031	55306.3	34820.2	132752	36687	0.000789443	0.276358	-1.85539	7.92_523.2182m/z	3.10268	Down_regulation
11654.2	11582.4	13053.4	15475.9	4732.15	6842.98	0	2844.46	12941.5	3604.9	0.00276547	0.278554	-1.84397	3.43_170.1174m/z	2.55823	Down_regulation
20651	29831.4	38752.2	47925.4	0	28543	0	9797.54	34290	9585.13	0.0330908	0.279531	-1.83892	11.42_710.4005m/z	1.48029	Down_regulation
3870.36	7125.54	9865.56	12443.6	0	4423.38	0	4905.33	8326.28	2332.18	0.0425683	0.280098	-1.83599	7.92_503.1172m/z	1.37091	Down_regulation
137230	231270	237671	305357	66499	77831.2	65906.2	48793.5	227882	64757.5	0.0164552	0.284171	-1.81517	4.13_221.0819m/z	1.7837	Down_regulation
55940.8	74225.7	60730	102565	16045	18083.9	27422.3	22820.7	73365.5	21093	0.0128841	0.287505	-1.79834	6.02_222.0592n	1.88995	Down_regulation
82359.5	142787	85428.1	108362	81697	40705.6	0	0	104734	30600.7	0.0244713	0.292175	-1.7751	5.03_543.2185m/z	1.61134	Down_regulation
3791.92	2443.05	3266.04	2924	0	0	0	0	3106.25	929.879	0.0045963	0.299357	-1.74006	1.17_351.9847n	2.33759	Down_regulation
94620.8	105660	70676	48950.1	0	32562.7	38257.2	25618.5	79976.8	24109.6	0.0133262	0.301457	-1.72998	15.31_309.2063m/z	1.8753	Down_regulation
106224	75347.2	83355.1	62531.6	30123.7	4130.45	29775.5	35781.7	81864.4	24952.8	0.00320048	0.304807	-1.71403	7.92_343.1535m/z	2.49478	Down_regulation
84105.1	97933.8	79442	74996.1	35571.2	24519.7	25982.5	16813.7	84119.2	25721.8	0.000124122	0.305777	-1.70945	4.38_189.0530m/z	3.90615	Down_regulation
31903.1	47648.8	58936.4	43683.1	25759.6	18650.6	12941.5	0	45542.9	14338	0.00711762	0.314823	-1.66739	11.58_643.1654m/z	2.14766	Down_regulation
36893.3	57558.9	25697.5	52091.9	4685.39	23510.8	11795.8	14894.4	43060.4	13721.6	0.0186034	0.31866	-1.64991	12.16_767.1301m/z	1.73041	Down_regulation
74860.3	149442	197171	172751	74519.4	99142.6	0	16854	148556	47629	0.0293657	0.320612	-1.6411	12.16_821.2294m/z	1.53216	Down_regulation
15133.6	18463.1	20109.7	11781.5	7449.27	8961.66	1425.69	3457.15	16372	5323.44	0.00485645	0.325156	-1.6208	4.38_291.0263m/z	2.31368	Down_regulation
15585.6	11672.7	18669.7	12156.9	10681.4	6303.18	1270.87	641.962	14521.2	4724.34	0.0170074	0.325341	-1.61997	4.38_158.5213m/z	1.76936	Down_regulation
161278	64380.8	86220.9	107044	29316.4	41750.8	25451.2	41778.6	104731	34574.3	0.0403712	0.330125	-1.59892	16.05_514.3960m/z	1.39393	Down_regulation
21586.5	23374.2	41529.2	38806.5	19772.2	0	0	21634.2	31324.1	10351.6	0.0385654	0.330468	-1.59742	4.55_466.1918m/z	1.4138	Down_regulation
616034	892628	1.20536e+06	816984	294619	363592	247870	297081	882752	300791	0.015752	0.340742	-1.55325	7.92_540.2180n	1.80266	Down_regulation
9685.47	20247.5	14526	14643.7	6884.74	3955.25	4463.12	4895.35	14775.7	5049.61	0.0163569	0.341752	-1.54898	10.39_562.2512m/z	1.7863	Down_regulation
234108	233905	191590	200754	186476	34506.3	59910.9	20444.4	215089	75334.4	0.0298881	0.350247	-1.51355	14.38_564.2618n	1.5245	Down_regulation
181425	119837	117933	162607	47224.5	111160	6815.54	46215.9	145450	52853.9	0.0154897	0.363381	-1.46044	16.10_558.4223m/z	1.80996	Down_regulation
106748	140159	162713	160837	40950.4	51617	45137.9	74432.8	142614	53034.5	0.00218776	0.371873	-1.42712	3.89_244.0636m/z	2.66	Down_regulation
74501.5	102653	94641.6	102070	20357.7	39232.2	46944.3	33146.1	93466.4	34920.1	0.000562783	0.373611	-1.42039	4.13_383.1354m/z	3.24966	Down_regulation
1.38881e+06	1.2313e+06	1.6008e+06	1.40913e+06	504290	552462	432741	626513	1.40751e+06	529002	0.00024511	0.375842	-1.4118	8.08_558.2550m/z	3.61064	Down_regulation
27750.3	41172.2	33320	34257.3	31632.3	13430.7	3825.73	3254.84	34125	13035.9	0.0423021	0.382005	-1.38834	6.22_248.0693n	1.37364	Down_regulation
102106	148206	125205	184264	47636.7	85374.1	48304.2	36456.1	139945	54442.8	0.00891336	0.389029	-1.36205	11.90_573.6704m/z	2.04996	Down_regulation
61034.5	94475.2	88843.9	138098	32947.6	61048.9	28970.4	26073.3	95612.9	37260.1	0.0264873	0.389697	-1.35958	9.98_719.4042m/z	1.57696	Down_regulation
207916	399385	290227	289134	172210	131642	68937.2	94165.5	296666	116738	0.0116063	0.393502	-1.34556	3.43_261.0401m/z	1.9353	Down_regulation
10494.5	14771.5	6364.51	11241.9	3252.6	2023.36	2056.24	9853.55	10718.1	4296.44	0.0454936	0.400858	-1.31884	4.66_226.1280m/z	1.34205	Down_regulation
208.592	135.738	646.83	0	864.124	86.5616	216.151	392.096	957.432	389.733	0.0441755	0.407061	-1.29668	9.93_213.1600m/z	1.35482	Down_regulation
18030.8	21764.2	30907.8	37992.7	6887.62	17435.3	8451.89	11675.4	27173.9	11112.5	0.0289052	0.408942	-1.29003	3.59_244.0744m/z	1.53902	Down_regulation
216515	214978	140496	153452	116473	55075	94512.5	33399.2	181360	74864.8	0.00824348	0.412796	-1.2765	1.62_156.0766m/z	2.08389	Down_regulation
229888	263743	133780	185688	47950.8	102989	49806.6	139845	203275	85147.7	0.0178645	0.41888	-1.25539	5.48_593.1982m/z	1.74801	Down_regulation
148740	211422	206548	341321	61263.2	189697	83202	52429	227008	96647.8	0.0471105	0.425747	-1.23193	9.50_842.4962m/z	1.32688	Down_regulation
10235	20714.3	15768.2	10785.2	3864.13	10244.8	7152	3379.38	14375.7	6160.07	0.0364047	0.428506	-1.22261	7.92_267.1226m/z	1.43884	Down_regulation
53634.1	60300.1	41466.5	58958.3	22007.4	26801.9	24809.1	18410.3	53589.8	23007.2	0.0026773	0.42932	-1.21987	1.17_140.0108m/z	2.5723	Down_regulation
25668.7	51331.1	43236.4	31717	17631.2	16738.5	12385.2	18730.1	37988.3	16371.3	0.0294033	0.430955	-1.21439	8.14_517.1672m/z	1.5316	Down_regulation
1.04385e+06	1.62098e+06	2.16176e+06	1.96542e+06	645701	1.16634e+06	629137	522776	1.698e+06	740988	0.0208943	0.436388	-1.19632	7.47_370.2197n	1.67997	Down_regulation
59834.5	80321.2	74463.5	113425	40040.5	71308.2	31963.4	0	82010.9	35828	0.0493955	0.436869	-1.19473	11.03_121.1013m/z	1.30631	Down_regulation
83006	56683.8	77942.7	53080.5	33514.2	59819.5	0	25742.8	67678.2	29769.1	0.0469638	0.439863	-1.18487	16.82_743.9812m/z	1.32824	Down_regulation
17914	25789.1	30309.1	35700.5	12107.6	17013.2	10970.8	9096.53	27428.2	12297	0.0199868	0.448336	-1.15735	11.70_534.9717m/z	1.69926	Down_regulation
87603	155836	129897	200734	61486.2	25221.9	87811.4	83239.7	143517	64439.8	0.0360938	0.449003	-1.1552	11.90_1031.6094m/z	1.44257	Down_regulation
1.46909e+06	2.32697e+06	1.65467e+06	2.42275e+06	881002	1.45077e+06	623717	581361	1.96837e+06	884212	0.0137556	0.44921	-1.15454	8.34_458.2736n	1.86152	Down_regulation
11990.3	28989.8	22026.7	18596.1	11035.9	14341.3	3708.5	7620.44	20400.7	9176.54	0.0435226	0.449814	-1.1526	3.43_258.1434m/z	1.36129	Down_regulation
217977	180609	159371	129641	163992	54210.5	35690	56024.3	171900	77479.3	0.0406327	0.450725	-1.14968	14.38_582.2921m/z	1.39112	Down_regulation
41986.2	52611.2	37797.2	39243.3	4543.69	31628.2	32137.6	9666.97	42909.5	19494.1	0.0396034	0.454308	-1.13826	9.09_578.3399m/z	1.40227	Down_regulation
370795	422407	546517	564038	266859	237059	215800	160482	475939	220050	0.00669305	0.462349	-1.11295	10.31_745.1981m/z	2.17438	Down_regulation
27466.8	25737.9	19688.4	20979.8	18210	8229.15	7525.3	10144	23468.2	11027.1	0.00791977	0.469874	-1.08966	6.56_243.1231m/z	2.10129	Down_regulation
9824.14	10198.1	10838.8	15236.5	9868.47	2802.06	1866.91	7621.34	11524.4	5539.7	0.0459639	0.480693	-1.05681	1.55_229.0941m/z	1.33758	Down_regulation
24374.3	27640	22890.7	25194	14201.8	17248.2	6025.19	10928.2	25024.7	12100.8	0.00764526	0.483555	-1.04825	4.38_217.0501m/z	2.11661	Down_regulation
1.71962e+06	1.98008e+06	1.84685e+06	2.15158e+06	770541	1.18051e+06	983486	808710	1.92453e+06	935811	0.000289807	0.486254	-1.04022	7.92_414.2467n	3.53789	Down_regulation
144183	96738.2	149144	149357	48995.3	90576.3	38935.9	84011	134855	65629.6	0.00857821	0.486667	-1.03899	16.15_646.4738m/z	2.0666	Down_regulation
1.13148e+06	1.81038e+06	1.20347e+06	2.16893e+06	665256	1.33879e+06	639029	478371	1.57857e+06	780361	0.0463069	0.494348	-1.0164	9.61_634.3780n	1.33435	Down_regulation
23359	18664.6	29895.6	18692.9	13162.4	16691.8	8625.11	6483.72	22653	11240.8	0.0178735	0.496214	-1.01097	9.37_464.2076m/z	1.74779	Down_regulation
25018.9	37012.4	36119.3	37287.5	22269.4	27382.8	11955.6	5830.47	33859.5	16859.6	0.031266	0.497927	-1.00599	14.46_514.3954m/z	1.50493	Down_regulation
258877	263955	160574	195323	106397	124367	134306	77910.6	219682	110745	0.0149519	0.504115	-0.988176	1.14_163.0668n	1.8253	No_changes
33924	40625.1	46021.3	39982.6	25168.3	22485.4	15757	17555.4	40138.2	20241.5	0.000988401	0.504295	-0.98766	8.71_251.1275m/z	3.00507	No_changes
180723	246554	184660	231437	126753	119141	83818.8	99016.4	210843	107182	0.00323452	0.50835	-0.976107	4.66_202.1075m/z	2.49019	No_changes
1.43735e+06	2.41617e+06	1.29492e+06	1.56086e+06	616760	1.18155e+06	643899	978136	1.67732e+06	855085	0.0384975	0.509792	-0.972021	3.11_384.2232m/z	1.41457	No_changes
1.36797e+06	2.39928e+06	1.73629e+06	2.66138e+06	903570	1.6929e+06	819399	858278	2.04123e+06	1.06854e+06	0.0407444	0.523477	-0.933802	8.71_502.2996n	1.38993	No_changes
13206.3	9788.53	15465.9	12815.9	6007.39	9896.03	1877.46	9449.43	12819.2	6807.58	0.0404388	0.531047	-0.913088	3.77_189.0509n	1.3932	No_changes
79234.2	94848.1	57820.2	92686.4	16092.8	64647.6	29489.9	63264.9	81147.2	43373.8	0.0487123	0.534508	-0.903718	7.86_430.2414m/z	1.31236	No_changes
217101	326513	252975	187674	143594	173475	107697	104144	246066	132227	0.0231055	0.537366	-0.896022	1.22_175.1190m/z	1.63628	No_changes
2.24904e+06	2.37691e+06	3.05436e+06	3.05107e+06	998617	1.89871e+06	1.67506e+06	1.32901e+06	2.68285e+06	1.47535e+06	0.00620853	0.549919	-0.862708	7.47_388.2546m/z	2.20701	No_changes
1.2796e+06	1.43158e+06	2.03824e+06	1.89514e+06	732255	1.14712e+06	997927	862649	1.66114e+06	934988	0.019755	0.562859	-0.829154	6.94_344.2286m/z	1.70432	No_changes
397198	466633	525922	592987	281681	268378	364057	223913	495685	284507	0.00769788	0.573967	-0.800959	5.59_95.0757n	2.11363	No_changes
9479.77	12761.3	15849.1	14529.9	8195.26	8769.02	4726.79	9230.1	13155	7730.29	0.0218403	0.587632	-0.767016	10.18_219.0657m/z	1.66074	No_changes
139796	161205	186841	181199	93467.5	88699.4	124367	88230.1	167260	98691	0.00279375	0.590044	-0.761105	10.48_219.1018m/z	2.55381	No_changes
1.7211e+06	2.46374e+06	1.7951e+06	2.8232e+06	1.07259e+06	1.91273e+06	1.31658e+06	918191	2.20078e+06	1.30502e+06	0.0420858	0.59298	-0.753945	11.70_1523.9203n	1.37586	No_changes
3.27177e+06	3.86823e+06	3.65724e+06	4.67797e+06	1.55668e+06	2.88522e+06	2.56946e+06	2.17591e+06	3.8688e+06	2.29682e+06	0.00884774	0.593677	-0.752251	7.92_432.2810m/z	2.05317	No_changes
569129	634658	718476	787660	404934	385519	530536	289447	677481	402609	0.00719481	0.594274	-0.750801	5.59_159.0919m/z	2.14298	No_changes
8.33977e+06	8.79841e+06	1.0058e+07	1.10504e+07	5.7636e+06	5.21475e+06	7.74222e+06	4.07446e+06	9.56165e+06	5.69876e+06	0.0084465	0.596002	-0.746612	5.59_188.0708m/z	2.07332	No_changes
1.78424e+07	1.82124e+07	2.0343e+07	2.21806e+07	1.18429e+07	1.06783e+07	1.6133e+07	8.50201e+06	1.96446e+07	1.17891e+07	0.00877251	0.600117	-0.736684	5.59_205.0975m/z	2.05688	No_changes
619179	663063	418493	425215	315217	282793	353120	346280	531487	324352	0.0438727	0.610273	-0.712474	6.51_561.2421m/z	1.35781	No_changes
96696.7	111166	87978.4	114906	47118.4	49519	78637.8	75724.9	102687	62750.1	0.0101336	0.611083	-0.710561	7.92_430.2101n	1.99424	No_changes
105000	83347.7	101834	74836.7	50018.6	35716.8	51369.3	86585.4	91254.4	55922.5	0.0401219	0.61282	-0.706464	9.20_512.1814m/z	1.39662	No_changes
4.30198e+06	5.54308e+06	4.2328e+06	6.29255e+06	2.16402e+06	4.40373e+06	3.20479e+06	2.78038e+06	5.0926e+06	3.13823e+06	0.0297447	0.616233	-0.698451	8.34_476.3079m/z	1.52659	No_changes
124522	108139	122891	132151	74892.9	86236.2	69657.2	75351.2	121925	76534.4	0.000518704	0.627714	-0.67182	6.29_301.2050m/z	3.28508	No_changes
546090	640769	688313	608695	341172	446969	303471	474589	620967	391550	0.00504745	0.63055	-0.665318	2.17_192.0268n	2.29693	No_changes
164807	105408	118767	139989	62566.8	118784	68406.3	86117.8	132243	83968.7	0.0373271	0.634958	-0.655267	1.14_449.8258n	1.42798	No_changes
170869	205224	220218	231683	136519	134349	168540	88594.2	206999	132001	0.0129375	0.637689	-0.649075	5.59_207.1030m/z	1.88815	No_changes
166118	97283.4	128469	154672	90915.5	91793.7	96522.8	72798.1	136636	88007.5	0.0439835	0.644104	-0.634634	12.61_317.1727m/z	1.35671	No_changes
488314	370449	508845	472726	250628	290140	307244	338056	460083	296517	0.00637621	0.644485	-0.633781	8.94_515.1558m/z	2.19544	No_changes
45971.3	32725.5	43088.1	47028.4	18991.6	36988.5	22295.3	32136.7	42203.3	27603	0.0355022	0.654049	-0.61253	1.14_406.8263m/z	1.44974	No_changes
1.50768e+06	1.4391e+06	1.78153e+06	1.93305e+06	1.00336e+06	1.07686e+06	1.31542e+06	1.04108e+06	1.66534e+06	1.10918e+06	0.00955113	0.666039	-0.586322	5.59_144.0805m/z	2.01995	No_changes
766462	715178	624235	560011	481931	297152	482320	516525	666471	444482	0.0171259	0.666918	-0.584418	7.92_330.1471n	1.76635	No_changes
55502.1	60562.3	62058.5	43148.3	35217	28532.5	35458.3	50454.7	55317.8	37415.6	0.0299697	0.676376	-0.564103	7.92_163.0745m/z	1.52332	No_changes
533971	536565	750402	619845	506214	458334	297262	393663	610196	413868	0.0282303	0.678255	-0.5601	9.20_150.1293n	1.54928	No_changes
34977.4	52426.9	45021.3	53360.5	32085.3	27244.2	30965.8	36666.6	46446.5	31740.5	0.032448	0.683377	-0.549246	10.08_379.1642m/z	1.48881	No_changes
1.41511e+06	1.44514e+06	1.87862e+06	1.57254e+06	1.34558e+06	1.21905e+06	731586	1.04052e+06	1.57785e+06	1.08419e+06	0.0288694	0.687127	-0.541352	9.20_207.1019m/z	1.53956	No_changes
157316	235740	197324	241082	153848	162039	118045	137835	207866	142942	0.0358938	0.687664	-0.540224	12.31_273.1853m/z	1.44498	No_changes
220023	236107	200080	226144	173759	189450	145882	100456	220589	152387	0.0324757	0.690819	-0.533621	11.52_233.1543m/z	1.48844	No_changes
112427	78394.2	84068.9	108743	52072.1	86046.7	63324.3	64104.8	95908.2	66387	0.0393583	0.692193	-0.530754	1.14_404.8277m/z	1.40496	No_changes
177406	215592	217768	237504	164463	173527	145983	106354	212067	147582	0.0168811	0.695918	-0.523011	12.65_273.1842m/z	1.7726	No_changes
267919	247878	219505	265383	208861	221658	144281	150239	250171	181260	0.0313555	0.724541	-0.46486	14.38_258.1949m/z	1.50369	No_changes
285670	251268	255778	263829	204951	231420	177911	155528	264136	192453	0.0150372	0.728612	-0.456777	4.32_196.0969m/z	1.82283	No_changes
129150	151986	154631	182532	133652	94176.6	107875	115821	154575	112881	0.0248534	0.730269	-0.4535	8.77_148.0745m/z	1.60461	No_changes
116575	106931	99017.5	108737	59043	85168.9	79443.7	91579.8	107815	78808.9	0.0176328	0.730963	-0.452129	1.14_322.8648m/z	1.75368	No_changes
87491.2	91661.8	70716.5	92017.2	75902.1	70559	52817.3	53690.1	85471.7	63242.1	0.0289489	0.739919	-0.434561	11.13_135.0806m/z	1.53837	No_changes
169644	157886	159573	202873	133366	132236	135403	112685	172494	128422	0.0163233	0.744502	-0.425653	4.78_261.1348m/z	1.78719	No_changes
51502.5	76645.1	61683.3	65428	45181.7	55757.6	38706.1	51281.9	63814.7	47731.8	0.0493351	0.747975	-0.418938	6.35_204.0655m/z	1.30684	No_changes
155894	133040	143772	124325	107644	86697	107949	130839	139258	108282	0.0363139	0.777567	-0.362962	8.60_355.1171m/z	1.43993	No_changes
115107	109378	99669.3	110676	95953.1	98509.2	66111.9	85091.3	108708	86416.3	0.0487033	0.794942	-0.331078	10.66_307.1900m/z	1.31244	No_changes
500409	403443	435656	493930	309380	383340	394671	399774	458360	371791	0.0337001	0.811134	-0.301988	5.13_474.1735m/z	1.47237	No_changes
66439.4	68427.8	59041.8	61591.1	54171.2	48988.2	54995.1	52639.1	63875	52698.4	0.00698961	0.825023	-0.277493	4.66_184.0964m/z	2.15555	No_changes
871209	825563	804751	954538	693675	744055	762207	701310	864015	725312	0.0169549	0.839467	-0.252455	1.71_120.0654m/z	1.7707	No_changes
41810.4	50078.5	45255.5	47033.8	36164.5	43121.1	39210.1	38479.5	46044.6	39243.8	0.0243349	0.8523	-0.230567	10.43_181.0505m/z	1.61377	No_changes
364.83	0	0	0	0	0	0	0	974.636	925.934	0.00774109	0.950031	-0.0739541	8.19_251.1503m/z	2.1112	No_changes
11.3684	0	0	0	0	0	825.564	0	970.701	928.174	0.0156737	0.956189	-0.0646317	7.36_310.1688m/z	1.80483	No_changes
274.546	0	27.7349	0	1.59912	224.267	0	0	916.218	955.699	0.0416596	1.04309	0.0608655	7.04_433.2231m/z	1.38028	No_changes
1.13781	0	0	128.669	0	289.444	0	0	917.469	971.867	0.0230499	1.05929	0.083099	6.02_379.1371m/z	1.63733	No_changes
0	0	0	0	713.71	0	0	0	925.439	992.221	0.000226026	1.07216	0.100525	13.77_465.3434m/z	3.64584	No_changes
104114	123495	108901	112905	129974	137076	117455	142470	112354	131744	0.0314083	1.17258	0.229689	3.36_348.1287m/z	1.50296	No_changes
180260	210861	227784	185380	256268	232646	212654	256881	201071	239612	0.046281	1.19168	0.252994	10.93_207.0659m/z	1.3346	No_changes
568102	681889	760176	649717	785773	861687	811077	797786	664971	814080	0.0255974	1.22423	0.29188	7.97_298.1864m/z	1.5918	No_changes
35101	40491.3	46630.2	49674.3	54219.3	56110.9	57791.2	49948.4	42974.2	54517.4	0.029061	1.26861	0.343247	12.31_295.1032m/z	1.53669	No_changes
812223	1.06368e+06	1.06555e+06	1.20174e+06	1.26563e+06	1.3429e+06	1.45904e+06	1.238e+06	1.0358e+06	1.32639e+06	0.0285762	1.28055	0.356765	5.74_127.0389m/z	1.544	No_changes
163911	107028	111754	143339	168253	166218	158595	198815	131508	172970	0.048323	1.31528	0.39537	1.17_626.6924m/z	1.31585	No_changes
111218	154122	171397	141821	195666	196856	183417	189518	144640	191364	0.0310702	1.32304	0.40386	9.14_127.0393m/z	1.50766	No_changes
32620.6	48142.7	41105.1	35893.3	44471.3	58034.9	61305.7	49676.3	39440.4	53372.1	0.0352742	1.35323	0.436409	7.42_389.1591m/z	1.45254	No_changes
206217	144364	178387	170893	223803	216099	242891	264675	174965	236867	0.0105061	1.3538	0.437009	5.48_353.0870m/z	1.97856	No_changes
19399.7	34688.4	24686.5	28781.5	35846.8	40181.5	36084.6	34728	26889	36710.3	0.0491933	1.36525	0.449166	6.16_231.0662m/z	1.30809	No_changes
79715.5	99971.8	93822.3	120665	153870	149187	111744	123564	98543.7	134591	0.035339	1.3658	0.44975	4.66_87.0802m/z	1.45175	No_changes
100390	62985.8	68839.4	78476.3	103527	102351	98026.5	123099	77672.8	106751	0.0306524	1.37437	0.458767	1.17_710.6534m/z	1.51354	No_changes
44767.7	52074.8	53998.2	55145.7	55884.3	71914.4	68880.6	86582	51496.6	70815.4	0.0479817	1.37515	0.459585	5.36_167.0702m/z	1.31892	No_changes
501001	440176	538213	445611	694936	700477	636010	639676	481250	667775	0.000946472	1.38758	0.472574	7.36_406.2072m/z	3.02389	No_changes
27405.3	24769.7	22782.2	23016.1	35318.6	30337.4	31969.4	40571.4	24493.3	34549.2	0.0138391	1.41056	0.496264	7.86_95.0488m/z	1.85889	No_changes
19563.1	21594.8	19596.5	29571.6	30723.9	29799.2	32385.4	35233.5	22581.5	32035.5	0.0200795	1.41866	0.504529	1.17_921.5572m/z	1.69725	No_changes
12964.4	11233.4	16777.9	11003.3	13542.1	20081.8	21846.8	19433.8	12994.7	18726.1	0.0463944	1.44105	0.527124	4.55_186.0361m/z	1.33353	No_changes
150917	153891	163805	197106	259548	221715	262582	218869	166430	240678	0.00349005	1.44613	0.532195	4.55_171.0649m/z	2.45717	No_changes
151767	186435	145947	146704	279431	241988	189925	201020	157713	228091	0.0327237	1.44624	0.532304	10.98_209.0814m/z	1.48514	No_changes
363698	365038	359589	396882	418183	509523	566387	660717	371302	538702	0.0440087	1.45085	0.536897	2.58_189.0639n	1.35646	No_changes
108447	102650	91267.2	114865	114915	186430	156563	150040	104307	151987	0.041347	1.45711	0.543108	6.07_85.0281m/z	1.38356	No_changes
52179.2	51543	54029	50261.5	79701.8	55605.7	84389.6	83447.2	52003.2	75786.1	0.0386403	1.45733	0.543332	8.39_477.1914m/z	1.41296	No_changes
66765.7	70539.4	97530.5	77087	114789	86547.6	128629	130629	77980.6	115149	0.0271933	1.47663	0.562309	9.20_307.0900m/z	1.56554	No_changes
21893	23049.6	21355.1	28518.3	26737.9	45035.3	33586.2	36152.8	23704	35378	0.0460779	1.49249	0.577723	6.07_69.0332m/z	1.33651	No_changes
26223.1	46604.4	35710.1	42476	63988.8	63872.8	43248.4	54391.9	37753.4	56375.5	0.0312123	1.49326	0.578462	9.84_323.0773m/z	1.50567	No_changes
289237	187293	229178	241052	288187	359951	381187	389399	236690	354681	0.00922616	1.4985	0.583524	4.01_171.0651m/z	2.03498	No_changes
167135	108469	127648	122485	192642	182847	190240	222125	131434	196964	0.00674068	1.49857	0.583589	7.86_191.1430m/z	2.1713	No_changes
3213.82	4002.35	3616	5401.85	4499.38	6343.72	6461.44	7175.2	4058.5	6119.93	0.0333146	1.50793	0.592569	3.65_127.1226m/z	1.47737	No_changes
174230	161670	180652	193799	278872	310346	238835	244627	177588	268170	0.00742815	1.51007	0.594613	9.80_127.0390m/z	2.12912	No_changes
540937	416327	375029	433734	716083	617254	573928	768418	441507	668921	0.00790386	1.51509	0.5994	9.66_251.1854m/z	2.10216	No_changes
49714.8	40489.8	36575.4	33646.9	42703.4	59559.8	75757.2	65135.1	40106.7	60788.9	0.0498264	1.51568	0.599962	6.63_199.0462m/z	1.30254	No_changes
289442	209376	204071	220452	335683	338030	307071	425837	230835	351655	0.0110212	1.5234	0.607298	11.23_308.2200n	1.95777	No_changes
260806	160707	201902	169398	249289	312720	356210	306549	198203	306192	0.0141335	1.54484	0.627455	4.55_332.1089n	1.84975	No_changes
322707	286267	175058	187140	443889	292222	417033	353438	242793	376645	0.0363855	1.5513	0.633479	7.92_193.0861m/z	1.43907	No_changes
9800.99	18301.4	19462.4	11586.2	16838.4	22835	26242.1	26704.8	14787.7	23155.1	0.0449077	1.56583	0.646928	6.99_155.0366m/z	1.34768	No_changes
53293.6	27368.7	53270.7	31861.6	57091.8	55729.8	77534.3	70621	41448.6	65244.2	0.0361791	1.5741	0.654525	5.54_434.1651m/z	1.44154	No_changes
155123	60902.3	151855	112906	196341	194273	171430	199610	120197	190413	0.0444445	1.58418	0.66374	7.36_427.1393m/z	1.35218	No_changes
40245.9	32461.4	17387.4	32544.9	50770.6	50602.5	34867	58996.3	30659.9	48809.1	0.0402006	1.59195	0.670797	1.17_796.6132m/z	1.39577	No_changes
10369.7	6741.88	10815.9	9398.72	19612	13679.3	14561.6	13000.8	9331.56	15213.4	0.0206518	1.63032	0.705155	9.29_429.2089m/z	1.68504	No_changes
28112.9	47268.2	33230.7	34473.3	38475	73980.4	57705	63290	35771.3	58362.6	0.0480935	1.63155	0.706242	5.36_175.0448m/z	1.31791	No_changes
26856.2	48057	40147.6	36634.1	47619.9	48946.9	74177.6	77740.3	37923.7	62121.2	0.04918	1.63806	0.711985	6.02_131.1070m/z	1.30821	No_changes
254722	230324	297074	146260	475790	341982	266077	437259	232095	380277	0.046092	1.63845	0.712335	9.37_540.2448m/z	1.33637	No_changes
55832.2	43672.2	54102.5	47130	104530	88337.7	72984.2	65350.7	50184.3	82800.6	0.0272811	1.64993	0.722407	9.84_289.0927m/z	1.56414	No_changes
34229.8	39766.9	25497.3	36304.2	66417.8	60951.1	59392.7	37781.7	33949.5	56135.8	0.0303185	1.65351	0.725529	9.84_103.0392m/z	1.51829	No_changes
49593.1	68612.4	54158.1	80808.7	80288.6	96125.1	145444	108009	63293.1	107467	0.0414556	1.69792	0.763772	5.74_109.0281m/z	1.38242	No_changes
66016.9	27153.8	53391	41367.5	63425.9	87531.1	85521.9	84430.1	46982.3	80227.3	0.0195514	1.70761	0.771975	1.26_261.9283m/z	1.70882	No_changes
199161	149004	194169	123753	297097	314748	213845	317721	166522	285853	0.00914043	1.71661	0.77956	12.40_301.0711m/z	2.03903	No_changes
18538.3	19114.6	11402	12537.9	18067.7	29368.7	27533.2	30905.7	15398.2	26468.8	0.0230383	1.71896	0.781532	6.99_173.0479m/z	1.63755	No_changes
17423.9	27000.5	20584.2	10561.7	27443.3	27678	36077.8	39103.3	18892.6	32575.6	0.0238054	1.72425	0.785971	6.56_230.0528n	1.62332	No_changes
10876.3	7988.49	16047.9	19792.9	18028.8	25781.2	20311.7	30703.9	13676.4	23706.4	0.0415481	1.73338	0.793592	4.78_136.0741m/z	1.38145	No_changes
7900.38	13054.2	4066.68	9716.52	13416.1	12154.8	20035.6	14721.7	8684.45	15082	0.0462921	1.73667	0.796324	5.85_237.0758m/z	1.33449	No_changes
136318	156927	139069	154546	307189	283881	212512	217027	146715	255152	0.0173575	1.7391	0.798339	9.84_307.1028m/z	1.76051	No_changes
83286.5	74796.2	100853	106638	118198	152569	189257	184162	91393.4	161047	0.0166656	1.76212	0.817316	5.25_354.0277n	1.77818	No_changes
12218.6	30176.4	19520.8	24132.4	25011.1	46851.4	45250.3	34572.2	21512	37921.2	0.0446309	1.76279	0.817863	5.13_192.1021m/z	1.35036	No_changes
58933.5	44015.2	39969.7	40674.9	50890.3	86272.2	97000.8	90603.8	45898.3	81191.8	0.0341366	1.76895	0.822892	9.80_756.7050m/z	1.46678	No_changes
181765	131154	124289	111239	243711	290013	187025	256292	137112	244260	0.00816147	1.78147	0.833066	6.56_467.1208m/z	2.08823	No_changes
19166.5	77203.4	72853.4	90497.5	107790	92566.6	145225	117758	64930.2	115835	0.0422676	1.78399	0.835108	5.03_332.1344m/z	1.37399	No_changes
16046.9	11332	13058	2980.81	19286.7	20880.6	21371.8	16124.7	10854.5	19415.9	0.0474414	1.78875	0.838955	9.29_191.0706m/z	1.32384	No_changes
59264.1	60542.1	55489.7	34710.5	87787.2	77266.2	113179	109009	52501.6	96810.4	0.00698969	1.84395	0.882799	9.20_167.0705m/z	2.15554	No_changes
67750.3	132421	99665.9	87096	230908	163130	175072	156068	96733.2	181295	0.00889814	1.87417	0.906253	6.83_227.0915m/z	2.0507	No_changes
16872.2	5684.58	14557.5	9707.4	14685.3	21666.7	24210	27320	11705.4	21970.5	0.0315485	1.87695	0.908391	1.26_242.9670m/z	1.50102	No_changes
480844	431449	557417	781906	1.06077e+06	1.21857e+06	910624	1.0644e+06	562904	1.06359e+06	0.00271245	1.88947	0.917983	1.79_432.1714m/z	2.56664	No_changes
10124.5	12608.9	18701.6	6333.6	14754.5	21182.9	28272.5	26238	11942.1	22612	0.0371986	1.89346	0.921027	4.13_160.0392m/z	1.42947	No_changes
1.11869e+06	738429	820656	1.18523e+06	1.82673e+06	1.31868e+06	2.10391e+06	2.1517e+06	965751	1.85025e+06	0.0111448	1.91587	0.937999	6.07_318.1191m/z	1.95293	No_changes
28892.7	23780.9	17141.2	14660.6	39902.8	31530	40046.8	52174.5	21118.8	40913.5	0.0113054	1.9373	0.954046	6.83_411.0906m/z	1.94671	No_changes
103863	93406.6	143716	151961	246573	286413	200745	221297	123237	238757	0.00307509	1.93739	0.954114	4.84_310.1499m/z	2.51214	No_changes
20227.4	24565.5	17871	16016.7	50078	38478.6	33973.9	32470.7	19670.2	38750.3	0.010796	1.97001	0.9782	7.92_167.0707m/z	1.96674	No_changes
336532	353407	410614	364918	1.01531e+06	635749	639436	623561	366368	728514	0.0305256	1.98848	0.991665	5.96_339.1071m/z	1.51534	No_changes
389959	0	783904	0	907.014	0	0	262.547	293466	292.39	0.215949	0.000996335	-9.97108	18.01_708.5399m/z	0.665649	Not_significant
107916	368231	375643	882388	0	0	1236.44	1035.41	433545	567.964	0.075567	0.00131005	-9.57616	12.86_397.3069m/z	1.12167	Not_significant
2.01095e+06	0	2.76147e+06	0	13279.9	0	0	1425.28	1.1931e+06	3676.3	0.190473	0.00308129	-8.34225	18.01_726.5526m/z	0.720167	Not_significant
0	0	678243	5384.42	0	0	0	0	170907	932.463	0.388911	0.00545597	-7.51795	11.37_241.2045m/z	0.41015	Not_significant
669040	0	0	0	0	0	55.1416	115.777	167260	959.134	0.39338	0.00573439	-7.44614	7.52_275.1510m/z	0.405188	Not_significant
614482	0	0	0	0	0	0	0	153621	940.129	0.39354	0.00611981	-7.3523	14.64_499.2516m/z	0.405011	Not_significant
21834.8	100208	118876	333114	0	0	0	0	143508	960.536	0.121835	0.00669325	-7.22308	12.40_559.3598m/z	0.914228	Not_significant
503238	0	0	16771.3	0	0	0	0	130002	953.846	0.376086	0.00733715	-7.09056	17.12_402.3218m/z	0.424713	Not_significant
279064	2471.4	44769.7	2492.86	0	0	0	2443.79	82199.6	610.948	0.306613	0.00743249	-7.07194	18.12_382.7537m/z	0.51341	Not_significant
15902.7	599.43	85529.2	376161	3580.85	0	0	0	119548	895.212	0.268181	0.0074883	-7.06115	17.53_734.5684m/z	0.571573	Not_significant
119.665	58057.4	59165.5	120397	0	1911.38	0	0	59434.9	477.846	0.0957787	0.00803981	-6.95862	12.40_645.3600m/z	1.01873	Not_significant
450638	3721.16	0	0	0	0	0	0	113590	943.378	0.389923	0.00830514	-6.91178	17.81_764.5205m/z	0.409021	Not_significant
37955.3	71474.2	101644	208025	0	689.349	0	0	104774	957.626	0.0666448	0.00913988	-6.77361	10.03_413.3016m/z	1.17623	Not_significant
236468	0	350.474	1302.15	2728.93	0	219.498	30.8582	59530.3	744.821	0.392378	0.0125116	-6.32059	8.51_558.2813m/z	0.406295	Not_significant
3389.96	424.351	302075	0	122.019	0	0	0	76472.4	968.062	0.389358	0.012659	-6.3037	18.06_757.4676m/z	0.409651	Not_significant
37195.6	7074.34	22479.2	88268.2	974.468	991.39	0	0	38754.3	491.464	0.11817	0.0126815	-6.30113	17.38_613.4561m/z	0.927495	Not_significant
286290	0	0	0	0	0	0	0	71572.6	958.744	0.396578	0.0133954	-6.22212	15.46_687.3886m/z	0.401671	Not_significant
233914	0	0	21686	0	0	0	0	63899.9	943.664	0.349298	0.0147679	-6.0814	17.21_387.3111m/z	0.456804	Not_significant
245687	5406.18	0	0	0	0	0	0	62773.3	949.921	0.385354	0.0151326	-6.0462	17.34_637.4274m/z	0.41414	Not_significant
41528.7	42348.1	31722.2	129087	0	0	0	0	61171.5	938.958	0.0772822	0.0153496	-6.02565	17.21_328.3216m/z	1.11192	Not_significant
6524.73	4362.13	7263.39	52630.6	1087.04	0	0	0	17695.2	271.76	0.232004	0.0153578	-6.02488	17.47_757.4649m/z	0.634505	Not_significant
164588	0	18229.5	62734.8	0	0	0	0	61388	960.722	0.199453	0.01565	-5.99769	17.03_415.3026m/z	0.700159	Not_significant
197523	0	23290.4	18618.3	0	0	0	0	59858	937.242	0.291673	0.0156578	-5.99698	17.21_1061.7101n	0.535103	Not_significant
0	162190	0	69080.3	0	0	0	0	57817.5	932.109	0.235216	0.0161216	-5.95486	16.49_1204.8121m/z	0.628534	Not_significant
0	0	232510	0	0	0	0	0	58127.5	971.227	0.397969	0.0167086	-5.90327	17.76_751.5190m/z	0.400151	Not_significant
198967	0	17462.9	2736.37	0	0	0	0	54791.5	936.239	0.345368	0.0170873	-5.87093	17.34_846.6133m/z	0.461718	Not_significant
219074	0	0	0	0	0	0	0	54768.5	945.275	0.398201	0.0172595	-5.85647	17.66_269.2267m/z	0.399898	Not_significant
1863.23	0	71228.2	46582.5	2114.66	0	0	0	29918.5	528.664	0.191262	0.0176702	-5.82254	16.74_768.4817m/z	0.718372	Not_significant
211829	2599.45	0	0	0	0	0	0	53607.2	956.006	0.391733	0.0178335	-5.80926	16.95_729.3656m/z	0.40701	Not_significant
129465	0	0	14638.3	0	2607.22	0	0	36025.8	651.805	0.341108	0.0180928	-5.78844	17.81_621.4692m/z	0.467109	Not_significant
93053.5	58941.3	44344.9	12023.4	0	0	0	0	52090.8	973.369	0.0558152	0.018686	-5.7419	17.43_563.2661m/z	1.25325	Not_significant
203766	0	0	0	0	0	0	0	50941.6	961.784	0.398883	0.0188801	-5.72699	6.07_441.2980m/z	0.399154	Not_significant
141145	0	0	58125.9	0	0	0	0	49817.7	964.307	0.239553	0.0193567	-5.69102	17.43_674.5066m/z	0.620599	Not_significant
196772	0	0	0	0	0	0	0	49193	966.976	0.39921	0.0196568	-5.66883	7.30_219.1501m/z	0.398798	Not_significant
188527	0	0	0	0	0	0	0	47131.6	930.914	0.39925	0.0197514	-5.6619	8.08_261.1712m/z	0.398755	Not_significant
116890	232.498	2832.52	0	0	0	0	2373.01	29988.6	593.252	0.385063	0.0197826	-5.65963	17.03_839.5328m/z	0.414468	Not_significant
9581.11	56002.7	26635.4	98084.2	0	0	0	0	47575.9	953.302	0.09532	0.0200375	-5.64115	16.74_1358.8431n	1.02082	Not_significant
173261	0	13349.6	0	0	0	0	0	46652.7	955.193	0.359299	0.0204746	-5.61002	5.31_727.2701m/z	0.444543	Not_significant
179880	1678.33	0.289603	596.266	336.597	408.496	226.338	3.08813	45538.8	945.094	0.392743	0.0207536	-5.5905	11.70_103.0506m/z	0.405891	Not_significant
129305	0	35513.7	5025.78	0	0	0	0	42461.2	951.071	0.260343	0.0223986	-5.48045	17.76_884.5602n	0.584454	Not_significant
104810	21952.1	29827.1	11010	0	0	0	0	41899.7	943.082	0.150509	0.0225081	-5.47341	16.99_614.4489m/z	0.822437	Not_significant
56464.7	4555.81	51224.3	271.51	0	0	2559.85	0	28129.1	639.962	0.162399	0.0227509	-5.45793	15.12_379.3361m/z	0.789416	Not_significant
6078.71	44223.6	25906.5	88294	0	0	0	0	41125.7	949.96	0.105982	0.023099	-5.43603	13.82_543.3642m/z	0.974766	Not_significant
10769.8	24919.1	69302.3	53715.8	0	0	0	0	39676.7	932.741	0.0620305	0.0235085	-5.41067	13.12_660.3120m/z	1.20739	Not_significant
42941.9	0	49305.7	74028.6	3917.27	0	0	0	41569.1	979.318	0.0775649	0.0235588	-5.40759	16.74_812.5090m/z	1.11033	Not_significant
0	11915	0	150029	0	0	0	0	40485.9	956.586	0.359461	0.0236276	-5.40338	14.64_500.4103m/z	0.444348	Not_significant
136961	17087	0	0	0	0	0	0	38512	913.883	0.338072	0.0237298	-5.39715	17.08_286.2514n	0.470991	Not_significant
0	20957	0	137785	0	0	0	0	39685.4	949.67	0.326044	0.0239299	-5.38504	16.91_358.3682m/z	0.486723	Not_significant
15182.8	0	0	140992	0	0	0	0	39043.6	962.85	0.346337	0.0246609	-5.34163	17.16_465.3002m/z	0.460501	Not_significant
146759	0	0	0	0	0	0	0	36689.7	955.331	0.40191	0.0260381	-5.26323	3.43_340.2332m/z	0.395872	Not_significant
145272	244.721	0	82.8173	0	0	0	0	36399.8	953.842	0.400739	0.0262046	-5.25404	17.81_823.5401m/z	0.397138	Not_significant
4264.53	17107.4	26298.5	2649.34	628.471	0	567.691	138.979	12580	333.785	0.1166	0.0265331	-5.23606	4.44_170.5123m/z	0.933301	Not_significant
27723.1	119029	6753.22	0	4110.13	0	0	0	38376.4	1027.53	0.267908	0.0267751	-5.22297	1.55_215.0176m/z	0.572014	Not_significant
65594.4	0	0	13679.4	2178.61	0	0	0	19818.4	544.652	0.304513	0.0274821	-5.18537	17.16_498.4014m/z	0.516395	Not_significant
277.151	30871.9	21165.6	67136.5	0	1494.05	514.996	1316.28	29862.8	831.33	0.129166	0.0278383	-5.16678	11.08_198.1134m/z	0.888853	Not_significant
646840	0	0	0	18222.5	0	0	0	161710	4555.63	0.402877	0.0281716	-5.14961	9.04_439.2134m/z	0.394828	Not_significant
135039	0	0	0	0	0	0	0	33759.7	958.394	0.402908	0.0283887	-5.13854	18.16_288.2404m/z	0.394794	Not_significant
154766	0	0	0	0	0	4398.99	0	38691.4	1099.75	0.402985	0.0284236	-5.13677	17.58_796.5830m/z	0.394711	Not_significant
2910.37	35970.8	21717.9	13261.1	1607.36	0	607.89	0	18465.1	553.812	0.0827846	0.0299924	-5.05926	1.62_110.0709m/z	1.08205	Not_significant
32742.6	187.072	1309.52	0	0	0	0	1033.65	8559.79	258.413	0.379189	0.0301892	-5.04982	6.56_301.1661m/z	0.421145	Not_significant
165229	270222	345625	0	1906.52	7777.61	0.0363236	14113.7	195269	5949.47	0.0853826	0.0304681	-5.03656	15.12_310.3108m/z	1.06863	Not_significant
0	2.24215e+06	37020	0	70204.6	0	0	0	569793	17551.2	0.39501	0.0308027	-5.0208	16.95_1536.1016m/z	0.403391	Not_significant
0	15972.9	101684	4729.26	0	0	0	0	30596.6	950.076	0.303508	0.0310517	-5.00918	13.28_662.4313m/z	0.51783	Not_significant
539060	5103.91	7734.95	73386.5	3541.43	12545.7	0	3374.35	156321	4865.38	0.323702	0.0311242	-5.00582	17.12_798.5586m/z	0.489855	Not_significant
0	31630.4	74846.8	0	0	0	0	3347.89	26619.3	836.971	0.241705	0.0314423	-4.99115	14.33_517.2153m/z	0.616715	Not_significant
111417	0	8178.6	1399.71	0	0	0	0	30248.9	951.893	0.359047	0.0314687	-4.98994	16.20_341.2111m/z	0.444849	Not_significant
119640	0	0	0	0	0	0	0	29909.9	958.724	0.40447	0.0320537	-4.96337	16.99_1005.6474n	0.393114	Not_significant
0	0	65625.5	45282.4	0	0	0	0	27727	956.066	0.203935	0.0344815	-4.85804	15.26_721.4990m/z	0.690509	Not_significant
0	27910.3	25954.2	58157.3	0	0	0	0	28005.4	968.528	0.107615	0.0345836	-4.85377	4.13_566.2230m/z	0.968128	Not_significant
225359	0	0	0	7817.74	0	0	0	56339.8	1954.44	0.40569	0.0346901	-4.84933	15.36_320.3067m/z	0.391805	Not_significant
231034	0	0	0	8138.81	0	0	0	57758.5	2034.7	0.405923	0.0352277	-4.82714	16.86_368.4255m/z	0.391556	Not_significant
1.53773e+06	0	7881.81	0	4549.22	0	15158.1	36229.7	386403	13984.2	0.40346	0.0361909	-4.78823	18.06_271.2426m/z	0.3942	Not_significant
59775.4	1973.67	43081.7	0	0	0	0	0	26207.7	955.176	0.189997	0.0364464	-4.77808	13.47_324.2178m/z	0.721254	Not_significant
102603	0	0	0	0	0	0	0	25650.8	954.699	0.40668	0.0372191	-4.74781	17.43_289.2534m/z	0.390747	Not_significant
101372	0	0	0	0	0	0	0	25343	945.612	0.40672	0.0373125	-4.7442	16.99_318.2460m/z	0.390704	Not_significant
99432.3	0	2453.25	0	0	90.609	0	0	25471.4	957.195	0.393461	0.0375792	-4.73392	14.13_657.3736m/z	0.405098	Not_significant
94332.5	0	4301.62	0	0	0	0	0	24658.5	931.359	0.382545	0.0377702	-4.72661	16.69_818.5637n	0.417317	Not_significant
96390.7	0	0	0	0	0	0	0	24097.7	934.705	0.407354	0.0387882	-4.68824	17.28_670.5101m/z	0.390028	Not_significant
42812.4	15279.9	0	6069.09	0	0	1810.83	696.344	16040.4	626.794	0.201728	0.0390761	-4.67757	5.74_232.1731m/z	0.695233	Not_significant
0	0	95687.1	0	0	0	0	0	23921.8	936.824	0.407515	0.039162	-4.6744	18.21_835.6036m/z	0.389857	Not_significant
1.65021e+06	0	0	0	0	0	65995.6	0	412552	16498.9	0.407997	0.0399923	-4.64413	13.99_684.3804m/z	0.389343	Not_significant
247926	0	0	0	9932.28	0	0	0	61981.5	2483.07	0.408027	0.0400614	-4.64164	6.94_615.3390m/z	0.389311	Not_significant
0	19447	75205.9	74178.1	0	6851.24	0	0	42207.7	1712.81	0.124674	0.0405805	-4.62307	11.70_362.2903m/z	0.904223	Not_significant
279307	16897.6	206.355	13129.6	11893.2	826.467	0	0	77385.2	3179.91	0.351448	0.041092	-4.605	17.16_824.5538n	0.454139	Not_significant
91436.4	0	0	0	0.627472	104.758	325.159	0	22859.1	946.079	0.408472	0.0413874	-4.59466	11.70_77.0350m/z	0.388837	Not_significant
0	0	91708	0	0	0	0	0	22927	950.831	0.408509	0.0414721	-4.59171	17.47_1505.0676m/z	0.388799	Not_significant
28181.3	0	0	60841.6	0	0	0	0	22255.7	939.525	0.237282	0.042215	-4.5661	17.43_1342.8396n	0.624736	Not_significant
0	6032.34	22327.3	8149.23	1574.47	0	0	0	9127.23	393.617	0.161551	0.0431256	-4.53531	13.71_631.1811m/z	0.791691	Not_significant
0	0	0	89166.1	0	0	0	0	22291.5	961.378	0.409223	0.0431275	-4.53525	15.70_688.6093m/z	0.38804	Not_significant
0	730255	5752.93	0	0	32320	0	0	184002	8080.01	0.405399	0.0439126	-4.50922	18.06_411.3630m/z	0.392117	Not_significant
61180.8	0	0	21598.5	0	0	0	0	20694.8	934.001	0.264204	0.0451321	-4.4697	17.03_878.6058m/z	0.578061	Not_significant
0	31442.4	72546.1	37101.5	0	0	4106.54	2355.53	35272.5	1615.52	0.10822	0.0458011	-4.44847	13.37_790.3803m/z	0.965694	Not_significant
0	62419.2	18331.6	0	0	0	0	0	20187.7	952.181	0.282583	0.0471664	-4.4061	15.46_427.2269m/z	0.548854	Not_significant
5764.1	37775.2	17308.6	0	1374.09	1533.44	0	0	15212	726.881	0.180659	0.0477834	-4.38735	14.46_459.2161m/z	0.74314	Not_significant
5269.69	8658.34	22854	12331.3	0	2350.15	0	0	12278.3	587.539	0.0528743	0.0478517	-4.38529	13.23_464.2786m/z	1.27676	Not_significant
560802	89537	60823	0	0	34238.6	0	0	177791	8559.65	0.281143	0.0481446	-4.37648	17.16_930.6399m/z	0.551073	Not_significant
0	35334.6	42333.1	0	0	0	0	0	19416.9	943.236	0.200627	0.0485781	-4.36355	12.36_597.2900m/z	0.697612	Not_significant
24818.5	12803.2	34228.7	4688.18	0	0	0	0	19134.6	930.075	0.0681121	0.0486069	-4.36269	17.03_641.5123m/z	1.16678	Not_significant
13288.1	0	0	63317	0	0	0	0	19151.3	943.662	0.313025	0.0492741	-4.34303	17.21_423.2889m/z	0.504421	Not_significant
0	0	0	77624.7	0	0	0	0	19406.2	958.85	0.411942	0.0494095	-4.33907	16.54_1228.8125m/z	0.385164	Not_significant
80913.6	960982	869092	433672	50772.1	56865.2	5041.34	3556.07	586165	29058.7	0.071461	0.0495742	-4.33427	11.84_878.4068n	1.14593	Not_significant
75888.2	0	0	0	0	0	0	0	18972.1	950.192	0.412235	0.0500838	-4.31951	17.53_529.3890m/z	0.384856	Not_significant
22136.7	345766	0	4347.68	1454.02	0	0	17319.2	93062.5	4693.29	0.372035	0.0504316	-4.30953	18.06_431.3862m/z	0.429416	Not_significant
223556	0	0	0	0	0	0	11306.2	55889.1	2826.54	0.412652	0.0505742	-4.30545	9.61_483.1346m/z	0.384416	Not_significant
71730.4	0	0	0	0	0	0	0	17932.6	930.659	0.413023	0.0518976	-4.26819	9.93_589.2450m/z	0.384026	Not_significant
72340.6	0	0	0	0	0	0	0	18085.1	939.738	0.413051	0.0519619	-4.2664	14.64_483.7766m/z	0.383996	Not_significant
489422	0	0	0	0	0	25501.1	0	122356	6375.27	0.41333	0.0521044	-4.26245	16.54_269.2474m/z	0.383703	Not_significant
72057.8	0	0	0	0	0	0	0	18014.4	942.239	0.4132	0.0523046	-4.25692	16.15_795.4535m/z	0.383839	Not_significant
0	0	0	72389	219.041	0	0	0	18097.3	950.337	0.413291	0.0525128	-4.25119	17.28_615.4384m/z	0.383744	Not_significant
31177.1	181322	11334.7	10026.5	0	1645.55	2924.48	7748.34	58465.1	3079.59	0.271853	0.0526741	-4.24676	17.34_399.3613m/z	0.565665	Not_significant
15921.7	50012.3	10020.1	0	4146.42	0	0	0	18988.5	1036.61	0.196498	0.0545912	-4.19519	15.03_478.2928m/z	0.706642	Not_significant
117741	15970.1	13914.5	0	0	8127.69	0	0	36906.4	2031.92	0.289761	0.0550561	-4.18295	17.72_706.5014m/z	0.53796	Not_significant
9496.38	20948.6	16665.9	51729.2	403.464	0	0	5055.74	24710	1364.8	0.0859653	0.0552326	-4.17834	16.69_1314.8160n	1.06568	Not_significant
13631	5532.29	31484.5	18484.2	291.416	0	0	0	17283	954.684	0.0574857	0.0552382	-4.17819	9.14_323.2220m/z	1.24044	Not_significant
67801.3	0	0	602.38	0	0	0	0	17100.9	950.217	0.409762	0.0555653	-4.16967	17.03_454.3749m/z	0.387468	Not_significant
6325.35	17575.6	10313.9	32920.6	0	0	0	0	16783.9	940.755	0.073599	0.0560512	-4.15711	12.05_584.6827m/z	1.13313	Not_significant
21583	1721.52	1970.67	0	0	1420.45	0	0	6318.79	355.113	0.32752	0.0561994	-4.1533	17.38_185.1636m/z	0.484763	Not_significant
24197.6	2.46374	51.2576	0	0	676.404	696.024	0	6062.83	343.107	0.413937	0.0565919	-4.14326	18.21_183.6091m/z	0.383065	Not_significant
64906.7	0	0	0	0	0	0	0	16226.7	922.914	0.415195	0.0568763	-4.13603	14.99_503.3394m/z	0.381748	Not_significant
15382.6	0	7138.91	4794.82	0	0	1554.57	0	6829.1	388.643	0.138246	0.0569099	-4.13518	17.34_149.0960m/z	0.859349	Not_significant
64480.1	0	0	0	0	0	0	73.3517	16120	935.21	0.415694	0.0580155	-4.10742	15.21_634.5046m/z	0.381226	Not_significant
66340.2	0	0	0	0	0	0	0	16585	969.16	0.415878	0.0584358	-4.097	16.91_656.5594m/z	0.381034	Not_significant
0	29102.9	21348.2	16578	0	0	0	0	16757.3	979.374	0.0829088	0.0584447	-4.09678	16.78_834.5242m/z	1.0814	Not_significant
6752.1	0	24873.9	30720.2	0	0	0	0	15586.5	912.309	0.137287	0.0585318	-4.09463	16.01_802.5179m/z	0.862371	Not_significant
64942.2	0	0	0	0	0	0	0	16235.6	956.35	0.416083	0.0589047	-4.08547	11.28_581.2537m/z	0.38082	Not_significant
674868	36807.7	0	26222.9	43481.8	0	0	0	184475	10870.4	0.366895	0.0589265	-4.08494	17.16_842.5838m/z	0.435458	Not_significant
63203.6	0	0	0	0	0	0	0	15800.9	936.35	0.416239	0.0592593	-4.07682	14.38_417.1393m/z	0.380658	Not_significant
171.431	0	13902.7	11856.6	0	0	1540.39	0	6482.66	385.098	0.199332	0.0594043	-4.07329	13.67_456.3542m/z	0.700423	Not_significant
722772	0	32263.9	52580.6	0	48229.9	0	0	201904	12057.5	0.355237	0.0597188	-4.06567	17.34_636.4255m/z	0.449482	Not_significant
0	0	0	62659.3	0	0	0	0	15664.8	947.77	0.416784	0.0605031	-4.04685	15.70_214.2529m/z	0.380089	Not_significant
0	0	199872	18219.9	0	13249.3	0	0	54523	3312.33	0.370032	0.060751	-4.04095	14.51_558.4223m/z	0.431761	Not_significant
62369.5	0	0	0	0	0	0	0	15592.4	948.839	0.416938	0.0608528	-4.03853	17.38_609.4510m/z	0.379929	Not_significant
34022	0	14092.8	14949.5	0	0	0	0	15766.1	968.148	0.12432	0.061407	-4.02545	17.38_209.1515m/z	0.905459	Not_significant
0	0	37645.7	23334	0	0	0	0	15244.9	936.206	0.220531	0.061411	-4.02536	17.58_1480.0596m/z	0.65653	Not_significant
82554.5	2491.3	0	8734.45	5789.23	0	0	0	23445.1	1447.31	0.347686	0.0617319	-4.01784	17.66_482.4064m/z	0.458813	Not_significant
0	24552.4	23211.1	12877.9	0	0	0	0	15160.4	939.833	0.0876575	0.0619928	-4.01175	4.55_445.0594m/z	1.05721	Not_significant
0	60924.1	0	0	0	0	0	0	15231	947.976	0.417547	0.0622398	-4.00602	5.54_601.2598m/z	0.379295	Not_significant
38958.5	0	0	20293.8	0	0	0	0	14813.1	933.653	0.234842	0.063029	-3.98784	17.16_562.3265m/z	0.629224	Not_significant
0	0	60172.5	0	0	0	0	0	15043.1	952.182	0.418012	0.0632968	-3.98172	17.12_1536.0048m/z	0.378811	Not_significant
219229	4777.84	1359.32	24.0385	3940.43	4164.74	3810.89	2369.09	56347.6	3571.29	0.402797	0.0633796	-3.97984	10.43_465.2288m/z	0.394914	Not_significant
57253.3	0	0	0	3643.16	0	0	0	14313.3	910.79	0.41849	0.0636323	-3.9741	17.08_546.3206m/z	0.378315	Not_significant
58783.4	0	747.468	0	0	0	0	0	14882.7	947.558	0.411241	0.0636684	-3.97328	17.72_770.5302m/z	0.385903	Not_significant
21213.1	21727.3	0	17151.5	0	0	0	0	15023	962.119	0.0706812	0.0640432	-3.96481	10.53_1489.4223m/z	1.1507	Not_significant
57324	0	0	0	0	0	0	0	14331	930.359	0.418727	0.0649194	-3.94521	16.91_319.2269m/z	0.378069	Not_significant
204956	26789.3	39497.7	61008.5	0	0	21574.4	0	83062.8	5393.59	0.155605	0.0649339	-3.94488	10.75_640.2911m/z	0.807977	Not_significant
128769	0	0	5716.68	8835.73	0	0	0	33621.4	2208.93	0.395715	0.0657002	-3.92796	16.69_1157.0183m/z	0.402617	Not_significant
145761	0	5466.14	0	0	0	9963.7	0	37806.8	2490.92	0.399391	0.0658857	-3.92389	15.31_359.2198m/z	0.398601	Not_significant
247543	0	0	0	16410	0	0	0	61885.8	4102.5	0.419691	0.0662915	-3.91503	16.95_812.5158n	0.37707	Not_significant
58856.6	0	0	0	0	0	0	0	14714.2	977.342	0.419389	0.0664219	-3.9122	11.47_353.2321m/z	0.377383	Not_significant
0	0	10731.1	45779.5	0	0	0	0	14127.7	943.958	0.311224	0.0668164	-3.90365	17.16_698.4420m/z	0.506927	Not_significant
1.79009e+06	0	0	0	17289.7	0	92723.5	11294.9	447523	30327	0.420165	0.0677664	-3.88329	14.64_648.3624m/z	0.376581	Not_significant
18677.2	0	0	0	0	0	401.261	873.939	4669.3	318.8	0.42037	0.0682757	-3.87248	12.56_449.2888m/z	0.376368	Not_significant
54941.1	0	0	0	0	0	172.218	0	13735.3	939.27	0.420256	0.0683838	-3.8702	16.91_809.5885m/z	0.376486	Not_significant
0	0	0	55661.2	0	0	0	0	13915.3	966.806	0.42074	0.0694779	-3.8473	15.31_774.5640m/z	0.375986	Not_significant
0	8211.49	13591.9	31692.4	0	0	0	0	13374	932.295	0.160983	0.0697098	-3.8425	14.38_379.2964m/z	0.793221	Not_significant
216432	0	0	1820.31	0	0	15337.4	0	54563	3834.36	0.416907	0.070274	-3.83087	14.64_650.3745m/z	0.379961	Not_significant
19179.6	0	24902	44035.3	0	0	6200.47	0	22029.2	1550.12	0.107382	0.0703664	-3.82897	16.74_1490.9243n	0.969068	Not_significant
1743.12	16708.5	10275.4	0	829.274	1030.19	0	205.055	7181.77	516.13	0.18496	0.0718667	-3.79853	9.09_588.3037m/z	0.732923	Not_significant
22637.6	0	4547.18	5667.63	0	0	0	2366.89	8213.1	591.722	0.222166	0.0720461	-3.79494	14.99_245.1538m/z	0.653322	Not_significant
0	0	0	14202.5	1023.45	0	0	0	3550.63	255.862	0.422314	0.0720611	-3.79464	18.06_362.2180m/z	0.374365	Not_significant
13143.8	13199.6	4599.87	29939.3	0	4430.1	0	0	15220.6	1107.52	0.0735586	0.0727646	-3.78062	17.16_606.3536m/z	1.13337	Not_significant
132060	2127.98	13726.3	29718	0	0	7143.29	5822.48	44408.1	3241.44	0.260625	0.0729922	-3.77611	17.72_575.4138m/z	0.583984	Not_significant
56833.7	0	0	0	1951.06	0	2203.09	0	14208.4	1038.54	0.422491	0.0730932	-3.77412	14.99_355.1885m/z	0.374183	Not_significant
52612.5	0	0	0	0	0	0	0	13153.1	963.597	0.422417	0.07326	-3.77083	16.99_1470.4278m/z	0.374258	Not_significant
0	11241.1	0	40640.9	0	0	0	0	12970.5	951.215	0.299146	0.0733368	-3.76932	2.04_652.2315m/z	0.524116	Not_significant
25856.4	3479.15	667.189	2791.81	993.309	0	51.5247	1362.25	8198.64	601.77	0.28942	0.0733988	-3.7681	6.46_156.1381m/z	0.538472	Not_significant
52280.1	0	0	0	0	0	0	0	13070	960.665	0.422525	0.0735014	-3.76608	13.99_624.3495m/z	0.374148	Not_significant
0	23614	11613.9	15744.1	0	0	0	0	12743	951.826	0.0963	0.0746939	-3.74287	13.77_629.3660m/z	1.01637	Not_significant
0	211517	37320.7	606720	668.633	41507.1	2486.63	20061.3	213889	16180.9	0.249654	0.0756508	-3.7245	14.51_186.2219m/z	0.602661	Not_significant
50431.6	0	0	0	0	0	0	0	12607.9	957.009	0.423594	0.0759054	-3.71965	16.86_273.2185m/z	0.37305	Not_significant
0	17111.5	14986	0	0	0	2464.09	0	8024.37	616.022	0.209552	0.0767689	-3.70333	17.43_1522.0837m/z	0.678709	Not_significant
0	0	45767.6	3402.1	0	0	0	0	12292.4	946.573	0.385179	0.0770046	-3.69891	16.54_739.4298m/z	0.414338	Not_significant
0.0345508	0	0	48639.6	0	0	25.6715	0	12159.9	938.922	0.424177	0.0772145	-3.69498	17.08_630.4799m/z	0.372452	Not_significant
24502.9	115104	93576.7	186638	17875.8	14542.6	0	5.14031	104955	8105.89	0.0610133	0.0772318	-3.69466	14.64_381.3117m/z	1.21458	Not_significant
0	0	49972.2	0	0	0	0	0	12493.1	966.794	0.424254	0.0773865	-3.69177	10.53_1347.3960m/z	0.372374	Not_significant
127.006	86912.8	2423.69	0	5917.37	0	248.84	757.782	22365.9	1731	0.408753	0.0773947	-3.69162	12.11_195.1364m/z	0.388539	Not_significant
393536	80868.9	97957.1	118133	38245.6	15361.1	0	0	172624	13401.7	0.119823	0.0776353	-3.68714	17.03_478.2938m/z	0.92146	Not_significant
5746.38	5490.42	3435.39	0	0	0	1140.95	0	3668.05	285.238	0.0812658	0.0777629	-3.68477	15.03_230.2115m/z	1.09009	Not_significant
0	22442.5	0	26520.4	0	0	0	0	12240.7	952.746	0.210866	0.077834	-3.68346	12.61_506.3082m/z	0.675994	Not_significant
48632.4	0	15062.1	29294	7047.25	50.5203	140.703	0	23247.1	1809.62	0.129115	0.0778427	-3.68329	16.74_753.4992m/z	0.889023	Not_significant
317190	0	0	0	0	0	24937.1	0	79297.4	6234.28	0.42532	0.0786189	-3.66898	11.70_121.0633m/z	0.371284	Not_significant
47373	0	0	0	0	0	0	0	11843.2	937.341	0.42504	0.0791456	-3.65935	17.47_811.5420m/z	0.37157	Not_significant
67473.6	41.0967	0	48.572	2311.43	0	1809.5	1235.2	16890.8	1339.03	0.424441	0.0792756	-3.65698	10.89_330.2064m/z	0.372183	Not_significant
206751	0	172.915	6905.81	0	17317.7	0	42.4864	53457.5	4340.05	0.408114	0.0811869	-3.62261	17.72_814.5535m/z	0.389219	Not_significant
34566.1	25691.8	10566	4114.17	841.536	5167.9	0	92.1893	18734.5	1525.41	0.087595	0.0814223	-3.61843	18.12_390.7473m/z	1.05752	Not_significant
1113.87	126437	841.54	30237.2	0	9528.28	3402.82	0	39657.4	3232.78	0.308276	0.0815176	-3.61675	16.54_353.3897m/z	0.51106	Not_significant
44641	0	0	595.485	0	0	0	0	11309.1	932.481	0.419263	0.0824539	-3.60027	17.43_351.2680m/z	0.377513	Not_significant
0	19748.4	0	26300.4	0	0	0	0	11512.2	953.073	0.21724	0.0827881	-3.59443	12.22_614.0337m/z	0.663061	Not_significant
0	0	7537.83	37036.5	0	0	0	0	11143.6	924	0.33007	0.0829177	-3.59218	13.71_711.3603m/z	0.481394	Not_significant
19784.9	25078.2	0	0	0	0	0	0	11215.8	934.483	0.215306	0.0833186	-3.58522	12.11_371.1846m/z	0.666944	Not_significant
0	0	46961	0	0	0	0	0	11740.2	981.459	0.427033	0.0835978	-3.58039	18.06_517.2928m/z	0.369538	Not_significant
14527.9	14232.5	109364	6966.36	6009.06	1468.01	2084.17	2710.52	36272.8	3067.94	0.267227	0.0845796	-3.56355	13.67_348.3111m/z	0.57312	Not_significant
0	0	0	44037.9	0	0	0	0	11009.5	940.187	0.427842	0.0853979	-3.54965	8.19_607.1353m/z	0.368717	Not_significant
0	10561.6	3326.71	8389.34	0	1908.68	0	0	5569.4	477.171	0.121834	0.0856772	-3.54495	1.22_227.1159m/z	0.914233	Not_significant
27564.1	0	36338.5	99011.9	13989.1	0	0	0	40728.6	3497.26	0.172491	0.0858675	-3.54174	16.91_901.6490m/z	0.763233	Not_significant
9345.47	21948.9	11811.4	0	0	0	0	0	10776.4	929.683	0.11698	0.0862699	-3.535	12.11_604.3609m/z	0.931887	Not_significant
0	0	9628.85	3035.87	0	0	1092.83	0	3166.18	273.208	0.292827	0.0862896	-3.53467	7.30_291.1308m/z	0.533389	Not_significant
18446.3	113203	134293	174140	13840	24354.9	0	0	110021	9548.72	0.0535676	0.0867904	-3.52632	12.11_880.9926m/z	1.2711	Not_significant
0	0	31319.2	13007.3	0	0	0	0	11081.6	963.058	0.265453	0.0869058	-3.5244	13.77_594.3482m/z	0.576013	Not_significant
0	14190.2	0	14224.5	2471.38	0	0	0	7103.67	617.844	0.211929	0.0869754	-3.52325	12.70_790.4797m/z	0.67381	Not_significant
0	5244.32	9718.1	636.131	867.625	0	495.656	0	3899.64	340.82	0.214023	0.087398	-3.51626	14.33_782.4942m/z	0.66954	Not_significant
43295.6	0	0	0	0	0	0	0	10823.9	950.488	0.428929	0.0878138	-3.50941	16.91_654.4429m/z	0.367614	Not_significant
0	28326.2	14985.3	0	0	0	0	0	10827.9	952.578	0.243384	0.0879747	-3.50677	10.66_1409.3973m/z	0.613708	Not_significant
16777.8	0	0	2421.85	0	0	0	1692.67	4799.9	423.169	0.357975	0.0881619	-3.5037	7.86_526.2255n	0.446148	Not_significant
42139.1	0	0	0	0	0	0	0	10534.8	938.065	0.429484	0.0890446	-3.48933	16.69_1051.6175m/z	0.367053	Not_significant
69897.2	537.826	0	34189.5	9382.36	0	0	0	26156.1	2345.59	0.247959	0.0896765	-3.47913	16.91_680.4351n	0.60562	Not_significant
40856.4	635.079	42.9786	0	607.619	0	0	6.03798	10383.6	947.261	0.421459	0.0912265	-3.4544	1.43_138.0895m/z	0.375245	Not_significant
0	16382	25737.1	0	0	0	0	0	10529.8	961.862	0.230224	0.091347	-3.4525	12.46_609.3455m/z	0.63785	Not_significant
132021	0	0	0	0	0	10214.2	1865.86	33005.3	3020.02	0.431055	0.0915009	-3.45007	8.19_575.3454n	0.365468	Not_significant
28371.5	0	4598.05	8809.4	0	0	0	0	10444.7	955.852	0.22571	0.0915152	-3.44984	16.99_311.2942m/z	0.646449	Not_significant
8736.61	0	44685.1	0	4907.93	0	0	0	13355.4	1226.98	0.338036	0.0918715	-3.44424	17.90_381.3480m/z	0.471037	Not_significant
61178.5	0	0	766.452	3472.47	0	2220.73	0	15486.2	1423.3	0.42423	0.0919074	-3.44368	16.25_307.2624m/z	0.372398	Not_significant
41439.7	0	0	0	0	0	3836.87	0	10359.9	959.218	0.431816	0.0925893	-3.43301	10.22_314.1391m/z	0.364701	Not_significant
217739	0	0	0	0	0	20220.7	0	54434.8	5055.18	0.431946	0.0928667	-3.4287	8.03_544.2658m/z	0.36457	Not_significant
14806.3	2497.33	0	2728.57	0	1873.25	0	0	5008.06	468.313	0.265948	0.0935119	-3.41871	6.02_286.1352m/z	0.575204	Not_significant
0	34874.6	0	5379.42	0	0	0	0	10063.5	947.476	0.355616	0.0941498	-3.4089	17.43_1228.8032m/z	0.449019	Not_significant
10203.1	580.396	0	619.434	188.56	0	886.528	0	2850.74	268.772	0.370649	0.0942813	-3.40688	12.81_261.2407m/z	0.431037	Not_significant
29521.3	6025.88	65665.3	26251.5	0	12058	0	0	31866	3014.51	0.0996029	0.0945996	-3.40202	7.97_320.0774m/z	1.00173	Not_significant
34401.5	0	5168.66	0	0	0	0	0	9892.54	943.269	0.357915	0.0953515	-3.3906	9.37_500.1957m/z	0.44622	Not_significant
14151.9	302.963	0	1766.66	70.5786	1480.47	0	0	4055.38	387.762	0.358963	0.0956167	-3.38659	3.77_304.0829m/z	0.444951	Not_significant
0	0	15536.3	24142.5	213.983	0	0	0	9919.71	953.495	0.231369	0.0961213	-3.379	16.54_510.3779n	0.635694	Not_significant
21970.2	0	0	17421.6	0	0	0	0	9847.95	948.322	0.220102	0.0962964	-3.37637	16.01_452.3359n	0.657376	Not_significant
69153.9	0	13493.6	33789.5	11242.6	0	0	0	29109.3	2810.65	0.178275	0.0965551	-3.3725	17.12_285.2906m/z	0.748909	Not_significant
9641.99	552.291	2112.28	0	0	1141.7	0	47.9503	3076.64	297.413	0.302465	0.0966683	-3.37081	15.42_397.4116m/z	0.519326	Not_significant
29933.2	3534.46	2317.94	1471.89	0.107023	2074.25	595.923	936.506	9314.36	901.696	0.309237	0.0968071	-3.36874	6.29_277.1653m/z	0.509708	Not_significant
183257	0	15038.7	3263.16	9828.12	0	0	9807.37	50389.6	4908.87	0.381411	0.0974184	-3.35966	17.16_228.1973m/z	0.418607	Not_significant
0	0	38709.1	0	0	0	0	0	9677.28	943.489	0.433311	0.0974952	-3.35852	17.86_121.1009m/z	0.3632	Not_significant
0	13694	13005.2	12201.8	0	0	742.498	0	9725.23	948.332	0.0740612	0.0975126	-3.35827	2.69_235.1190m/z	1.13041	Not_significant
130249	0	33719.4	178383	21598.8	0	0	11938.5	85587.7	8384.31	0.158943	0.0979616	-3.35164	16.99_900.5663n	0.79876	Not_significant
15261.1	0	100445	72783.4	1852.41	16624.4	0	0	47122.3	4619.19	0.170116	0.0980255	-3.3507	16.74_1480.9510n	0.769254	Not_significant
13050.3	0	0	0	1280.64	0	0	0	3262.57	320.16	0.434428	0.0981312	-3.34914	5.19_332.2153m/z	0.362082	Not_significant
12201.3	18240.8	0	7188.86	0	0	0	0	9407.73	931.796	0.115926	0.0990458	-3.33576	14.94_292.1992m/z	0.93582	Not_significant
6030.17	0	0	33389	0	0	0	0	9854.79	976.398	0.34663	0.0990785	-3.33528	16.65_362.2824m/z	0.460134	Not_significant
15654.6	0	14961.2	0	0	0	1232.79	1804.69	7653.95	759.369	0.21679	0.0992127	-3.33333	18.12_785.0179m/z	0.66396	Not_significant
125877	0	17473.3	1555.16	14434	0	0	0	36226.4	3608.5	0.359373	0.0996097	-3.32757	16.43_427.3575m/z	0.444454	Not_significant
111147	0	0	0	0	0	11209.2	0	27786.7	2802.3	0.435717	0.10085	-3.30971	17.21_609.2969m/z	0.360796	Not_significant
56882.2	2476.94	0	0	5986.91	0	0	0	14839.8	1496.73	0.412563	0.100859	-3.30959	17.66_487.3612m/z	0.38451	Not_significant
5733.2	150743	1846.8	0	16062.8	0	11.6174	0	39580.6	4018.61	0.409146	0.10153	-3.30003	14.55_362.2901m/z	0.388122	Not_significant
4970.15	29338.5	2506.41	0	0	0	0	0	9203.76	941.186	0.310522	0.102261	-3.28967	14.13_546.3195m/z	0.507907	Not_significant
86.3501	0	10282.4	11563.5	0	2265.8	0	0	5483.08	566.451	0.216833	0.103309	-3.27496	16.05_496.3618n	0.663874	Not_significant
36070.9	0	0	0	0	0	0	0	9017.72	932.702	0.436017	0.10343	-3.27327	8.14_438.2392m/z	0.360496	Not_significant
31882.1	0	2609.65	1924.93	0	0	0	0	9104.18	942.251	0.362234	0.103497	-3.27234	14.99_245.1896m/z	0.441011	Not_significant
11825.2	0	0	0	0	1226.2	0	0	2956.31	306.55	0.437069	0.103693	-3.2696	16.05_340.3573m/z	0.35945	Not_significant
0	8574.42	4000.32	8963.82	1887.94	345.212	0	18.4238	5384.64	562.893	0.105094	0.104537	-3.25792	6.35_371.1694m/z	0.978422	Not_significant
88777.7	0	114101	0	21364	0	0	0	50719.6	5341	0.224729	0.105304	-3.24736	16.60_377.3201m/z	0.648341	Not_significant
34778	0	0	0	0	0	0	0	8694.5	921.473	0.437186	0.105983	-3.23809	14.46_810.9926m/z	0.359334	Not_significant
10436.2	13155.3	12107.5	0	0	0	0	0	8924.76	950.192	0.0780322	0.106467	-3.23152	11.58_390.1949m/z	1.10773	Not_significant
0	0	30188.5	14316.3	0	0	0	4766.54	11126.2	1191.63	0.261969	0.107102	-3.22295	18.06_774.4920m/z	0.581749	Not_significant
26615.7	85993	32129.4	144248	16864.2	0	14242.6	0	72246.6	7776.68	0.0990912	0.107641	-3.2157	12.81_750.4851m/z	1.00397	Not_significant
14013.9	0	84.8596	0	1517.7	0	0	0	3524.69	379.425	0.435672	0.107648	-3.21561	16.99_468.3182m/z	0.36084	Not_significant
8171.16	459.234	295993	719602	63505.9	21553.1	8023.15	17982.6	256056	27766.2	0.270028	0.108438	-3.20506	17.03_764.4639n	0.568591	Not_significant
36618	11871.8	15084.1	0	1164.71	5736.06	0	0	15893.5	1725.19	0.159533	0.108547	-3.2036	17.38_137.1325m/z	0.797149	Not_significant
0	0	0	16898	0	1836.27	0	0	4224.51	459.068	0.439449	0.108668	-3.202	10.22_638.3765m/z	0.357092	Not_significant
33952	0	0	0	0	0	0	0	8488.01	923.024	0.438453	0.108744	-3.20099	12.16_496.2374m/z	0.358077	Not_significant
34405.1	0	0	0	0	0	0	0	8601.28	938.383	0.438616	0.109098	-3.1963	16.25_191.1793m/z	0.357916	Not_significant
34558.4	0	0	0	0	0	0	0	8639.6	943.105	0.438644	0.109161	-3.19547	15.91_315.2300m/z	0.357887	Not_significant
29906.7	0	0	0	0	0	2221.37	1083.01	7476.68	826.096	0.439691	0.11049	-3.17802	14.46_356.6983m/z	0.356853	Not_significant
3425.78	0	33550.2	0	0	0	0	4092.66	9244	1023.17	0.388218	0.110684	-3.17548	14.38_167.0319m/z	0.410925	Not_significant
9997.9	35120	15260	0	6691.93	0	0	0	15094.5	1672.98	0.165935	0.110834	-3.17353	12.70_390.1751m/z	0.780062	Not_significant
12116.3	22122.3	0	0	0	0	0	0	8559.66	949.775	0.249873	0.110959	-3.1719	15.87_267.2000m/z	0.60228	Not_significant
54.3629	244752	68720.9	0	0	19988.6	1319.04	13656	78381.7	8740.92	0.314773	0.111517	-3.16466	15.26_443.2202m/z	0.502002	Not_significant
5635.98	53157.4	2103.74	4105.82	4185.25	1202.83	0	1874.12	16250.7	1815.55	0.326287	0.111721	-3.16203	12.61_290.2690m/z	0.4864	Not_significant
102513	0	0	39925.5	15971.9	0	0	0	35609.7	3992.98	0.283646	0.112132	-3.15673	16.78_1640.0253n	0.547224	Not_significant
0	0	0	32771.1	0	0	0	0	8192.77	919.341	0.44005	0.112214	-3.15568	17.08_688.4214m/z	0.356498	Not_significant
33147.6	0	0	0	0	0	0	0	8286.89	939.247	0.44057	0.113341	-3.14125	7.42_242.1302m/z	0.355985	Not_significant
102765	821112	0	7191.94	59476.2	39100.6	0	7085.53	232767	26415.6	0.373241	0.113485	-3.13943	10.48_550.2445m/z	0.42801	Not_significant
14056.5	0	0	18792.3	0	0	0	0	8212.21	935.25	0.22966	0.113885	-3.13435	16.49_379.3064m/z	0.638914	Not_significant
32624.7	0	0	0	0	0	0	0	8156.17	932.964	0.441053	0.114388	-3.128	12.01_422.2368m/z	0.355509	Not_significant
0	40854.8	22417	7216.17	0	8218.24	0	0	17622	2054.56	0.18327	0.116591	-3.10047	14.08_444.2430m/z	0.736909	Not_significant
5909.01	0	27236.6	0	0	0	0	0	8286.39	967.094	0.340104	0.116709	-3.09902	12.22_494.1644m/z	0.468389	Not_significant
56094.3	0	0	0	6568.96	0	0	0	14023.6	1642.24	0.443522	0.117106	-3.09412	15.96_189.1271m/z	0.353085	Not_significant
0	0	31619.5	0	0	0	0	0	7904.87	933.251	0.442753	0.11806	-3.0824	13.42_773.2653m/z	0.353838	Not_significant
17280.6	0	0	14604.3	0	0	0	0	7971.24	947.038	0.226865	0.118807	-3.07331	16.74_1595.9994n	0.644232	Not_significant
0	6055.97	2325.4	10970.4	0	1972.56	197.098	139.91	4837.95	577.393	0.172577	0.119347	-3.06677	16.01_572.4043m/z	0.763018	Not_significant
114386	0	0	40207.4	18581.9	0	0	0	38648.4	4645.46	0.2978	0.120198	-3.05651	17.08_542.4276m/z	0.526075	Not_significant
0	0	30932.8	0	0	0	0	0	7733.2	933	0.443954	0.120649	-3.05112	15.21_621.4693m/z	0.352662	Not_significant
2064.7	0	1022.99	6041.16	0	0	1104.28	0	2282.21	276.071	0.227011	0.120966	-3.04732	16.99_407.3369m/z	0.643954	Not_significant
0	0	0	30832.7	0	0	0	0	7708.17	950.5	0.445193	0.123311	-3.01963	16.69_599.8816n	0.351451	Not_significant
23666.3	34612.9	1673.84	1915.8	0	7674.38	0	0	15467.2	1918.59	0.197237	0.124043	-3.01109	18.06_312.3264m/z	0.705011	Not_significant
42045.2	16396.1	69293.9	13565.9	7404.97	4030.7	0	6192.18	35325.3	4406.96	0.0969141	0.124754	-3.00284	15.60_315.2305m/z	1.01361	Not_significant
182090	119251	32238.3	626080	10611.6	32689.7	41733.7	35590.7	239915	30156.4	0.211119	0.125697	-2.99198	18.01_733.4671m/z	0.675473	Not_significant
22047.6	26998.2	5626.89	6942.32	0	3971.51	1740.21	2048.37	15403.8	1940.02	0.0855578	0.125945	-2.98914	11.80_565.1597m/z	1.06774	Not_significant
0	30157.6	0	0	0	0	0	0	7539.41	951.522	0.446544	0.126206	-2.98614	10.43_703.2587m/z	0.350136	Not_significant
30025.2	0	0	0	0	0	0	0	7506.3	953.312	0.446915	0.127002	-2.97708	5.85_683.2664m/z	0.349775	Not_significant
0	19221	0	9935.81	0	0	0	0	7289.2	927.05	0.261881	0.127181	-2.97504	15.96_794.0054m/z	0.581896	Not_significant
0	0	29613.6	0	0	0	0	0	7403.41	942	0.447026	0.127239	-2.97439	17.81_1084.8391m/z	0.349667	Not_significant
30036.3	0	0	0	0	0	0	0	7509.09	956.706	0.447104	0.127406	-2.97249	15.70_242.2247n	0.349591	Not_significant
21096.6	0	0	9193.16	0	0	0	0	7572.44	965.13	0.278227	0.127453	-2.97196	17.12_567.2820m/z	0.555601	Not_significant
12808.8	4111.89	3698.99	9387.19	0	0	0	0	7501.72	956.463	0.0583322	0.127499	-2.97144	17.08_279.1449m/z	1.23409	Not_significant
11426.9	7934.71	10174	0	0	0	0	0	7383.9	941.806	0.0868245	0.127548	-2.97088	10.75_367.1035m/z	1.06136	Not_significant
0	11955.3	0	29402.6	5279.24	0	0	0	10339.5	1319.81	0.286684	0.127648	-2.96976	16.86_365.2485m/z	0.542596	Not_significant
557190	0	0	0	12928.1	0	41137.8	17275.7	139298	17835.4	0.447734	0.128038	-2.96535	9.66_600.2508m/z	0.34898	Not_significant
190749	4217.37	40575.2	171200	3605.73	27630.6	1709.52	19224.3	101685	13042.5	0.152337	0.128264	-2.96281	17.12_718.5324m/z	0.817194	Not_significant
35751.5	518188	11013.6	0	52555.2	0	254.835	19920.2	141238	18182.6	0.401111	0.128737	-2.9575	11.96_242.1529n	0.396736	Not_significant
29476.2	0	0	0	0	0	0	0	7369.04	948.957	0.447745	0.128776	-2.95706	15.46_582.4883m/z	0.348969	Not_significant
25686.4	0	19577.5	172911	0	0	12929.1	15277.7	54543.8	7051.71	0.319406	0.129285	-2.95137	16.74_1419.8948n	0.495657	Not_significant
1.21291e+06	1.87903e+06	2.083e+06	4.38417e+06	300304	286373	259119	397532	2.38978e+06	310832	0.056982	0.130067	-2.94267	1.94_543.1325m/z	1.24426	Not_significant
935.366	6208.67	5290.47	8111.48	2684.03	0	0	0	5136.5	671.008	0.0528774	0.130635	-2.93638	1.43_453.1362m/z	1.27673	Not_significant
29050.4	0	0	0	0	0	0	0	7262.61	949.06	0.448637	0.130678	-2.93592	4.07_498.1974m/z	0.348105	Not_significant
0	14353.9	15867.9	0	0	0	0	0	7555.43	989.809	0.230253	0.131006	-2.93229	7.72_604.1151m/z	0.637794	Not_significant
59843.9	0	0	0	7846.03	0	0	0	14961	1961.51	0.450387	0.131108	-2.93117	16.69_321.2429m/z	0.346414	Not_significant
31651.9	5598.74	0	5099.41	5559.5	0	0	0	10587.5	1389.87	0.289368	0.131275	-2.92934	14.64_651.4281m/z	0.538549	Not_significant
0	25202	4461.2	43558.3	3432.29	6182.74	0	0	18305.4	2403.76	0.211737	0.131314	-2.9289	12.16_613.6989m/z	0.674204	Not_significant
153658	0	0	0	12564.4	0	7686.58	0	38414.4	5062.74	0.449732	0.131793	-2.92366	14.46_524.2651m/z	0.347047	Not_significant
5633.86	14788.1	0	0	0	0	0	2699.02	5105.48	674.754	0.295484	0.132163	-2.91961	13.82_358.2582m/z	0.529466	Not_significant
717544	0	0	67234.7	12716.3	0	70463.4	20969.3	196195	26037.2	0.402039	0.132711	-2.91364	7.97_514.2554m/z	0.395732	Not_significant
25268.5	2341.61	0	1136.53	0	0	0	0	7186.67	956.011	0.37858	0.133026	-2.91022	17.62_333.3003m/z	0.421842	Not_significant
34524.3	17355.1	34400.5	2092.99	0.226608	1233.52	8585.27	1938.22	22093.2	2939.31	0.08766	0.133041	-2.91006	9.84_321.2066m/z	1.0572	Not_significant
0	10379	18080.9	0	0	0	0	0	7114.97	950.441	0.255594	0.133583	-2.90419	4.13_211.0441m/z	0.59245	Not_significant
362102	0	0	0	0	0	48860.6	0	90525.5	12215.2	0.452287	0.134936	-2.88965	13.99_677.3900m/z	0.344586	Not_significant
0	4784.35	526.417	13250.3	0	45.7051	2466.68	0	4640.28	628.095	0.283178	0.135357	-2.88516	14.99_888.5315n	0.54794	Not_significant
8148.61	5968.64	13991.3	0	0	0	0	0	7027.13	951.937	0.126347	0.135466	-2.884	3.43_375.1243m/z	0.898435	Not_significant
198842	0	29586.7	40441.6	0	0	3777.49	32696.7	67217.7	9118.55	0.285781	0.135657	-2.88196	17.12_127.1118m/z	0.543966	Not_significant
0	0	8899.62	18459.4	0	0	0	0	6839.75	930.993	0.272284	0.136115	-2.8771	16.69_1270.7915n	0.564978	Not_significant
4416.67	6624.6	0	1537.77	0	0	0	1717.13	3144.76	429.283	0.162448	0.136507	-2.87295	13.47_364.2837m/z	0.789286	Not_significant
0	0	0	504468	0	0	0	68917.7	126117	17229.4	0.453123	0.136615	-2.87182	16.15_1092.8291m/z	0.343784	Not_significant
224027	0	0	0	13717.1	0	16696	320.955	56006.6	7683.51	0.452245	0.137189	-2.86576	7.47_305.1605m/z	0.344626	Not_significant
73551.3	0	4629.46	0	5412.89	0	5322.89	0	19545.2	2683.95	0.419407	0.13732	-2.86439	11.80_367.2122m/z	0.377364	Not_significant
426575	8573.39	0	36145	65092.6	0	0	0	117823	16273.1	0.399675	0.138115	-2.85606	16.95_1157.3527m/z	0.398293	Not_significant
27354.6	0	0	0	0	0	0	0	6838.64	947.776	0.452362	0.138591	-2.85109	18.16_269.2264m/z	0.344514	Not_significant
93691.2	0	0	0	0	0	13003.7	0	23422.8	3250.93	0.454211	0.138793	-2.84899	10.22_267.1048m/z	0.342742	Not_significant
2252.27	0	5811.15	18577.6	0	0	0	0	6660.27	924.693	0.260755	0.138837	-2.84853	17.03_860.5705n	0.583767	Not_significant
659.832	24958.7	19790.7	728.921	0.000797543	6420.02	0	0	11534.6	1605.01	0.216497	0.139148	-2.84531	17.53_377.2499m/z	0.664547	Not_significant
294826	0	0	0	0	0	39778.1	1513.58	73706.4	10322.9	0.454669	0.140054	-2.83594	11.80_351.1806m/z	0.342305	Not_significant
14103.3	4.92674e+06	34880	212823	444194	230330	52207.2	0	1.29714e+06	181683	0.425399	0.140065	-2.83584	16.78_1537.1090n	0.371204	Not_significant
2141.54	3474.33	0	5200.04	0	0	1517.17	0	2703.98	379.292	0.121397	0.140272	-2.8337	5.85_275.1109m/z	0.915793	Not_significant
13427.6	68499.5	22556.2	0	4357.59	1034.2	1155.55	8115.73	26120.8	3665.77	0.228164	0.140339	-2.83301	1.48_323.0740m/z	0.641753	Not_significant
20521.8	0	0	7509.46	0	0	967.256	2975.82	7007.81	985.77	0.302712	0.140667	-2.82964	8.39_611.2560m/z	0.51897	Not_significant
1529.94	0	1566.56	5618.25	1239.46	0	0	0	2178.69	309.866	0.219193	0.142226	-2.81374	16.74_950.6396n	0.659173	Not_significant
0	17364.2	6460.08	20668.5	0	6336.47	0	0	11123.2	1584.12	0.138589	0.142415	-2.81182	1.22_538.6703m/z	0.858272	Not_significant
4184.53	154573	0	12705.1	24455.6	0	0	0	42865.8	6113.9	0.399603	0.142629	-2.80966	15.12_297.3269m/z	0.398372	Not_significant
10514.5	2492.37	0	0	0	323.303	1178.01	357.592	3251.71	464.725	0.345366	0.142917	-2.80675	6.72_217.0664m/z	0.461721	Not_significant
26449.6	0	0	0	0	0	0	0	6612.4	945.865	0.454471	0.143044	-2.80547	13.58_201.2407m/z	0.342494	Not_significant
27342	0	0	0	0	0	0	0	6835.49	980.03	0.454626	0.143374	-2.80215	9.93_334.2091m/z	0.342346	Not_significant
104408	0	5382.94	0	15801.7	0	0	0	27447.7	3950.43	0.429794	0.143925	-2.79661	16.78_851.5466m/z	0.36674	Not_significant
0	2133.35	2664.37	8665.09	0	0	0	1944.93	3365.7	486.232	0.220046	0.144467	-2.79119	17.12_573.4017m/z	0.657487	Not_significant
45393.8	0	0	0	0	0	6577.72	0	11348.4	1644.43	0.45728	0.144904	-2.78683	12.98_243.1739m/z	0.339818	Not_significant
17160.9	15459.4	2675.71	0	1293.95	0	3825.59	0	8824.02	1279.88	0.182297	0.145046	-2.78542	14.13_463.2485m/z	0.73922	Not_significant
7948.14	93138.7	7596.04	0	15808.9	0	0	0	27170.7	3952.22	0.372305	0.145459	-2.78132	14.13_363.1585m/z	0.429101	Not_significant
261521	102876	29317.3	8015.67	7605.75	0	29349.5	21667.7	100433	14655.7	0.23213	0.145926	-2.77669	15.12_355.2488m/z	0.634268	Not_significant
11541.6	14085.2	2.3465	99.4229	0	0	0	0	6432.14	940.172	0.236408	0.146168	-2.7743	14.46_325.2029m/z	0.626338	Not_significant
5700.92	8319.3	13244	20770.4	1000.2	1925.57	1757.62	2373.74	12008.6	1764.28	0.0530491	0.146918	-2.76692	4.50_172.0185m/z	1.27532	Not_significant
25243.6	0	0	0	0	0	0	0	6310.91	931.404	0.45663	0.147586	-2.76037	16.78_873.5592m/z	0.340436	Not_significant
17628.2	1832.45	1027.46	1281.57	0	0	1925.5	1300.5	5442.42	806.501	0.33776	0.148188	-2.7545	17.43_1491.9527n	0.471392	Not_significant
25484.6	0	0	0	0	0	0	0	6371.15	952.434	0.457538	0.149492	-2.74186	17.81_625.4501m/z	0.339573	Not_significant
133136	0	24042.5	59956.4	32478	0	0	0	54283.8	8119.51	0.21103	0.149575	-2.74106	16.99_657.4670n	0.675656	Not_significant
37193.3	85881.9	75367.2	156000	5061.14	15190.8	15322.9	17690	88610.5	13316.2	0.0549685	0.150278	-2.7343	2.75_169.0978m/z	1.25989	Not_significant
55310.3	0	0	0	0	0	8343.65	0	13827.6	2085.91	0.460292	0.150852	-2.7288	13.62_406.2936m/z	0.336967	Not_significant
0	12395.8	0	8346.92	0	0	0	3132.71	5185.69	783.178	0.253368	0.151027	-2.72712	14.85_797.3642m/z	0.596248	Not_significant
87458	0	36871	63743.9	28424.1	0	0	0	47018.2	7106.02	0.120554	0.151133	-2.72611	16.95_813.5221m/z	0.91882	Not_significant
238207	0	0	0	36066.8	0	0	0	59551.8	9016.71	0.460575	0.151409	-2.72347	16.95_1158.0211m/z	0.336699	Not_significant
102728	6677.14	7134.49	0	5792.38	1564.07	6590.6	3742.76	29134.9	4422.45	0.38902	0.151792	-2.71983	7.72_377.1466m/z	0.410028	Not_significant
24487.2	0	0	0	0	0	0	0	6121.8	929.538	0.45866	0.151841	-2.71937	16.78_807.5205m/z	0.338509	Not_significant
18480.9	0	2117.08	0	0	198.754	2944.32	0	5149.49	785.768	0.403217	0.152591	-2.71226	4.72_380.2168m/z	0.394461	Not_significant
28948	76914.5	11664.3	52012.7	8986.24	10738.2	6.65131	6285.07	42384.9	6504.03	0.0834566	0.153452	-2.70414	10.27_411.7275m/z	1.07854	Not_significant
207762	0	17250.6	94576.5	49380.9	0	0	0	79897.3	12345.2	0.250861	0.154514	-2.69419	16.99_790.5532m/z	0.600567	Not_significant
15427.1	0	10393.3	15153.2	0	6347.67	0	0	10243.4	1586.92	0.0908824	0.15492	-2.6904	17.47_667.3139m/z	1.04152	Not_significant
0	16580.4	0	2832.83	0	0	643.822	2378.87	4853.3	755.674	0.378938	0.155703	-2.68313	11.23_613.3074m/z	0.421431	Not_significant
32518.6	0	0	0	5064.43	0	0	0	8129.65	1266.11	0.462785	0.155739	-2.68279	10.93_314.1882n	0.334621	Not_significant
4026.53	23740.5	10938.7	9528.41	0	7543.08	0	0	12058.5	1885.77	0.0874456	0.156385	-2.67683	7.47_409.0356m/z	1.05826	Not_significant
68339.8	449604	35678.9	8523.49	50167.5	12744.1	13275.1	11843.2	140537	22007.5	0.336631	0.156596	-2.67488	10.22_580.2523m/z	0.472846	Not_significant
21719.3	0	0	2327.12	0	0	0	0	6011.6	941.403	0.406552	0.156598	-2.67487	14.81_146.1058m/z	0.390884	Not_significant
94886.7	34505.9	12324.6	43264.1	6542.6	6401.1	7019.61	9024.84	46245.3	7247.04	0.111711	0.156709	-2.67384	17.08_591.4092m/z	0.951904	Not_significant
11281.1	0	1158.03	0	1950.29	0	0	0	3109.79	487.572	0.411434	0.156786	-2.67313	16.20_217.1948m/z	0.3857	Not_significant
0	0	3565.95	4303.47	1240.89	0	0	0	1967.36	310.222	0.246087	0.157685	-2.66488	16.78_586.0341m/z	0.608912	Not_significant
5476.14	48939.1	0	1690.96	4507.76	0	0	4365.56	14026.6	2218.33	0.387867	0.158152	-2.66061	14.55_309.2396m/z	0.411318	Not_significant
0	3262.82	3847.14	2014.41	0	338.613	1107.89	0	2281.09	361.627	0.10575	0.158532	-2.65715	8.55_384.2362n	0.975719	Not_significant
650287	0	0	0	1460.08	2252.63	86379	13377.1	162572	25867.2	0.463593	0.159112	-2.65188	10.89_337.2016m/z	0.333863	Not_significant
8057.75	16317.4	45943.9	5938.23	5195.09	6979.47	0	0	19064.3	3043.64	0.180701	0.159651	-2.64701	12.46_646.3992m/z	0.743039	Not_significant
4917.36	39527.9	1026.01	0	0	0.0185374	4211.05	3063.33	11367.8	1818.6	0.387487	0.159978	-2.64405	9.29_285.1704m/z	0.411743	Not_significant
25177	0	0	0	0	0	4032.81	0	6294.25	1008.2	0.465063	0.160178	-2.64225	14.76_513.8096m/z	0.332488	Not_significant
0	0	35134.6	31169.6	0	10609.9	0	14.5005	16576.1	2656.1	0.245417	0.160237	-2.64172	7.47_395.0953m/z	0.610096	Not_significant
1883.55	50812.3	62022.9	0	5813.04	0	0	12670.4	28679.7	4620.85	0.234308	0.161119	-2.6338	18.06_593.4564m/z	0.630212	Not_significant
0	0	8255.96	15377.1	0	0	0	0	5908.27	952.381	0.273692	0.161195	-2.63312	16.60_1230.8283m/z	0.562738	Not_significant
13929.2	3840.58	1913.99	0	744.923	0	0	2433.66	4920.93	794.645	0.276951	0.161483	-2.63055	17.38_183.1367m/z	0.557597	Not_significant
388401	23428.4	0	41084.1	48030.6	25266.3	0	0	113228	18324.2	0.37979	0.161834	-2.62741	16.95_1157.6882m/z	0.420456	Not_significant
73178.4	2062.37	8222.44	5947.6	0	13374.3	1146.53	0	22352.7	3630.21	0.353435	0.162406	-2.62232	17.43_497.4195m/z	0.45169	Not_significant
0	0	23642.3	0	0	0	0	0	5910.57	961.309	0.463852	0.162642	-2.62022	13.37_572.3916m/z	0.333621	Not_significant
195526	875459	442507	211640	85804.7	115040	29155.5	50712.4	431283	70178.2	0.10616	0.16272	-2.61954	1.30_482.0311m/z	0.974038	Not_significant
21850.3	2533.6	6206.84	2122.01	0	0	5333.16	0	8178.2	1333.29	0.239696	0.16303	-2.61679	17.43_375.2580n	0.620339	Not_significant
0	0	9435.44	13502.8	0	0	0	0	5734.56	937.753	0.254586	0.163526	-2.6124	5.63_563.2228m/z	0.594166	Not_significant
19642.9	0	0	0	0	0	0	3213.46	4910.73	803.366	0.466826	0.163594	-2.61181	7.52_346.1975m/z	0.330845	Not_significant
12871.5	0	7552.31	0	0	0	3345.72	0	5105.96	836.431	0.270177	0.163815	-2.60986	12.98_633.3965m/z	0.568352	Not_significant
0	621225	259564	0	0	23813.4	48759.2	72696.2	220197	36317.2	0.300155	0.16493	-2.60007	15.31_461.2307m/z	0.522655	Not_significant
22828.1	0	0	0	0	0	0	0	5707.02	941.657	0.464991	0.165	-2.59947	15.31_360.2235m/z	0.332555	Not_significant
5665.91	22135.8	30552	40721.2	6599.83	9785.85	0	0	24768.7	4096.42	0.0628801	0.165387	-2.59608	11.08_671.3293m/z	1.20149	Not_significant
90873	0	26982.6	51609.6	28063.1	0	0	0	42366.3	7015.78	0.164451	0.165598	-2.59424	16.60_554.4044n	0.783965	Not_significant
12038.9	0	0	0	0	0	1994.77	0	3009.73	498.691	0.467913	0.165693	-2.59341	7.62_240.6002m/z	0.329835	Not_significant
0	22836.2	0	0	0	0	0	0	5709.05	946.2	0.465349	0.165737	-2.59303	4.84_445.0565m/z	0.332222	Not_significant
4995.62	18159.9	0	0	0	0	0	0	5788.88	965.597	0.342581	0.166802	-2.58379	15.26_292.1993m/z	0.465237	Not_significant
644868	0	2739.61	0	0	0	108516	0	161902	27129.1	0.466624	0.167565	-2.57721	15.46_621.4526m/z	0.331033	Not_significant
49857.7	61431.3	35821.6	9502.05	11021.5	11655	3211.93	355.266	39153.2	6560.93	0.0578196	0.167571	-2.57716	4.90_244.0640m/z	1.23792	Not_significant
0	55281.9	52710.9	100918	0	35063.3	0	0	52227.7	8765.82	0.123689	0.167838	-2.57486	12.92_794.5131m/z	0.90767	Not_significant
0	10327.9	3799.82	8388.62	0	0	0	0	5629.08	947.769	0.137228	0.16837	-2.57029	3.23_364.1596m/z	0.862556	Not_significant
16092.3	232682	11283.4	3990.17	31406.7	3255.52	0	10154.9	66011.9	11204.3	0.398288	0.169731	-2.55868	11.96_211.1337m/z	0.399803	Not_significant
579.547	0.897286	63782.1	0	381.406	3488.42	3174.31	3892.54	16090.6	2734.17	0.462732	0.169923	-2.55705	12.76_330.3009m/z	0.33467	Not_significant
0	31928.7	80005.9	6160.36	0	5930.81	14194.7	0	29523.7	5031.38	0.272064	0.170418	-2.55285	17.34_766.5386m/z	0.565329	Not_significant
0	0	21850.6	0	0	0	0	0	5462.65	932.342	0.467745	0.170676	-2.55067	12.36_602.3747m/z	0.329991	Not_significant
117200	0	0	0	5565.65	28.0376	14500.2	0	29300.1	5023.46	0.469385	0.171449	-2.54415	15.83_299.1650m/z	0.328471	Not_significant
260338	0	0	4712.04	45479.5	0	0	0	66262.6	11369.9	0.461436	0.171588	-2.54298	17.34_436.4338m/z	0.335889	Not_significant
37012.3	0	0	8313.14	7784.08	0	0	0	11331.4	1946.02	0.367195	0.171738	-2.54172	17.03_922.6313m/z	0.435104	Not_significant
46822.8	0	0	0	0	0	8042.7	0	11705.7	2010.67	0.471077	0.171769	-2.54146	9.29_331.1874m/z	0.326908	Not_significant
0	75855.9	77427.6	0	26443.3	0	0	0	38320.9	6610.82	0.250429	0.172512	-2.53523	12.31_675.3043m/z	0.601316	Not_significant
0	0	21995.5	0	0	0	0	0	5498.88	954.467	0.469158	0.173575	-2.52637	15.83_463.2461m/z	0.328681	Not_significant
15001.1	5931.44	0	18055.4	2625.66	2120.08	2064.31	0	9746.98	1702.51	0.146879	0.174671	-2.51729	17.53_397.2758m/z	0.83304	Not_significant
39716	40866.7	3515.7	0	5600.75	3611.31	5495.69	0	21024.6	3676.94	0.217585	0.174887	-2.5155	13.87_628.2910m/z	0.662371	Not_significant
106439	0	0	0	0	0	18637.7	0	26609.8	4659.42	0.472823	0.175102	-2.51374	12.26_347.1862m/z	0.325301	Not_significant
11818.2	0	0	9779.23	0	0	0	0	5399.34	946.209	0.251756	0.175245	-2.51255	9.88_627.1842m/z	0.599021	Not_significant
349394	1.00063e+06	693667	188805	0	394299	0	0	558125	98574.8	0.0806713	0.176618	-2.5013	17.96_832.5703m/z	1.09328	Not_significant
74720.4	16946.2	15270.1	49552.5	0	27664.8	0	0	39122.3	6916.21	0.106305	0.176784	-2.49994	17.34_401.2845m/z	0.973447	Not_significant
0	862.753	17391.7	3057.27	0	0	0	0	5327.93	947.721	0.360916	0.177878	-2.49104	16.95_353.3893m/z	0.442594	Not_significant
21296.7	0	0	0	0	0	0	0	5324.17	949.65	0.4715	0.178366	-2.48709	10.18_302.1841n	0.326518	Not_significant
21792	0	0	0	0	0	0	0	5448	973.173	0.471629	0.178629	-2.48496	11.37_432.1819m/z	0.3264	Not_significant
104044	0	0	0	10437.7	0	8155.84	0	26011	4648.38	0.472686	0.178709	-2.48432	16.10_213.1285m/z	0.325427	Not_significant
20998.1	0	0	0	0	0	0	0	5249.52	944.791	0.47229	0.179977	-2.47412	7.36_218.1758m/z	0.325792	Not_significant
0	14630.2	0	6325.76	0	0	0	0	5239	945.463	0.303682	0.180466	-2.4702	14.94_375.2560m/z	0.517581	Not_significant
212118	8879.36	0	3403.3	40510.9	0	0	0	56100.2	10127.7	0.445537	0.180529	-2.4697	17.81_611.4652m/z	0.351117	Not_significant
8.30514e+06	0	9.49881e+06	1.95408e+06	354321	25270.6	166001	3.02317e+06	4.93951e+06	892192	0.181566	0.180624	-2.46894	15.57_689.5472n	0.740964	Not_significant
27087.7	35433.2	678330	1.08431e+06	27929.7	0	0	302130	456289	82515	0.247289	0.180839	-2.46722	16.01_431.3876m/z	0.606795	Not_significant
2.03479e+06	237404	275798	99896.7	54210.8	345423	0	79945.5	661973	119895	0.324412	0.181117	-2.465	17.43_638.4399m/z	0.488904	Not_significant
2.10111e+06	0	0	0	18965.4	87957	0	273656	525277	95144.7	0.474177	0.181132	-2.46488	17.81_369.3846m/z	0.324059	Not_significant
528.108	395.524	20044.4	0	113.866	609.382	3078.31	0	5242	950.391	0.450464	0.181303	-2.46352	14.94_179.1865m/z	0.34634	Not_significant
0	8149.71	11941.1	5807.76	0	348.37	4347.72	0	6474.64	1174.02	0.121987	0.181326	-2.46334	13.37_233.5810m/z	0.913686	Not_significant
0	20852.2	0	0	0	0	0	0	5213.05	946.187	0.47304	0.181504	-2.46193	14.18_319.3031m/z	0.325102	Not_significant
196200	0	1.80511e+06	9732.43	23345.2	2561.85	303806	35474.6	502760	91297	0.417615	0.181591	-2.46123	15.26_724.4908m/z	0.379224	Not_significant
4024.03	0	17262	0	0	0	0	0	5321.51	971.718	0.365726	0.182602	-2.45323	15.03_927.6035n	0.436845	Not_significant
141645	0	50040	22238.3	34109.7	0	5070.16	0	53480.9	9794.96	0.257389	0.183149	-2.44891	17.08_609.2726m/z	0.58941	Not_significant
0	26019.6	0	30901	0	3964.57	0	6479.19	14230.1	2610.94	0.255939	0.18348	-2.44631	14.55_351.2173m/z	0.591864	Not_significant
137582	0	0	0	926.692	0	4191.2	20399.1	34395.4	6379.25	0.476798	0.185468	-2.43076	17.62_609.4519m/z	0.321666	Not_significant
10216.9	58713.5	12171.7	9124.09	5260.44	5040.63	2535.92	3937.38	22556.5	4193.59	0.225486	0.185915	-2.42729	1.48_275.8474m/z	0.646881	Not_significant
0	0	34765.2	20416.3	0	0	0	10281.4	13795.4	2570.34	0.282314	0.186319	-2.42415	15.46_734.5626m/z	0.549267	Not_significant
272777	1.0065e+06	1.6379e+06	1.13584e+06	214568	464711	0	77804	1.01326e+06	189271	0.0548875	0.186795	-2.42047	11.18_807.3453m/z	1.26053	Not_significant
2561.63	13223.2	0	0	1632.99	1320.85	0	0	3946.2	738.459	0.384987	0.187132	-2.41788	8.14_454.3648m/z	0.414554	Not_significant
20411.9	0	0	0	0	0	0	0	5102.98	956.857	0.475996	0.187509	-2.41497	6.99_757.2181m/z	0.322396	Not_significant
0	0	2697.89	37736.2	0	0	791.795	6803.57	10108.5	1898.84	0.442206	0.187845	-2.41238	16.10_811.5036m/z	0.354375	Not_significant
29610.6	0	0	2888.38	0	0	6115.87	0	8124.74	1528.97	0.430912	0.188187	-2.40976	17.34_201.1636m/z	0.365612	Not_significant
0	0	0	30028.1	5655.14	0	0	0	7507.02	1413.79	0.47983	0.188328	-2.40868	11.37_480.2727m/z	0.318913	Not_significant
0	39563.6	68623.8	79967.7	0	35655.2	0	0	47038.8	8913.8	0.121831	0.189499	-2.39974	1.34_332.1343m/z	0.914242	Not_significant
19629.9	0	0	318.957	0	0	0	0	4987.21	947.486	0.468604	0.189983	-2.39606	15.52_629.3173m/z	0.329194	Not_significant
89630.8	7574.66	3433.36	8649.15	16374.1	4510.04	0	0	27322	5221.03	0.368442	0.191093	-2.38765	16.99_468.3896m/z	0.433631	Not_significant
48666.2	0	0	3117.76	0	0	9910.27	0	12946	2477.57	0.448812	0.191377	-2.38551	10.22_452.2105m/z	0.347935	Not_significant
33382.5	11726.4	43220.7	209034	0	0	0	57051.6	74340.8	14262.9	0.282429	0.191858	-2.38189	16.15_651.4329m/z	0.549091	Not_significant
0	19444.4	22557.7	54504	0	3193.73	5970.94	9351.07	24126.5	4628.93	0.182149	0.191861	-2.38187	13.58_428.2651m/z	0.739574	Not_significant
253974	0	0	0	16045.2	0	32862	0	63493.6	12226.8	0.479944	0.192568	-2.37656	14.46_652.3900m/z	0.31881	Not_significant
0	0	0	20681.6	3515.08	0	473.031	0	5170.41	997.027	0.481204	0.192833	-2.37457	4.72_424.2081m/z	0.317671	Not_significant
0	0	23440.7	13980.9	7226.55	0	0	0	9355.4	1806.64	0.284904	0.193112	-2.37249	14.28_279.6239m/z	0.545301	Not_significant
0	24894.3	0	31327	0	0	0	10927.8	14055.3	2731.95	0.267321	0.194371	-2.36312	12.01_614.6796m/z	0.572966	Not_significant
63298.6	0	5578.29	0	2679.99	2205.42	0	8555.29	17219.2	3360.18	0.436126	0.195141	-2.35741	10.84_261.1271m/z	0.360388	Not_significant
0	17738.4	3186.41	68723	4123.03	13388.6	0	0	22411.9	4377.9	0.341989	0.195338	-2.35596	2.48_450.1967m/z	0.465988	Not_significant
0	8054.84	8293.75	5769.59	674.791	3648.19	0	0	5529.55	1080.75	0.100522	0.195449	-2.35513	3.43_219.0787m/z	0.997738	Not_significant
35148.6	0	58512.1	0	0	8040.32	10280.2	0	23415.2	4580.14	0.281679	0.195605	-2.35398	14.89_695.4166m/z	0.550246	Not_significant
13565.1	20735.9	4383.74	0	7574.75	0	0	0	9671.19	1893.69	0.196595	0.195807	-2.35249	1.48_531.0275m/z	0.706427	Not_significant
0	5920.24	14047.1	7602.7	0	5407.68	0	0	6892.5	1351.92	0.153076	0.196144	-2.35002	15.16_186.1854m/z	0.815093	Not_significant
0	10016.5	14943.9	11408.7	0	3825.4	1695.57	1625.2	9092.27	1786.54	0.103985	0.19649	-2.34747	15.21_594.3783m/z	0.98303	Not_significant
0	407919	277532	50416.5	0	145215	0	0	183967	36303.8	0.226441	0.197339	-2.34126	17.96_1501.0454m/z	0.645045	Not_significant
48252.1	0	0	1772.94	6799.34	3147.03	0	0	12506.3	2486.59	0.464091	0.198828	-2.33041	17.76_255.2322m/z	0.333396	Not_significant
0	0	17059.6	1580.34	0	0	0	0	4659.99	927.895	0.434767	0.199119	-2.32829	16.54_441.2668m/z	0.361744	Not_significant
26683.4	0	74917.1	34920.3	27193.8	0	0	0	34130.2	6798.45	0.179779	0.199192	-2.32777	12.40_877.2542m/z	0.74526	Not_significant
459910	0	4.69746	0	5.52902	0	81112.4	10656.2	114979	22943.5	0.484759	0.199546	-2.32521	9.75_383.2070m/z	0.314474	Not_significant
0	343514	147284	7217.44	3737.25	64713.3	20512.4	10469.5	124504	24858.1	0.30516	0.199657	-2.3244	14.38_477.2261m/z	0.515473	Not_significant
0	285020	53012.9	33277.9	0	41951.3	14838.5	17400.8	92827.8	18547.7	0.337063	0.199807	-2.32332	14.04_269.2955m/z	0.472289	Not_significant
0	19119.9	0	0	0	0	0	0	4779.98	956.246	0.482226	0.200052	-2.32155	12.81_415.1508m/z	0.316749	Not_significant
9775.34	388.56	1460.44	0	2325.69	0	0	0	2906.08	581.423	0.393782	0.200071	-2.32142	9.09_218.0971n	0.404744	Not_significant
65274.2	13742.2	5543.43	0	11392.9	0	5568.79	0	21140	4240.43	0.343428	0.200588	-2.31769	12.05_367.2475m/z	0.464164	Not_significant
45491.3	13765	37544.2	77779.9	16515.2	0	18794.6	0	43645.1	8827.45	0.0720108	0.202255	-2.30575	16.15_774.4975m/z	1.1426	Not_significant
13058.8	0	0	6111.34	0	0	0	0	4792.53	969.793	0.306524	0.202355	-2.30504	17.53_341.2481m/z	0.513535	Not_significant
27867	7055.21	2959.74	0	7685.63	0	0	0	9470.49	1921.41	0.323039	0.202884	-2.30128	14.28_292.1997m/z	0.490745	Not_significant
13233.3	3626.35	0	0	3434.94	0	0	0	4214.92	858.735	0.367478	0.203737	-2.29522	13.37_391.2021m/z	0.434769	Not_significant
5331.84	0	0	13384.4	0	0	0	0	4679.07	953.369	0.323671	0.203752	-2.29512	14.89_671.8936m/z	0.489897	Not_significant
2468.54	18491	13625.2	15775.5	4282.8	5961.33	18.3851	0	12590.1	2565.63	0.0578548	0.203782	-2.2949	6.07_199.0438m/z	1.23766	Not_significant
0	0	18639.3	0	0	0	0	0	4659.82	949.918	0.484127	0.203853	-2.2944	12.46_425.3073m/z	0.31504	Not_significant
0	2367.14	22002.2	3419.54	2347.49	3332.36	0	0	6947.22	1419.96	0.357157	0.204393	-2.29058	10.89_581.2138m/z	0.447141	Not_significant
0	10681	36544.1	5765.11	8068.87	0	0	2837.07	13247.5	2726.49	0.285669	0.205811	-2.28061	18.06_594.2779m/z	0.544136	Not_significant
100999	0	189937	55003	0	61303.3	0	9896.96	86484.8	17800.1	0.187699	0.205817	-2.28057	14.94_713.4468m/z	0.726538	Not_significant
0	0	18313.3	0	0	0	0	0	4578.33	943.114	0.485202	0.205995	-2.27932	18.06_607.2596m/z	0.314078	Not_significant
0	0	0	51813.7	0	0	10675.9	0	12953.4	2668.97	0.489405	0.206043	-2.27898	17.28_162.0530n	0.310332	Not_significant
100182	150449	0	0	32355.8	3950.29	0	15337.1	62657.6	12910.8	0.27906	0.206053	-2.27891	14.89_463.2471m/z	0.554302	Not_significant
3623.68	0	14348.6	0	0	0	0	0	4493.06	926.085	0.370507	0.206114	-2.27848	16.78_377.2487m/z	0.431203	Not_significant
0	0	5378.56	14559.8	0	2694.79	0	1417.98	4984.6	1028.19	0.334961	0.206274	-2.27737	7.04_189.0140m/z	0.475005	Not_significant
8229.7	2260.83	555.573	0	1236.2	1043.36	0	0	2761.53	569.892	0.330883	0.206368	-2.27671	17.62_394.3536m/z	0.480326	Not_significant
0	4885	0	0	0	0	1010.99	0	1221.25	252.747	0.489905	0.206958	-2.27259	12.56_246.1702m/z	0.309888	Not_significant
76092.5	0	688.494	0	0	0	15898.1	0	19195.2	3974.54	0.485259	0.207058	-2.27189	14.46_495.7946m/z	0.314026	Not_significant
0	20450.7	0	21533.7	0	8733.41	0	0	10496.1	2183.35	0.270645	0.208016	-2.26524	7.86_530.2832m/z	0.5676	Not_significant
112445	328617	110509	518923	0	222917	0	0	267624	55729.2	0.122343	0.208237	-2.2637	11.84_809.4706m/z	0.912422	Not_significant
24587.6	0	0	0	0	0	5129.14	0	6146.9	1282.29	0.490808	0.208607	-2.26114	14.24_515.2594m/z	0.309088	Not_significant
16793	22327	18159.2	84260.9	5558.75	2369.63	15706.9	5953.45	35385	7397.18	0.18475	0.209048	-2.25809	3.89_430.1572m/z	0.733415	Not_significant
2680.6	859251	71107	0	4393.24	69581.6	0	121579	233260	48888.4	0.444974	0.209588	-2.25437	18.06_816.5070n	0.351666	Not_significant
35993	0	0	0	7550.21	0	0	0	8998.25	1887.55	0.491446	0.209769	-2.25313	13.77_285.2899m/z	0.308524	Not_significant
0	11047.8	0	2757.63	0	2895.96	0	0	3451.35	723.99	0.379777	0.20977	-2.25312	12.51_270.1773m/z	0.420472	Not_significant
43745.6	16446.4	0	2103.58	9798.32	3334.39	0	0	15573.9	3283.18	0.312623	0.210813	-2.24597	1.34_519.2184m/z	0.504979	Not_significant
83772.9	2371.5	4149.08	6927.4	11936.5	3762.48	4950.82	0	24305.2	5162.44	0.407158	0.212401	-2.23514	17.72_731.4574m/z	0.390237	Not_significant
0	1.13811e+06	244051	314747	18597	192364	66532.6	83366.5	424227	90215.1	0.270371	0.212658	-2.2334	15.96_325.3583m/z	0.568041	Not_significant
125940	0	11159.2	48113.2	2894.76	24820.8	11706.9	0	46303	9855.61	0.292138	0.21285	-2.23209	17.34_349.2533m/z	0.534412	Not_significant
12145.9	0	2852.72	0	0	1384.43	1815.18	0	3749.66	799.9	0.382891	0.213326	-2.22887	9.80_352.2318m/z	0.416925	Not_significant
179665	0	0	138945	0	68031.2	0	0	79652.5	17007.8	0.279936	0.213525	-2.22752	16.99_961.6213n	0.552942	Not_significant
9669.53	0	0	0	0	0	2072.32	0	2417.38	518.08	0.49395	0.214315	-2.2222	14.99_340.2844m/z	0.306317	Not_significant
17304	67402	26410	62020.6	17841.9	19323.1	0	0	43284.1	9291.26	0.066619	0.214657	-2.21989	12.16_767.7978m/z	1.1764	Not_significant
3427.31	996.088	0	2090.63	0	0	1399.79	0	1628.51	349.948	0.186989	0.214889	-2.21834	15.31_156.0930m/z	0.728184	Not_significant
0	0	0	17367.2	0	0	0	0	4341.79	933.267	0.489714	0.21495	-2.21793	14.85_774.4860m/z	0.310057	Not_significant
313589	22469.3	31.47	146476	102690	1114.89	0	0	120642	25951.2	0.286838	0.21511	-2.21685	16.65_572.4385m/z	0.542363	Not_significant
371340	49447.2	97080	10123	14847.7	0	99220.9	0	131998	28517.1	0.299655	0.216043	-2.21061	14.51_633.4150m/z	0.523379	Not_significant
5658.1	1.11868e+06	1.29263e+06	2.35396e+06	28473.2	720946	102685	178812	1.19273e+06	257729	0.145365	0.216083	-2.21034	16.25_284.3316m/z	0.83754	Not_significant
30801	12566.6	886.207	11354	0	637.458	0	11380.8	13901.9	3004.57	0.182134	0.216126	-2.21006	1.07_295.9688m/z	0.739609	Not_significant
38257.8	8340.51	38265.5	26051.4	0	23987.4	0	0	27728.8	5996.85	0.0587226	0.216268	-2.20911	18.16_433.1864m/z	1.23119	Not_significant
1.86207e+06	0	0	0	0	0	403552	0	465518	100888	0.495282	0.216722	-2.20608	13.99_518.2814m/z	0.305148	Not_significant
5658.9	13820.1	0	0	0	0	0	4241.5	4869.75	1060.38	0.335632	0.217747	-2.19927	6.40_267.1373m/z	0.474136	Not_significant
0	4497.78	0	13065.3	0	0	0	0	4390.76	957.915	0.346252	0.218166	-2.1965	13.42_411.3223m/z	0.460607	Not_significant
17471.2	0	0	0	99.9348	0	0	0	4367.81	952.955	0.491349	0.218177	-2.19643	11.58_348.2168m/z	0.30861	Not_significant
0	283793	228671	152443	84521.1	60630.7	0	0	166227	36287.9	0.122557	0.218304	-2.19559	5.36_561.2408m/z	0.911662	Not_significant
0	20561.3	25969.8	66472.7	6573.64	18252.8	0	0	28251	6206.61	0.213047	0.219695	-2.18642	11.96_691.3996m/z	0.671525	Not_significant
3951.65	0	9901.12	0	0	0	3055.61	0	3463.19	763.902	0.34004	0.220577	-2.18064	16.69_608.3995m/z	0.46847	Not_significant
10857.8	0	0	0	2396.83	0	0	0	2714.46	599.208	0.497517	0.220747	-2.17954	6.40_599.3902m/z	0.303192	Not_significant
283693	0	0	0	0	0	62682.5	0	70923.1	15670.6	0.497632	0.220952	-2.17819	13.99_749.3578m/z	0.303092	Not_significant
410.284	3985.95	443.3	2610.93	887.589	758.691	0	0	1862.62	411.57	0.196272	0.220963	-2.17812	18.31_166.1007m/z	0.707142	Not_significant
36779.8	34096	23979.5	6794.44	17914.4	4589.85	0	0	25412.4	5626.06	0.0561032	0.22139	-2.17534	13.32_673.3433m/z	1.25101	Not_significant
2818.63	14747.8	12894.3	0	2304.03	0	4190.18	257.419	7615.17	1687.91	0.203297	0.221651	-2.17364	6.63_287.1098m/z	0.69187	Not_significant
16165.3	0	0	1022.08	0	0	0	0	4296.85	953.368	0.460861	0.221876	-2.17217	17.28_495.4045m/z	0.33643	Not_significant
36692.6	0	0	0	474.615	0	7671.63	0	9173.15	2036.56	0.497471	0.222013	-2.17128	10.89_208.5913m/z	0.303232	Not_significant
2078.68	4794.88	9924.31	0	0	0	0	0	4199.47	933.172	0.225353	0.222212	-2.16999	13.77_167.0316m/z	0.647137	Not_significant
17638.2	0	0	0	0	0	0	0	4409.55	983.781	0.493852	0.223102	-2.16422	13.95_625.3362m/z	0.306403	Not_significant
87541	0	0	0	0	0	19537	0	21885.2	4884.25	0.498872	0.223176	-2.16375	13.71_383.1845m/z	0.302011	Not_significant
2751.38	0	0	23965	5975.34	0	0	0	6679.1	1493.84	0.443357	0.223658	-2.16063	16.99_1032.6471n	0.353246	Not_significant
17190.9	0	0	0	0	0	0	0	4297.73	961.554	0.494176	0.223735	-2.16014	13.82_369.1685m/z	0.306119	Not_significant
0	1916.16	7053.48	0	0	2009.62	0	0	2242.41	502.406	0.380695	0.224047	-2.15812	15.96_283.1759m/z	0.419423	Not_significant
2521.6	2800.46	5675.98	2287.36	2980.99	0	0	0	3321.35	745.248	0.0557449	0.224381	-2.15598	2.17_264.0753m/z	1.2538	Not_significant
81047.3	0	0	0	0	0	18208.3	0	20261.8	4552.09	0.499704	0.224663	-2.15416	12.65_627.2607m/z	0.301288	Not_significant
2357.97	1640.19	11048.4	8229.51	0	0	5245.67	0	5819.02	1311.42	0.150307	0.225368	-2.14965	15.46_383.3674m/z	0.82302	Not_significant
1987.83	3299.79	813.716	0	0	1376.43	0	0	1525.33	344.108	0.207344	0.225595	-2.14819	15.91_79.0539m/z	0.683309	Not_significant
0	0	0	16910.5	0	0	0	0	4227.62	957.287	0.495554	0.226436	-2.14282	6.29_727.2075m/z	0.304909	Not_significant
151998	160686	57935.3	256051	0	107213	34802.1	0	156667	35503.9	0.0516702	0.226619	-2.14166	12.01_873.0044m/z	1.28676	Not_significant
85335.4	0	0	39449.2	0	0	23445.6	4839.75	31196.1	7071.34	0.325045	0.226674	-2.14131	7.30_478.1916m/z	0.488056	Not_significant
0	13624.1	26529.5	17010.3	8190.64	1985.4	2796.26	0	14291	3243.08	0.135531	0.226932	-2.13967	13.17_162.0864m/z	0.867961	Not_significant
241325	0	38767.6	34057.3	71304.9	0	0	0	78537.4	17826.2	0.358214	0.226978	-2.13938	16.95_856.5371n	0.445858	Not_significant
21680	0	0	0	4927.14	0	0	0	5420.01	1231.79	0.501162	0.227266	-2.13755	11.08_449.1376m/z	0.300022	Not_significant
57423.8	0	6085.38	8441.34	0	2342.5	3388.24	10637.6	17987.6	4092.07	0.374008	0.227494	-2.1361	16.20_193.1592m/z	0.42712	Not_significant
0	19822.5	40282.2	53860.7	0	25945.6	0	0	28491.3	6486.4	0.16725	0.227662	-2.13503	12.61_416.2337m/z	0.776633	Not_significant
0	110453	5194.64	1275.81	0	0	7167.64	19506.8	29230.8	6668.62	0.468849	0.228136	-2.13203	14.94_481.2571m/z	0.328967	Not_significant
12063.6	5931.98	10385.3	396.056	0	5000.69	1565.97	0	7194.23	1641.67	0.121491	0.228192	-2.13168	17.38_143.1078m/z	0.915454	Not_significant
0	0	38297.8	58485.3	0	22183.4	0	0	24195.8	5545.85	0.299851	0.229207	-2.12528	10.57_1467.4395m/z	0.523095	Not_significant
34706.3	0	0	0	0	0	5523.22	2464.09	8676.57	1996.83	0.499674	0.23014	-2.11942	13.99_353.6855m/z	0.301313	Not_significant
0	16840	0	0	0	190.681	18.8024	0	4210	969.343	0.497504	0.230248	-2.11874	17.47_767.5158m/z	0.303203	Not_significant
301.606	17380.1	43412.7	25350.8	3675.48	11609.6	0	4632.18	21611.3	4979.33	0.15894	0.230404	-2.11776	4.26_235.9870m/z	0.798765	Not_significant
9880.98	0	0	1952.76	125.647	915.531	1691.08	0	2958.43	683.064	0.407153	0.230887	-2.11474	12.65_299.0581m/z	0.390242	Not_significant
0	6026.83	8424.74	4580.3	0	4394.36	0	0	4757.97	1098.59	0.139639	0.230895	-2.11469	6.46_516.1965m/z	0.854994	Not_significant
0	0	16474.6	0	0	0	0	0	4118.64	951.174	0.497861	0.230944	-2.11439	1.14_824.6336m/z	0.302892	Not_significant
109549	6971.72	11323	0	29547.1	0	0	0	31960.8	7386.78	0.421253	0.23112	-2.11329	13.67_463.2484m/z	0.375457	Not_significant
4883.64	9785.19	4423.96	0	0	0	2225.84	2191.7	4773.19	1104.39	0.163381	0.231373	-2.11171	13.67_438.3208n	0.786797	Not_significant
37851.4	0	0	0	8776.26	0	0	0	9462.85	2194.07	0.503749	0.231861	-2.10867	16.34_1358.7451m/z	0.297786	Not_significant
16311.7	0	0	0	0	0	0	0	4077.93	945.604	0.498344	0.231884	-2.10853	16.99_512.4162m/z	0.302471	Not_significant
40386.9	10189	43726.8	2833.42	16844.2	5052.84	583.397	47.1606	24284	5631.89	0.171392	0.231918	-2.10832	16.01_497.2764n	0.766011	Not_significant
0	68983.8	43637.3	25408.7	0	12589.3	19433.1	0	34507.5	8005.61	0.166003	0.231997	-2.10782	12.05_602.6841m/z	0.779884	Not_significant
16415.3	0	0	0	449.739	0	0	0	4103.81	952.193	0.498417	0.232026	-2.10764	13.87_200.6121m/z	0.302407	Not_significant
8743.34	11521.2	0	2226.9	5210.98	0	32.8149	0	5622.87	1310.95	0.218878	0.233146	-2.10069	15.87_370.2938m/z	0.659798	Not_significant
0	4885.21	3271.77	11162	985.348	0	744.343	2775.56	4829.73	1126.31	0.212721	0.233204	-2.10034	10.31_432.2145m/z	0.672189	Not_significant
84674.7	182026	51929.9	291267	34916.9	85220.9	22098.9	0	152474	35559.2	0.115149	0.233214	-2.10027	12.22_936.5668m/z	0.938741	Not_significant
98866.6	0	0	0	0	0	0	23079.9	24716.7	5769.98	0.504644	0.233445	-2.09885	15.03_509.3677m/z	0.297015	Not_significant
132100	9544.22	13892.8	34885.8	44701.9	0	0	0	47605.6	11175.5	0.304139	0.234751	-2.0908	16.65_621.4199m/z	0.516928	Not_significant
11457.5	5306.99	0	0	3943.43	0	0	0	4191.13	985.858	0.334348	0.235225	-2.08789	8.94_515.0496m/z	0.475801	Not_significant
25528.4	32719.3	9872.72	16612.9	0	0	0	19972.7	21183.4	4993.19	0.0619689	0.235713	-2.0849	8.66_206.0812m/z	1.20783	Not_significant
13576.9	0	0	2504.9	0	0	0	0	4020.45	948.348	0.412958	0.235881	-2.08387	13.23_271.1702m/z	0.384094	Not_significant
12199.1	0	0	4079.43	0	0	0	0	4069.63	960.966	0.358794	0.236131	-2.08234	8.39_443.1851m/z	0.445155	Not_significant
23342.3	92123.6	313179	38897.6	10741.4	34271.9	26170.2	39222.2	116886	27601.4	0.275483	0.23614	-2.08228	16.91_768.5543m/z	0.559905	Not_significant
46634.8	0	0	0	0	0	7037.57	3976.09	11658.7	2753.42	0.502642	0.236168	-2.08211	12.01_350.2056m/z	0.298742	Not_significant
9010.33	8834.31	0	0	4187.28	29.7606	0	0	4461.16	1054.26	0.288166	0.23632	-2.08119	1.14_426.8222m/z	0.540357	Not_significant
22954	0	0	0	0	0	5440.64	0	5738.51	1360.16	0.506673	0.237024	-2.0769	14.76_512.7990m/z	0.295273	Not_significant
8203.2	34429	9187.66	14423.7	0	15778.4	0	0	16560.9	3944.59	0.141837	0.238187	-2.06983	12.01_570.0077m/z	0.848211	Not_significant
2699.22	10407.9	13690.3	11484.3	1391.85	0	0	7772.42	9570.46	2291.07	0.0554326	0.239389	-2.06257	11.90_694.7544m/z	1.25623	Not_significant
333568	52907.1	121568	43395.6	11074.8	25988.6	60024.9	35367.8	137860	33114	0.218708	0.240201	-2.05769	9.66_366.2047n	0.660134	Not_significant
0	16295.9	0	0	0	0	0	0	4073.99	981.287	0.502972	0.240867	-2.05369	13.62_354.3482m/z	0.298456	Not_significant
0	321.006	1858.08	6002.86	905.535	482.052	583.964	0	2045.49	492.888	0.343581	0.240964	-2.05311	11.96_273.1129m/z	0.46397	Not_significant
2136.85	0	1737.92	1771.15	0	1360.68	0	0	1411.48	340.171	0.123415	0.241003	-2.05288	13.03_67.0541m/z	0.908632	Not_significant
0	0	19192.2	23652.7	0	10374.5	0	0	10711.2	2593.62	0.296477	0.24214	-2.04609	7.04_701.0946m/z	0.528009	Not_significant
0	58109.1	12495.2	3913.64	13495.7	4590.44	0	0	18629.5	4521.53	0.374586	0.242708	-2.04271	13.08_596.3636m/z	0.426449	Not_significant
0	0	30311.1	0	6291.62	0	1061.22	4.45711	7577.77	1839.33	0.50787	0.242726	-2.0426	9.93_186.1493m/z	0.294247	Not_significant
0	15714.1	0	0	0	0	0	0	3928.52	955.478	0.50419	0.243216	-2.03969	18.12_405.7418m/z	0.297406	Not_significant
6148.82	4738.09	0	0	0	0	2651.57	0	2721.73	662.892	0.29968	0.243556	-2.03768	6.02_144.1009m/z	0.523342	Not_significant
15886.3	0	0	0	0	0	0	0	3971.57	968.243	0.50449	0.243794	-2.03627	17.03_481.3749m/z	0.297148	Not_significant
33136.7	3590.73	0	4448.16	6775.03	1593.69	1678.25	0	10293.9	2511.74	0.388162	0.244003	-2.03503	15.91_382.3171m/z	0.410987	Not_significant
14553.6	4927.02	4478.68	6169.72	0	2497.07	4860.01	0	7532.27	1839.27	0.091339	0.244185	-2.03395	1.14_519.7419m/z	1.03934	Not_significant
123062	0	0	19287	0	0	0	34898	35587.3	8724.5	0.43818	0.245157	-2.02822	17.12_385.2956m/z	0.358347	Not_significant
0	2164.29	0	13794.7	0	0	172.414	3748.19	3989.74	980.151	0.437393	0.245668	-2.02522	11.32_407.6108m/z	0.359129	Not_significant
362099	0	0	0	0	0	86508.9	2595.37	90524.7	22276.1	0.511356	0.246077	-2.02282	14.46_494.2879m/z	0.291277	Not_significant
194026	6197.35	0	21230.4	53076.5	1439.73	0	0	55363.5	13629	0.44272	0.246174	-2.02225	17.72_658.5112m/z	0.353871	Not_significant
0	0	8256.63	18907.1	6632.14	29.089	26.6138	0	6790.92	1671.96	0.347289	0.246205	-2.02207	16.95_552.3887n	0.459308	Not_significant
15574.3	27332.4	188596	74280.5	33007.8	34688	7626.11	0	76445.8	18830.5	0.241663	0.246325	-2.02137	13.77_500.3809m/z	0.61679	Not_significant
0	0	20241	0	0	4993.4	0	0	5060.24	1248.35	0.5122	0.246698	-2.01918	5.68_425.1548m/z	0.29056	Not_significant
102349	19595.6	12391.4	0	16142.2	3170.93	13941.1	0	33583.9	8313.54	0.359051	0.247545	-2.01424	15.96_177.1271m/z	0.444844	Not_significant
0	3275.47	3094.07	807.684	557.399	1221.45	0	0	1794.31	444.713	0.200741	0.247847	-2.01248	11.28_171.0446m/z	0.697363	Not_significant
1485.1	5112.86	9148.37	3512.35	2044.74	2739.93	0	0	4814.67	1196.17	0.108897	0.248442	-2.00902	6.46_370.0713m/z	0.962983	Not_significant
0	33682.9	8468.93	80261.9	0	25248.1	5301.3	0	30603.4	7637.34	0.299179	0.249558	-2.00255	15.65_329.3168m/z	0.52407	Not_significant
11813.8	18713.2	6192.86	11968.1	0	0	11459.8	775.671	12172	3058.88	0.0537344	0.251305	-1.99249	1.14_434.8468m/z	1.26975	Not_significant
0	5259.75	0	5506.67	2709.32	0	0	0	2691.6	677.329	0.299183	0.251645	-1.99054	2.04_250.9355m/z	0.524063	Not_significant
5318.3	5098.98	6558.86	16059.1	1561.56	0	2710.51	4049.43	8258.82	2080.38	0.0952195	0.251897	-1.98909	5.96_223.1181m/z	1.02127	Not_significant
15198.6	0	0	0	0	0	0	0	3799.66	957.222	0.50872	0.251923	-1.98894	8.66_188.0705m/z	0.293521	Not_significant
0	0	4967.88	1952.81	1753.95	0	0	0	1730.17	438.487	0.363207	0.253436	-1.98031	16.65_570.3628m/z	0.439845	Not_significant
1473.67	0	279.091	6484.33	0	1774.53	313.75	0	2059.27	522.071	0.390115	0.253522	-1.97982	1.14_362.8091m/z	0.408807	Not_significant
301.998	25914.7	23483.1	49241.3	2041.81	113.568	17374.9	5554.32	24735.3	6271.14	0.162474	0.25353	-1.97977	10.35_188.0710m/z	0.789217	Not_significant
0	4581.39	6668.29	16387.6	0	6182.82	824.406	0	6909.33	1751.81	0.240806	0.253542	-1.9797	1.62_180.9298m/z	0.618333	Not_significant
3253.29	274358	46346.9	191458	3508.04	6582	0	120636	128854	32681.4	0.234943	0.253631	-1.9792	17.96_395.3676m/z	0.629038	Not_significant
15244.7	0	0	0	0	0	0	0	3811.18	968.115	0.509814	0.25402	-1.97699	17.03_459.3304m/z	0.292588	Not_significant
7345.16	2451.47	1399.98	1180.05	1872.86	744.656	0	544.633	3094.16	790.537	0.209769	0.255493	-1.96865	6.40_129.1384m/z	0.678258	Not_significant
0	16503.8	12664.7	27017.7	4649.84	9720.83	0	0	14046.6	3592.67	0.15851	0.255768	-1.96709	13.52_411.2389m/z	0.799943	Not_significant
5847.93	0	0	2404.41	2110.97	0	0	0	2063.09	527.742	0.360273	0.255802	-1.9669	5.07_348.1758m/z	0.443368	Not_significant
0	9656.88	24373.7	24042.9	0	14903.6	0	0	14518.4	3725.9	0.183476	0.256633	-1.96222	9.37_629.1346m/z	0.736421	Not_significant
0	13206.4	21692	7519.77	2759.49	5607.74	0	2543.55	10604.5	2727.69	0.183609	0.257219	-1.95893	9.09_578.6679m/z	0.736107	Not_significant
11205.2	0	2389.94	1048.73	0	0	0	0	3660.96	945.83	0.366996	0.258356	-1.95257	17.28_336.2218m/z	0.435338	Not_significant
0	9333.35	30447.3	6190.66	0	0	11891.8	28.0138	11492.8	2979.96	0.30282	0.259289	-1.94737	14.08_594.3490m/z	0.518815	Not_significant
2106.98	1327.8	610576	1518.04	30496.1	4287.46	78822.5	45993.7	153882	39900	0.509385	0.259289	-1.94737	13.12_332.3165m/z	0.292954	Not_significant
2594.38	20944.2	3260.26	0	2906.35	1898.2	1530.48	615.236	6699.7	1737.57	0.377959	0.25935	-1.94703	14.51_134.0673m/z	0.422555	Not_significant
8119.74	0	0	0	0	0	0	2112.75	2029.94	528.188	0.520021	0.2602	-1.94231	15.07_342.7153m/z	0.283979	Not_significant
253117	0	53120	96783.3	75855.9	29047.8	0	0	100755	26225.9	0.270091	0.260294	-1.94179	16.95_768.4855n	0.56849	Not_significant
7.11144e+06	3.3591e+06	2.75107e+06	393478	570891	2.06068e+06	66777.6	858299	3.40377e+06	889161	0.167895	0.261228	-1.93662	17.38_293.2481m/z	0.774963	Not_significant
20566.1	137643	80927.1	136462	19468.3	78834.1	0	0	93899.6	24575.6	0.0905057	0.261722	-1.93389	12.70_706.4585m/z	1.04332	Not_significant
0	20942.1	145395	172107	31779.3	56860.8	0	0	84610.9	22160	0.24917	0.261905	-1.93288	10.13_1181.3340m/z	0.603505	Not_significant
12130.6	0	0	0	0	0	3180	0	3032.64	794.999	0.52116	0.262147	-1.93155	1.07_382.9283m/z	0.283029	Not_significant
5835.24	0	0	8831.17	0	0	0	0	3666.6	961.211	0.307078	0.262153	-1.93152	17.72_790.5895m/z	0.512751	Not_significant
5695.82	0	8516.42	0	0	0	0	0	3553.06	932.307	0.306345	0.262396	-1.93019	16.65_395.2616m/z	0.513789	Not_significant
0	0	0	0	1001.71	0	0	0	953.268	250.427	0.0668701	0.262704	-1.92849	16.10_360.3115m/z	1.17477	Not_significant
14228	0	0	0	0	0	0	0	3556.99	935.891	0.514591	0.263113	-1.92624	14.99_349.7093m/z	0.288538	Not_significant
70338.6	3498.77	0	0	0	0	19449.7	0	18459.3	4862.43	0.497633	0.263413	-1.9246	12.36_351.1814m/z	0.303091	Not_significant
280.787	10175.6	11829.4	16742.6	2718.36	0	0	7583.78	9757.09	2575.54	0.130475	0.263966	-1.92158	17.96_255.2119m/z	0.884474	Not_significant
1423.29	0	5688.28	4721.19	1797.2	1328.47	0	0	2958.19	781.418	0.205941	0.264154	-1.92055	14.68_374.3424m/z	0.686258	Not_significant
36729.3	21.896	0	0	499.863	0	9211.21	0	9187.79	2427.77	0.521103	0.264238	-1.92009	10.89_229.1017m/z	0.283077	Not_significant
0	14290.8	4715.97	11900.6	0	3447.16	1779.99	2961.14	7726.83	2047.07	0.181531	0.26493	-1.91631	5.90_118.9205m/z	0.741048	Not_significant
5469.91	43544.9	22836.2	7126.52	18235.6	0	0	2703.68	19744.4	5234.83	0.209395	0.26513	-1.91523	17.90_407.2910m/z	0.679033	Not_significant
0	0	0	0	1031.94	0	0	0	971.443	257.986	0.0698051	0.26557	-1.91284	17.81_200.1644m/z	1.15611	Not_significant
230306	7.78056	0	0	0	2422.99	42269.3	16522.9	57578.5	15303.8	0.518807	0.265791	-1.91164	13.92_348.2176m/z	0.284994	Not_significant
0	0	0	0	1020.68	0	0	0	956.289	255.169	0.0706734	0.266833	-1.90599	10.39_145.1222m/z	1.15074	Not_significant
0	0	53358.7	145701	0	53252.5	0	0	49765	13313.1	0.380182	0.26752	-1.90228	3.48_410.1235m/z	0.420008	Not_significant
99334.4	99.4303	0	40018.2	37323.7	0	0	0	34863	9330.93	0.370168	0.267645	-1.90161	17.03_834.5794m/z	0.431601	Not_significant
120217	501852	279236	0	241518	0	0	0	225326	60379.5	0.24485	0.267965	-1.89988	11.32_624.2808m/z	0.6111	Not_significant
5136.86	2159.86	2692.53	5163.1	0	4076.52	0	0	3788.09	1019.13	0.0785232	0.269036	-1.89413	1.26_226.8681m/z	1.105	Not_significant
51319.1	3084.67	3533.26	237.758	2442.84	341.745	11456.7	1566.56	14543.7	3951.95	0.455864	0.27173	-1.87976	14.08_351.1717m/z	0.341165	Not_significant
0	143279	206362	164888	2990.16	103602	33262.7	0	128632	34963.7	0.130123	0.271811	-1.87932	2.64_338.1830m/z	0.885646	Not_significant
12048.7	0	1697.52	0	3743.37	0	0	0	3436.55	935.843	0.462253	0.272321	-1.87662	16.78_170.1539m/z	0.33512	Not_significant
14386	26709	59834.8	42109.8	10767.7	15160.1	6242.95	6782.96	35759.9	9738.42	0.0742954	0.272328	-1.87658	11.80_691.3321m/z	1.12904	Not_significant
0	2818.32	25818.4	0	0	657.534	5549.84	1594.97	7159.19	1950.59	0.469896	0.272459	-1.87589	15.31_242.0959m/z	0.327998	Not_significant
0	6302.73	5189	6099.55	0	4805.36	0	0	4397.82	1201.34	0.147537	0.273167	-1.87215	14.28_425.2190m/z	0.831098	Not_significant
26.0116	478.363	0	0	0	974.01	37.4882	0	925.119	252.875	0.0677582	0.273343	-1.87122	13.37_171.6027m/z	1.16904	Not_significant
1520.44	1326.56	2310.56	601.077	645.076	357.01	47.5294	527.026	1439.66	394.16	0.0521162	0.273787	-1.86887	6.07_225.1234m/z	1.28303	Not_significant
0	0	14028.9	0	0	3846.3	0	0	3507.23	961.576	0.528242	0.274169	-1.86686	16.43_263.2376m/z	0.277167	Not_significant
0	0	0	3977.81	0	0	1094.35	0	994.453	273.587	0.528802	0.275113	-1.8619	17.43_1387.8761n	0.276707	Not_significant
18623.4	10095.4	9149.84	8587.1	10560.9	0	0	2230.85	11613.9	3197.94	0.0503451	0.275354	-1.86064	17.90_430.3204m/z	1.29804	Not_significant
3534.21	0	7238.12	8296.96	5259.83	0	0	0	4767.32	1314.96	0.190079	0.275827	-1.85816	10.18_511.1410m/z	0.721065	Not_significant
0	93481.9	63720.9	0	0	28032.3	0	15352.4	39300.7	10846.2	0.317696	0.275979	-1.85737	14.55_503.2416m/z	0.497989	Not_significant
37382.7	5168.99	24004.2	13115.3	1079.67	9559.21	4619.95	6729.97	19917.8	5497.2	0.128695	0.275994	-1.85729	14.68_486.2941m/z	0.890437	Not_significant
0	18604.2	83132	94661.3	28539.8	25735.9	0	0	49099.4	13568.9	0.229693	0.276356	-1.8554	10.62_1449.4291m/z	0.638853	Not_significant
292173	0	778.204	0	61584.8	1678.5	7952.53	9813.08	73237.8	20257.2	0.524004	0.276595	-1.85415	8.34_468.2505m/z	0.280666	Not_significant
13481.4	0	0	0	0	0	0	0	3370.34	933.956	0.522009	0.27711	-1.85147	7.77_174.1125m/z	0.282322	Not_significant
88396.5	16027.3	39086.6	42988.3	35091.1	13990.9	0	2656.11	46624.7	12934.5	0.111848	0.277418	-1.84987	16.54_466.3519n	0.95137	Not_significant
0	2828.21	0	10541.1	0	0	0	0	3342.32	928.041	0.403848	0.277664	-1.84859	17.16_738.4331m/z	0.393782	Not_significant
80457.3	0	0	0	5985.17	0	10275.1	6088.52	20114.3	5587.21	0.523445	0.277773	-1.84802	13.42_350.1988m/z	0.281129	Not_significant
309461	5680.5	2599.44	2079.57	69623.7	19260.4	0	0	79955.1	22221	0.509946	0.277919	-1.84727	17.47_1647.1407n	0.292475	Not_significant
0	8794.11	4666.28	389.227	0	0	0	0	3462.4	962.642	0.313289	0.278027	-1.8467	13.71_431.2297m/z	0.504055	Not_significant
234583	230578	1.91063e+06	613083	67396.3	228833	33081	501731	747218	207760	0.271347	0.278045	-1.84661	15.57_431.2574m/z	0.566475	Not_significant
133901	36641.1	38617.2	0	22716.6	11932.3	0	23697.3	52289.8	14586.6	0.280695	0.278956	-1.84189	17.76_708.5162m/z	0.551766	Not_significant
19787.1	46.526	0	33458	3150.36	2416.88	4930.68	4393.04	13322.9	3722.74	0.324996	0.279424	-1.83947	7.16_334.1498m/z	0.488122	Not_significant
0	46894.3	0	67206.5	0	0	15018.6	16892.8	28525.2	7977.85	0.317501	0.279677	-1.83817	13.03_792.4568m/z	0.498256	Not_significant
2728.4	893.2	0	1042.92	0	0	1304.95	0	1166.13	326.237	0.259192	0.27976	-1.83774	15.12_258.1506m/z	0.586378	Not_significant
11494.9	24104.9	7192.62	19356.3	1912.42	15478.7	0	0	15537.2	4347.78	0.0808053	0.27983	-1.83738	16.69_730.5105n	1.09256	Not_significant
9042.35	6970.89	1578.9	3912.01	6024.41	0	0	0	5376.04	1506.1	0.133997	0.280151	-1.83572	5.68_362.1919m/z	0.872905	Not_significant
3694.93	8179.28	0	45128.2	5124.06	10853.9	0	0	14250.6	3994.49	0.403137	0.280303	-1.83494	14.85_237.1499m/z	0.394547	Not_significant
1147.91	2076.96	1616.48	1793.91	0	1863.9	0	0	1658.82	465.975	0.0772265	0.280908	-1.83183	5.74_425.1938m/z	1.11223	Not_significant
10707	3240.46	55.9479	803.551	2410.4	0	0	1754.18	3701.74	1041.15	0.358682	0.281259	-1.83003	11.84_298.1444m/z	0.445291	Not_significant
23061	0	0	0	0	0	6507.35	0	5765.24	1626.84	0.533014	0.28218	-1.82531	11.58_275.2003m/z	0.273261	Not_significant
12455.7	0	743.668	36.0147	0	0	0	0	3308.85	934.237	0.493494	0.282345	-1.82447	16.99_773.5253m/z	0.306718	Not_significant
0	0	13608.4	0	0	0	0	0	3402.09	960.694	0.524827	0.282384	-1.82427	17.12_577.2816m/z	0.279984	Not_significant
128130	61247.6	11474.8	1618.22	3747.24	38749.1	0	14776	50617.8	14318.1	0.30399	0.282866	-1.82181	17.38_295.2544m/z	0.51714	Not_significant
0	0	8246.94	32186.6	0	5411.36	2640.11	3405.83	10108.4	2864.33	0.413257	0.283361	-1.81928	13.03_158.1900m/z	0.38378	Not_significant
0	9782.79	1889.94	1523.67	0	0	0	0	3299.1	937.096	0.361591	0.284046	-1.8158	14.76_431.7222m/z	0.441783	Not_significant
23148.3	10841.7	11234.5	27341.3	6624	14018.8	0	0	18141.4	5160.7	0.053725	0.28447	-1.81365	12.11_617.0171m/z	1.26982	Not_significant
0	0	6846.98	0	0	1948.3	0	0	1711.75	487.075	0.534433	0.284549	-1.81325	5.79_461.1923m/z	0.272107	Not_significant
0	12034.1	40484	18619.5	0	11703.3	0	8631.23	17784.4	5083.64	0.236021	0.285849	-1.80668	15.96_714.4652m/z	0.627049	Not_significant
22294	87670.2	34804.5	71600.9	12013.7	38732	11150.6	0	54092.4	15474.1	0.0817808	0.286067	-1.80557	12.05_584.3484m/z	1.08735	Not_significant
165351	0	5.27482	0	6634.1	0	33868.6	6810.98	41339.1	11828.4	0.530142	0.286132	-1.80525	10.57_353.1975m/z	0.275608	Not_significant
26027.3	93704.4	174649	71832.4	48280.6	56550.7	0	0	91553.3	26207.8	0.126107	0.286258	-1.80461	12.31_839.2391m/z	0.899259	Not_significant
206873	21985	51629.7	181652	33061.9	81110.9	18148.8	0	115535	33080.4	0.172862	0.286323	-1.80428	16.99_917.5951n	0.7623	Not_significant
0	8866.41	1028.74	3181.66	0	393.699	0	0	3269.2	937.548	0.323869	0.286782	-1.80197	6.89_129.1020m/z	0.489631	Not_significant
26213.2	0	0	0	0	0	7527.68	0	6553.29	1881.92	0.536009	0.287171	-1.80002	12.76_481.2135m/z	0.270828	Not_significant
416492	64417.7	123500	109363	39755.7	41601.6	93326	31132.5	178443	51454	0.212182	0.288349	-1.79411	11.03_583.2686m/z	0.673292	Not_significant
0	4353.69	22046	5752.63	0	9293.14	0	0	8038.07	2323.28	0.342051	0.289035	-1.79068	15.31_655.3977m/z	0.465909	Not_significant
0	49303.6	98452.6	68668	8926.2	21235.7	14713.1	17707.2	54106.1	15645.6	0.159278	0.289165	-1.79004	12.86_798.3409m/z	0.797843	Not_significant
29924.1	0	2795.94	1445.72	0	1638.61	0	8255.3	8541.45	2473.48	0.465916	0.289585	-1.78794	14.99_335.7266m/z	0.331692	Not_significant
1583.14	188908	90509.9	167687	230.839	37319.8	45104.9	47316.4	112172	32493	0.156192	0.289671	-1.78751	12.51_269.2955m/z	0.806341	Not_significant
0	30678.2	38512.6	37662.9	12918.6	18060.6	0	0	26713.4	7744.79	0.128494	0.289921	-1.78627	13.71_723.8557m/z	0.891116	Not_significant
652565	2985.34	7451.1	15214.5	6083.21	7459.18	79682.6	103973	169554	49299.5	0.511765	0.29076	-1.7821	15.03_341.2109m/z	0.290929	Not_significant
1394.42	0	900.636	2809.16	1476.87	0	0	7.69825	1276.06	371.141	0.247996	0.29085	-1.78165	16.54_371.2284m/z	0.605555	Not_significant
0	3896.83	7322.97	2064.38	0	444.707	0	0	3321.04	966.809	0.22688	0.291116	-1.78033	5.03_391.2082m/z	0.644203	Not_significant
0	0	13175.8	0	0	0	0	0	3293.95	961.534	0.529948	0.291909	-1.77641	11.42_1359.3952m/z	0.275767	Not_significant
12751.4	0	0	5481.15	0	0	0	5322.52	4558.13	1330.63	0.38208	0.291925	-1.77633	17.03_688.5178m/z	0.417846	Not_significant
13209.4	0	0	0	0	0	0	0	3302.35	966.693	0.53039	0.292729	-1.77236	14.46_654.4004m/z	0.275405	Not_significant
5808.01	15229.6	4075.61	8819.87	0	1185.76	4322.74	4430.18	8483.26	2484.67	0.0869693	0.292891	-1.77156	11.18_174.0558m/z	1.06063	Not_significant
0	26632.8	30103.8	30617.5	0	11938.3	11451.1	2218.59	21838.5	6402.01	0.123821	0.293152	-1.77028	14.64_271.2743m/z	0.907204	Not_significant
18185.3	426.108	34493.5	12152	0	19134.4	0	0	16314.2	4783.59	0.232862	0.293216	-1.76996	15.60_443.1960m/z	0.632901	Not_significant
0	0	0	0	27.5159	1063.75	0	0	929.151	272.816	0.0885077	0.293618	-1.76799	4.97_370.0684m/z	1.05302	Not_significant
18074.1	1595.36	3593.04	2581.2	5701.27	1899.35	0	0	6460.92	1900.16	0.334729	0.2941	-1.76562	13.52_243.1036m/z	0.475306	Not_significant
0	4174.31	11055.7	4059.84	2526.52	3153.09	0	0	4822.47	1419.9	0.239485	0.294435	-1.76398	15.52_253.2151m/z	0.620722	Not_significant
110447	52789.4	126540	226638	88411.1	18382.5	0	45328.3	129104	38030.5	0.0818006	0.294573	-1.7633	16.05_435.2902m/z	1.08724	Not_significant
3428.11	15279.5	0	6600.16	0	0	7456.03	0	6326.95	1864.01	0.291966	0.294614	-1.7631	5.74_381.1639m/z	0.534668	Not_significant
1.18903e+06	0	4298.95	0	65241.6	0	224889	61569.8	298333	87925.2	0.532248	0.294722	-1.76257	10.57_452.2108m/z	0.273886	Not_significant
7534.85	10907	7522.7	19147.4	4903.86	5969.59	2429.26	0	11278	3325.68	0.0547937	0.294882	-1.76179	13.77_261.1545m/z	1.26127	Not_significant
45791.4	0	0	0	0	0	8925.15	4617.36	11447.9	3385.63	0.535554	0.295743	-1.75758	13.82_346.2020m/z	0.271196	Not_significant
5449.28	15267.5	16491	0	0	5823.94	5183.44	0	9301.94	2751.85	0.201068	0.295836	-1.75713	7.92_313.1435m/z	0.696656	Not_significant
972928	2214.07	3077.1	5559.62	59180.8	6426.8	113413	112157	245945	72794.5	0.52757	0.295979	-1.75643	16.43_289.2514m/z	0.27772	Not_significant
7055.14	0	0	3679.64	3177.68	0	0	0	2683.69	794.421	0.366883	0.296017	-1.75625	16.99_1137.7258n	0.435473	Not_significant
0	2392.71	1667.45	1093.56	936.001	373.689	62.9779	153.133	1288.43	381.45	0.171558	0.296058	-1.75605	10.08_396.1230m/z	0.765589	Not_significant
110758	0	12108.9	24470.9	43624.9	0	0	0	36834.4	10906.2	0.396574	0.296088	-1.7559	16.91_759.4384m/z	0.401676	Not_significant
0	0	0	0	0	0	1071.56	43.7251	941.29	278.821	0.0870454	0.296212	-1.7553	12.22_263.1848m/z	1.06025	Not_significant
0	0	12928.3	0	0	550.583	0	0	3232.07	961.676	0.532996	0.297542	-1.74884	15.87_748.5313m/z	0.273276	Not_significant
0	1850.01	26264.6	14866.1	0	12795.9	0	0	10745.2	3198.98	0.330441	0.297714	-1.748	3.54_443.2351m/z	0.480906	Not_significant
20150.2	46760.2	50930.7	85728.4	0	40228.5	9173.34	11218.6	50892.4	15155.1	0.074873	0.297787	-1.74764	11.84_840.4947m/z	1.12567	Not_significant
18212.8	0	0	0	0	0	5429.41	0	4553.2	1357.35	0.542627	0.29811	-1.74609	13.08_305.1295m/z	0.265499	Not_significant
22108.7	37748.2	0	100340	0	47783.1	0	0	40049.1	11945.8	0.308758	0.298278	-1.74527	11.96_566.0133m/z	0.510382	Not_significant
4121.32	22616.4	0	0	0	0	2185.51	5795.45	6684.43	1995.24	0.455172	0.298491	-1.74424	9.98_458.2746m/z	0.341825	Not_significant
59689.1	38629.9	106314	17055.2	66191.1	0	0	0	55422	16547.8	0.175495	0.298577	-1.74382	9.75_671.1973m/z	0.755736	Not_significant
2564.67	5619.58	8177.04	6017.8	5860.42	0	822.387	0	5594.77	1670.7	0.076613	0.298618	-1.74363	5.25_233.9852m/z	1.1157	Not_significant
90666.4	0	0	0	0	0	0	27077.9	22666.6	6769.48	0.542959	0.298655	-1.74345	17.08_837.5499m/z	0.265233	Not_significant
3136.24	2540.71	2845.81	0	0	2547.41	0	0	2130.69	636.852	0.172059	0.298894	-1.74229	15.26_235.1343m/z	0.764323	Not_significant
286005	39519.3	20272.2	39468.2	47486.1	24069.3	19194.9	24459.3	96316.2	28802.4	0.365651	0.29904	-1.74159	17.66_383.2796m/z	0.436933	Not_significant
33339.3	0	20888.7	87428	0	42447.4	0	0	35414	10611.8	0.3025	0.299651	-1.73864	11.13_536.3122m/z	0.519274	Not_significant
19955.8	10250.6	23548.5	9360.65	0	7949.62	10984.2	0	15778.9	4733.46	0.0518342	0.299987	-1.73703	10.48_433.7409m/z	1.28538	Not_significant
192264	4879.17	1918.84	23091.1	66656.1	0	0	0	55538.2	16664	0.4723	0.300046	-1.73674	17.03_445.3680m/z	0.325782	Not_significant
8737.01	0	0	0	0	0	870.841	1751.18	2184.25	655.505	0.538103	0.300105	-1.73646	7.04_316.1872m/z	0.269135	Not_significant
786.615	5558.5	6.39234	453.206	0	952.935	0	1093.45	1701.18	511.596	0.431029	0.30073	-1.73346	7.52_349.1427m/z	0.365494	Not_significant
1.73349e+06	0	0	3066.21	53898	8496.24	347255	112910	434139	130640	0.536967	0.300917	-1.73256	15.46_332.1996n	0.270052	Not_significant
992.372	2231.63	36012.9	47.1383	0	3308.13	0	8530.03	9821.01	2959.54	0.495107	0.301348	-1.7305	15.78_282.1948m/z	0.3053	Not_significant
7570.19	4501.06	3067.91	4307.71	0	5125.32	317.511	417.485	4861.72	1465.08	0.0739909	0.30135	-1.73049	17.43_827.0241m/z	1.13082	Not_significant
0	43510.9	27197.4	44884.1	16513.2	18441.6	0	0	28898.1	8738.69	0.151606	0.302397	-1.72549	13.37_557.3226m/z	0.819283	Not_significant
0	22489.6	0	11629.6	5404.49	4923.96	0	0	8529.8	2582.11	0.356957	0.302716	-1.72396	11.96_564.3056n	0.447384	Not_significant
3315.19	3754.03	231.813	7566.69	4320.69	0	184.01	0	3716.93	1126.17	0.214579	0.302985	-1.72268	1.07_72.9887m/z	0.668412	Not_significant
15797.4	0	0	0	0	0	1692.71	3094.13	3949.34	1196.71	0.539589	0.303015	-1.72254	8.88_439.2920m/z	0.267937	Not_significant
5487.08	0	0	5365.11	0	3298.08	0	0	2713.05	824.521	0.339444	0.30391	-1.71829	17.43_667.4417m/z	0.469232	Not_significant
0	0	4355.48	8277.35	0	0	0	0	3158.21	960.514	0.350348	0.304132	-1.71723	6.22_345.1707m/z	0.4555	Not_significant
0	0	6429.69	6198.58	0	0	0	0	3157.07	960.699	0.314732	0.304301	-1.71643	7.10_597.1696m/z	0.50206	Not_significant
6590.34	8997.86	51434	8533.82	3156.76	19884.3	0	0	18889	5760.28	0.328816	0.304954	-1.71334	13.77_482.3467n	0.483047	Not_significant
356660	8793.33	0	4.13682	4948.6	0	93578.4	12986.9	91364.5	27878.5	0.531176	0.305135	-1.71248	10.43_351.2166m/z	0.274761	Not_significant
24974.4	808.603	1987.08	0	0	0	8474	0	6942.51	2118.5	0.494887	0.305149	-1.71241	15.46_106.0744m/z	0.305494	Not_significant
0	70384.1	0	0	15856	5651.89	0	0	17596	5376.98	0.541961	0.305579	-1.71038	12.11_241.1438m/z	0.266032	Not_significant
199044	34147	52895.9	196770	36086	0	23069.1	89257.6	120714	37103.2	0.159567	0.307364	-1.70198	17.16_435.2902m/z	0.797056	Not_significant
[truncated: 7,396 more rows]

## Sheet: N_96_P
sample_11_N96F	sample_24_N96F	sample_37_N96F	sample_49_N96F	sample_13_P96F	sample_26_P96F	sample_39_P96F	sample_51_P96F	meanA	meanB	pvalue	FC	logFC	SYMBOL	log10_pvalue	DEM
[truncated: 8,384 more rows]
