# Supplementary material for: Transcriptomic and Metabolomic Analyses of the Piz-t-Mediated Resistance in Rice against Magnaporthe oryzae
Source: Plants (Basel). 2024 Dec 4;13(23):3408. doi: 10.3390/plants13233408 (PMC11644127; doi:10.3390/plants13233408)
Supplement: Supplementary file 1 [file plants-13-03408-s001.zip › Final Suppl Files/Table S7-S12 Up-regulated and down-regulated metabolites after RO1-1 inoculation--JB edits 20241029 V2.xlsx]

## Sheet: Table S7 0hpi Up-regulated
MZ	pvalue	FC	logFC	change	putative ID	KEGG ID	Pathway1	KEGG ID	Pathway2
11.64_239.2008m/z	0.00459001	164.051	7.358	UP	unknown terpenoid	map01062	Biosynthesis of terpenoids and steroids	map00900	Terpenoid backbone biosynthesis
6.67_401.1605m/z	0.000161544	11.5079	3.52455	UP	unknown terpenoid	map01062	Biosynthesis of terpenoids and steroids	map00900	Terpenoid backbone biosynthesis
13.82_233.1542m/z	0.00379325	4.69924	2.23243	UP	unknown terpenoid	map01062	Biosynthesis of terpenoids and steroids	map00900	Terpenoid backbone biosynthesis
13.23_269.1765m/z	0.00315055	3.50272	1.80848	UP	heliespirone B	map01062	Biosynthesis of terpenoids and steroids	map00900	Terpenoid backbone biosynthesis
11.32_221.1903m/z	0.00316425	190.73	7.57539	UP	(5Z)-7-Isopropyl-4,10-bis(methylene)-5-cyclodecen-1-ol	map00902	Monoterpenoid biosynthesis	map01100	Metabolic pathways
11.03_413.1431m/z	0.00789698	4.82853	2.27158	UP	Loganin	map00902	Monoterpenoid biosynthesis	map01062	Biosynthesis of terpenoids and steroids
							6
6.56_402.2337m/z	0.00151343	8.63622	3.1104	UP	Sphingosine 1-phosphate	map00600	Sphingolipid metabolism	map01100	Metabolic pathways
6.67_419.1687m/z	0.00951661	46.0759	5.52594	UP	unknown steroid	map00140	Steroid hormone biosynthesis	map01100	Metabolic pathways
9.71_209.0811m/z	0.00110331	4.47396	2.16155	UP	4-(4-Methoxyphenyl)-4-oxobutanoic acid	map00061	Fatty acid biosynthesis	map00062	Fatty acid elongation
13.28_235.2061m/z	0.00834112	9.3535	3.22551	UP	4-(3-Decanyl)phenol	map00061	Fatty acid biosynthesis	map00062	Fatty acid elongation
5.63_281.1578m/z	0.00546404	4.81846	2.26857	UP	Octyl (phenylsulfanyl)acetate	map00061	Fatty acid biosynthesis	map00062	Fatty acid elongation
							5
6.35_138.0898n	0.00334005	5.91253	2.56378	UP	N4-ethylpyrimidine-4,5-diamine	map00330	Arginine and proline metabolism	map00470	D-Amino acid metabolism
5.13_280.1428n	0.00585496	35.4585	5.14806	UP	N6-[(Benzyloxy)carbonyl]-L-lysine	map00300	Lysine biosynthesis	map00310	Lysine degradation
10.03_736.2812m/z	0.00840487	30.0526	4.90942	UP	Benzyl N2-{[(2-methyl-2-propanyl)oxy]carbonyl}glutaminyl-1-formyltryptophylphenylalaninate	map00350	Tyrosine metabolism	map00940	Phenylpropanoid biosynthesis
							3
11.96_303.1235m/z	0.00496132	6.94061	2.79506	UP	unknown flavonoid	map00941	Flavonoid biosynthesis	map00940	Phenylpropanoid biosynthesis
5.96_339.1071m/z	0.0053167	5.55365	2.47344	UP	unknown flavonoid	map00941	Flavonoid biosynthesis	map00940	Phenylpropanoid biosynthesis
9.80_341.1388m/z	0.00149568	4.80744	2.26527	UP	Glepidotin B	map00941	Flavonoid biosynthesis	map00940	Phenylpropanoid biosynthesis
							3
7.97_209.0810m/z	0.00378924	8.21157	3.03766	UP	isocoumarin	map00940	Phenylpropanoid biosynthesis	map00020	Citrate cycle (TCA cycle)
7.42_371.1497m/z	0.00749696	6.34156	2.66484	UP	diferuloylmethane	map00940	Phenylpropanoid biosynthesis	map00030	Pentose phosphate pathway
3.36_203.0795m/z	0.000953733	29.7314	4.89392	UP	Tyrosinamide	map00940	Phenylpropanoid biosynthesis	map00360	Phenylalanine metabolism
							3
9.29_479.2458m/z	0.00865413	9.4578	3.24151	UP	Leu-Arg-Pro-Gly-NH2	N/A	Small protein
13.12_203.1431m/z	0.00781285	7.71514	2.94769	UP	(2E)-4-Methyl-2-phenyl-2-heptenal	N/A	Small protein
9.09_588.2653m/z	0.00932721	6.67863	2.73955	UP	unknown small peptide	N/A	Small protein
							3
7.47_312.1346n	0.00228734	3.44948	1.78638	UP	3-[4-(4-Hydroxyphenyl)-5-oxo-3-hexanyl]benzoic acid		Benzoic acid metabolism
3.82_312.1422n	0.00387729	3.14816	1.65451	UP	m-(β-Acetyl-α-ethyl-p-hydroxyphenethyl)benzoic acid		Benzoic acid metabolism
13.23_203.1797m/z	0.00583798	38.0031	5.24804	UP	1-Methyl-4-[(2R)-6-methyl-5-hepten-2-yl]benzene	map00362	Benzoate degradation	map00621	Dioxin degradation
							3
6.94_501.1265m/z	0.00805196	45.1378	5.49627	UP	2,2',2''-Phosphinetriyltripropanoic acid	map00640	Propanoate metabolism	map00642	Ethylbenzene degradation
5.96_175.0651m/z	0.00595029	12.1646	3.60462	UP	3-(4-amino-5-sulfanyl-1,2,4-triazol-3-yl)propan-1-ol	map00640	Propanoate metabolism	map01100	Metabolic pathways
							2
10.79_381.2267m/z	0.00981787	5.42841	2.44053	UP	Tryptophanol		Tryptophan metabolism	map00362	Benzoate degradation
3.36_221.0917m/z	0.00040658	2.41497	1.27201	UP	7-Hydroxytryptophan		Tryptophan metabolism
							2
9.84_201.0556m/z	0.000529438	4.4762	2.16228	UP	D-galactosylononitol	map00052	Galactose metabolism	map01100	Metabolic pathways
6.40_368.1109n	0.00559346	4.5058	2.17178	UP	unknown glucosinolate	map00966	Glucosinolate biosynthesis	map00290	Valine, leucine and isoleucine biosynthesis
13.23_219.1380m/z	0.000700847	20.7904	4.37784	UP	(2-Cyclohexylphenyl)acetic acid	map01100	Metabolic pathways	map00430	Taurine and hypotaurine metabolism
2.17_395.0670m/z	0.00659761	8.85884	3.14712	UP	2-Hydroxymethyl-5-nitrobenzoic acid	map00627	Aminobenzoate degradation	map01120	Microbial metabolism in diverse environments
13.23_221.1907m/z	0.00406136	28.7358	4.84478	UP	2-[(3Z,7Z)-4,8-Dimethyl-3,7-cyclodecadien-1-yl]-2-propen-1-ol	map01060	Biosynthesis of plant secondary metabolites	map01110	Biosynthesis of secondary metabolites
5.13_193.0488m/z	0.00965366	6.30793	2.65717	UP	isoscopoletin	map00999	Biosynthesis of various plant secondary metabolites
9.32_201.1092m/z	0.00303894	6.42427	2.68353	UP	1-(tert-Butyldioxy)-3-methoxy-2-propanol	map00650	Butanoate metabolism	map01100	Metabolic pathways
13.82_233.1894m/z	0.00900571	31.1547	4.96138	UP	3-(2-Methyl-2-propanyl)-5-phenylcyclohexanol	map00930	Caprolactam degradation	map01120	Microbial metabolism in diverse environments
14.13_323.2219m/z	0.00352119	8.22947	3.0408	UP	monomethyl hexadecanedioate	map00073	Cutin, suberine and wax biosynthesis	map01100	Metabolic pathways
11.08_307.1014m/z	0.00734471	25.8406	4.69157	UP	γ-Glutamylhistidine	map00030	Pentose phosphate pathway	map00230	Purine metabolism
10.35_322.1867m/z	0.00193059	43.4344	5.44077	UP	Retinoate	map00830	Retinol metabolism	map00830	Retinol metabolism
6.29_599.1606m/z	6.51576e-05	4.41022	2.14085	UP	Avenanthramide A	NA
5.36_418.2286m/z	6.03435e-05	17.8924	4.16128	UP	unknown	N/A
9.09_209.0811m/z	0.00219371	14.5189	3.85986	UP	unknown	N/A
6.16_464.1762m/z	0.00658327	12.688	3.66539	UP	unknown	N/A
12.40_301.1327m/z	0.00726265	11.665	3.54411	UP	unknown	N/A
12.98_391.2003m/z	0.00138899	6.56712	2.71526	UP	unknown	N/A
13.28_567.2802m/z	0.000976602	6.39142	2.67614	UP	Unknown	N/A
4.55_199.0582m/z	0.00875196	5.82515	2.54229	UP	Methyl 4-azidobenzimidate	N/A
10.89_542.7776m/z	0.00548048	5.7635	2.52695	UP	Unknown polypeptide	N/A
7.97_443.2184m/z	0.00771043	5.74467	2.52222	UP	unknown morpholide	N/A
9.80_371.1471m/z	0.00247684	4.83732	2.27421	UP	Eglumegad	N/A
5.96_119.0488m/z	0.000121653	4.38263	2.1318	UP	Coumarone	N/A
9.29_227.0905m/z	0.00714876	3.93178	1.97518	UP	Tilarginine	N/A
12.16_451.1094m/z	0.00833318	3.8951	1.96166	UP	Unknown	N/A
4.78_326.1518n	0.000967083	3.84869	1.94437	UP	3,6-Bis(benzyloxy)-4-cyclohexene-1,2-diol	N/A
13.32_191.1773m/z	0.00752307	3.83149	1.9379	UP	3-Dodecene	N/A
4.13_160.0392m/z	4.02168e-05	3.72361	1.8967	UP	Benzyldiamine	N/A
6.67_383.1481m/z	0.00628873	3.65157	1.86852	UP	Licoricone	N/A
3.43_71.0487m/z	0.00216822	3.54023	1.82384	UP	cyclobutenol	N/A
1.79_432.1714m/z	0.000300904	3.48193	1.79989	UP	N-γ-glutamylcysteine ethyl ester	N/A
11.08_201.1212m/z	0.00956028	3.46196	1.79159	UP	N6-[(1E)-3-Oxo-1-propen-1-yl]-L-lysine	N/A
10.13_381.1186m/z	0.00777732	3.42076	1.77432	UP	unknown glucoside	N/A
4.66_395.1318m/z	0.00607288	3.34334	1.74129	UP	unknown glucoside	N/A
1.94_543.1325m/z	0.000135552	3.28847	1.71741	UP	Neokestose	N/A
3.43_162.0529n	0.00383171	3.20298	1.67942	UP	unknown fructose	N/A
9.93_191.0697m/z	0.00983948	3.11212	1.6379	UP	(1-Oxo-2,3-dihydro-1H-inden-4-yl)acetic acid	N/A
11.42_309.1234m/z	0.00539188	3.1104	1.6371	UP	2-(1H-Indol-3-yl)-N-(4-methoxybenzyl)-2-oxoacetamide	N/A
1.43_799.1262m/z	0.00601713	3.02714	1.59796	UP	R-4'-phosphopantothenoyl-L-cysteine	N/A
3.59_355.1500m/z	0.00555761	3.02151	1.59527	UP	Gibberellin 20	N/A
6.56_467.1208m/z	0.00696118	3.00861	1.5891	UP	Plantagoside	N/A
9.84_443.1816m/z	0.00266663	2.97508	1.57293	UP	1-(Phenylthio)azepan-2-one	N/A
12.86_267.1599m/z	0.00777683	2.86738	1.51973	UP	Unknown	N/A
4.66_374.2020m/z	0.00283211	2.82727	1.49941	UP	Unknown	N/A
6.29_441.1355m/z	0.00712652	2.77118	1.4705	UP	canthinone	N/A
9.80_175.0757m/z	0.00230758	2.72646	1.44703	UP	Unknown	N/A
1.85_289.0917m/z	0.00160768	2.68345	1.42409	UP	dehydrodeoxycoformycin	N/A
4.60_441.1500m/z	0.00283471	2.63158	1.39593	UP	Polygonolide	N/A
10.89_179.0706m/z	0.00978785	2.43195	1.28211	UP	4-phenoxybut-2-enoic acid	N/A
6.40_189.1129m/z	0.00677067	2.42242	1.27645	UP	Unknown	N/A
8.55_331.1550m/z	0.00912069	2.32613	1.21793	UP	Octyl b-D-Mannopyranoside	N/A
6.40_339.1943m/z	0.00452902	2.29917	1.20111	UP	5-Ethyl-2-methyl-4-propyl-1,3-thiazole	N/A
3.43_97.0281m/z	0.000712689	2.16245	1.11267	UP	4-PYRONE	N/A
5.90_333.1430n	0.00816995	2.13176	1.09204	UP	unknown phenol	N/A
13.67_123.1166m/z	0.0090941	2.08013	1.05667	UP	(3E,7E)-1,3,7-Nonatriene	N/A
5.90_179.1273m/z	0.00324993	2.05161	1.03675	UP	4,4-Diethoxy-1,2-butanediol	N/A

## Sheet: Table S8 0hpi Down-regulated
MZ	pvalue	FC	logFC	change	putative ID	KEGG ID	Pathway1	KEGG ID	Pathway2
12.36_597.2900m/z	0.000382418	0.0502739	-4.31405	DOWN	6-Hydroxy-1,5,9-trimethyl-11,14,15,16-tetraoxatetracyclo[10.3.1.04,13.08,13]hexadecan-10-one	map00061	Fatty acid biosynthesis	map00062	Fatty acid elongation
14.85_105.0182m/z	0.00423447	0.133505	-2.90504	DOWN	Malonic acid	map00061	Fatty acid biosynthesis	map00240	Pyrimidine metabolism
13.62_217.1281m/z	0.0037794	0.208946	-2.2588	DOWN	11-[(2,3-Dihydroxypropoxy)carbonyl]heptadecanoic acid	map00061	Fatty acid biosynthesis	map00062	Fatty acid elongation
12.51_216.1959m/z	0.00228539	0.242971	-2.04115	DOWN	2-Amino-2-methylundecanoic acid	map00061	Fatty acid biosynthesis	map00062	Fatty acid elongation
6.83_160.1335m/z	0.00890982	0.24587	-2.02403	DOWN	amino fatty acid	map00061	Fatty acid biosynthesis	map00785	Lipoic acid metabolism
7.68_207.1380m/z	0.0035784	1.93771	0.954351	DOWN	10-Undecenoic acid	map00062	Fatty acid elongation	map00071	Fatty acid degradation
13.95_212.1420n	0.0057836	0.58165	-0.781777	DOWN	(+)-cucurbic acid	map00592	alpha-Linolenic acid metabolism	map01060	Biosynthesis of plant secondary metabolites
1.71_61.0522n	0.00681062	0.533807	-0.905611	DOWN	Hydroxyethylamine	map00564	Glycerophospholipid metabolism	map01100	Metabolic pathways
13.17_512.3566n	0.00921437	0.0168068	-5.89481	DOWN	3-Acetoxy-11-oxours-12-en-23-oic acid	map00785	Lipoic acid metabolism	map00020	Citrate cycle (TCA cycle)
12.16_821.2294m/z	0.00735362	0.14337	-2.80218	DOWN	4,4,5,5-Tetraphenyl-1,3-dithiolane	map00785	Lipoic acid metabolism	map01100	Metabolic pathways
13.17_162.0864m/z	0.00335793	0.143012	-2.80579	DOWN	3-Hydroxy-9,10-secoandrosta-1,3,5(10)-triene-9,17-dione	map00984	Steroid degradation	map01100	Metabolic pathways
13.47_342.1824n	0.00700557	1.51078	0.595297	DOWN	21-Hydroxypregna-1,4-diene-3,11,20-trione	map00140	Steroid hormone biosynthesis	map01100	Metabolic pathways
							12
12.05_601.0405m/z	0.00288182	0.406448	-1.29886	DOWN	unknown sugar		Carbohydrate metabolism	map00040	Pentose and glucuronate interconversions
11.84_557.0140m/z	0.00802184	0.525216	-0.929018	DOWN	unknown sugar		Carbohydrate metabolism	map00040	Pentose and glucuronate interconversions
1.89_325.1129m/z	0.000200953	1.58705	0.666351	DOWN	unknown sugar		Carbohydrate metabolism	map00040	Pentose and glucuronate interconversions
1.30_482.0311m/z	0.000369148	0.00130772	-9.57873	DOWN	adenylo-succinate	map00020	Citrate cycle (TCA cycle)	map00190	Oxidative phosphorylation
13.52_401.2187m/z	0.000846468	0.172864	-2.53229	DOWN	2-(2-Hexanyl)succinate	map00020	Citrate cycle (TCA cycle)	map00190	Oxidative phosphorylation
8.29_170.1179m/z	0.000721569	0.224322	-2.15636	DOWN	unknown carboxylic acid	map00020	Citrate cycle (TCA cycle)	map01210	2-Oxocarboxylic acid metabolism
3.54_220.0584n	0.00253592	0.332989	-1.58646	DOWN	1-ETHYL CITRATE	map00020	Citrate cycle (TCA cycle)	map00010	Glycolysis / Gluconeogenesis
11.08_678.2043m/z	0.00430375	0.216285	-2.209	DOWN	3-Acetyl-3,5,12-trihydroxy-10-methoxy-6,11-dioxo-1,2,3,4,6,11-hexahydro-1-tetracenyl 2,3,6-trideoxy-3-{[(2E)-4-ethoxy-4-oxo-2-buten-2-yl]amino}hexopyranoside	map00500	Starch and sucrose metabolism	map01100	Metabolic pathways
4.44_260.0355n	4.22068e-05	0.231561	-2.11054	DOWN	1-O-Phosphonatohexitol	map00052	Galactose metabolism	map00053	Ascorbate and aldarate metabolism
							9
3.59_271.0331m/z	8.37025e-06	0.109105	-3.19621	DOWN	4,4'-(1,2-Hydrazinediyl)bis(4-oxobutanoic acid)	map00260	Glycine, serine and threonine metabolism	map00270	Cysteine and methionine metabolism
1.17_306.9864m/z	0.00988117	0.129494	-2.94905	DOWN	S-Mercaptocysteine	map00260	Glycine, serine and threonine metabolism	map00270	Cysteine and methionine metabolism
5.63_192.0678m/z	0.00622311	0.165929	-2.59136	DOWN	N-Isobutyryl-L-cysteine	map00260	Glycine, serine and threonine metabolism	map00270	Cysteine and methionine metabolism
11.23_200.1651m/z	0.00628608	0.380328	-1.39469	DOWN	1-Aminocyclodecanecarboxylic acid	map00270	Cysteine and methionine metabolism	map01060	Biosynthesis of plant secondary metabolites
6.63_158.1178m/z	0.00860758	0.380654	-1.39345	DOWN		map00270	Cysteine and methionine metabolism	map01060	Biosynthesis of plant secondary metabolites
12.01_121.5286m/z	0.0012694	0.352381	-1.50479	DOWN	α-Acetyl-L-histidine	map00340	Histidine metabolism	map00404	Staurosporine biosynthesis
14.76_332.6548m/z	0.00357036	0.293227	-1.76991	DOWN	2-{2-Hydroxy-3-[(3-hydroxy-2-methylbenzoyl)amino]-4-(phenylsulfanyl)butyl}-N-(2-methyl-2-propanyl)decahydro-3-isoquinolinecarboxamide methanesulfonate (1:1)	map00430	Taurine and hypotaurine metabolism	map00680	Methane metabolism
12.31_209.0715m/z	0.00888893	0.29919	-1.74086	DOWN	3-(4-Morpholinyl)-1-propanesulfonate	map00430	Taurine and hypotaurine metabolism	map00680	Methane metabolism
							8
7.72_445.1133m/z	0.00644074	0.537926	-0.894521	DOWN	10-Hydroxyloganin		Terpene glycoside metabolism	map00400	Phenylalanine, tyrosine and tryptophan biosynthesis
6.89_391.1575m/z	0.00547115	0.497072	-1.00847	DOWN	Loganin	map00902	Monoterpenoid biosynthesis/ iridoid biosynthesis	map01062	Biosynthesis of terpenoids and steroids
1.48_249.0372m/z	0.00329594	0.609648	-0.713951	DOWN	(2R,4R,5R,6R)-1,2,4,5,6,7-Hexahydroxy-3-heptanone	map00902	Monoterpenoid biosynthesis	map00907	Pinene, camphor and geraniol degradation
6.83_213.1129m/z	0.00183192	1.97029	0.978411	DOWN	7-deoxyloganetin	map00902	Monoterpenoid biosynthesis	map01100	Metabolic pathways
9.61_173.1536m/z	0.00948611	0.17029	-2.55393	DOWN	unknown terpene		Mono/diterpenoid biosynthesis	map00400	Phenylalanine, tyrosine and tryptophan biosynthesis
12.92_794.5131m/z	0.00845217	0.438593	-1.18905	DOWN	2-[(9E,12E,15E)-9,12,15-Octadecatrienoyloxy]-3-(palmitoyloxy)propyl 2-(trimethylammonio)ethyl phosphate	map00900	Terpenoid backbone biosynthesis	map00997	Biosynthesis of various other secondary metabolites
10.31_394.1241n	0.00387475	0.533439	-0.906606	DOWN	Unknown polycyclic terpenoid	map01062	Biosynthesis of terpenoids and steroids	map00010	Glycolysis / Gluconeogenesis
							7
12.26_869.2503m/z	0.00772935	0.161832	-2.62743	DOWN	unknown flavonoid	map00941	Flavonoid biosynthesis	map00940	Phenylpropanoid biosynthesis
8.29_564.1487n	0.00533648	0.233423	-2.09898	DOWN	unknown flavonoid	map00941 Flavonoid biosynthesis	Flavonoid biosynthesis	map00940	Phenylpropanoid biosynthesis
10.71_631.1665m/z	0.00601296	0.616708	-0.697341	DOWN	unknown flavonoid	map00941	Flavonoid biosynthesis	map00940	Phenylpropanoid biosynthesis
5.31_221.1859m/z	0.00483672	1.06782	0.0946619	DOWN	2-Tridecanone	map00941	Flavonoid biosynthesis	map00940	Phenylpropanoid biosynthesis
5.48_207.0650m/z	0.00946161	1.69766	0.763547	DOWN	Eugenin	map00941	Flavonoid biosynthesis	map00940	Phenylpropanoid biosynthesis
1.85_460.2028m/z	0.00578131	1.73275	0.793067	DOWN	Apixaban	map00941	Flavonoid biosynthesis	map00940	Phenylpropanoid biosynthesis
7.92_309.1327m/z	0.0069821	0.249606	-2.00227	DOWN	Allyl 4,6-O-benzylidenehexopyranoside	map00944	Flavone and flavonol biosynthesis
							7
10.31_144.0805m/z	0.00896754	0.659349	-0.600886	DOWN	unknown alkaloid		Alkaloid metabolism	map00400	Phenylalanine, tyrosine and tryptophan biosynthesis
13.95_252.6361m/z	0.00970455	0.44481	-1.16874	DOWN	unknown alkaloid	map00950	alkaloid metabolism
12.70_595.2737m/z	0.00133368	0.0716226	-3.80344	DOWN	unknown indole alkaloid	map00901	Indole alkaloid biosynthesis	map00400	Phenylalanine, tyrosine and tryptophan biosynthesis
13.95_338.1939m/z	0.000810457	0.299475	-1.73949	DOWN	(2S,4aR,5aS,7R,7aR,7bR,8R,11aS,12aS,14aR)-4'-Hydroxy-1,1,5',7a,8,12a-hexamethyl-2-(β-D-xylopyranosyloxy)-1,3,4,6,7,7a,7b,8,9,11a,12,12a,14,14a-tetradecahydro-2H-spiro[cyclopropa[1',8a']naphtho[2',1 ':4,5]indeno[2,1-b]pyran-10,2'-[3,6]dioxabicyclo[3.1.0]hexan]-7-yl acetate	map00901	Indole alkaloid biosynthesis	map00400	Phenylalanine, tyrosine and tryptophan biosynthesis
8.39_155.1069m/z	0.00222927	0.322847	-1.63108	DOWN	unknown alkaloid	map00901	Indole alkaloid biosynthesis	map00400	Phenylalanine, tyrosine and tryptophan biosynthesis
12.22_212.1648m/z	0.00345912	0.425502	-1.23276	DOWN	Unknown indole alkaloid		Indole alkaloid biosynthesis	map00400	Phenylalanine, tyrosine and tryptophan biosynthesis
1.48_186.0177m/z	0.00350721	0.412705	-1.27682	DOWN	2-(1H-Tetrazol-5-yl)pyridine	map00960	Tropane, piperidine and pyridine alkaloid biosynthesis	map00300	Lysine biosynthesis
							7
11.52_493.3018m/z	0.00705833	0.187194	-2.41739	DOWN	Oxybis(methylene) bis(2,2-dimethylpropanoate)	map00640	Propanoate metabolism	map00010	Glycolysis / Gluconeogenesis
7.92_343.1535m/z	0.00142526	0.234163	-2.09441	DOWN	3-[(5-Amino-2,3,4,6-tetrahydroxyhexanoyl)amino]-3-phenylpropanoic acid	map00640	Propanoate metabolism	map00642	Ethylbenzene degradation
4.38_189.0530m/z	6.92916e-06	0.273474	-1.87052	DOWN	3-(2-Hydroxypropoxy)-1,2-propanediol	map00640	Propanoate metabolism	map01100	Metabolic pathways
8.34_172.1338m/z	0.00457804	0.289845	-1.78664	DOWN	3-(1-Aminocyclohexyl)propanoic acid	map00640	Propanoate metabolism	map00642	Ethylbenzene degradation
3.65_305.0170m/z	0.00421528	0.322513	-1.63257	DOWN	Succinimidyl 3-maleimidopropionate	map00640	Propanoate metabolism	map00642	Ethylbenzene degradation
12.61_434.1997n	0.00162466	0.44413	-1.17095	DOWN	(2S,2'S)-3,3'-[1,1-Ethanediylbis(1H-indole-1,3-diyl)]bis(2-aminopropanoic acid)	map00640	Propanoate metabolism	map00642	Ethylbenzene degradation
							6
12.11_595.3606m/z	0.0078395	0.154025	-2.69876	DOWN	p-Hexyloxybenzylidene p-Aminophenol	map00627	Aminobenzoate degradation	map01120	Microbial metabolism in diverse environments
12.26_157.5394m/z	0.00321969	0.371788	-1.42745	DOWN	4-(2,4,7-Triamino-6(5H)-pteridinylidene)-2,5-cyclohexadien-1-one	map00627	Aminobenzoate degradation	map01120	Microbial metabolism in diverse environments
3.30_186.0759m/z	0.00651053	1.38645	0.47139	DOWN	(2S)-2,6-Diammoniohexanoate	map00627	Aminobenzoate degradation	map01120	Microbial metabolism in diverse environments
13.67_189.1636m/z	0.00806586	1.99248	0.994565	DOWN	(2-Methyl-2-propen-1-ylidene)cyclopropane	map00627	Aminobenzoate degradation	map01120	Microbial metabolism in diverse environments
							4
4.38_235.0608m/z	0.000179273	0.0999025	-3.32333	DOWN	[3-(4-Hydroxyphenyl)-5-oxo-2,5-dihydro-2-furanyl]acetic acid or 7-Methoxycoumarin-4-acetic acid	map00940	Phenylpropanoid biosynthesis	map00130	Ubiquinone and other terpenoid-quinone biosynthesis
7.82_355.1031m/z	0.00500778	1.847	0.88518	DOWN	Neochlorogenic acid	map01061	Biosynthesis of phenylpropanoids	map00010	Glycolysis / Gluconeogenesis
5.48_249.0756m/z	0.00358816	0.651793	-0.617515	DOWN	Vanillyllactic acid	map00940	Phenylpropanoid biosynthesis	map00130	Ubiquinone and other terpenoid-quinone biosynthesis
							3
1.94_309.1278m/z	0.00288311	0.351252	-1.50942	DOWN	N-(4,6-Diamino-1,3,5-triazin-2-yl)formamide	map00460	Cyanoamino acid metabolism	map00910	Nitrogen metabolism
11.13_198.1493m/z	0.00540778	0.413749	-1.27317	DOWN	2-Butyl-2-cyanohexanoic acid	map00460	Cyanoamino acid metabolism	map00250	Alanine, aspartate and glutamate metabolism
1.89_97.0280m/z	0.00891586	1.37446	0.458866	DOWN	3-Cyclopentene-1,2-dione	map00460	Cyanoamino acid metabolism	map01100	Metabolic pathways
							3
1.43_139.9145m/z	0.00544765	0.0620581	-4.01024	DOWN	NItrate	map00910	Nitrogen metabolism	map01100	Metabolic pathways
13.17_141.5730m/z	0.00523147	0.375037	-1.41489	DOWN	N-Cyclohexyl-2-(6-methyl-4-oxo-1,4-dihydro-2-pyrimidinyl)hydrazinecarbothioamide	map00910	Nitrogen metabolism	map01120	Microbial metabolism in diverse environments
							2
6.02_424.1275m/z	1.17747e-05	0.0901651	-3.47129	DOWN	N-(Phenylacetyl)guanosine	map00230	Purine metabolism	map01100	Metabolic pathways
6.07_199.0438m/z	3.21259e-05	0.122654	-3.02733	DOWN	allantoate	map00230	Purine metabolism	map00230	Purine metabolism
12.01_587.0339m/z	0.00440613	0.32319	-1.62955	DOWN	[[5-(2,4-dioxopyrimidin-1-yl)-3,4-dihydroxy-tetrahydrofuran-2-yl]methoxy-oxido-phosphoryl] [3,4,5-trihydroxy-6-(hydroxymethyl)tetrahydropyran-2-yl] phosphate	map00030	Pentose phosphate pathway	map00010	Glycolysis / Gluconeogenesis
4.01_220.0274m/z	0.00319878	0.515699	-0.955399	DOWN	Diisopropylphosphate	map00030	Pentose phosphate pathway	map00010	Glycolysis / Gluconeogenesis
7.92_293.0668m/z	0.00888084	0.242111	-2.04626	DOWN	6-Fluoro-9-(β-D-ribofuranosyl)-9H-purine	map00760	Nicotinate and nicotinamide metabolism	map01100	Metabolic pathways
13.32_491.1344m/z	0.00736748	0.242453	-2.04422	DOWN	1-(β-D-Ribofuranosyl)-1,3,5-triazine-2,4(1H,3H)-dione	map00760	Nicotinate and nicotinamide metabolism	map01100	Metabolic pathways
4.38_291.0263m/z	0.000176196	0.15766	-2.66511	DOWN	1,2,3-Benzenetriol - 1,3,5-benzenetriol (1:1)	map00361	Chlorocyclohexane and chlorobenzene degradation	map00362	Benzoate degradation
14.85_249.1490m/z	0.00268503	0.160691	-2.63764	DOWN	2-(Hydroxymethyl)-3-(6-methyl-5-hepten-2-yl)-1,4-benzoquinone	map00361	Chlorocyclohexane and chlorobenzene degradation	map00627	Aminobenzoate degradation
4.38_217.0501m/z	0.00105113	0.444303	-1.17038	DOWN	o-quinone	map00363	Bisphenol degradation	map01120	Microbial metabolism in diverse environments
3.59_109.0281m/z	0.00061844	1.53139	0.614841	DOWN	o-quinone	map00363	Bisphenol degradation	map01120	Microbial metabolism in diverse environments
13.28_227.1892n	0.00553669	0.292478	-1.7736	DOWN	1-Aminocyclododecanecarboxylic acid	map01210	2-Oxocarboxylic acid metabolism	map00020	Citrate cycle (TCA cycle)
13.77_524.2631m/z	0.00946536	0.339838	-1.55708	DOWN	1-{3-[4-(Decyloxy)phenoxy]-2-oxopropyl}-3-(methoxycarbonyl)-1H-indole-5-carboxylic acid	map01210	2-Oxocarboxylic acid metabolism	map00020	Citrate cycle (TCA cycle)
4.44_260.0355n	4.22068e-05	0.231561	-2.11054	DOWN	Bellidin		Xanthone metabolism/benzoate metabolism	map00400	Phenylalanine, tyrosine and tryptophan biosynthesis
4.38_443.1594m/z	0.00299135	0.466101	-1.10129	DOWN	Lamioside	map00740	Riboflavin metabolism
13.28_312.1492m/z	0.00533774	0.0608072	-4.03961	DOWN	(5R)-5-(Dipropylamino)-5,6-dihydro-4H-imidazo[4,5,1-ij]quinolin-2(1H)-one	map07014	Quinolones
13.71_393.1022m/z	0.00704193	0.327595	-1.61002	DOWN	2-Nitrobenzyl carbamate	map00240	Pyrimidine metabolism	map00910	Nitrogen metabolism
8.08_558.2550m/z	0.00276254	0.295489	-1.75882	DOWN	N-[(5aR,6aS,7S,9Z,10aS)-9-[Amino(hydroxy)methylene]-4,7-bis(dimethylamino)-1,10a,12-trihydroxy-8,10,11-trioxo-5,5a,6,6a,7,8,9,10,10a,11-decahydro-2-tetracenyl]-N2,N2-dimethylglycinamide	map00230	Purine metabolism	map01100	Metabolic pathways
13.52_396.2590m/z	0.00746874	0.149242	-2.74427	DOWN	(3β)-3-Hydroxychol-5-en-24-oate	map00120	Primary bile acid biosynthesis	map01100	Metabolic pathways
12.70_590.3180m/z	0.00552885	0.392739	-1.34836	DOWN	4-Deoxy-5-(1,2-dihydroxyethyl)-N-5H-purin-6-yl-4-({N-[(2E,4E)-2,4-tetradecadienoyl]glycyl}amino)pentopyranosylamin	map00523	Polyketide sugar unit biosynthesis	map01059	Biosynthesis of enediyne antibiotics
11.52_492.9696m/z	0.00601204	0.617222	-0.696139	DOWN	4-Sulfophthalic acid	map00624	Polycyclic aromatic hydrocarbon degradation	map01100	Metabolic pathways
11.80_543.0069m/z	0.00626834	0.463795	-1.10844	DOWN	2-(Carboxymethyl)-N-sulfoaspartic acid	map07235	N-Methyl-D-aspartic acid (NMDA) receptor antagonists
12.51_198.1852m/z	0.00264913	0.243712	-2.03675	DOWN	N-Octylpyrrolidone	map00480	Glutathione metabolism	map01100	Metabolic pathways
13.95_251.0969m/z	3.56434e-05	0.204868	-2.28723	DOWN	2-(5'-methylthio)pentylmalic acid	map00966	Glucosinolate biosynthesis	map01210	2-Oxocarboxylic acid metabolism
2.82_136.0754m/z	0.00415788	0.673659	-0.56991	DOWN	3,4-Dihydro-2H-1,2-benzoxazine	map01059	Biosynthesis of enediyne antibiotics	map01100	Metabolic pathways
6.99_472.2052m/z	0.00102732	0.111607	-3.1635	DOWN	(2α,3β,15β,20ξ)-3,9,15-Trihydroxyhetisan-2-yl benzoate	map00362	Benzoate degradation	map00621	Dioxin degradation
3.54_238.0928m/z	0.000943544	0.388756	-1.36306	DOWN	unknown amino sugar	map00520	Amino sugar and nucleotide sugar metabolism	map00010	Glycolysis / Gluconeogenesis
10.13_744.2136m/z	8.50012e-05	0.231525	-2.11076	DOWN	2-(3,4-Dihydroxyphenyl)-5,7-dihydroxy-3-chromeniumyl β-D-glucopyranosyl-(1-&gt;6)-[β-D-xylopyranosyl-(1->2)]-β-D-galactopyranoside	map02010	ABC transporters
13.95_180.1153n	0.00535529	0.575468	-0.797192	DOWN	P-PENTYLOXYPHENOL	map00363	Bisphenol degradation	map00361	Chlorocyclohexane and chlorobenzene degradation
6.07_155.0165m/z	0.00326527	0.0257204	-5.28094	DOWN	2-Sulfanylbenzoic acid	map07110	Benzoic acid family	map07015	Local analgesics
5.31_540.2080m/z	0.0066267	0.00816359	-6.93658	DOWN	α-Glutamylglycyl-N-(4-methyl-2-oxo-2H-chromen-7-yl)argininamide	NA
10.27_419.2251m/z	0.0021541	0.469605	-1.09048	DOWN	Ethyl 3-amino-2-hydroxy-2-phenylpropanoate	NA
3.54_420.1085m/z	0.00324873	0.121809	-3.0373	DOWN	Methyl (2S,3S)-3-[4-(123I)iodophenyl]-8-methyl-8-azabicyclo[3.2.1]octane-2-carboxylate	NA
9.93_186.1493m/z	0.00734001	0.243441	-2.03836	DOWN	{1-[(Methylamino)methyl]cyclohexyl}acetic acid	NA
12.01_221.1298m/z	0.00876594	0.256981	-1.96026	DOWN	(2-Phenyl-1-piperazinyl)acetic acid	NA
4.44_276.0720m/z	0.00622108	0.30967	-1.6912	DOWN	3-β-D-glucopyranuronosyloxy-5-methylisoxazole	NA
11.18_243.1599m/z	0.000269555	0.314298	-1.6698	DOWN	2-[(1E)-1-Nonen-1-yl]succinic acid	NA
7.82_126.0913m/z	0.000284362	0.398042	-1.32901	DOWN	1-(1-Methyl-1H-pyrrol-2-yl)ethanol	NA
3.36_245.0052m/z	0.0076489	0.0264449	-5.24087	DOWN	3,4-Dihydroxy-5-(1,2,3-trihydroxypropyl)-2(5H)-furanone	N/A
3.43_423.0982m/z	2.0175e-05	0.0288819	-5.11369	DOWN	unknown sugar phosphate	N/A
4.72_294.1550m/z	0.00012726	0.0399693	-4.64496	DOWN	unknown aminopyridine	N/A
12.16_767.1301m/z	0.00868686	0.0558846	-4.16141	DOWN	fludarabine monophosphate	N/A
6.02_444.0349n	7.59745e-05	0.0937182	-3.41553	DOWN	2,2'-(1,2-Hydrazinediyl)bis[5-(benzylsulfanyl)-1,3,4-thiadiazole]	N/A
12.22_791.2194m/z	0.00397852	0.100328	-3.31721	DOWN	Unknown	N/A
13.17_116.0534m/z	0.00291493	0.100576	-3.31365	DOWN	T-BUTYLISOTHIOCYANATE	N/A
12.36_261.1459m/z	0.00856236	0.116687	-3.09929	DOWN	3-[(2-Isopropyl-5-methylcyclohexyl)oxy]-2(5H)-furanone	N/A
13.08_491.3197m/z	0.00682703	0.119323	-3.06706	DOWN	Unknown	N/A
12.36_268.1888m/z	0.00223277	0.121114	-3.04557	DOWN	6-Methyl-1,4,8,11-tetraazacyclotetradecan-6-amine	N/A
12.70_358.1660m/z	0.00980616	0.156841	-2.67263	DOWN	Unknown sterol-like compound	N/A
10.31_118.0640m/z	0.000880456	0.159331	-2.6499	DOWN	3-hydroxyvalerate	N/A
10.13_188.1645m/z	0.000360518	0.160804	-2.63662	DOWN	6-Aminodecanoic acid	N/A
5.31_201.0553m/z	0.000773708	0.174922	-2.51522	DOWN	(2S,3R,4R,5R,6R)-2,6-Difluoro-2-(hydroxymethyl)tetrahydro-2H-pyran-3,4,5-triol	N/A
12.05_601.7091m/z	1.07083e-05	0.176067	-2.50581	DOWN	Acetiodone	N/A
1.48_267.9389n	0.000387084	0.177439	-2.49461	DOWN	Unknown	N/A
13.67_745.3344m/z	0.001803	0.184705	-2.4367	DOWN	1-(1,2-Diphenylcyclopentyl)-3,7-dihydro-1H-purine-2,6-dione	N/A
12.26_613.2628m/z	0.00735744	0.195123	-2.35754	DOWN	4-(1-Pyrenyl)-1,2,3-butanetriol	N/A
7.92_313.1435m/z	0.00576377	0.201871	-2.30849	DOWN	Phenylsuccinonitrile	N/A
12.36_291.2666m/z	0.00117876	0.204738	-2.28815	DOWN	Octadecanal	N/A
7.92_189.0911m/z	0.00246926	0.215025	-2.21742	DOWN	cyclohexadienone	N/A
13.95_444.2648m/z	0.00308874	0.221502	-2.17461	DOWN	(1'R,2S,4'S,5S,6R,8'R,10'E,12'S,13'S,14'E,16'E,20'R,21'R,24'S)-6-[(2S)-2-Butanyl]-24'-hydroxy-21'-methoxy-5,11',13',22'-tetramethyl-2'-oxo-5,6-dihydrospiro[pyran-2,6'-[3,7,19]trioxatetracyclo[15.6.1.1 ;4,8.020,24]pentacosa[10,14,16,22]tetraen]-12'-yl 2,6-dideoxy-4-O-(2,6-dideoxy-3-O-methyl-α-L-arabino-hexopyranosyl)-3-O-methyl-α-L-arabino-hexopyranoside	N/A
14.08_242.2116m/z	0.00657076	0.224902	-2.15263	DOWN	Unknown	N/A
13.71_729.3687m/z	0.00322922	0.230157	-2.11931	DOWN	Unknown	N/A
5.31_560.1237n	0.00235631	0.244003	-2.03503	DOWN	Unknown	N/A
7.92_540.2180n	0.0022755	0.24706	-2.01706	DOWN	Unknown	N/A
13.28_242.2119m/z	0.00468709	0.259335	-1.94711	DOWN	N-Decanoylmorpholine	N/A
13.95_232.1227m/z	0.00455522	0.259942	-1.94374	DOWN	cortisol succinate	N/A
14.08_320.2571n	0.00251488	0.262021	-1.93224	DOWN	3,6,9,12-Tetraoxahenicosan-1-ol	N/A
12.01_575.3447m/z	0.00784431	0.264119	-1.92074	DOWN	Unknown	N/A
12.36_214.1807m/z	0.00472324	0.264971	-1.9161	DOWN	(2E)-N-Hydroxy-2-dodecenamide	N/A
5.31_343.1186m/z	0.00448614	0.282697	-1.82267	DOWN	Unknown	N/A
4.13_221.0819m/z	0.000327758	0.291194	-1.77995	DOWN	(2E)-4-Benzyl-2-pentenedioic acid	N/A
13.95_393.2651m/z	0.00485609	0.313158	-1.67504	DOWN	Unknown	N/A
13.28_282.2045m/z	0.00910148	0.322419	-1.63299	DOWN	(7-Methyl-2-{[(2-methyl-2-propanyl)amino]methyl}-2,3,4,7-tetrahydro-1-benzofuran-2,7-diyl)dimethanol	N/A
2.17_192.0268n	0.00134253	0.329938	-1.59973	DOWN	3-carboxy-2,3-dideoxy-Pentaric acid	N/A
12.01_142.0420m/z	0.00106156	0.34552	-1.53316	DOWN	7-(2-Hydroxy-2-methylpropyl)-1-methyl-3,7-dihydro-1H-purine-2,6-dione	N/A
12.70_790.4797m/z	0.00136813	0.351273	-1.50933	DOWN	(2R)-2,3-Bis{[12-(methacryloyloxy)dodecanoyl]oxy}propyl 2-(trimethylammonio)ethyl phosphate	N/A
2.04_56.0491m/z	0.0024976	0.354474	-1.49625	DOWN	1-Propen-1-imine	N/A
14.85_387.2530m/z	0.00641403	0.362495	-1.46397	DOWN	Unknown	N/A
12.61_244.1197n	0.000903502	0.370394	-1.43287	DOWN	6,6-Dimethoxy-1-methyl-4,6-dihydro-3H-β-carboline	N/A
13.71_567.3147m/z	0.00317035	0.379128	-1.39924	DOWN	N-Benzyl-N-hydroxy-5-phenylpentanamide	N/A
7.92_523.2182m/z	0.00372481	0.383635	-1.38219	DOWN	Unknown	N/A
13.95_338.1277m/z	0.00972276	0.395324	-1.33889	DOWN	Ethyl N-[5-(5H-purin-6-ylsulfanyl)pentanoyl]glycinate	N/A
2.58_189.0639n	0.00369109	0.40291	-1.31147	DOWN	unknown short peptide	N/A
13.67_350.1681m/z	0.00337952	0.44975	-1.1528	DOWN	Valyl-α-glutamylprolylisoleucylglycyltyrosine	N/A
11.52_499.9530m/z	0.00601231	0.461373	-1.11599	DOWN	Glycobiarsol	N/A
7.04_371.0783m/z	0.00362125	0.46332	-1.10992	DOWN	flavocid acid	N/A
12.61_160.0706m/z	0.00190437	0.476313	-1.07002	DOWN	Lysylglutamine	N/A
12.05_601.3737m/z	0.00541972	0.477602	-1.06612	DOWN	1,4-Phenylenebis(1-piperidinylmethanone)	N/A
11.96_572.0241m/z	0.00653604	0.491835	-1.02375	DOWN	N-Ethyl-1,1,2,2,3,3,4,4,5,5,6,6,7,7,8,8,8-heptadecafluoro-N-(1-hydroxyethyl)-1-octanesulfonamide	N/A
8.66_147.1379m/z	0.00478559	0.504927	-0.985852	DOWN	t-Butoxy radical	N/A
11.70_528.9609m/z	0.00526954	0.50949	-0.972875	DOWN	pralidoxime iodide	N/A
12.61_237.0806m/z	0.00154885	0.519475	-0.944873	DOWN	Hydantoic Acid	N/A
11.84_557.3481m/z	0.00872789	0.531004	-0.913205	DOWN	Heptyl D-glucopyranoside	N/A
13.95_215.1548m/z	0.00454277	0.546287	-0.87227	DOWN	2,5-Lutidine	N/A
13.95_111.0439m/z	0.0047572	0.569373	-0.812554	DOWN	3-Methyl-2H-pyran-2-one	N/A
14.76_600.3382m/z	0.00458667	0.575346	-0.797498	DOWN	Methyl N-{5-[(alanylalanyl)amino]-4-hydroxy-6-phenylhexanoyl}valylvalinate	N/A
13.95_163.1119m/z	0.0074127	0.611413	-0.70978	DOWN	1-Phenylcyclopentanol	N/A
1.89_360.1502m/z	0.00721075	1.30243	0.381209	DOWN	1-(5-Deoxypentofuranosyl)-5-fluoro-4-{[(pentyloxy)carbonyl]amino}-2(1H)-pyrimidinone	N/A
2.69_229.1549m/z	0.0087475	1.31043	0.39004	DOWN	unknown short peptide	N/A
4.55_100.0754m/z	0.00161603	1.37112	0.455359	DOWN	2-Vinyl-1,3-oxazolidine	N/A
2.82_241.1549m/z	0.00734109	1.37686	0.46138	DOWN	1,7-Dodecanediol	N/A
1.89_127.0389m/z	0.0026243	1.45066	0.536711	DOWN	3-Furylacetic acid	N/A
10.18_219.1253m/z	0.00829004	1.53873	0.621736	DOWN	2-(3-Aminopropylamino)ethyl thiophosphate	N/A
4.32_227.1024m/z	0.00140484	1.59507	0.673617	DOWN	3'-DEOXYTHYMIDINE	N/A
4.55_350.1443m/z	0.00829869	1.63627	0.710411	DOWN	L-Valyl-L-prolyl-L-proline	N/A
3.43_69.0331m/z	0.00153057	1.89791	0.924409	DOWN	2-Cyclobuten-1-one	N/A
3.43_85.0280m/z	0.00907212	1.97965	0.985247	DOWN	2(5H)-Furanone	N/A
7.82_77.0383m/z	0.00467718	1.98015	0.985608	DOWN	(3E)-3-Hexene-1,5-diyne	N/A

## Sheet: Table S9 48hpi Up-regulated
MZ	FC	logFC	Compund	putative ID	KEGG ID	Pathway1	KEGG ID	Pathway2
10.03_736.2812m/z	42.2076	5.39943	Benzyl N2-{[(2-methyl-2-propanyl)oxy]carbonyl}glutaminyl-1-formyltryptophylphenylalaninate	Phenylalanine	map00360	Phenylalanine metabolism
7.97_480.2237m/z	20.2626	4.34075	gln-trp-phe	Phenylalanine	map00360	Phenylalanine metabolism																									break down of a protein
9.29_227.0905m/z	2.45184	1.29386	N5-Carbamimidoyl-N5-methylornithine	Methylarginine	map00472	D-Arginine and D-ornithine metabolism	map00220	Arginine biosynthesis
5.13_401.0462m/z	22.902	4.5174	2-{[(2S)-2-Hydroxypropyl]sulfanyl}ethanesulfonic acid	Ethanesulfonic acid	map00430	Taurine and hypotaurine metabolism	map01100	Metabolic pathways
						4
14.51_515.2870m/z	3.66925	1.87549	1,3-Dioxolo[4,5-g]isoquinoline	1,3-Dioxolo[4,5-g]isoquinoline	map00950	Isoquinoline alkaloid biosynthesis
9.25_205.0857m/z	2.26131	1.17716	Unknown nitrogen containing benzene compound	Benzo[a]quinolizinium	map00950	Isoquinoline alkaloid biosynthesis	map01110	Biosynthesis of secondary metabolites
5.48_408.0832m/z	6.50797	2.70221	unknown Akaloid	unknown Alkaloid	map00901	Indole alkaloid biosynthesis	map00400	Phenylalanine, tyrosine and tryptophan biosynthesis
5.96_119.0488m/z	2.47449	1.30713	Coumarone	benzocyclobutenol	map00960	Tropane, piperidine and pyridine alkaloid biosynthesis	map00360	Phenylalanine metabolism
						4
9.61_410.2032m/z	3.34814	1.74336	Unknown with multiple benzyl groups; potentially 2-methyl-2-(4{3-[1-(4-methylbenzyl)-5-oxo-2,5....	propanoic acid	map00640	Propanoate metabolism
9.20_432.1869m/z	2.46456	1.30133	Unknown polycyclic compound	Propanoic acid	map00640	Propanoate metabolism
9.71_209.0811m/z	3.40654	1.76831	3-(4-Methoxybenzoyl)propionic acid	2-Propenoic acid	map00643	Propanoate metabolism	map01120	Microbial metabolism in diverse environments
						3
10.66_401.1106m/z	4.39477	2.13579	Isorhamnetin	Isorhamnetin	map00941	Flavonoid biosynthesis	map00943	Isoflavonoid biosynthesis
9.84_424.1953n	2.51266	1.32922	Angusticornin B-like compound (chalcone)	Angusticornin B	map00941	Flavonoid biosynthesis	map00943	Isoflavonoid biosynthesis
7.97_209.0810m/z	5.00301	2.3228	phytoalexin(methoxymellein)	phenolics	map00261	Monobactam biosynthesis	map00270	Cysteine and methionine metabolism
9.09_209.0811m/z	3.68671	1.88234	phytoalexin(methoxymellein)	phenolics	map00261	Monobactam biosynthesis	map00270	Cysteine and methionine metabolism
8.19_211.0968m/z	5.37239	2.42556	2-(2-Hydroxyethoxy)ethyl benzoate	benzoic acid	map07110	Benzoic acid family	map00130	Ubiquinone and other terpenoid-quinone biosynthesis
6.67_401.1605m/z	6.37041	2.67139	unknown diterpenoid	Unknown diterpenoid	map00909	Biosynthesis of terpenoids and steroids	map00909	Sesquiterpenoid and triterpenoid biosynthesis
8.19_482.2395m/z	13.0765	3.7089	arg-glu-arg	Urea		Nitrogen metabolism	map00220	Arginine biosynthesis
5.63_281.1578m/z	3.80485	1.92784	Glycinamide, L-alanyl-L-leucyl-	Urea		Nitrogen metabolism	map00220	Arginine biosynthesis
8.39_446.1662m/z	5.03815	2.33289	Neolinustatin	Cyanogenic glucosides	map00460	Cyanoamino acid metabolism
8.34_438.1746n	2.84056	1.50617	unknown polypeptide	short peptide chain	map00860	Porphyrin and chlorophyll metabolism	map01100	Metabolic pathways
6.56_372.1444n	4.34452	2.1192	beta-syringin	beta-syringin	map00940	Phenylpropanoid biosynthesis
9.25_211.0968m/z	2.40683	1.26714	4-(4-Hydroxy-3-methoxyphenyl)butanoic acid	Cyclopenta[c]pyran-4-carboxylic acid	map01210	2-Oxocarboxylic acid metabolism	map00220	Arginine biosynthesis
8.60_324.2025m/z	2.05637	1.0401	3-Hydroxy-15-methylhexadecanoate	3-Hydroxy-15-methylhexadecanoate	map00061	Fatty acid biosynthesis	map00062	Fatty acid elongation
6.83_213.1129m/z	2.04534	1.03234	Muscarine	unknown glycosylated iridoid terpenoid	map05120	Epithelial cell signaling in Helicobacter pylori infection	map04964	Proximal tubule bicarbonate reclamation
9.61_415.1045m/z	8.34544	3.06099	3-(4,5-Dimethyl-1,3-oxazol-2-yl)-1,1,1-trifluoroacetone	2-Propanone	map00072	Synthesis and degradation of ketone bodies	map00640	Propanoate metabolism
4.97_306.1284n	3.27391	1.71102	Benzenemethanol	Benzenemethanol	N/A
8.60_145.1226m/z	3.10798	1.63598	2-Furanol	2-Furanol	N/A
8.19_425.2765m/z	4.60514	2.20324	Sergolexole	Sergolexole	N/A
9.84_470.2588m/z	2.78477	1.47756	Fumifungin	6-Eicosenoic acid	N/A
5.42_312.1639m/z	3.59948	1.84779	2-Methyl-N-[3-(triethoxysilyl)propyl]acrylamide	Phenylalanine	N/A
9.84_232.0789m/z	2.58219	1.3686	Serylglycylalanylglycylalanylglycine	unknown	N/A

## Sheet: Table S10 48hpi Down-regulated
MZ	FC	logFC	putative ID	KEGG ID	Pathway1	KEGG ID	Pathoway2
4.38_189.0530m/z	0.305777	-1.70945	Unknown oxygenated hydrocarbon chain	map00061	Fatty acid biosynthesis	map00062	Fatty acid elongation
7.92_343.1535m/z	0.304807	-1.71403	phenylpropanoic acid	map00061	Fatty acid biosynthesis	map00062	Fatty acid elongation
8.71_251.1275m/z	0.504295	-0.98766	Propanoic acid	map00061	Fatty acid biosynthesis	map00062	Fatty acid elongation
4.38_217.0501m/z	0.483555	-1.04825	1,2-benzoquinone	map00061	Fatty acid biosynthesis	map00062	Fatty acid elongation
					4
7.47_422.2179m/z	0.104922	-3.25261	deacetoxyvindoline/unknown alkaloid	map00901	Indole alkaloid biosynthesis	map01110	Biosynthesis of secondary metabolites
7.92_432.2810m/z	0.593677	-0.752251	Unknown alkaloid	map01066	Biosynthesis of alkaloids derived from terpenoid and polyketide
5.59_205.0975m/z	0.600117	-0.736684	unknown alkaloid	map00901	Indole alkaloid biosynthesis	map00400	Phenylalanine, tyrosine and tryptophan biosynthesis
7.47_423.1652m/z	0.111913	-3.15955	unknown alkaloid	map00901	Indole alkaloid biosynthesis	map00400	Phenylalanine, tyrosine and tryptophan biosynthesis
					4
11.58_643.1654m/z	0.314823	-1.66739	unknown flavonoid	map00944	Flavone and flavonol biosynthesis
12.40_301.0711m/z	1.71661	0.77956	5,7-Dihydroxy-2-(4-hydroxyphenyl)-3-methoxy-4H-chromen-4-one (3-methyl-kaempferol)	map00944	Flavone and flavonol biosynthesis
6.56_467.1208m/z	1.78147	0.833066	Plantagoside (2'-O-beta-Glucopyranosyl-5,7,4',5'-tetrahydroxyflavanone)	map00944	Flavone and flavonol biosynthesis
					3
7.47_331.1540m/z	0.208374	-2.26275	unknown octyl-glucopyranoside	map00500	Starch and sucrose metabolism	map01100	Metabolic pathways
4.44_260.0355n	0.244915	-2.02965	sorbitol-6-phosphate	map00051	Fructose and mannose metabolism	map00052	Galactose metabolism
2.17_192.0268n	0.63055	-0.665318	D-Saccharolactone?	map00020	Citrate cycle (TCA cycle)	map00040	Pentose and glucuronate interconversions
6.02_424.1275m/z	0.0945749	-3.4024	three amino acid polymer containing phenylalanine	map00260	Glycine, serine and threonine metabolism	map00010	Glycolysis / Gluconeogenesis
1.62_156.0766m/z	0.412796	-1.2765	Histidine	map00340	Histidine metabolism	map00404	Staurosporine biosynthesis
6.29_301.2050m/z	0.627714	-0.67182	1-(5-Methyl-2-phenyl-2H-1,2,3-triazol-4-yl)-3-(1-piperidinyl)-1-propanol	map00300	Lysine biosynthesis	map00330	Arginine and proline metabolism
7.92_523.2182m/z	0.276358	-1.85539	1-Cyano-3-(5-cyano-3-thienyl)-2-(2-methyl-2-butanyl)guanidine	map00999	Biosynthesis of various plant secondary metabolites	map01100	Metabolic pathways
8.19_251.1503m/z	0.950031	-0.0739541	1-Isoamyl-3,7-dimethylxanthine	map00999	Biosynthesis of various plant secondary metabolites	map01100	Metabolic pathways
13.32_673.1924m/z	0.0457734	-4.44935	6-(2,4-Dinitrobenzyl)-2,2'-bipyridine	map00760	Nicotinate and nicotinamide metabolism	map01120	Microbial metabolism in diverse environments
13.32_491.1344m/z	0.0775227	-3.68924	5-Azauridine--synthetic?	map00760	Nicotinate and nicotinamide metabolism	map01100	Metabolic pathways
1.79_432.1714m/z	1.88947	0.917983	unknown	map07110	Benzoic acid family
10.31_745.1981m/z	0.462349	-1.11295	Fluorinated benzoate	map07110	Benzoic acid family	map00362	Benzoate degradation
5.59_159.0919m/z	0.594274	-0.750801	3-(1H-Pyrrol-1-yl)aniline	map00627	Aminobenzoate degradation	map01120	Microbial metabolism in diverse environments
4.38_291.0263m/z	0.325156	-1.6208	1,2,3-Benzenetriol	map00627	Aminobenzoate degradation	map01120	Microbial metabolism in diverse environments
4.13_383.1354m/z	0.373611	-1.42039	7-Deoxyloganic acid	map00902	Monoterpenoid biosynthesis	map01110	Biosynthesis of secondary metabolites
3.43_170.1174m/z	0.278554	-1.84397	3-ABOC	map00332	Carbapenem biosynthesis	map01100	Metabolic pathways
5.59_144.0805m/z	0.666039	-0.586322	Benzazepine	map00982	Drug metabolism - cytochrome P450
1.17_351.9847n	0.299357	-1.74006	Unknown	map00790	Folate biosynthesis	map01100	Metabolic pathways
1.17_140.0108m/z	0.42932	-1.21987	azetidine carboxylic acid	map00261	Monobactam biosynthesis	map01100	Metabolic pathways
6.56_243.1231m/z	0.469874	-1.08966	tri-methoxy-propanediol	map00640	Propanoate metabolism	map01100	Metabolic pathways
5.59_95.0757n	0.573967	-0.800959	Unknown	map04964	Proximal tubule bicarbonate reclamation	map04966	Collecting duct acid secretion
13.77_465.3434m/z	1.07216	0.100525	Obtusifoliol	map00100	Steroid biosynthesis	map01100	Metabolic pathways
10.48_219.1018m/z	0.590044	-0.761105	Toxol	map01061	Biosynthesis of phenylpropanoids
9.66_251.1854m/z	1.51509	0.5994	3,6,9,12-Tetraoxahexadecan-1-ol	N/A
7.86_191.1430m/z	1.49857	0.583589	(2E,4E)-2,4-Undecadien-1-ol	N/A
10.66_189.1265m/z	0.262193	-1.9313	2-Cyclohexylbenzaldehyde	N/A
10.48_219.1018m/z	0.590044	-0.761105	1-(7-Hydroxy-2,2-dimethyl-2H-chromen-6-yl)ethanone (eupatoriochromene)	N/A
8.94_515.1558m/z	0.644485	-0.633781	(1aS,1bS,5S,5aS,6S,6aS)-2-[(β-D-Glucopyranosyloxy)methyl]-6-hydroxy-6-(hydroxymethyl)-1a,1b,5,5a,6,6a-hexahydrooxireno[3,4]cyclopenta[1,2-c]pyran-5-yl 3-methylbutanoate	N/A
7.47_388.2546m/z	0.549919	-0.862708	(8Z,11Z,14Z)-N-(2-Hydroxyethyl)-8,11,14-icosatrienamide	N/A
4.84_310.1499m/z	1.93739	0.954114	unknown	N/A
7.36_406.2072m/z	1.38758	0.472574	unknown	N/A
4.66_202.1075m/z	0.50835	-0.976107	1H-Indole-2,5-dicarboximidamide	N/A
3.43_423.0982m/z	0.0684297	-3.86923	Macrozamin	N/A
4.38_235.0608m/z	0.141634	-2.81976	Guaifenesin Metabolite	N/A
8.94_515.1558m/z	0.644485	-0.633781	S-formylmycothiol	N/A

## Sheet: Table S11 96hpi Up-regulated
MZ	pvalue	FC	logFC	change	Putative ID	KEGG ID	Pathway1	KEGG ID	Pathway2
8.45_238.1078m/z	0.00825539	22.1093	4.46658	UP	L-Glutamic acid	map00220	Arginine biosynthesis	map00250	Alanine, aspartate and glutamate metabolism
11.37_463.2826m/z	0.00825034	17.5651	4.13464	UP	L-Arginine	map00220	Arginine biosynthesis	map00330	Arginine and proline metabolism
10.89_542.7776m/z	0.00397383	13.3314	3.73676	UP	Arginine	map00220	Arginine biosynthesis	map00330	Arginine and proline metabolism
8.19_482.2395m/z	8.03174e-06	7.57348	2.92096	UP	Arginyl-α-glutamylarginine	map00220	Arginine biosynthesis	map00020	Citrate cycle (TCA cycle)
7.97_443.2184m/z	0.00103958	6.99668	2.80667	UP	carbamate	map00220	Arginine biosynthesis	map00230	Purine metabolism
4.01_186.0362m/z	0.00628588	4.72951	2.24169	UP	Pentanoic acid	map00220	Arginine biosynthesis	map00330	Arginine and proline metabolism
13.92_167.0784m/z	0.00819818	2.83254	1.5021	UP	Benzoic acid	map00220	Arginine biosynthesis	map00250	Alanine, aspartate and glutamate metabolism
5.36_286.1764m/z	0.000609915	2.2658	1.18002	UP	L-Proline	map00330	Arginine and proline metabolism	map00332	Carbapenem biosynthesis
13.03_378.1889n	0.000778885	2.75496	1.46203	UP	Alanine	map00250	Alanine, aspartate and glutamate metabolism	map00010	Glycolysis / Gluconeogenesis
4.32_227.1024m/z	0.00318935	2.36094	1.23936	UP	1-Pyrroline-5-carboxylate	map00250	Alanine, aspartate and glutamate metabolism	map00330	Arginine and proline metabolism
4.55_186.0361m/z	0.00862647	3.56001	1.83188	UP	4-Hydroxy-L-glutamate	map00250	Alanine, aspartate and glutamate metabolism	map00480	Glutathione metabolism
7.97_480.2237m/z	3.08821e-05	9.95333	3.31518	UP	val-cys-lys-met	map00270	Cysteine and methionine metabolism	map00010	Glycolysis / Gluconeogenesis
14.76_604.3022m/z	0.00267943	9.09444	3.18499	UP	Jujuboside A	yli00270	Cysteine and methionine metabolism	yli00480	Glutathione metabolism
14.81_69.0331m/z	0.00228661	4.93819	2.30398	UP	Ethene	map00270	Cysteine and methionine metabolism	map01100	Metabolic pathways
9.71_560.2161m/z	0.00347607	4.79319	2.26099	UP	Tryptophan	map00380	Tryptophan metabolism	map00010	Glycolysis / Gluconeogenesis
10.03_736.2812m/z	3.85454e-05	3.93291	1.9756	UP	Phenylalanine	map00360	Phenylalanine metabolism	map00010
13.95_338.1277m/z	0.00231202	4.37999	2.13093	UP	Butocine	map00260	Glycine, serine and threonine metabolism	map00010	Glycolysis / Gluconeogenesis
2.11_120.0114m/z	0.00254138	2.02106	1.01511	UP	5-Carboxymethyl-2-hydroxymuconate	map00350	Tyrosine metabolism	map01100	Metabolic pathways
							19
3.77_262.0927m/z	0.00207338	5.30002	2.406	UP	L-DOPA-related compound		Alkaloid/Phenylalanine metabolism	map00400	Phenylalanine, tyrosine and tryptophan biosynthesis
3.82_330.1748m/z	0.000772846	5.21999	2.38405	UP	Unknown alkaloid		Alkaloid metabolism	map00400	Phenylalanine, tyrosine and tryptophan biosynthesis
13.67_422.2394m/z	0.00315712	5.03931	2.33323	UP	Unknown alkaloid		Alkaloid metabolims	map00400	Phenylalanine, tyrosine and tryptophan biosynthesis
3.72_197.1112n	0.00878717	4.92534	2.30022	UP	Pyridinium		Alkaloid metabolism	map00400	Phenylalanine, tyrosine and tryptophan biosynthesis
3.43_398.1628m/z	0.000978572	4.54205	2.18335	UP	Unknown alkaloid		Alkaloid metabolism	map00400	Phenylalanine, tyrosine and tryptophan biosynthesis
4.32_380.1486m/z	0.00629457	2.94268	1.55713	UP	Unknown alkaloid		Alkaloid metabolism	map00400	Phenylalanine, tyrosine and tryptophan biosynthesis
4.50_469.1259m/z	0.00889163	2.4493	1.29237	UP	Diimide		Alkaloid metabolism	map00400	Phenylalanine, tyrosine and tryptophan biosynthesis
5.03_356.1554m/z	0.00987567	2.18484	1.12753	UP	Unknown acridine-like compound		Alkaloid metabolism	map00400	Phenylalanine, tyrosine and tryptophan biosynthesis
4.66_374.2020m/z	0.00121463	10.2926	3.36354	UP	Isoqunoline alkaloid	map00950	Isoquinoline alkaloid biosynthesis	map01063	Biosynthesis of alkaloids derived from shikimate pathway
							9
3.77_262.0927m/z	0.00207338	5.30002	2.406	UP	Hymexazol O-glucoside	map00010	Glycolysis / Gluconeogenesis	map02060	Phosphotransferase system
14.13_701.1870m/z	0.00187861	4.36623	2.12639	UP	Octaacetyl sucrose	map00010	Glycolysis / Gluconeogenesis	map02060	Phosphotransferase system
9.84_201.0556m/z	0.00050862	6.49714	2.69981	UP	D-mannopyranoside	map00051	Fructose and mannose metabolism	map00010	Glycolysis / Gluconeogenesis
9.29_341.1035m/z	0.000836186	123.398	6.94717	UP	3-Ketolactose	map00052	Galactose metabolism	map00010	Glycolysis / Gluconeogenesis
7.42_349.1261m/z	0.00982421	12.1598	3.60405	UP	Hinokitiol glucoside	map00500	Starch and sucrose metabolism	map01100	Metabolic pathways
10.66_401.1106m/z	0.00329654	8.13457	3.02407	UP	Myricoside	map00500	Starch and sucrose metabolism	map01100	Metabolic pathways
5.03_332.1344m/z	0.00632911	3.014	1.59168	UP	5'-O-β-D-Glucosylpyridoxine	map00500	Starch and sucrose metabolism	map01100	Metabolic pathways
2.04_192.0862m/z	0.00973741	5.8389	2.5457	UP	D-lyxo-6-Heptulosonic acid	map00500	Starch and sucrose metabolism	map01100	Metabolic pathways
							8
6.83_413.1216m/z	0.00385457	6.87321	2.78098	UP	Deoxyloganin	map00902	Monoterpenoid biosynthesis	map01062	Biosynthesis of terpenoids and steroids
11.03_413.1431m/z	0.00451279	22.3654	4.48319	UP	Loganin	map00902	Monoterpenoid biosynthesis	map01062	Biosynthesis of terpenoids and steroids
5.07_168.0565m/z	0.00137442	4.68309	2.22746	UP	Nivalenol	map00909	Sesquiterpenoid and triterpenoid biosynthesis
12.31_232.0972m/z	8.84286e-05	2.90432	1.5382	UP	Unknown diterpenoid	map00904	Diterpenoid biosynthesis	map00900	Terpenoid backbone biosynthesis
13.03_209.0774m/z	0.00296881	2.04755	1.0339	UP	Unknown diterpenoid	map00904	Diterpenoid biosynthesis	map00900	Terpenoid backbone biosynthesis
							5
5.03_189.0435m/z	0.00325568	2.42862	1.28014	UP	Chlorogenic acid	map00940	Phenylpropanoid biosynthesis	map00941	Flavonoid biosynthesis
3.43_115.0389m/z	0.00824956	4.00863	2.00311	UP	2H-Pyran-2-one	map01061	Biosynthesis of phenylpropanoids
7.42_371.1497m/z	0.00533625	2.6045	1.38101	UP	Fargesin	map01061	Biosynthesis of phenylpropanoids	map00940	Phenylpropanoid biosynthesis
6.83_413.1216m/z	0.00385457	6.87321	2.78098	UP	Polydatin	map01061	Biosynthesis of phenylpropanoids	map00940	Phenylpropanoid biosynthesis
4.66_395.1318m/z	0.00305047	2.23926	1.16302	UP	Syringin	map01061	Biosynthesis of phenylpropanoids	map00940	Phenylpropanoid biosynthesis
							5
9.71_560.3264m/z	0.000417352	4.33974	2.11761	UP	Auriculine	map07110	Benzoic acid family	map07015	Local analgesics
3.30_252.0737m/z	0.00261998	3.61964	1.85585	UP	2-Hydroxy-benzoic acid	map07110	Benzoic acid family	map07015	Local analgesics
12.86_469.1140m/z	0.000130399	3.10936	1.63662	UP	Gyrophoric acid	map07110	Benzoic acid family	map07015	Local analgesics
							3
4.26_374.1085m/z	0.00787734	4.00566	2.00204	UP	9H-Purin-6-amine	map00230	Purine metabolism	map00030	Pentose phosphate pathway
12.81_186.5891m/z	0.00157548	2.98613	1.57828	UP	Glycinamide	map00230	Purine metabolism	map01100	Metabolic pathways
4.66_153.0500m/z	0.000380501	2.43017	1.28106	UP	Inosine	map00230	Purine metabolism	map01100	Metabolic pathways
4.72_283.0747m/z	0.0031355	3.75752	1.90978	UP	Biotin l-Sulfoxide	map00780	Biotin metabolism	map00061	Fatty acid biosynthesis
1.14_189.1600m/z	0.00428387	3.7553	1.90893	UP	7,8-Diaminononanoate	map00780	Biotin metabolism	map01100	Metabolic pathways
13.52_401.2187m/z	0.00580477	16.6735	4.05949	UP	Heptylmalonate	map00061	Fatty acid biosynthesis	map00240	Pyrimidine metabolism
4.07_294.1306n	0.00200335	8.00974	3.00176	UP	3-Decenoic acid	map00061	Fatty acid biosynthesis	map00073	Cutin, suberine and wax biosynthesis
12.56_555.1501m/z	0.000145399	2.57059	1.3621	UP	Flavonol 3-O-D-xylosylglucoside	map00944	Flavone and flavonol biosynthesis	map00941	Flavonoid biosynthesis
9.84_424.1953n	0.00494678	2.47884	1.30967	UP	vexibinol	map00941	Flavonoid biosynthesis	map00940	Phenylpropanoid biosynthesis
14.76_565.3019m/z	0.00180337	4.94682	2.3065	UP	Unknown amino glycoside	map07021	Aminoglycosides	map00521	Streptomycin biosynthesis
7.77_228.1234m/z	0.00920245	3.00544	1.58758	UP	hexane-1-carboxylic acid	map01210	2-Oxocarboxylic acid metabolism	map00020	Citrate cycle (TCA cycle)
4.32_282.0410n	0.00371622	3.08893	1.62711	UP	Benzenamine	map00627	Aminobenzoate degradation	map01120	Microbial metabolism in diverse environments
12.31_509.1879m/z	0.00161896	16.1433	4.01286	UP	Pentitol	ecc00053	Ascorbate and aldarate metabolism	ecc01100	Metabolic pathways
4.01_180.1374m/z	0.00883268	4.78001	2.25701	UP	4-Hydroxymephentermine	map00363	Bisphenol degradation	map00361	Chlorocyclohexane and chlorobenzene degradation
18.76_112.9776m/z	0.00426426	4.34463	2.11923	UP	Hydroxysulfamate	map00930	Caprolactam degradation	map01120	Microbial metabolism in diverse environments
3.18_185.0081m/z	0.0036294	3.73591	1.90146	UP	2-Pyrone-4,6-dicarboxylate	map00710	Carbon fixation in photosynthetic organisms	map01200	Carbon metabolism
7.97_209.0810m/z	0.000172668	3.24992	1.7004	UP	2-amino-6-carboxamido-7,8-dihydropteridin-4-one	map00790	Folate biosynthesis	map01100	Metabolic pathways
13.99_146.5650m/z	0.00348755	2.49385	1.31837	UP	2-Benzofurancarboxylic acid	map01100	Metabolic pathways	map01120	Microbial metabolism in diverse environments
9.71_209.0811m/z	0.000557888	2.17106	1.1184	UP	Cyclohexaneacetic acid	map00261	Monobactam biosynthesis	map01100	Metabolic pathways
9.09_568.2121n	0.00702554	2.21648	1.14827	UP	Didansylcadaverine	map00626	Naphthalene degradation
9.29_201.0557m/z	0.00153776	28.6193	4.83892	UP	Phosphonic diamide	map00440	Phosphonate and phosphinate metabolism	map00010	Glycolysis / Gluconeogenesis
4.90_152.1070m/z	0.0052601	3.90563	1.96556	UP	PHENYLPROPANOLAMINE	map00623	Toluene degradation	map01100	Metabolic pathways
8.19_211.0968m/z	0.000151342	3.89283	1.96082	UP	2-(4-hydroxyethoxyphenyl)propionic acid	map00640	Propanoate metabolism	map00642	Ethylbenzene degradation
10.13_540.2093m/z	0.0025643	5.64497	2.49697	UP	Argininamide	N/A
5.42_243.0844m/z	0.00106071	5.63416	2.4942	UP	N/A	N/A
6.83_133.1213m/z	0.00903804	4.1982	2.06977	UP	N/A	N/A
10.18_110.9751m/z	0.00464478	3.04149	1.60478	UP	Phosphine	N/A
11.42_484.9344m/z	0.00427132	2.59288	1.37455	UP	Potassium 4-guaiacolsulfonate	N/A

## Sheet: Table S12 96hpi Down-regulated
MZ	pvalue	FC	logFC	change	putative ID	KEGG ID	Pathway1	KEGG ID	Pathway2
12.31_345.3007m/z	0.00718911	0.150438	-2.73276	DOWN	(1R,2R,5R)-2-(2-Hydroxy-2-propanyl)-5-methylcyclohexanol	map00061	Fatty acid biosynthesis	map00785	Lipoic acid metabolism
9.14_323.2220m/z	0.00533843	0.00153625	-9.34637	DOWN	fatty acid alcohol	map00061	Fatty acid biosynthesis	map00240	Pyrimidine metabolism
13.87_338.2696m/z	0.00866905	0.22944	-2.12381	DOWN	2-Amino-3-hydroxyoctadecanoic acid	map00061	Fatty acid biosynthesis	map01040	Biosynthesis of unsaturated fatty acids
10.89_497.1091m/z	0.000578233	1.85628	0.892412	DOWN	8-{4-Oxo-5-[(2E)-2-penten-1-yl]-2-cyclopenten-1-yl}octanoate	map00061	Fatty acid biosynthesis	map00785	Lipoic acid metabolism
5.25_314.1813m/z	0.00413576	1.87949	0.910339	DOWN	unknown fatty acid	map00061	Fatty acid biosynthesis	map00785	Lipoic acid metabolism
9.09_357.1347m/z	0.00398217	1.88352	0.913435	DOWN	unknown fatt acid derivative	map00061	Fatty acid biosynthesis	map00785	Lipoic acid metabolism
4.66_87.0802m/z	0.00156808	1.99312	0.99503	DOWN	(3E)-3-Penten-1-ol	map00061	Fatty acid biosynthesis	map00785	Lipoic acid metabolism
15.52_565.1609m/z	0.00369628	0.057051	-4.1316	DOWN	17-Acetoxyandrosta-2,4-dien-3-yl heptafluorobutanoate	map00061	Fatty acid biosynthesis	map00785	Lipoic acid metabolism
12.86_146.1058m/z	0.00500548	0.137472	-2.86279	DOWN	2,6-Diaminohexanoate	map00061	Fatty acid biosynthesis	map00785	Lipoic acid metabolism
12.36_237.1492m/z	0.00454848	0.420278	-1.25058	DOWN	12-hydroxy-9-dodecenoic acid	map00592	alpha-Linolenic acid metabolism	map01110	Biosynthesis of secondary metabolites
10.35_353.2323m/z	0.00156438	0.00780374	-7.00162	DOWN	(5Z,9α,11α,13E,15S,17Z)-9,11,15-Trihydroxyprosta-5,13,17-trien-1-oic acid	map00590	Arachidonic acid metabolism	map01100	Metabolic pathways
11.47_353.2321m/z	0.00987781	0.00976295	-6.67847	DOWN	9,10-Dihydroxy-11-(3-pentyl-2-oxiranyl)undecanoic acid	map00590	Arachidonic acid metabolism	map01100	Metabolic pathways
9.25_530.2973m/z	0.00148314	0.0807689	-3.63006	DOWN	(6Z)-7-(4-{4-[(4-Cyclohexylbutyl)carbamoyl]-1,3-oxazol-2-yl}phenyl)-7-(3-pyridinyl)-6-heptenoic acid	map00590	Arachidonic acid metabolism	map01100	Metabolic pathways
15.60_316.2853m/z	0.00959124	0.337033	-1.56904	DOWN	2-Amino-3-hydroxyoctadecanoic acid	map00073	Cutin, suberine and wax biosynthesis
14.28_323.1626m/z	0.00531203	0.160697	-2.63758	DOWN	Hexadecanedioate	map00073	Cutin, suberine and wax biosynthesis	map01100	Metabolic pathways
15.70_269.2266m/z	0.00488734	0.152844	-2.70987	DOWN	Anhydrovitamin A	map00100	Steroid biosynthesis	map01100	Metabolic pathways
15.36_605.4569m/z	0.00319106	0.139627	-2.84035	DOWN	unknown sterol compound	map00100	Steroid biosynthesis	map01100	Metabolic pathways
15.46_145.1010m/z	0.00357947	0.335071	-1.57746	DOWN	unknown sterol	map00100	Steroid biosynthesis	map01100	Metabolic pathways
7.52_352.1383n	0.00213024	0.421333	-1.24697	DOWN	Unknown sterol phosphate	map00100	Steroid biosynthesis	map01100	Metabolic pathways
13.82_273.2212m/z	0.00661636	0.55707	-0.84407	DOWN	unknown sterol	map00100	Steroid biosynthesis	map01100	Metabolic pathways
9.71_435.1656m/z	0.000222857	0.183999	-2.44223	DOWN	unknown sterol	map01062	Biosynthesis of terpenoids and steroids	map00010	Glycolysis / Gluconeogenesis
3.48_418.2074m/z	0.00137973	0.160946	-2.63535	DOWN	(4Z)-2-Amino-3-hydroxy-4-octadecen-1-yl dihydrogen phosphate	map00600	Sphingolipid metabolism	map01100	Metabolic pathways
13.92_348.2176m/z	0.0080355	0.0466837	-4.42094	DOWN	(9Z,12E)-12-Nitro-9,12-octadecadienoic acid	map00591	Linoleic acid metabolism	map01040	Biosynthesis of unsaturated fatty acids
13.03_289.2489m/z	6.71666e-05	0.125812	-2.99066	DOWN	(1E,3E)-1,3-Octadecadien-1-ol	map00591	Linoleic acid metabolism	map01040	Biosynthesis of unsaturated fatty acids
15.36_319.2273m/z	0.00478547	0.131986	-2.92154	DOWN	(9E,15E)-12-Hydroxy-9,15-octadecadienoic acid	map00591	Linoleic acid metabolism	map01040	Biosynthesis of unsaturated fatty acids
13.99_335.2167m/z	0.00391968	0.146301	-2.77299	DOWN	5(S),8(R)-DiHODE	map00591	Linoleic acid metabolism
14.73_321.2351m/z	0.00271974	0.150943	-2.72792	DOWN	(9E)-2-Hydroxy-9-octadecenoic acid	map00591	Linoleic acid metabolism	map00590	Arachidonic acid metabolism
							27
14.18_131.0492m/z	0.00731867	0.0155042	-6.0112	DOWN	3-Phenyl-2-propynal	map00010	Glycolysis / Gluconeogenesis	map00020	Citrate cycle (TCA cycle)
12.86_147.0444m/z	0.00497473	0.0347586	-4.84649	DOWN	isocourmarin		Phenylpropanoid biosynthesis	map00020	Citrate cycle (TCA cycle)
11.64_417.1549m/z	0.00368226	0.0568966	-4.13551	DOWN	1,3-Dihydroxy-2-propanyl 6-O-(cyclohexylacetyl)-β-D-galactopyranoside	map00010	Glycolysis / Gluconeogenesis	map00040	Pentose and glucuronate interconversions
6.67_356.1125n	0.000318974	0.217152	-2.20323	DOWN	1-O-feruloyl-β-D-glucose		Phenylpropanoid biosynthesis	map00030	Pentose phosphate pathway
6.51_225.0766m/z	0.00200807	0.271065	-1.88329	DOWN	Ethyl 1-thio-β-D-glucopyranoside	map00010	Glycolysis / Gluconeogenesis	map02060	Phosphotransferase system (PTS)
4.60_441.1500m/z	0.00691678	0.486924	-1.03823	DOWN	Polygonolide		Phenylpropanoid biosynthesis
11.23_515.1560m/z	0.00290475	0.0605534	-4.04565	DOWN	unknown sugar	map00230	Glycolysis / Gluconeogenesis	map01100	Metabolic pathways
6.07_325.1119m/z	0.00218812	0.587891	-0.766379	DOWN	unknown sugar	map00010	Glycolysis / Gluconeogenesis	map00020	Citrate cycle (TCA cycle)
13.58_295.0979m/z	4.45667e-05	0.0517499	-4.2723	DOWN		map00020	Citrate cycle (TCA cycle)	map00220	Arginine biosynthesis
6.02_222.0592n	0.00854628	0.500172	-0.999505	DOWN	2-Hydroxy-2-[3-(methylsulfanyl)propyl]succinic acid	map00020	Citrate cycle (TCA cycle)	map00190	Oxidative phosphorylation
4.66_320.0617n	0.00140943	1.95029	0.963687	DOWN	2-{[(3-Hydroxy-2-oxo-2,3-dihydro-1H-indol-3-yl)acetyl]amino}succinate	map00020	Citrate cycle (TCA cycle)	map00190	Oxidative phosphorylation
5.59_505.1817m/z	0.0011092	0.0318565	-4.97227	DOWN	Gentianose	map00500	Starch and sucrose metabolism	map02060	Phosphotransferase system (PTS)
							12
9.66_366.2047n	0.0090857	0.0221548	-5.49624	DOWN	unknown terpenoid	map01062	Biosynthesis of terpenoids and steroids	map00900	Terpenoid backbone biosynthesis
14.73_318.2193n	0.00445526	0.190068	-2.39542	DOWN	Unknown terpenoid	map01062	Biosynthesis of terpenoids and steroids	map00900	Terpenoid backbone biosynthesis
14.76_334.2156n	0.00905309	0.218748	-2.19266	DOWN	unknown terpenoid	map01062	Biosynthesis of terpenoids and steroids	map00900	Terpenoid backbone biosynthesis
9.43_225.1491m/z	0.00856878	1.37474	0.459161	DOWN	Unknown terpenoid	map01062	Biosynthesis of terpenoids and steroids	map00900	Terpenoid backbone biosynthesis
10.43_351.2166m/z	0.00281422	0.010427	-6.58353	DOWN	Andrographolide	map00904	Diterpenoid biosynthesis/diterpene lactone
15.46_339.1949m/z	0.00426311	0.14575	-2.77843	DOWN	phytocassane D	map00403	Diterpene phytoalexin	map00400	Phenylalanine, tyrosine and tryptophan biosynthesis
13.62_207.1013m/z	0.00378706	0.376162	-1.41057	DOWN	unknown terpene		Terpenoid biosynthesis	map00400	Phenylalanine, tyrosine and tryptophan biosynthesis
13.95_406.2090m/z	0.00927136	0.0545806	-4.19547	DOWN	Cauloside C	map00900	Terpenoid backbone biosynthesis	map00904	Diterpenoid biosynthesis
							8
14.99_179.1066m/z	0.00184512	0.156324	-2.67739	DOWN	4-Allyl-2-methoxy-3-methylphenol	map00940	Phenylpropanoid biosynthesis	map00130	Ubiquinone and other terpenoid-quinone biosynthesis	phenolics
7.26_433.1485m/z	0.0091753	0.189292	-2.40131	DOWN	Medicocarpin	map00940	Phenylpropanoid biosynthesis	map00942	Anthocyanin biosynthesis
14.08_133.0643m/z	0.00138682	0.254256	-1.97565	DOWN	Cinnamaldehyde	map00940	Phenylpropanoid biosynthesis	map01060	Biosynthesis of plant secondary metabolites
3.43_179.1077m/z	0.00338166	0.255268	-1.96991	DOWN	unknown phenol	map00940	Phenylpropanoid biosynthesis	map00130	Ubiquinone and other terpenoid-quinone biosynthesis
6.83_386.1267n	0.00195725	0.357943	-1.4822	DOWN	sinapoylglucose	map00940	Phenylpropanoid biosynthesis	map00942	Anthocyanin biosynthesis
12.31_424.2327n	0.00516091	1.80152	0.849211	DOWN	licoricidin	map00940	Phenylpropanoid biosynthesis	map00942	Anthocyanin biosynthesis
6.35_365.0653m/z	0.00425793	0.0171793	-5.86319	DOWN	1-O-(4-coumaroyl)-β-D-glucose	map00940	Phenylpropanoid biosynthesis	map01060	Biosynthesis of plant secondary metabolites
8.94_339.1080m/z	0.001205	0.218775	-2.19248	DOWN	1-Caffeoyl-4-deoxyquinic acid	map00940	Phenylpropanoid biosynthesis	map01060	Biosynthesis of plant secondary metabolites
							8
9.84_103.0392m/z	0.00382433	1.37474	0.459155	DOWN	Succinic semialdehyde	map00250	Alanine, aspartate and glutamate metabolism	map00350	Tyrosine metabolism
14.04_227.1075m/z	0.00549317	0.208498	-2.26189	DOWN	short peptide chain	map00330	Arginine and proline metabolism	map00020	Citrate cycle (TCA cycle)
12.22_455.2118m/z	0.00132293	0.035261	-4.82578	DOWN	Arginine	map00330	Arginine and proline metabolism	map00240	Pyrimidine metabolism
13.99_352.1807m/z	0.00453129	0.0400606	-4.64167	DOWN	Unknown amino acid-like compound	map00330	Arginine and proline metabolism	map00240	Pyrimidine metabolism
9.98_485.2761m/z	0.00658554	0.0117569	-6.41034	DOWN	4,4'-(2-Methyl-1,1-propanediyl)diphenol	map00350	Tyrosine metabolism	map00361	Chlorocyclohexane and chlorobenzene degradation
13.99_406.2953m/z	0.00246227	0.106788	-3.22718	DOWN	Butanoic acid	map00260	Glycine, serine and threonine metabolism	map00270	Cysteine and methionine metabolism
12.86_457.2286m/z	3.12557e-05	0.145049	-2.78539	DOWN	5-Oxo-L-prolyl-L-valine	map00280	Valine, leucine and isoleucine degradation	map00290	Valine, leucine and isoleucine biosynthesis
4.66_219.1110n	0.00292479	0.715062	-0.48386	DOWN	pantothenic acid	map00410	beta-Alanine metabolism	map00770	Pantothenate and CoA biosynthesis
							8
11.47_317.1016m/z	0.00916859	0.0244602	-5.35342	DOWN	Unknown quinoline aldaloid	map00403	Alkaloid metabolism	map00400	Phenylalanine, tyrosine and tryptophan biosynthesis
12.86_463.2687m/z	0.000830868	0.0853861	-3.54985	DOWN	Unknown alkaloid	map00403	Alkaloid metabolism	map00400	Phenylalanine, tyrosine and tryptophan biosynthesis
13.99_378.2638m/z	0.00927861	0.100971	-3.30799	DOWN	Unknown alkaloid	map00403	Alkaloid metabolism	map00400	Phenylalanine, tyrosine and tryptophan biosynthesis
13.82_346.2020m/z	0.00181903	0.111512	-3.16473	DOWN	Unknown cyclic alkaloid	map00403	Alkaloid metabolism	map00400	Phenylalanine, tyrosine and tryptophan biosynthesis
13.32_344.1887n	0.00446654	0.305962	-1.70858	DOWN	unknown alkaloid	map00403	Alkaloid metabolism	map00400	Phenylalanine, tyrosine and tryptophan biosynthesis
12.40_301.1327m/z	0.00189513	0.191842	-2.38201	DOWN	Unknown alkaloid	map00403	Alkaloid metabolism	map00400	Phenylalanine, tyrosine and tryptophan biosynthesis
4.60_130.0649m/z	0.000374937	0.167011	-2.58198	DOWN	Isoquinoline	map00950	Alkaloid metabolism	map00350	Tyrosine metabolism
							7
14.04_177.0759m/z	0.00638085	0.095384	-3.39011	DOWN	m-Nitro carbanilic acid	map00362	Benzoate degradation	map00621	Dioxin degradation
3.48_191.0811m/z	0.000960828	0.362438	-1.46419	DOWN		map07117	Benzodiazepine family
5.25_483.2298m/z	0.0053284	0.0142466	-6.13324	DOWN	N-[4-(Benzyloxy)phenyl]acetamide	map07110	Benzoic acid family	map07015	Local analgesics
5.59_207.1030m/z	0.00906297	0.122133	-3.03347	DOWN	4-(2,2-Dimethylpropanoyl)benzoic acid	map07110	Benzoic acid family
10.75_515.1549m/z	2.78914e-08	0.127084	-2.97615	DOWN	4-(Benzoylamino)-2-hydroxybenzoic acid	map07110	Benzoic acid family
8.14_227.0826m/z	0.000800547	0.392548	-1.34906	DOWN	4-(Phenylazo)benzoic acid	map07110	Benzoic acid family	map07015	Local analgesics
							6
14.13_285.0763m/z	0.00916245	0.0372328	-4.74728	DOWN	unknown flavonoid	map00941	Flavonoid biosynthesis	map00940	Phenylpropanoid biosynthesis
14.13_315.0870m/z	0.00542618	0.0441366	-4.50188	DOWN	5,7-dihydroxy-8,2'-dimethoxyflavone	map00941	Flavonoid biosynthesis	map00940	Phenylpropanoid biosynthesis
11.80_565.1597m/z	0.00618998	0.0753798	-3.72968	DOWN	unknown flavonoid	map00941	Flavonoid biosynthesis	map00940	Phenylpropanoid biosynthesis
9.43_183.1384m/z	0.00946067	1.37216	0.456445	DOWN	2-Ethyl-5-propyl-1,3-cyclohexanedione	map00627	Aminobenzoate degradation	map01120	Microbial metabolism in diverse environments
9.43_207.1394m/z	0.00877304	1.45044	0.53649	DOWN		map00627	Aminobenzoate degradation	map01120	Microbial metabolism in diverse environments
10.13_381.1186m/z	0.00991483	0.221942	-2.17175	DOWN	(-)-Sweroside	map07021	Aminoglycosides
5.36_515.2236m/z	0.00813789	0.0729155	-3.77763	DOWN	9-Fluoro-11,17-dihydroxy-16-methyl-3,20-dioxopregna-1,4-dien-21-yl pivalate	map00640	Propanoate metabolism	map00642	Ethylbenzene degradation
3.95_514.1920m/z	0.0036644	0.103917	-3.2665	DOWN	3-[4-(Carboxymethoxy)-3-{[4-(4-phenylbutoxy)benzoyl]amino}phenyl]propanoic acid	map00640	Propanoate metabolism	map00642	Ethylbenzene degradation
5.31_162.0749m/z	0.00688481	0.196471	-2.34761	DOWN	3,3'-Iminodipropanoic acid	map00640	Propanoate metabolism	map00642	Ethylbenzene degradation
1.85_472.2025m/z	0.00101627	0.0029879	-8.38665	DOWN	N-Acetyl-9-{(3ξ)-5-O-acetyl-2-deoxy-3-O-[dimethyl(2-methyl-2-propanyl)silyl]-β-L-glycero-pentofuranosyl}-9H-purin-6-amine	map00564	Glycerophospholipid metabolism	map01110	Biosynthesis of secondary metabolites
7.92_160.0723m/z	0.00352274	0.0465239	-4.42588	DOWN	Choline hydroxide	map00564	Glycerophospholipid metabolism	map04010	MAPK signaling pathway
13.99_332.1995n	0.000402282	0.119344	-3.06681	DOWN	Gibberellin A53 aldehyde		Phytohormone biosynthesis
5.42_331.1555m/z	0.00972919	0.147864	-2.75765	DOWN	gibberellin A7		Phytorormone biosynthesis
12.26_347.1862m/z	0.00570046	0.0594356	-4.07253	DOWN	lys-ala-glu		Small peptide synthesis	map00240	Pyrimidine metabolism
10.75_640.2911m/z	0.00993137	0.0175851	-5.8295	DOWN	small amino acid chain	map00270	Small peptide synthesis	map00250	Alanine, aspartate and glutamate metabolism
15.46_215.1429m/z	0.00849351	0.210186	-2.25026	DOWN	2,3,4-Triallylphenol	map00363	Bisphenol degradation	map00361	Chlorocyclohexane and chlorobenzene degradation
7.47_477.1397m/z	0.00756714	0.24151	-2.04984	DOWN	4-(4-Methylphenyl)-4-oxo-2-(sulfanylmethyl)butanoic acid	map00650	Butanoate metabolism	map01100	Metabolic pathways
5.03_59.0489m/z	0.005185	1.49805	0.583089	DOWN	Cyclopropanol	map00650	Butanoate metabolism	map01100	Metabolic pathways
15.46_217.1588m/z	0.00111796	0.130526	-2.9376	DOWN	methylcyclohexanone	map00930	Caprolactam degradation	map01120	Microbial metabolism in diverse environments
15.46_159.1166m/z	0.00737086	0.220142	-2.1835	DOWN	1-Cyclohexen-1-ylbenzene	map00361	Chlorocyclohexane and chlorobenzene degradation	map00020	Citrate cycle (TCA cycle)
15.46_177.1266m/z	0.00325378	0.14699	-2.76621	DOWN	p-Butylacetophenone	map00642	Ethylbenzene degradation	map01120	Microbial metabolism in diverse environments
13.03_396.2239m/z	0.00477186	1.41789	0.503751	DOWN	Tripeptide	map00440	Phosphonate and phosphinate metabolism	map01110	Biosynthesis of secondary metabolites
2.89_176.0931m/z	5.19218e-05	0.322577	-1.63228	DOWN	(2E)-4-{3-[(1E)-1-Hepten-1-yl]-5-hydroxy-4-(hydroxymethyl)-2-oxo-7-oxabicyclo[4.1.0]hept-3-en-1-yl}-2-methyl-2-butenoic acid		Butanoic acid metabolism
15.46_123.1165m/z	0.00919038	0.208243	-2.26366	DOWN	1-Octen-3-yne	map00333	Prodigiosin biosynthesis	map01100	Metabolic pathways
13.42_792.3544m/z	0.00519988	0.0954965	-3.38841	DOWN	Carbamic acid	map00240	Pyrimidine metabolism	map00910	Nitrogen metabolism
14.55_287.2368m/z	0.0046429	0.192193	-2.37937	DOWN	Vitamin A	map00830	Retinol metabolism	map01100	Metabolic pathways
14.46_655.3978m/z	0.000150063	0.0709891	-3.81626	DOWN	(2Z,6Z,10Z,14Z,18E,22E)-3,7,11,15,19,23,27-Heptamethyl-2,6,10,14,18,22,26-octacosaheptaen-1-yl trihydrogen diphosphate	map00740	Riboflavin metabolism
9.32_515.2850m/z	0.00409165	0.163932	-2.60883	DOWN	unknown	map00121	Secondary bile acid biosynthesis	map04976	Bile secretion
14.04_206.5940m/z	0.000672829	0.132055	-2.92079	DOWN	Lanosulin	map00404	Staurosporine biosynthesis	map01100	Metabolic pathways
13.99_214.5806m/z	0.0028669	0.0814206	-3.61846	DOWN	Vicianin	map00521	Streptomycin biosynthesis
3.48_115.0533m/z	0.000583839	0.262049	-1.93209	DOWN	3-Methylene-1,4-cyclohexadiene	map00130	Ubiquinone and other terpenoid-quinone biosynthesis	map01100	Metabolic pathways
15.46_249.1849m/z	0.00069586	0.207737	-2.26717	DOWN	4,4-Dimethyl-2-cyclohexen-1-one	map01100	Metabolic pathways
15.42_229.1938m/z	0.00566505	0.147709	-2.75917	DOWN	Unknown polycyclic hydrocarbon		0
12.86_119.0492m/z	0.00417863	0.0527782	-4.24391	DOWN	2-Benzofuran	N/A
12.26_613.2628m/z	0.00174348	0.19892	-2.32974	DOWN	1,2,3-Butanetriol	N/A
11.80_613.2270m/z	0.00184175	0.0515843	-4.27693	DOWN	unknow 2-ring compound	N/A
9.84_307.1028m/z	0.000278903	1.72872	0.789703	DOWN	7-methylinosine	N/A
3.23_86.0598m/z	0.00361845	0.733019	-0.448078	DOWN	3,6-Dihydro-2H-1,3-oxazine	N/A
1.89_84.0802m/z	0.000289966	0.178081	-2.48939	DOWN	Pyrrolidine	N/A
11.80_691.3321m/z	0.00173789	0.0135217	-6.20858	DOWN	8,9,10-Trimethoxy-1-methyllycorenan-7-one	N/A
13.99_564.8240m/z	0.00442485	0.0120655	-6.37296	DOWN	unknown	N/A
5.59_95.0757n	0.00672246	0.0776198	-3.68743	DOWN	unknown	N/A
12.05_613.2251m/z	0.000545724	0.0777609	-3.68481	DOWN	unknown	N/A
13.99_371.1616m/z	0.000184651	0.0825927	-3.59784	DOWN	2-Hydroxy-2-(4-methyl-2-oxocyclohexyl)propyl hexopyranoside	N/A
14.99_193.1223m/z	0.00154501	0.0827051	-3.59588	DOWN	Senkyunolide A	N/A
3.59_355.1500m/z	0.00721607	0.375151	-1.41446	DOWN	Gibberellin 20/A4
18.06_271.2426m/z	0.000649536	0.104067	-3.26441	DOWN	1,E-11,Z-13-Octadecatriene	N/A
12.81_363.2748m/z	0.000871283	0.119544	-3.06439	DOWN	(4-Isocyano-2,2,6,6-tetramethyl-1-piperidinyl)oxidanyl	N/A
4.90_126.0913m/z	0.00166393	0.135416	-2.88453	DOWN	unknown	N/A
15.46_243.1750m/z	0.00522578	0.14014	-2.83506	DOWN	Cicutol	N/A
15.46_317.2477m/z	0.00210159	0.141433	-2.82181	DOWN	unknown sterol compound	N/A
15.57_79.0540m/z	0.000310929	0.14176	-2.81848	DOWN	Fulvene	N/A
15.46_267.2109m/z	0.00508899	0.151463	-2.72297	DOWN	1-Pentadecanethiol	N/A
14.76_668.4020n	0.00921206	0.165894	-2.59167	DOWN	Surgumycin	N/A
3.82_88.1118m/z	0.0023677	0.17918	-2.48052	DOWN	Leucamine	N/A
14.99_175.0887m/z	0.00730044	0.182294	-2.45566	DOWN	3-Pyridinemethanamine	N/A
12.70_425.2018m/z	0.00795484	0.183622	-2.44519	DOWN	unknown	N/A
15.46_201.1636m/z	0.00821055	0.18369	-2.44466	DOWN	Dehydro-α-curcumene	N/A
10.89_483.2594m/z	0.000689101	0.197211	-2.34219	DOWN	Diethyl methyl(4-methylphenyl)phosphoramidoite	N/A
15.46_161.0961m/z	0.00321539	0.200399	-2.31905	DOWN	1-Methyl-3,4-dihydro-2(1H)-naphthalenone	N/A
16.29_269.1867m/z	0.00695201	0.208434	-2.26234	DOWN	Acetylcedrene	N/A
14.46_316.2042n	0.00801337	0.219414	-2.18827	DOWN	Anvene	N/A
4.78_105.0692m/z	0.00491552	0.227283	-2.13744	DOWN	(1Z,5Z)-1,5-Cyclooctadien-3-yne	N/A
14.76_215.1792m/z	0.00754364	0.237519	-2.07389	DOWN	1-Nonyl-1,3-cyclopentadiene	N/A
15.46_163.1116m/z	0.00671045	0.238748	-2.06644	DOWN	Nonadienol	N/A
15.46_173.1324m/z	0.0037759	0.240745	-2.05442	DOWN	(2Z,4Z,6E)-2,4,6-Undecatriene	N/A
4.26_77.0382m/z	0.00508372	0.241767	-2.04831	DOWN	1-Hexene-3,5-diyne	N/A
10.75_367.1035m/z	0.00830083	0.241775	-2.04826	DOWN	5-Oxoprolylglutaminylalanine	N/A
15.03_231.1389m/z	0.00385104	0.309196	-1.69341	DOWN		N/A
13.95_77.0382m/z	0.00331213	0.422364	-1.24344	DOWN	1-Hexene-3,5-diyne	N/A
13.52_149.1323m/z	0.000479029	0.465584	-1.10289	DOWN	isobutyltoluene	N/A
13.28_109.1010m/z	0.0098991	0.517062	-0.95159	DOWN	(4E,6E)-1,4,6-Octatriene	N/A
15.60_242.2845m/z	0.00580871	0.584644	-0.774369	DOWN	Hexadecylamine	N/A
10.84_515.2497m/z	0.00876151	0.600778	-0.735095	DOWN	Unknown	N/A
6.40_118.0648m/z	0.00685417	0.701704	-0.511066	DOWN	Unknown	N/A
11.58_921.5409m/z	0.00779996	0.722307	-0.469316	DOWN	Spiramycin III	N/A
7.42_141.0547m/z	0.00424816	1.33585	0.417754	DOWN	4-hydroxy-3,6-dimethyl-2H-pyran-2-one	N/A
4.66_105.0907m/z	0.00755727	1.69587	0.762024	DOWN	1,1-Pentanediol	N/A
7.97_298.1864m/z	0.00950183	1.78761	0.838035	DOWN	3-(4-Amino-1H-benzimidazol-1-yl)-2-nonanol	N/A
9.20_531.2800m/z	3.41297e-05	0.0739783	-3.75675	DOWN	1,2,3,4,6-Penta-O-isobutyryl-β-D-glucopyranose	N/A
