# Supplementary material for: Transcriptomic and Metabolomic Analyses of the Piz-t-Mediated Resistance in Rice against Magnaporthe oryzae
Source: Plants (Basel). 2024 Dec 4;13(23):3408. doi: 10.3390/plants13233408 (PMC11644127; doi:10.3390/plants13233408)
Supplement: Supplementary file 1 [file plants-13-03408-s001.zip › Final Suppl Files/Table S4 Overlap genes in KEGG enrichment.xlsx]

## Sheet: Sheet1
Overlap genes in both 96 hpi and 120hpi on KEGG enrichment pathways
Metabolomic pathways
Os04t0223500-01	Metabolism of other amino acids	LOC_Os04g14690.1
Os02t0833900-01	Biosynthesis of other secondary metabolites	LOC_Os02g58720.2
Os11t0439600-01	Purine metabolism	LOC_Os11g25260.1
Os03t0703100-01	Starch and sucrose metabolism	LOC_Os03g49610.1
Os01t0927000-01	Amino acid metabolism	LOC_Os01g70220.1
Os02t0714200-01	Glycolysis / Gluconeogenesis	LOC_Os02g48360.1
Os05t0502200-01	Glycerolipid metabolism	LOC_Os05g42270.1
Os06t0257450-01	pyrimidine glutathione metabolism	LOC_Os06g14620.1
Os03t0320900-01	Purine metabolism	LOC_Os03g20460.1
Os10t0422200-01	Cysteine and methionine metabolism	LOC_Os10g28630.1
Os09t0277800-01	Fatty acid biosynthesis	LOC_Os09g10600.1
Os12t0120400-01	Purine metabolism	LOC_Os12g02750.4
Os01t0102000-01	Glycerophospholipid metabolism	LOC_Os01g01190.1
Os04t0376400-01	Amino sugar and nucleotide sugar metabolism	LOC_Os04g30770.1
Os11t0169800-01	Fatty acid biosynthesis	LOC_Os11g06880.1
Phenylpropanoid pathways
Os02t0833900-01	Phenylpropanoid biosynthesis	LOC_Os02g58720.2
Os02t0626400-01	Phenylpropanoid biosynthesis	LOC_Os02g41650.3
Os05t0320700-02	Phenylpropanoid biosynthesis	LOC_Os05g25640.1
Os07t0677500-00	Phenylpropanoid biosynthesis	LOC_Os07g48050.1
Os04t0229100-01	Phenylpropanoid biosynthesis	LOC_Os04g15920.1
Os03t0368900-01	Phenylpropanoid biosynthesis	LOC_Os03g25330.1
Os09t0127300-01	Phenylpropanoid biosynthesis	LOC_Os09g04050.1
Os05t0162000-01	Phenylpropanoid biosynthesis	LOC_Os05g06970.1
Os02t0240100-01	Phenylpropanoid biosynthesis	LOC_Os02g14430.1
Os02t0697400-01	Phenylpropanoid biosynthesis	LOC_Os02g46970.1
Os02t0240300-01	Phenylpropanoid biosynthesis	LOC_Os02g14440.1
Os08t0270400-00	Phenylpropanoid biosynthesis	LOC_Os08g16910.1
Amino sugar and nucleotide sugar metabolism
Os09t0480400-01	Amino sugar and nucleotide sugar metabolism	LOC_Os09g30280
Os04t0376400-01	Amino sugar and nucleotide sugar metabolism	LOC_Os04g30770.1
Os02t0605900-01	Amino sugar and nucleotide sugar metabolism	LOC_Os02g39330.1
Os05t0580000-01	Amino sugar and nucleotide sugar metabolism	LOC_Os05g50380.1
Os06t0356800-01	Amino sugar and nucleotide sugar metabolism	LOC_Os06g25010.1
Os07t0632000-01	Amino sugar and nucleotide sugar metabolism	LOC_Os07g43820.1
Os11t0600900-01	Amino sugar and nucleotide sugar metabolism	LOC_Os11g38810.1
Os10t0542900-01	Amino sugar and nucleotide sugar metabolism	LOC_Os10g39680.1
Os05t0248200-01	Amino sugar and nucleotide sugar metabolism	LOC_Os05g15920.1
