# Supplementary material for: Transcriptomic and Metabolomic Analyses of the Piz-t-Mediated Resistance in Rice against Magnaporthe oryzae
Source: Plants (Basel). 2024 Dec 4;13(23):3408. doi: 10.3390/plants13233408 (PMC11644127; doi:10.3390/plants13233408)
Supplement: Supplementary file 1 [file plants-13-03408-s001.zip › Final Suppl Files/Table S1 All_DEG_15517_DEGs at all timepoints.xlsx]

## Sheet: TableS1-1 All DEGs 15517
Gene_ID	NPB_0dpi_rep1	NPB_0dpi_rep2	NPB_0dpi_rep3	NPB_24dpi_rep1	NPB_24dpi_rep2	NPB_24dpi_rep3	NPB_48dpi_rep1	NPB_48dpi_rep2	NPB_48dpi_rep3	NPB_96dpi_rep1	NPB_96dpi_rep2	NPB_96dpi_rep3	NPB_120dpi_rep1	NPB_120dpi_rep2	NPB_120dpi_rep3	NPB_Pizt_0dpi_rep1	NPB_Pizt_0dpi_rep2	NPB_Pizt_0dpi_rep3	NPB_Pizt_24dpi_rep1	NPB_Pizt_24dpi_rep2	NPB_Pizt_24dpi_rep3	NPB_Pizt_48dpi_rep1	NPB_Pizt_48dpi_rep2	NPB_Pizt_48dpi_rep3	NPB_Pizt_96dpi_rep1	NPB_Pizt_96dpi_rep2	NPB_Pizt_96dpi_rep3	NPB_Pizt_120dpi_rep1	NPB_Pizt_120dpi_rep2	NPB_Pizt_120dpi_rep3	NPB_0dpi_mean	NPB_24dpi_mean	NPB_48dpi_mean	NPB_96dpi_mean	NPB_120dpi_mean	NPB_Pizt_0dpi_mean	NPB_Pizt_24dpi_mean	NPB_Pizt_48dpi_mean	NPB_Pizt_96dpi_mean	NPB_Pizt_120dpi_mean	gene_symbol	Description	GO_id	GO_term	pathway	pathway_description	heatmap_cluster	group
ChrSy.fgenesh.gene.21	0.199738	0.0526191	0.0314849	0.216126	0.49043	0.281019	0.314839	0.0980567	0.0108506	0.53233	0.403379	0.891854	0.117649	0.0872811	0.162404	0.106792	0.116626	0.0531468	0.139567	0	0.208323	0.362821	0.226519	0.0320616	0.2725	0.75942	0.680032	0.428578	0.151908	0.150018	0.0946141	0.329192	0.141249	0.609187	0.122445	0.0921882	0.115963	0.207134	0.570651	0.243501	At2g04300;	T23O15.8	expressed	protein	"GO:0005623,GO:0006464,GO:0006950,GO:0008152,GO:0009607,GO:0009987,GO:0016301"	cell|protein	4	common
ChrSy.fgenesh.gene.42	0.0349354	0.0699457	0.034877	0.269337	0.0995989	0.0718374	0.072157	0.0633623	0.297485	0.229976	0.235495	0.118919	0.0799716	0.0906417	0.125931	0.150829	0.140936	0.0441545	0.356777	0.206309	0.327932	0.221642	0.34054	0.0976683	0.235449	0.265173	0.120404	0.320457	0.27044	0.42732	0.046586	0.146924	0.144335	0.194797	0.0988481	0.111973	0.297006	0.21995	0.207009	0.339406	RPP13L3;	At3g46730;	T6H20.240	expressed	protein	"GO:0000166,GO:0005515,GO:0005886,GO:0006950,GO:0008219"	3	common
ChrSy.fgenesh.gene.47	1.44339	0.912594	0.227523	8.82426	2.59897	2.88993	3.60887	5.19639	3.99896	7.38592	7.95711	3.8192	2.55054	10.0128	7.82401	3.78143	1.91543	1.61306	16.525	15.9164	16.4013	10.3333	6.46974	6.48732	4.96238	4.05626	2.6585	4.02621	5.25351	4.18149	0.86117	4.77105	4.26807	6.38741	6.79579	2.43664	16.2809	7.76347	3.89238	4.48707	expressed	protein	NA	NA	NA	NA	1	common
ChrSy.fgenesh.gene.86	1.42105	2.01531	2.44327	0.608649	1.02306	0.608769	0.856069	1.14549	1.426	1.63905	0.859664	1.73643	0.92368	1.39286	1.46355	1.24308	1.75168	1.87587	0.0806245	0.324326	0.247021	1.48256	1.4581	2.3275	1.75992	1.28113	1.08836	1.44834	2.07788	2.29344	1.95988	0.746827	1.14252	1.41171	1.26003	1.62354	0.217324	1.75606	1.37647	1.93989	expressed	protein	"GO:0003824,GO:0009058,GO:0009536,GO:0009987"	catalytic	activity|biosynthetic	process|plastid|cellular	5	common
LOC_Os01g01019	1.71484	1.1373	1.62637	5.59676	7.95561	6.43535	2.8778	3.15464	3.7391	2.49652	3.06772	4.15343	2.55157	3.40367	3.84133	1.61137	1.68626	1.2354	2.56124	3.72054	5.7457	4.78699	4.37689	2.76753	3.42273	1.95244	1.86397	3.47371	2.52222	3.49591	1.49284	6.66257	3.25718	3.23922	3.26552	1.51101	4.00916	3.97714	2.41305	3.16395	CYP72A14;	At3g14680;	MIE1.18	expressed	protein	NA	1	common
LOC_Os01g01160	20.235	24.3169	20.9534	12.3709	5.19273	5.44608	21.7897	20.7648	18.5066	20.2461	19.261	11.4208	28.7269	26.6586	25.588	16.9083	18.4856	24.7176	11.3623	6.8287	7.53573	17.7281	18.0564	23.8381	13.1675	17.8668	14.8304	16.6705	19.4215	22.7041	21.8351	7.66989	20.3537	16.976	26.9911	20.0372	8.57557	19.8742	15.2882	19.5987	"dnaJ	{ECO:0000255|HAMAP-Rule:MF_01152};	CPn_0032,	CP_0744,	CpB0036"	"heat	5	common
LOC_Os01g01170	0.962588	1.77182	0.898978	0.340468	0.128764	0.191551	0.748235	0.793808	0.438013	1.11113	2.09312	1.08407	2.27456	2.29876	2.53707	1.28276	0.970813	1.33957	0.528515	0.446469	0.518173	0.745969	0.647836	0.789176	0.579521	1.44123	0.636615	0.559107	0.972171	0.633016	1.21113	0.220261	0.660019	1.42944	2.37013	1.19772	0.497719	0.72766	0.885789	0.721431	expressed	protein	"GO:0003674,GO:0008150,GO:0009536"	molecular_function|biological_process|plastid	NA	NA	2	common
LOC_Os01g01190	4.79538	3.58421	1.49685	1.51468	3.7654	5.01008	5.2593	6.30952	5.79008	1.42685	0.951722	3.26262	0.144653	0.12073	0.106497	3.1119	3.67615	4.78332	1.84802	0.982348	1.53684	8.27911	12.3474	4.23116	7.86693	5.80539	3.1663	3.49105	1.72101	2.60867	3.29215	3.43006	5.7863	1.8804	0.12396	3.85712	1.45574	8.2859	5.61287	2.60691	NPC3;	At3g03520;	T21P5.6	"phosphoesterase	family	protein,	3	common
LOC_Os01g01280	47.6457	38.7413	52.0314	32.2868	30.8053	24.2908	39.2946	41.3133	41.7137	20.6343	17.5126	20.2459	16.0979	19.7136	19.2995	57.2283	46.1848	49.3507	32.0563	28.7977	28.6693	71.6871	45.5519	63.8618	20.3082	22.9196	26.7675	35.9486	37.7679	37.9809	46.1395	29.1276	40.7739	19.4643	18.3704	50.9213	29.8411	60.3669	23.3318	37.2325	At4g24930;	F13M23.70	expressed	protein	"GO:0003674,GO:0008150,GO:0009536,GO:0009579"	molecular_function|biological_process|plastid|thylakoid	5	common
LOC_Os01g01290	0.077628	0.357472	0.139497	0.0159594	0	0.0319252	0.112235	0.176998	0.0160249	0.0157236	0.0483028	0.0975664	0	0.0644512	0.0799497	0.205032	0.234874	0.188378	0	0.0637813	0	0.267919	0.238956	0.0947011	0.0321956	0.097527	0.148178	0.253181	0.080124	0.0949523	0.191532	0.0159615	0.101753	0.0538643	0.0481336	0.209428	0.0212604	0.200525	0.0926334	0.142752	"NFYC6	{ECO:0000305};	Synonyms=HAP5D	{ECO:0000303|PubMed:18193457};	Os08g0496500	{ECO:0000312|EMBL:BAF24050.1},	5	common
LOC_Os01g01302	100.898	100.085	117.1	34.895	43.4757	42.5576	59.7463	67.1776	71.9112	53.6978	45.1823	63.7484	43.0061	51.2284	51.6563	102.306	93.0061	110.859	20.9544	19.6769	20.2442	88.6204	69.4914	75.3572	51.7662	54.8103	61.3064	78.6832	65.1105	77.1775	106.028	40.3094	66.2784	54.2095	48.6302	102.057	20.2918	77.823	55.961	73.6571	SK1;	At2g21940;	F7D8.26	"shikimate	kinase,	putative,	5	common
LOC_Os01g01340	1839.84	2480.19	2019.87	2567.92	1727.99	1603.42	1568.49	1587.49	1628.67	1136.18	886.136	937.768	1338.95	1290.18	1173.68	1916.59	1995.43	2190.05	2082.71	1797.47	1711.79	1215.11	1528.31	1598.97	795.896	965.299	947.684	1327.41	1585.46	1603.02	2113.3	1966.44	1594.88	986.694	1267.61	2034.02	1863.99	1447.46	902.96	1505.3	"LIR1;	Os01g0102900,	LOC_Os01g01340;	OsJ_00023	{ECO:0000312|EMBL:EAZ10195.1},	P0436E04.2,	5	common
LOC_Os01g01350	5.04951	4.70154	4.84187	9.65547	10.0242	11.4563	10.0174	9.43267	8.41189	5.40923	4.48854	4.75823	4.35657	4.49184	3.24045	5.14513	4.55089	4.06587	6.45775	6.24214	8.27599	10.0489	10.3938	8.31641	7.06569	8.85381	8.31698	8.5097	9.04552	10.779	4.86431	10.3787	9.28731	4.88533	4.02962	4.5873	6.99196	9.58638	8.07883	9.44474	Chmp5;	Synonyms=Snf7dc2	"SNF7	domain	containing	protein,	1	common
LOC_Os01g01430	0.0339057	0.101826	0.0507735	0.278825	0.123026	0.15687	0.0175076	0.0702797	0	0.824113	0.31646	0.319607	1.65578	1.93534	2.19995	0.137772	0.0170977	0.068565	0.0173131	0.417868	1.02553	0.0860436	0.0173949	0.0172345	0.0175777	0	0	0.0172785	0	0	0.0621685	0.18624	0.0292624	0.486727	1.93036	0.0744784	0.486903	0.0402243	0.00585922	0.00575949	"ONAC010;	Os07g0566500,	LOC_Os07g37920;	OJ1092_A07.104,	OJ1773_H01.126,	OsJ_24777"	2	common
LOC_Os01g01450	154.442	131.695	136.936	59.6687	69.6687	67.2867	96.606	95.5268	95.2121	81.533	78.2526	81.9384	85.557	66.2495	69.4095	124.774	125.306	149.589	46.3714	55.1118	61.4503	101.477	95.7872	113.849	103.117	100.271	99.0907	92.6629	90.8832	92.6723	141.024	65.5414	95.7816	80.5746	73.7387	133.223	54.3112	103.704	100.826	92.0728	EULS3	{ECO:0000303|PubMed:21945438};	At2g39050	{ECO:0000312|Araport:AT2G39050}	"stress	responsive	5	common
LOC_Os01g01510	4.45565	4.19299	4.12434	4.27612	4.22356	4.09058	7.95153	9.16644	8.85319	6.92813	6.41169	5.9758	8.37707	7.71355	6.47557	4.62319	4.29165	4.98752	4.01441	3.59621	3.31371	8.67776	10.1226	9.7674	8.68574	9.13988	8.71142	9.41308	9.19783	9.50156	4.25766	4.19675	8.65705	6.43854	7.52206	4.63412	3.64145	9.52259	8.84568	9.37082	Sas10	{ECO:0000312|EMBL:AAG22407.2};	CG4202	"sas10/Utp3	family	protein,	3	common
LOC_Os01g01520	14.5916	12.5284	12.3006	43.7314	61.5279	64.8914	14.5401	12.4827	12.1315	19.3904	12.6342	18.8788	12.5073	11.1349	12.0481	12.0524	13.5993	11.7162	30.3546	32.5172	43.9236	12.9287	15.4124	7.5296	19.4644	18.7117	16.4573	10.4413	11.7314	10.2166	13.1402	56.7169	13.0514	16.9678	11.8968	12.456	35.5985	11.9569	18.2112	10.7965	CHAT;	At3g03480;	T21P5.10	"transferase	family	protein,	1	common
LOC_Os01g01570	8.54816	7.7884	7.91546	10.5317	10.5701	13.0048	19.4213	18.8998	18.7713	14.4035	13.9141	13.6632	12.0117	12.8315	11.7512	10.3071	10.9327	8.78094	7.5152	9.2373	10.6728	24.0823	21.8386	17.733	18.5999	17.9379	17.7226	16.6418	15.7791	15.5828	8.08401	11.3689	19.0308	13.9936	12.1981	10.0069	9.14177	21.2179	18.0868	16.0012	"KIN7A	{ECO:0000305};	Synonyms=DBS1	{ECO:0000303|PubMed:16183700},	NACK	{ECO:0000303|PubMed:16183700};	3	common
LOC_Os01g01580	0.488742	0.209686	0.522776	0.287085	1.3029	0.215357	1.26184	1.12161	0.684623	0.388908	0.362039	0.548458	0.532759	0.398535	0.431451	1.27668	0.774587	0.811856	1.56868	1.57757	2.58515	3.43739	3.15219	1.95196	1.84604	1.46197	1.55487	2.34832	1.58544	1.70804	0.407068	0.60178	1.02269	0.433135	0.454248	0.954376	1.91047	2.84718	1.62096	1.8806	expressed	protein	NA	NA	NA	NA	3	common
LOC_Os01g01600	0.0142105	0.0142257	0.0283734	0.160683	0.250446	0.204547	0.0587018	0.0147277	0	0.0575667	0.0147371	0.044651	0.0289152	0.0589918	0.0146355	0.0577429	0.0716596	0	0.0725621	0	0.0148213	0.14425	0.174972	0.0144466	0.162076	0.282675	0.271252	0.0289668	0.0586696	0.0144849	0.0189365	0.205225	0.0244765	0.0389849	0.0341808	0.0431342	0.0291278	0.111223	0.238668	0.0340404	BHLH110;	Synonyms=EN59;	At1g27660;	T22C5.11	"ethylene-responsive	protein	4	common
LOC_Os01g01610	5.59931	4.59404	5.5035	1.83947	1.76539	3.82805	3.5172	3.05112	3.06843	2.77689	3.083	2.29745	3.2888	2.84563	2.97256	5.36553	6.4331	3.93972	0.825318	2.75677	2.37813	2.8712	3.40572	3.05155	2.72328	2.96131	2.99951	2.79459	3.66422	4.0305	5.23228	2.47764	3.21225	2.71911	3.03567	5.24612	1.98674	3.10949	2.8947	3.49644	RP484	"IscA-like	iron-sulfur	assembly	protein,	mitochondrial	5	common
LOC_Os01g01620	33.3465	35.0506	31.8967	15.943	9.57267	10.5588	23.4753	23.8234	23.7569	26.6707	26.5167	23.8869	23.6767	22.3135	23.2876	37.4898	38.6437	39.1215	17.6025	13.5851	12.6842	28.1345	28.6391	28.3293	28.7221	25.7793	24.5037	25.1574	23.5553	23.6295	33.4313	12.0248	23.6852	25.6914	23.0926	38.4183	14.6239	28.3676	26.335	24.1141	"ADK2;	At5g03300;	F12E4.30,	MOK16.21"	"kinase,	pfkB	5	common
LOC_Os01g01660	121.43	53.3565	53.4899	18.3932	26.0613	30.435	44.8945	42.5237	69.97	54.2019	56.8728	72.6364	7.16771	52.5733	32.5279	33.6291	38.7366	34.4437	6.66344	6.18731	14.8213	39.8413	34.4399	10.8654	53.23	53.9786	44.1687	34.393	20.9269	21.6865	76.092	24.9632	52.4627	61.237	30.7563	35.6031	9.22401	28.3822	50.4591	25.6688	IRL	"isoflavone	reductase,	putative,	expressed"	"GO:0003824,GO:0005488,GO:0005886,GO:0006950,GO:0008150,GO:0008152"	5	common
LOC_Os01g01670	5.72963	6.14932	5.64832	8.32685	7.41097	7.57137	12.2608	12.956	13.3109	7.96732	6.44488	7.88225	7.32769	7.73582	6.15997	6.65975	5.99597	8.22685	3.90702	4.70393	5.32023	12.4162	13.8959	13.9868	11.1925	12.9939	10.533	15.5603	13.0513	13.731	5.84242	7.76973	12.8426	7.43149	7.07449	6.96085	4.64373	13.433	11.5731	14.1142	expressed	protein	"GO:0003674,GO:0005575,GO:0008150"	molecular_function|cellular_component|biological_process	NA	NA	3	common
LOC_Os01g01710	99.5234	114.105	103.123	30.7449	33.4755	29.9015	53.5568	54.773	56.1535	87.2271	93.0865	80.9739	143.817	133.47	161.23	99.3667	99.2225	116.514	26.3033	23.8953	24.6519	59.3637	56.0568	72.3843	44.009	53.0881	50.1758	56.4684	50.0263	58.358	105.584	31.374	54.8278	87.0958	146.172	105.034	24.9501	62.6016	49.091	54.9509	"DXR;	Synonyms=ISPC,	PDE129;	At5g62790;	MQB2.11"	"1-deoxy-D-xylulose	2	common
LOC_Os01g01840	2.5964	5.02886	3.24946	0.754269	0.370598	0.309505	0.602334	0.916469	0.81562	0.705013	0.936564	0.906466	2.5267	1.99166	3.17786	3.24916	2.10626	4.81297	0.211357	0.579695	0.176608	0.99312	0.598457	1.10937	0.351143	0.315165	0.319231	0.862914	0.970973	1.13149	3.62491	0.478124	0.778141	0.849348	2.56541	3.38946	0.322553	0.900315	0.328513	0.988459	"helix-loop-helix	DNA-binding	domain	containing	protein,	expressed"	5	common
LOC_Os01g01870	15.1547	13.1601	12.3541	7.06087	6.17283	5.23677	18.614	15.316	14.8831	19.0169	20.8125	14.3886	27.7711	24.8481	30.5879	15.5589	14.7777	15.6676	4.63384	4.86272	4.5267	17.477	12.1638	18.0684	7.94029	8.63721	10.7456	10.4739	13.0504	13.4913	13.5563	6.15682	16.271	18.0727	27.7357	15.3347	4.67442	15.9031	9.1077	12.3385	"helix-loop-helix	DNA-binding	domain	containing	protein,	expressed"	2	common
LOC_Os01g01890	0.793729	1.42617	0.985421	0.198747	0.0843963	0	0.50443	0.411309	0.535665	0.319478	0.379912	0.287767	0.548707	0.348509	0.59738	0.630574	0.913404	1.01862	0.103922	0.0209022	0.0742936	0.650764	0.417653	0.868984	0.10551	1.27845	1.13307	0.269658	0.46214	0.352665	1.06844	0.094381	0.483802	0.329053	0.498198	0.854199	0.0663726	0.6458	0.839011	0.361488	expressed	protein	"GO:0003674,GO:0005575,GO:0008150"	molecular_function|cellular_component|biological_process	NA	NA	5	common
LOC_Os01g01940	0.0777404	0.175103	0.232831	0.159825	0.382822	0.239786	0.40142	0.805701	0.581742	0.590488	0.443417	0.590317	0.810696	0.867317	0.620507	0.296147	0.49003	0.353719	0.456505	0.199605	0.405409	1.30208	2.53261	1.28427	1.89423	2.07545	2.32893	1.38659	1.34402	1.50559	0.161892	0.260811	0.596288	0.541407	0.766173	0.379965	0.353839	1.70632	2.09954	1.41207	expressed	protein	NA	NA	NA	NA	3	common
LOC_Os01g02000	1.34453	1.28479	1.64734	0.52053	0.316791	0.314175	0.423769	0.41623	0.342435	0.592415	0.633797	0.557801	1.18137	0.471167	0.548501	1.37471	1.42646	1.51837	0.410145	0.313835	0.427979	0.966008	0.80625	1.30473	0.416414	0.219374	0.249979	0.169069	0.0901141	0.0800935	1.42555	0.383832	0.394145	0.594671	0.733681	1.43984	0.383986	1.02566	0.295256	0.113092	"PHO1-H1;	At1g68740;	F14K14.15,	F24J5.2"	"phosphate	transporter	5	common
LOC_Os01g02010	48.8819	25.6265	13.6346	13.8274	9.78305	13.054	28.7401	26.2641	25.0055	40.5563	27.0103	43.9195	7.54096	4.29136	8.3229	24.9939	22.4089	27.1153	5.27415	2.48462	4.43796	50.0724	31.2663	25.7452	42.251	31.615	25.9276	17.7844	17.8332	11.9449	29.381	12.2215	26.6699	37.1621	6.7184	24.8393	4.06557	35.6947	33.2645	15.8541	"PHO1-H1;	At1g68740;	F14K14.15,	F24J5.2"	expressed	protein	4	common
LOC_Os01g02020	26.1892	26.3529	23.7846	64.0043	46.6333	44.1596	20.021	22.0897	19.6553	27.9474	26.7168	21.0906	26.5916	32.3367	22.8848	28.7314	30.4054	20.8661	88.4074	85.8807	92.136	18.791	23.1843	20.2594	20.7493	18.301	17.7859	18.8035	18.1499	18.0833	25.4422	51.5991	20.5887	25.2516	27.271	26.6676	88.808	20.7449	18.9454	18.3455	erg10;	SPBC215.09c	"acetyl-CoA	acetyltransferase,	cytosolic,	putative,	1	common
LOC_Os01g02040	2.9262	2.04683	1.84893	1.39356	1.88929	3.47318	3.71049	2.46456	2.85973	2.30329	2.35857	3.02602	0.911969	0.722699	0.885042	3.10051	3.72076	2.16473	1.42231	0.79888	1.00445	3.12828	5.26767	2.74135	5.49969	5.76263	4.27364	2.54448	1.48338	2.25024	2.27399	2.25201	3.01159	2.56263	0.839903	2.99534	1.07521	3.71243	5.17866	2.0927	"PERK12;	Synonyms=IGI1;	At1g23540;	F28C11.17,	F5O8.10"	"retrotransposon	4	common
LOC_Os01g02050	0.138361	0.103882	0.131223	0.0355568	0	0.0142255	0.100022	0.0788684	0.0999672	0.0770689	0.0573954	0.0507204	0.161882	0.071797	0.0498747	0.0070277	0.0209315	0.0559594	0	0	0	0.00702246	0.0141968	0.0281319	0.0430381	0.0651856	0.0146725	0.0352546	0.0357024	0.00705163	0.124489	0.0165941	0.0929525	0.0617282	0.0945179	0.0279729	0	0.0164504	0.0409654	0.0260029	"PPC4;	At1g68750;	F14K14.14,	F24J5.1"	"phosphoenolpyruvate	carboxylase,	5	common
LOC_Os01g02060	1.97844	1.64468	1.99823	0.927664	2.30295	3.46159	4.15805	3.63326	3.04518	1.26548	0.623927	0.884608	0.141252	0.3242	0.142991	1.92753	1.7153	1.82495	0.661677	0.510953	0.736094	4.13405	4.7486	2.37593	6.76589	7.04978	7.55788	2.12257	2.28089	2.62989	1.87379	2.23073	3.61216	0.92467	0.202814	1.82259	0.636241	3.75286	7.12452	2.34445	TMM;	Synonyms=RLP17;	At1g80080;	F18B13.16	"TOO	MANY	4	common
LOC_Os01g02290	0.977352	1.62299	1.15938	6.58349	7.72437	7.87338	2.7905	1.9901	2.27866	3.00438	3.82772	3.81761	1.9302	2.06443	1.26711	2.13753	2.23813	1.05797	10.2043	11.998	9.42607	1.89083	2.65456	1.91704	4.1131	3.25028	3.38976	2.35554	3.08567	1.42987	1.25324	7.39374	2.35309	3.5499	1.75391	1.81121	10.5428	2.15414	3.58438	2.29036	At5g39030;	MXF12.40	"Ser/Thr	receptor-like	kinase,	putative,	1	common
LOC_Os01g02300	0.127301	0.117635	0.029328	1.55017	0.984729	1.16789	0.303384	0.243572	0.464935	0.684291	0.761646	0.52307	0.607723	0.5183	0.484093	0.238742	0.345663	0.138617	2.3101	2.54445	2.70652	0.54671	0.783721	0.209056	0.852877	0.82017	0.820366	0.459101	0.58622	0.638815	0.0914213	1.23426	0.337297	0.656335	0.536705	0.241007	2.52036	0.513162	0.831138	0.561379	LRK10L-2.1	{ECO:0000303|PubMed:12805585};	At5g38260	{ECO:0000312|Araport:AT5G38260};	MXA21.5	{ECO:0000312|EMBL:BAB11292.1}	1	common
LOC_Os01g02310	1.30791	1.79709	1.54894	0.448151	0.23928	0.316405	1.41691	1.51499	1.40291	1.11681	1.70212	1.46388	1.78725	1.95622	0.924429	0.937862	1.21563	1.46506	0.392852	0.395078	0.187232	0.67684	0.789417	1.77285	1.01044	1.26191	1.55015	1.3461	2.07788	1.03255	1.55131	0.334612	1.44494	1.4276	1.55596	1.20618	0.325054	1.0797	1.27417	1.48551	At5g24080;	MZF18.3	expressed	protein	"GO:0004871,GO:0004872,GO:0005575,GO:0006464,GO:0007165,GO:0008152,GO:0009607,GO:0009987,GO:0016301"	signal	5	common
LOC_Os01g02350	1.10472	1.35268	1.34897	1.16375	0.880252	0.769727	2.32888	1.84514	2.10145	2.85713	3.3139	2.89742	2.61013	3.28791	2.72687	1.48394	1.51931	1.07084	2.20977	1.60343	2.39011	2.24279	3.21322	2.40394	3.41738	4.19622	3.55325	3.06144	3.69401	2.90355	1.26879	0.937909	2.09182	3.02281	2.87497	1.35803	2.06777	2.61998	3.72228	3.21967	LRK10L-2.1	{ECO:0000303|PubMed:12805585};	At5g38260	{ECO:0000312|Araport:AT5G38260};	MXA21.5	{ECO:0000312|EMBL:BAB11292.1}	3	common
LOC_Os01g02360	0.0503498	0.0806461	0.0502656	0.0828107	0.0939564	0.103534	0.696763	0.720118	0.675596	1.2748	1.744	1.30783	2.27441	3.09344	2.24016	0.0511478	0.446865	0.071273	0.617035	0.972166	0.79821	0.531541	0.971256	0.818979	1.82719	1.3073	1.54842	0.964756	1.36158	1.3549	0.0604205	0.0934337	0.697492	1.44221	2.536	0.189762	0.795804	0.773925	1.56097	1.22708	At5g39020;	MXF12.30	"resistance-related	receptor-like	kinase,	putative,	2	common
LOC_Os01g02370	1.87356	2.72508	1.37531	1.30282	0.708378	0.861164	0.887758	0.605369	0.55739	0.446457	0.720047	0.600235	0.829729	0.937894	1.0102	1.33227	2.15633	1.98352	1.51943	0.679131	0.632202	0.391553	0.588029	0.537792	0.365667	0.507686	0.222056	0.34821	0.750767	0.629088	1.99132	0.957454	0.683506	0.588913	0.92594	1.82404	0.943589	0.505791	0.365136	0.576022	LRK10L-2.8	{ECO:0000303|PubMed:12805585};	At1g67000	{ECO:0000312|Araport:AT1G67000};	F1O19.18	{ECO:0000312|EMBL:AC007152}	5	common
LOC_Os01g02400	3.31162	4.59023	2.91754	1.98576	0.938989	0.487443	2.08999	1.36406	1.95738	4.66528	7.05214	4.20221	7.82549	6.77826	6.98166	4.02543	5.20257	3.77055	3.30971	2.47092	2.28049	1.9322	2.17092	2.31636	3.85921	3.31893	3.78946	3.1228	4.48443	3.56309	3.60647	1.1374	1.80381	5.30655	7.19514	4.33285	2.68704	2.13983	3.65587	3.72344	At5g39020;	MXF12.30	"protein	kinase	domain	containing	2	common
LOC_Os01g02420	0.152459	0.249746	0.0138367	0.0427416	0.0143687	0	0.128821	0.0574576	0.200279	0.29477	0.330591	0.217747	0.324321	0.719205	0.442508	0.154875	0.391394	0.0980975	0.155698	0.170815	0.187923	0.211036	0.227541	0.281803	0.373639	0.47885	0.308654	0.452036	0.515	0.635739	0.138681	0.0190368	0.128852	0.281036	0.495345	0.214789	0.171479	0.240127	0.387048	0.534258	LRK10L-2.1	{ECO:0000303|PubMed:12805585};	At5g38260	{ECO:0000312|Araport:AT5G38260};	MXA21.5	{ECO:0000312|EMBL:BAB11292.1}	2	common
LOC_Os01g02530	0.124653	0.0707127	0.0622224	0.0170849	0.00430764	0	0.0815303	0.0172254	0.0128662	0.0462891	0.103418	0.17843	0.033819	0.0344981	0.00855877	0.0801984	0.129909	0.0714219	0.021217	0.00426744	0	0.0168713	0.00426345	0.00422414	0.211104	0.265361	0.414193	0.0381143	0.060042	0.012706	0.0858629	0.00713084	0.0372073	0.109379	0.0256253	0.0938432	0.00849481	0.00845296	0.296886	0.0369541	TY3B-G;	Synonyms=YGRWTy3-1	POL;	YGR109W-B;	G5984	"retrotransposon	4	common
LOC_Os01g02550	0.680194	0.702888	0.799533	0.755587	0.341207	0.360949	0.883727	0.977836	1.16634	2.39992	2.88986	2.5509	4.52046	4.12165	3.68347	1.31508	1.77034	1.02054	1.29966	1.09294	0.869622	1.18046	1.99247	0.881096	3.67419	3.46875	2.89689	3.5781	5.02768	4.54018	0.727538	0.485914	1.0093	2.61356	4.10853	1.36865	1.08741	1.35134	3.34661	4.38199	LRK10L-2.1	{ECO:0000303|PubMed:12805585};	At5g38260	{ECO:0000312|Araport:AT5G38260};	MXA21.5	{ECO:0000312|EMBL:BAB11292.1}	2	common
LOC_Os01g02560	1.19675	1.94973	1.13618	1.67643	0.55952	0.735845	2.30217	2.39549	2.5189	3.89743	4.33166	3.79718	5.04928	5.15068	4.48305	2.16921	3.37242	2.08792	3.1393	1.7593	1.92122	2.52489	3.06987	2.25434	5.09723	5.98213	5.59894	4.83109	6.35777	5.64481	1.42755	0.990598	2.40552	4.00876	4.89434	2.54319	2.27327	2.61637	5.55943	5.61122	At5g39020;	MXF12.30	"Ser/Thr	receptor-like	kinase,	putative,	2	common
LOC_Os01g02570	1.20849	2.15605	1.08702	0.565781	0.0744267	0.0246041	0.160638	0.0124008	0.247	0.0605891	0.0744519	0.0250641	0.03652	0.0745067	0.0985848	1.47074	3.8254	2.20187	1.24639	0.344084	0.386865	0.194333	0.159604	0.12164	0.148875	0.137797	0.190329	0.0487802	0.11115	0.170748	1.48385	0.221604	0.140013	0.0533684	0.0698705	2.49934	0.659112	0.158526	0.159	0.110226	LRK10L-2.1	{ECO:0000303|PubMed:12805585};	At5g38260	{ECO:0000312|Araport:AT5G38260};	MXA21.5	{ECO:0000312|EMBL:BAB11292.1}	5	common
LOC_Os01g02580	1.63044	2.06826	1.15555	0.230289	0.129029	0.486263	0.462719	0.877139	0.423928	0.403353	0.567921	0.169464	1.30424	0.891259	0.846009	1.808	1.76989	2.11418	0.889736	0.10226	0.12981	0.51799	0.255412	0.683253	0.29681	0.286669	0.118786	0.139536	0.372541	0.380592	1.61808	0.28186	0.587929	0.380246	1.01384	1.89736	0.373935	0.485552	0.234088	0.297557	LRK10L-2.1	{ECO:0000303|PubMed:12805585};	At5g38260	{ECO:0000312|Araport:AT5G38260};	MXA21.5	{ECO:0000312|EMBL:BAB11292.1}	5	common
LOC_Os01g02590	1.60275	2.24626	1.22187	0.489268	0.402808	0.409469	1.45456	1.23827	1.43372	1.31823	2.15575	1.42433	2.13463	2.00612	2.19091	2.36822	2.6353	1.58128	0.932482	0.818052	0.699049	2.33688	1.505	2.765	2.12512	2.84751	2.06017	1.67313	2.25584	1.58419	1.69029	0.433848	1.37552	1.63277	2.11056	2.19493	0.816528	2.20229	2.34427	1.83772	LRK10L-2.8	{ECO:0000303|PubMed:12805585};	At1g67000	{ECO:0000312|Araport:AT1G67000};	F1O19.18	{ECO:0000312|EMBL:AC007152}	5	common
LOC_Os01g02600	0.964706	1.16694	0.775824	0.0413192	0	0.0275516	0.249068	0.513796	0.290421	0.746324	1.48679	0.477136	2.29012	1.59913	2.23551	1.08888	1.83779	1.3954	0.191567	0.220175	0.15372	0.544036	0.453685	0.912625	0.375098	0.547081	0.355217	0.355057	0.331908	0.751157	0.969155	0.022957	0.351095	0.903416	2.04158	1.44069	0.188487	0.636782	0.425799	0.479374	At5g39020;	MXF12.30	"Ser/Thr	receptor-like	kinase,	putative,	2	common
LOC_Os01g02700	5.31043	6.6682	5.03595	1.78805	0.997117	0.725882	4.00483	3.95547	3.18944	3.07766	3.62904	3.47222	4.32014	4.86351	5.41656	5.83115	7.03788	6.81784	4.22157	2.03868	2.18772	2.81473	3.89506	5.20101	3.8299	7.00591	4.57895	3.74385	4.66797	5.41297	5.67153	1.17035	3.71658	3.39297	4.86674	6.56229	2.81599	3.97026	5.13826	4.60826	LRK10	{ECO:0000312|EMBL:AAC49629.1}	"protein	kinase	domain	containing	5	common
LOC_Os01g02750	1.07754	1.0613	1.75242	1.75081	0.774761	0.857708	0.538452	0.702481	0.556097	0.827263	0.648857	0.819137	1.22006	0.992038	1.21717	1.37711	1.41979	0.527186	3.69179	2.98088	3.17218	0.546903	0.534986	0.265027	0.846953	0.54587	0.405469	0.974244	0.950743	0.655467	1.29709	1.12776	0.59901	0.765085	1.14309	1.10803	3.28162	0.448972	0.599431	0.860151	At5g39020;	MXF12.30	"protein	kinase	domain	containing	1	common
LOC_Os01g02760	1.67151	2.32906	1.90549	0.859108	0.409799	0.476087	0.734802	0.538433	0.45463	0.480396	0.925289	0.414015	0.689423	0.445403	0.697906	2.16839	1.85665	2.02125	0.749706	0.452373	0.471176	1.15791	0.567834	1.21705	0.854847	0.579387	0.634768	0.471947	0.571199	0.656188	1.96869	0.581665	0.575955	0.606566	0.610911	2.01543	0.557752	0.980931	0.689667	0.566444	LRK10L-2.1	{ECO:0000303|PubMed:12805585};	At5g38260	{ECO:0000312|Araport:AT5G38260};	MXA21.5	{ECO:0000312|EMBL:BAB11292.1}	5	common
LOC_Os01g02770	5.615	4.84403	4.77021	3.37837	1.52128	1.57107	2.29194	2.51377	1.95272	1.437	1.28284	0.914538	1.78906	2.16481	1.88601	4.1394	4.09741	5.77549	2.65041	2.81489	2.15027	2.41285	1.70478	2.28084	0.892782	1.00305	1.31178	1.53268	1.66481	1.37214	5.07641	2.1569	2.25281	1.21146	1.94662	4.67077	2.53853	2.13282	1.0692	1.52321	At5g39020;	MXF12.30	"resistance-related	receptor-like	kinase,	putative,	5	common
LOC_Os01g02780	0.824604	0.377075	0.762244	0.0627885	0.0316619	0.0418673	0.105134	0.063305	0.1366	0.0309303	0.137248	0.106625	0.248576	0.369786	0.199211	3.70231	12.4234	4.62175	1.66345	0.616875	0.626453	0.547699	0.720755	1.12809	1.45666	1.19372	0.906841	0.788562	0.92467	1.18296	0.654641	0.0454393	0.10168	0.0916013	0.272524	6.91582	0.968927	0.798846	1.18574	0.965398	LRK10L-2.1	{ECO:0000303|PubMed:12805585};	At5g38260	{ECO:0000312|Araport:AT5G38260};	MXA21.5	{ECO:0000312|EMBL:BAB11292.1}	5	common
LOC_Os01g02790	0.148511	0.0495568	0.0164736	0	0	0	0	0.0171019	0.0170319	0	0.102677	0.0172829	0.18467	0.0342507	0.135958	0.771088	2.37984	0.4338	0.0337037	0.0847368	0.0172105	0	0.0169315	0.0503261	0.0513282	0.0863798	0.122492	0.0840909	0.119223	0.252298	0.0715139	0	0.0113779	0.0399865	0.118293	1.19491	0.045217	0.0224192	0.0867332	0.151871	At5g39020;	MXF12.30	"protein	kinase	domain	containing	5	common
LOC_Os01g02830	1.13624	1.03498	1.03214	0.883881	0.254691	0.368357	1.09942	0.689582	0.866374	1.5654	1.61359	1.46882	2.22868	0.945493	1.11751	1.44541	1.35242	0.714158	1.11856	0.567708	0.533817	1.73527	0.892777	1.48812	2.67464	2.22912	2.3013	2.07616	1.69048	1.72161	1.06779	0.50231	0.885124	1.54927	1.43056	1.17066	0.740029	1.37206	2.40169	1.82942	LRK10L-2.8	{ECO:0000303|PubMed:12805585};	At1g67000	{ECO:0000312|Araport:AT1G67000};	F1O19.18	{ECO:0000312|EMBL:AC007152}	4	common
LOC_Os01g02870	237.496	200.357	205.263	136.06	134.538	151.159	145.772	152.155	131.193	113.165	94.0782	109.626	44.8388	56.0314	56.2001	174.61	149.541	170.545	100.26	117.419	115.134	132.679	127.864	134.152	75.1945	69.1281	65.7075	75.2906	69.8931	84.4238	214.372	140.585	143.04	105.623	52.3568	164.899	110.938	131.565	70.0101	76.5359	At4g08290;	T12G13.130	"auxin-induced	protein	5NG4,	putative,	5	common
LOC_Os01g02880	21.7436	16.1909	14.8391	8.67771	6.77235	9.34459	25.3557	23.3527	27.3288	23.7947	26.5422	25.4179	27.8368	24.5802	24.9616	19.5236	19.9243	19.1773	9.65251	7.92459	8.27803	25.1952	27.621	26.5322	33.7193	29.9341	25.5011	22.2738	17.5405	18.7376	17.5912	8.26488	25.3457	25.2516	25.7929	19.5417	8.61837	26.4495	29.7182	19.5173	FBA3	{ECO:0000303|PubMed:22561114};	Synonyms=PDE345;	At2g01140;	F10A8.2	"fructose-bisphospate	3	common
LOC_Os01g02890	0.389108	0.356374	0.272747	0.663798	1.57065	1.43	0.760931	0.832283	0.546888	0.637219	0.600999	0.364185	0.429566	0.438193	0.34106	0.437326	0.667972	0.251127	0.972302	0.773747	1.4679	0.857192	1.07883	0.547068	0.394865	0.892761	0.43019	0.514712	0.512705	0.548519	0.33941	1.22148	0.713368	0.534135	0.40294	0.452142	1.07132	0.827698	0.572605	0.525312	PTDSS2;	Synonyms=PSS2	"phosphatidylserine	synthase,	putative,	expressed"	1	common
LOC_Os01g02910	0.90248	0.341547	0.461472	0.452535	0.68459	0.475256	1.14796	1.03799	0.886062	1.40442	0.958751	1.75214	0.72782	0.673904	0.872796	0.905603	1.17659	0.678817	0.224794	0.113034	0.298451	1.18423	1.70521	1.07411	3.01263	1.91274	2.35758	0.493558	0.715662	0.538481	0.5685	0.537461	1.024	1.37177	0.758173	0.920336	0.212093	1.32118	2.42765	0.582567	"glycosyltransferase,	putative,	expressed"	"GO:0008150,GO:0008152,GO:0016740"	biological_process|metabolic	process|transferase	4	common
LOC_Os01g03060	28.0713	32.3271	29.6953	83.025	85.417	88.4316	44.4062	44.8577	48.2435	55.1261	50.0423	44.9072	46.802	53.5531	42.7643	34.692	34.8026	29.8143	111.24	115.915	128.715	50.6064	52.707	39.5223	49.4839	47.6335	47.3605	50.8867	53.5655	48.8974	30.0312	85.6246	45.8358	50.0252	47.7065	33.103	118.623	47.6119	48.1593	51.1165	"splicing	factor,	putative,	expressed"	NA	NA	1	common
LOC_Os01g03080	0.168936	0.0724787	0.0481866	0.496161	0.350274	0.595511	0.348927	0.400194	0.423466	0.17109	0.12514	0.0505539	0.122767	0.0751394	0.149133	0.269678	0.194719	0.0976075	0.320404	0.421364	0.352394	0.489959	0.817177	0.466158	0.275255	0.303201	0.153556	0.418153	0.074729	0.368996	0.0965338	0.480649	0.390862	0.115595	0.11568	0.187335	0.364721	0.591098	0.244004	0.287292	expressed	protein	"GO:0003674,GO:0006464,GO:0009058,GO:0009536"	molecular_function|protein	modification	process|biosynthetic	1	common
LOC_Os01g03090	35.2385	37.1084	35.9768	91.4301	80.2393	73.7949	47.6285	48.5396	51.4664	47.9881	42.9974	40.9506	54.7925	52.4913	52.1768	41.273	42.6039	34.6375	119.634	122.739	120.584	48.8422	50.0534	47.2747	48.009	47.2222	43.9145	54.3477	54.729	54.3532	36.1079	81.8214	49.2115	43.9787	53.1535	39.5048	120.986	48.7234	46.3819	54.4767	see1	{ECO:0000312|PomBase:SPBC839.14c};	Synonyms=efm4	{ECO:0000255|HAMAP-Rule:MF_03188};	SPBC839.14c	{ECO:0000312|PomBase:SPBC839.14c}	1	common
LOC_Os01g03110	18.6589	17.7614	17.5954	9.03452	7.66199	6.75308	13.5905	13.6754	13.5831	10.1862	10.4672	11.3835	11.4761	11.4383	10.1288	18.871	19.4938	18.2247	9.68365	7.66291	8.34561	13.3704	14.2746	15.7556	14.3028	14.7004	12.9213	14.8497	14.0924	14.1805	18.0052	7.81653	13.6163	10.679	11.0144	18.8632	8.56405	14.4669	13.9748	14.3742	expressed	protein	"GO:0003674,GO:0005623,GO:0008150"	molecular_function|cell|biological_process	NA	NA	5	common
LOC_Os01g03130	0.778588	0.476314	0.323869	0.311244	0.426005	0.600376	0.513707	1.03107	0.669687	1.94938	0.986871	0.996685	2.35438	0.87537	1.31418	1.12048	0.785241	1.39954	0.397565	0.510878	0.406026	0.482984	0.554783	0.901455	3.3861	1.87935	1.92653	0.683327	0.669684	0.484991	0.526257	0.445875	0.738156	1.31098	1.51464	1.10175	0.438156	0.646407	2.39733	0.612667	expressed	protein	"GO:0003674,GO:0008150"	molecular_function|biological_process	NA	NA	4	common
LOC_Os01g03180	4.43715	4.65784	4.82963	8.06118	9.07228	7.41332	2.7685	2.71449	1.86056	0.889384	0.734975	1.00047	0.23512	0.687548	0.380822	4.00665	4.02446	3.42716	3.85486	5.63309	7.63276	2.90891	2.51355	2.72531	0.718857	0.983936	1.56847	2.04135	1.60612	1.68036	4.64154	8.18226	2.44785	0.874943	0.434497	3.81942	5.7069	2.71592	1.09042	1.77594	"retrotransposon	protein,	putative,	unclassified,	expressed"	osa04120	1	common
LOC_Os01g03290	0.769533	3.30153	1.04262	0.508523	0.370398	0.0282569	0.823095	0.31332	0.397139	1.53086	1.6246	1.18019	4.72545	6.73137	5.378	1.06092	0.498927	0.805873	0.0280672	0.366942	0.171987	0.58586	0.0845996	0.0279399	0.0284962	0.0287736	0.204013	0.0560223	0.028367	0	1.70456	0.302393	0.511185	1.44522	5.61161	0.788573	0.188999	0.2328	0.0870944	0.0281298	At5g62800;	MQB2.12	"seven	in	absentia	protein	2	common
LOC_Os01g03310	128.453	215.052	134.221	31.8111	28.7559	19.6303	46.4734	42.6813	25.1263	43.9097	48.2361	35.1065	184.995	139.366	234.083	89.2194	83.7104	138.112	17.7924	12.991	22.1538	38.7083	12.6795	24.7479	8.05611	10.8831	16.3664	11.6487	15.1085	13.7312	159.242	26.7325	38.0937	42.4174	186.148	103.681	17.6457	25.3786	11.7685	13.4962	"RBBI3.3;	Os01g0124401,	Os01g0124400,	LOC_Os01g03360;	P0037C04.19,	P0044F08.1"	5	common
LOC_Os01g03320	15.8449	37.0447	17.3776	5.98164	2.50707	1.01009	7.07605	6.553	2.60007	4.05638	5.48608	4.96018	38.6737	16.3658	30.0692	15.9681	13.4397	15.7408	1.23484	0.413947	1.9705	3.29864	1.00805	1.30607	1.14924	1.08131	1.20211	1.51479	2.18405	1.54062	23.4224	3.16627	5.40971	4.83421	28.3695	15.0495	1.20643	1.87092	1.14422	1.74649	"RBBI3.3;	Os01g0124401,	Os01g0124400,	LOC_Os01g03360;	P0037C04.19,	P0044F08.1"	5	common
LOC_Os01g03330	5.0961	6.16601	6.08437	38.4823	22.3156	19.7049	27.2114	24.8893	30.6229	51.3481	55.6735	39.4405	75.0926	83.6659	72.5577	20.141	18.3615	9.24344	55.8443	63.7919	53.246	26.8786	27.3822	29.5949	50.8762	48.1946	43.1509	38.5121	55.5306	48.4159	5.78216	26.8343	27.5746	48.8207	77.1054	15.9153	57.6274	27.9519	47.4072	47.4862	"RBBI3.3;	Os01g0124401,	Os01g0124400,	LOC_Os01g03360;	P0037C04.19,	P0044F08.1"	2	common
LOC_Os01g03390	125.276	139.396	147.78	668.767	652.191	687.403	204.396	201.504	215.049	402.09	389.782	326.16	614.769	632.023	556.161	236.931	280.752	155.239	544.771	748.089	817.762	291.782	591.221	238.194	353.365	265.972	243.348	327.994	260.762	260.014	137.484	669.454	206.983	372.677	600.984	224.307	703.54	373.733	287.562	282.923	"RBBI3.3;	Os01g0124401,	Os01g0124400,	LOC_Os01g03360;	P0037C04.19,	P0044F08.1"	1	common
LOC_Os01g03490	6.66355	3.87298	2.25387	23.0744	37.5514	42.3439	12.1301	7.86469	7.60667	6.80894	4.79608	9.12505	1.31541	2.38432	1.44427	8.24423	12.8793	7.68287	16.3018	13.146	22.5821	6.60258	18.777	5.37895	21.1296	24.3861	15.9046	10.0555	8.57158	8.4041	4.26347	34.3232	9.20048	6.91002	1.71467	9.60212	17.3433	10.2528	20.4734	9.0104	"HIPP32	{ECO:0000303|PubMed:21072340,	ECO:0000303|PubMed:23368984};	At3g06130	{ECO:0000312|Araport:AT3G06130};	F28L1.7	1	common
LOC_Os01g03549	9.85606	10.9058	11.0119	2.6622	1.34789	1.44456	9.14987	7.60677	7.52153	16.4486	20.8232	18.142	20.4069	15.8873	18.4119	10.2253	9.74994	10.3048	2.73053	2.29372	2.07781	6.87565	6.85319	9.89188	13.1112	15.3794	11.8418	10.0026	13.9175	12.1411	10.5913	1.81822	8.09272	18.4713	18.2354	10.0934	2.36735	7.87357	13.4441	12.0204	LPR2;	At1g71040;	F23N20.3	"multi-copper	oxidase	type	2	common
LOC_Os01g03690	0.959575	1.15859	0.723961	1.18969	0.987204	0.963989	3.4041	3.0822	3.75759	5.83828	5.95561	4.20425	8.12309	5.92198	6.73686	1.27243	1.85429	1.37759	2.34144	2.73838	2.14679	2.85525	4.0436	3.47015	5.2785	4.86974	4.26453	4.49434	5.68551	5.83129	0.947375	1.04696	3.41463	5.33271	6.92731	1.50143	2.40887	3.45633	4.80426	5.33704	"CRK6;	Synonyms=RLK5;	At4g23140;	F21P8.30,	F7H19.330"	"TKL_IRAK_DUF26-lg.1	2	common
LOC_Os01g03710	2.73538	4.38688	2.91192	16.713	11.3576	10.0155	6.08213	5.40953	5.74751	3.85857	4.64589	3.05498	3.74845	4.08444	4.47013	5.30227	4.77151	4.82599	15.6208	15.9816	13.0129	6.95581	4.31028	5.20694	3.31371	4.89475	5.23909	3.21463	4.50868	4.48103	3.34473	12.6954	5.74639	3.85315	4.10101	4.96659	14.8718	5.49101	4.48252	4.06811	PMI1;	Synonyms=MEE31;	At3g02570;	F16B3.20	"mannose-6-phosphate	isomerase,	1	common
LOC_Os01g03720	0.228048	0.197853	0.0455332	1.09396	0.37827	0.406408	0.376815	0.378157	0.0627682	0.831439	0.788328	0.557318	0.665104	0.678461	0.594999	0.416991	0.352661	0.276698	1.69235	1.12422	1.33195	0.370383	0.249593	0.185469	0.835465	0.955016	0.628768	0.681787	0.502144	0.278941	0.157145	0.626212	0.27258	0.725695	0.646188	0.348783	1.38284	0.268481	0.806416	0.487624	MYB21;	Synonyms=MYB3;	At3g27810;	MGF10.23	"MYB	family	1	common
LOC_Os01g03740	0.920661	0.936882	0.979889	0.907279	0.567941	0.594542	0.605045	0.630857	0.777491	0.816813	0.505007	0.549875	0.549617	0.268482	0.493689	0.958441	1.14339	1.02321	0.248654	0.289135	0.372982	0.749189	0.890015	0.68843	0.859922	0.621347	0.508331	0.434274	0.596859	0.317983	0.94581	0.689921	0.671131	0.623898	0.437263	1.04168	0.30359	0.775878	0.6632	0.449706	ENDO1;	Synonyms=BFN1;	At1g11190;	T28P6.14	"nuclease	PA3,	5	common
LOC_Os01g03820	17.5707	16.4513	13.856	2.75055	3.29265	2.80565	8.53267	6.31624	5.86008	6.77859	12.9314	10.9323	9.10008	8.72428	9.68827	12.1818	14.3342	14.7539	4.19571	3.1218	3.17818	4.78599	6.5022	9.0546	13.2197	12.6738	12.8533	6.06468	8.55928	7.22426	15.9593	2.94962	6.903	10.2141	9.17088	13.7566	3.49856	6.78093	12.9156	7.28274	"SYT1;	Synonyms=SYTA;	At2g20990;	F26H11.25,	F5H14.5"	"C2	5	common
LOC_Os01g03890	0	0	0	0.151266	0.152556	0.025216	0.177297	0.0254184	0.101258	0.47193	0.178042	0.770626	0.149713	0.15272	0	0	0	0	0	0	0	0	0	0	1.22062	0.487866	0.182059	0	0.0506286	0.0499986	0	0.109679	0.101324	0.473533	0.100811	0	0	0	0.630182	0.0335424	LBD40;	Synonyms=ASL37;	At1g67100;	F5A8.2	"DUF260	domain	4	common
LOC_Os01g03914	12.1818	14.2631	10.9738	36.0587	17.9976	20.5434	23.1471	21.3571	20.0142	32.5819	31.8891	30.136	32.0032	29.2393	23.7658	14.3646	15.4972	12.8417	39.3039	33.2894	30.7466	12.7197	16.1427	13.9935	29.2584	26.2284	28.5396	19.4076	22.6451	20.3121	12.4729	24.8666	21.5062	31.5357	28.3361	14.2345	34.4466	14.2853	28.0088	20.7883	MTP9;	At1g79520;	T8K14.6	"cation	efflux	family	1	common
LOC_Os01g03940	11.4008	13.0677	10.6201	4.42199	3.91047	4.98935	6.14953	5.97378	6.18992	17.8558	16.1526	15.1591	22.7669	20.3211	22.4141	9.90239	8.42064	12.5345	3.982	4.96219	5.26025	13.9606	7.4798	10.3622	6.52571	5.03621	4.62927	7.17056	6.14615	6.43688	11.6962	4.4406	6.10441	16.3892	21.8341	10.2859	4.73481	10.6009	5.39706	6.58453	"NRR	{ECO:0000303|PubMed:16115061};	Os01g0130200	{ECO:0000312|EMBL:BAS70208.1},	LOC_Os01g03940	{ECO:0000305};	2	common
LOC_Os01g03950	2.46084	5.23923	4.09685	1.16861	1.86846	2.04547	2.06172	1.65238	1.82449	2.02888	1.70375	2.26522	0.719354	0.460424	0.606838	3.68991	3.8102	4.42266	0.984012	0.897038	0.910965	4.6371	3.91909	1.79701	4.94495	4.81891	4.3959	1.39182	1.98189	1.12346	3.93231	1.69418	1.8462	1.99928	0.595538	3.97426	0.930672	3.45106	4.71992	1.49906	XYL1	{ECO:0000312|EMBL:AAD37363.1};	Synonyms=AXY3;	At1g68560;	F24J5.20	"glycosyl	5	common
LOC_Os01g04020	149.939	158.112	175.32	597.688	636.02	608.98	373.757	379.992	375.831	294.897	285.692	314.262	272.488	277.619	266.397	218.198	197.392	182.178	375.766	445.771	457.262	456.825	397.997	293.605	345.616	321.151	315.835	400.168	356.27	353.348	161.124	614.229	376.527	298.284	272.168	199.256	426.266	382.809	327.534	369.929	"ESR1;	Synonyms=DRN,	ERF089;	At1g12980;	F3F19.1"	"AP2	1	common
LOC_Os01g04050	86.2952	89.3655	68.6626	191.374	226.71	223.664	106.651	93.2976	116.579	122.664	74.7853	94.2854	85.7782	92.1159	96.0864	133.417	125.64	85.0363	111.695	97.1453	79.2237	103.854	160.843	109.936	77.6058	52.5658	52.288	35.4321	35.8822	30.0453	81.4411	213.916	105.509	97.2449	91.3269	114.698	96.0213	124.878	60.8199	33.7866	WIP1	"BBTI12	-	Bowman-Birk	type	bran	1	common
LOC_Os01g04070	0.0132881	0	0.00663295	0.00682972	0	0	0.0480302	0.0550872	0.0274309	0.0605591	0.130915	0.0765469	0.223067	0.0689535	0.130013	0.00674937	0.0134017	0.0201537	0.0949932	0.00682369	0.0277185	0.20233	0.197702	0.135089	0.0551115	0.132164	0.0634115	0.0677168	0.08915	0.0812683	0.00664036	0.00227657	0.0435161	0.0893405	0.140678	0.0134349	0.0431785	0.178374	0.0835623	0.0793784	RLP30	{ECO:0000303|PubMed:18434605};	At3g05360	{ECO:0000312|Araport:AT3G05360};	T12H1.33	{ECO:0000312|EMBL:AAF27042.1}	3	common
LOC_Os01g04080	0.0695523	0	0	0.0953277	0.0961405	0.0476733	0.0718281	0.024028	0	0.352196	0.192346	0.218541	0.0235873	0	0.0238775	0.117758	0	0	0	0.0238109	0	0.023534	0.237886	0	0.312501	0.315543	0.442542	0	0	0	0.0231841	0.0797138	0.031952	0.254361	0.0158216	0.0392526	0.00793696	0.0871399	0.356862	0	expressed	protein	NA	NA	NA	NA	4	common
LOC_Os01g04130	29.0218	33.3811	35.0161	16.333	20.6184	21.7261	21.0972	22.8527	22.0898	13.3002	15.9734	18.4531	10.9419	17.5557	16.8652	28.8779	26.8171	31.2023	14.4053	15.264	13.6409	25.5099	16.8024	26.7019	21.63	22.0103	23.0966	20.3805	20.0815	22.2004	32.473	19.5592	22.0132	15.9089	15.1209	28.9657	14.4367	23.0047	22.2456	20.8875	CRS2	"peptidyl-tRNA	hydrolase,	mitochondrial	precursor	protein,	5	common
LOC_Os01g04160	0.367331	0.117359	0.171654	0.249052	0.640092	0.972298	0.121069	0.0324001	0.161337	0.0554064	0.162103	0.0900435	0.0397572	0.0243334	0.0241479	0.158788	0.275881	0.0395119	0.119724	0.160537	0.0326058	0.0952019	0.240579	0.22247	0.372765	0.621867	0.605025	0.0637252	0.096802	0.119497	0.218781	0.62048	0.104935	0.102518	0.0294128	0.158061	0.104289	0.186084	0.533219	0.0933413	expressed	protein	NA	NA	NA	NA	4	common
LOC_Os01g04190	9.77371	8.56857	7.50035	12.1779	11.9543	12.3123	15.2728	15.317	15.9676	20.5665	21.9202	18.1055	26.4461	23.8113	25.1447	9.20653	10.9525	8.46485	12.9354	10.6159	11.1514	11.6449	14.1109	16.3594	19.367	19.6486	20.415	16.2099	16.0694	17.1676	8.61421	12.1482	15.5191	20.1974	25.134	9.54128	11.5676	14.0384	19.8102	16.4823	At1g67300;	F1N21.12	"transporter	family	protein,	putative,	2	common
LOC_Os01g04230	3.27306	1.41004	1.21396	1.79163	2.50026	3.11514	3.00342	2.34198	2.46837	4.53604	2.44856	3.184	0.721667	0.557378	1.10626	2.24408	2.39146	2.09017	1.81101	1.74842	1.72272	2.20126	3.348	1.8646	3.877	4.78469	2.98736	0.960499	1.44336	0.661055	1.96569	2.46901	2.60459	3.38953	0.795101	2.2419	1.76072	2.47129	3.88302	1.02164	PXC1	{ECO:0000303|PubMed:23815750};	At2g36570	{ECO:0000312|Araport:AT2G36570}	"inactive	receptor	4	common
LOC_Os01g04250	0.387689	0.307249	0.43542	1.39482	1.73328	1.96809	0.884158	1.59883	1.49225	0.907961	1.03864	1.20124	0.287605	0.821467	0.474149	0.352809	0.651669	0.277664	1.18778	1.22769	1.49105	2.5744	1.27626	0.812891	0.96307	1.35297	0.993554	1.27595	0.875336	0.987936	0.376786	1.69873	1.32508	1.04928	0.52774	0.427381	1.30217	1.55452	1.1032	1.04641	expressed	protein	NA	NA	NA	NA	1	common
LOC_Os01g04280	0.593741	1.27544	0.543352	0.50861	0.28212	0.267073	1.9417	1.62812	2.29813	4.43467	6.99126	3.35549	9.89158	5.212	7.87304	1.77176	2.40773	1.18817	2.08435	1.46096	1.88358	2.18479	3.14764	3.42042	7.47726	5.87945	4.43368	3.73172	3.99617	3.55558	0.804176	0.352601	1.95598	4.92714	7.65887	1.78922	1.80963	2.91762	5.93013	3.76116	CBP60B	{ECO:0000303|PubMed:11782485};	At5g57580	{ECO:0000312|Araport:AT5G57580};	MUA2.16	{ECO:0000312|EMBL:BAB08793.1}	2	common
LOC_Os01g04290	0.09924	0.0141923	0.0283068	0	0	0	0.117128	0.0293863	0.0877982	0.0143579	0.029405	0.0148487	0	0.0147133	0.0146011	0.129616	0.0714914	0.043004	0	0	0	0.0863466	0.101827	0.0576506	0.146996	0.133584	0.0451026	0.101146	0.014633	0	0.0472464	0	0.0781042	0.0195372	0.00977149	0.0813706	0	0.0819415	0.108561	0.038593	xlnC;	Synonyms=xynf10a	"glycosyl	hydrolase	family	10	4	common
LOC_Os01g04300	8.80441	6.39909	5.97216	1.58692	1.27536	2.05845	3.82383	3.24995	3.08727	4.61712	5.99123	8.43828	2.03691	1.84	1.9626	4.09216	4.08707	6.01206	1.05927	1.3254	1.5095	3.31781	3.21757	2.21927	4.42689	3.62397	3.67072	1.92992	1.49383	0.958909	7.05855	1.64024	3.38702	6.34888	1.9465	4.73043	1.29806	2.91822	3.90719	1.46089	UMAG_03411	"glycosyl	hydrolase	family	10	protein,	5	common
LOC_Os01g04310	0	0.483675	0	0.413881	0.333928	0.579548	0.665288	1.00149	0.74804	0.163106	0.501062	0.0843407	1.2289	0.752145	0.497607	0	0.0812143	0.244263	0.575659	0.661625	1.00785	0.163483	0.330503	1.06423	0.250482	0.75876	0.0853942	0.328291	0.166231	0.574567	0.161225	0.442452	0.804938	0.249503	0.826216	0.108492	0.748376	0.519405	0.364879	0.356363	"transposon	protein,	putative,	unclassified"	NA	NA	1	common
LOC_Os01g04324	2.14901	2.41096	3.19346	5.02751	5.1344	4.11424	5.28046	5.44008	5.25209	4.09015	4.02181	5.69171	3.21674	3.25571	2.87472	2.28344	2.35422	3.609	4.84341	4.12247	5.21699	7.29655	7.29944	5.512	5.80104	4.90065	5.17342	6.0044	6.80729	5.67769	2.58448	4.75872	5.32421	4.60122	3.11572	2.74888	4.72762	6.70266	5.2917	6.16313	expressed	protein	NA	NA	NA	NA	3	common
LOC_Os01g04330	3.68599	4.96417	2.59441	1.47198	0.769757	1.33595	1.64314	1.48409	1.75172	2.33648	1.51253	1.91641	2.37416	0.935709	1.66597	4.82194	4.57332	5.79152	1.32699	2.61454	1.74243	2.26112	1.98628	2.8576	7.17626	4.91403	3.71198	2.10812	1.64223	1.51368	3.74819	1.19256	1.62632	1.92181	1.65861	5.06226	1.89465	2.36833	5.26742	1.75468	"OsCML16	-	Calmodulin-related	calcium	sensor	protein,	5	common
LOC_Os01g04370	4.62718	2.98389	1.04858	0.320989	0.0294296	0.233493	0.41043	0.67668	0.820412	0.66124	0.824308	0.475717	1.32854	0.765992	1.40336	1.93211	1.37425	1.75089	0	0.262395	0.118431	0.662768	0.728193	0.981212	1.11849	0.624127	1.08373	0.752253	0.615307	0.723393	2.88655	0.194637	0.635841	0.653755	1.16596	1.68575	0.126942	0.790724	0.942115	0.696984	"HSP16.9C;	Os01g0136000,	LOC_Os01g04360;	OsJ_00278,	P0443D08.3"	"hsp20/alpha	5	common
LOC_Os01g04380	6.81228	5.50151	2.11456	1.88306	1.09793	1.20658	2.483	2.49185	1.89078	3.10172	2.87932	2.54821	3.14504	1.45557	1.88666	2.55875	2.51148	3.27034	2.2508	2.26356	1.28369	3.45755	1.17477	2.15329	4.3033	2.33741	2.00332	1.42947	1.18173	1.25456	4.80945	1.39585	2.28854	2.84308	2.16243	2.78019	1.93268	2.26187	2.88135	1.28858	"HSP16.9C;	Os01g0136000,	LOC_Os01g04360;	OsJ_00278,	P0443D08.3"	"hsp20/alpha	5	common
LOC_Os01g04390	4.12981	3.69905	3.03793	0.797971	0.450674	0.638504	2.59744	3.21814	3.52547	0.566048	0.289817	0.260177	0.600232	0.451158	0.319799	4.5107	3.75799	5.80831	0.951328	0.0956719	1.45736	2.8683	4.17376	3.31454	1.12685	1.75549	1.81106	1.9938	1.41018	1.39263	3.62226	0.62905	3.11368	0.372014	0.457063	4.69233	0.834787	3.4522	1.56446	1.59887	expressed	protein	NA	NA	NA	NA	5	common
LOC_Os01g04470	0.104579	0.0785186	0.104404	0	0.0542091	0	0.108001	0.433544	0.323827	0.582521	0.596502	0.438134	1.59597	0.596941	1.104	0.0531184	0.105473	0.0528707	0.0534006	0.107407	0	0.212315	0.295092	0.372108	0.596385	0.656935	0.388156	0.26647	0.404782	0.399745	0.0958341	0.0180697	0.288457	0.539052	1.09897	0.0704874	0.0536024	0.293172	0.547159	0.356999	"LRK10L-1.2	{ECO:0000303|PubMed:12805585};	Synonyms=LRK10L1	{ECO:0000303|PubMed:25510357};	At1g18390	{ECO:0000312|Araport:AT1G18390};	2	common
LOC_Os01g04480	0.0506719	0.0887709	0.0758807	0.585988	0.433388	0.28654	0.248567	0.301969	0.444562	0.52601	0.394123	0.424578	0.979508	0.499589	0.626249	0.051475	0.10221	0.0384262	1.0091	0.520418	0.59456	0.565803	0.545927	0.463623	0.236428	0.185678	0.456749	0.296959	0.300732	0.361552	0.0717745	0.435305	0.331699	0.448237	0.701782	0.064037	0.708025	0.525118	0.292952	0.319748	LRK10L-2.1	{ECO:0000303|PubMed:12805585};	At5g38260	{ECO:0000312|Araport:AT5G38260};	MXA21.5	{ECO:0000312|EMBL:BAB11292.1}	1	common
LOC_Os01g04500	2.5804	2.40501	2.84257	1.28052	0.461227	0.411676	2.38915	3.31984	2.34193	1.93744	2.30691	2.05027	1.62948	2.17009	0.687302	3.3896	2.73705	2.47412	0.636087	0.594	1.53126	3.16127	3.10417	3.4826	1.66065	1.76997	1.88717	2.31255	3.16848	1.81394	2.60933	0.717806	2.68364	2.09821	1.49562	2.86692	0.920448	3.24935	1.7726	2.43166	expressed	protein	NA	NA	NA	NA	5	common
LOC_Os01g04530	0	0.0321165	0	0	0	0.0329851	0.198791	0.265999	0.0993414	0.779789	1.99626	1.64649	1.10976	2.26409	1.25558	0	0.194138	0	0.0655275	0.230646	0.066922	0.0325663	0.263349	0.391381	2.49484	3.35883	2.38151	0.752061	3.17891	1.9948	0.0107055	0.010995	0.188044	1.47418	1.54315	0.0647126	0.121032	0.229099	2.74506	1.97526	expressed	protein	"GO:0000166,GO:0005886,GO:0006464,GO:0008152,GO:0009987,GO:0016301"	nucleotide	binding|plasma	membrane|protein	4	common
LOC_Os01g04540	0.109411	0.175244	0.262146	1.5633	0.306252	0.528703	2.01123	1.59884	2.61995	4.53195	6.12711	4.77854	3.71786	5.59794	3.44809	0.244518	0.628969	0.188065	3.9219	2.30355	2.44202	0.455353	2.58205	1.40147	5.16165	7.04465	9.42121	5.74286	9.58762	5.39772	0.182267	0.799418	2.07667	5.14587	4.25463	0.353851	2.88916	1.47963	7.20917	6.9094	"LRK10L-1.2	{ECO:0000303|PubMed:12805585};	Synonyms=LRK10L1	{ECO:0000303|PubMed:25510357};	At1g18390	{ECO:0000312|Araport:AT1G18390};	3	common
LOC_Os01g04550	0.764929	0.932821	0.874725	26.6771	9.76119	11.6253	26.2984	24.3453	32.1265	53.7348	42.159	33.4158	47.8965	72.1257	49.818	2.21813	4.82516	1.84217	52.8362	42.7371	53.0903	26.626	34.9625	26.3831	50.702	46.7108	57.4309	84.7659	104.16	112.064	0.857492	16.0212	27.5901	43.1032	56.6134	2.96182	49.5545	29.3238	51.6146	100.33	LRK10L-2.1	{ECO:0000303|PubMed:12805585};	At5g38260	{ECO:0000312|Araport:AT5G38260};	MXA21.5	{ECO:0000312|EMBL:BAB11292.1}	3	common
LOC_Os01g04560	0.0235457	0	0.0705188	0.169425	0.0244099	0.217875	0.291793	0.219624	0.243028	1.35921	0.317437	0.419238	0.598877	0.855266	0.703246	0.0239188	0.189975	0	0.240459	0.507826	0.466595	0.334614	0.314074	0.191494	1.14743	0.493021	0.823979	0.67194	1.7984	1.89602	0.0313548	0.137237	0.251482	0.69863	0.71913	0.0712979	0.40496	0.280061	0.821477	1.45545	"LRK10L-1.2	{ECO:0000303|PubMed:12805585};	Synonyms=LRK10L1	{ECO:0000303|PubMed:25510357};	At1g18390	{ECO:0000312|Araport:AT1G18390};	3	common
LOC_Os01g04570	0.117895	0.182397	0.139098	0.484759	0.144445	0.165291	1.11791	0.844198	0.829681	1.78013	2.30079	1.24603	1.49387	1.31253	1.07072	0.152427	0.17295	0.130042	0.634837	0.30821	0.290639	0.271988	0.923765	0.697332	1.51134	2.04221	1.32979	0.93943	1.48236	1.33281	0.146463	0.264832	0.930598	1.77565	1.29237	0.151806	0.411229	0.631028	1.62778	1.25153	LRK10L-2.1	{ECO:0000303|PubMed:12805585};	At5g38260	{ECO:0000312|Araport:AT5G38260};	MXA21.5	{ECO:0000312|EMBL:BAB11292.1}	2	common
LOC_Os01g04580	0.0948606	0.200476	0.073657	0.26003	0.229466	0.205898	0.435398	0.338635	0.32637	1.17419	1.2133	0.816913	1.88731	1.25795	2.12764	0.107071	0.148822	0.0426288	0.48438	0.573726	0.329792	0.37447	0.562373	0.68577	1.21307	0.926932	0.502976	0.38673	0.31549	0.504949	0.122998	0.231798	0.366801	1.06814	1.75763	0.0995073	0.462633	0.540871	0.880992	0.402389	LRK10L-2.1	{ECO:0000303|PubMed:12805585};	At5g38260	{ECO:0000312|Araport:AT5G38260};	MXA21.5	{ECO:0000312|EMBL:BAB11292.1}	2	common
LOC_Os01g04590	8.31904	6.89098	5.84615	1.30788	2.14765	2.0796	5.40743	4.73356	4.84888	4.3282	2.82503	4.78367	2.88762	1.76059	2.25116	9.34569	9.14689	10.9844	1.4826	1.02192	1.85441	7.68292	7.14676	5.3065	3.68704	4.71343	2.5428	4.68829	3.5693	3.39187	7.01872	1.84504	4.99662	3.97897	2.29979	9.82566	1.45298	6.71206	3.64776	3.88315	expressed	protein	"GO:0003674,GO:0008150"	molecular_function|biological_process	NA	NA	5	common
LOC_Os01g04600	0.525471	0.290703	0.358931	1.15138	1.47658	1.27957	1.78508	1.80577	1.5272	1.06434	1.39104	0.796578	0.815982	1.06199	0.712088	0.702367	0.990191	0.53131	0.21183	0.639091	1.1538	3.21445	2.36952	1.16681	2.33707	2.05579	1.07048	2.21272	1.99819	1.97333	0.391702	1.30251	1.70602	1.08399	0.863352	0.74129	0.668241	2.25026	1.82111	2.06141	expressed	protein	"GO:0000003,GO:0003674,GO:0005575,GO:0009790,GO:0009791"	reproduction|molecular_function|cellular_component|embryo	development|post-embryonic	development	3	common
LOC_Os01g04620	0.827617	0.828504	0.641042	2.53756	1.37575	1.2617	0.132625	0.354927	0.500756	1.56073	1.84975	1.7187	1.39367	3.00621	2.29258	0.927706	1.06495	1.24079	3.70139	3.70772	4.70288	1.83954	0.497804	0.290126	2.26366	1.15032	1.25595	0.523559	0.795314	0.407254	0.765721	1.725	0.329436	1.70973	2.23082	1.07782	4.03733	0.875825	1.55664	0.575376	RP404	"transposon	protein,	putative,	unclassified,	expressed"	1	common
LOC_Os01g04630	130.461	125.226	137.052	45.7118	40.5648	37.0433	72.2157	82.7258	75.1611	68.5913	67.4683	65.9655	89.4293	94.011	96.0302	136.239	133.208	127.224	41.062	40.6695	39.1363	90.1965	78.7641	100.473	51.3445	60.4198	63.7669	77.1794	75.9605	84.1542	130.913	41.1066	76.7009	67.3417	93.1568	132.224	40.2892	89.8112	58.5104	79.098	TM_0006	"muconate	cycloisomerase,	putative,	expressed"	"GO:0003824,GO:0008152,GO:0009536"	5	common
LOC_Os01g04640	7.14374	3.24815	2.61317	8.80081	8.76278	10.4285	4.89955	4.5779	2.78615	10.3276	8.22849	9.22417	4.79908	3.02782	4.32458	5.53967	4.28987	3.58399	5.04003	4.73256	5.68762	7.33459	5.09183	1.91262	6.92642	5.45234	6.04313	2.05645	2.08257	1.41743	4.33502	9.3307	4.08787	9.26008	4.05049	4.47118	5.1534	4.77968	6.14063	1.85215	RTNLB2;	Synonyms=BTI2;	At4g11220;	F8L21.10	"reticulon	domain	1	common
LOC_Os01g04670	1.99552	1.57391	1.7507	0.590519	0.0940348	0.0621722	0.78061	1.09675	0.873806	0.52055	0.438978	0.126669	0.953587	0.690329	0.685066	4.11571	3.17132	3.20996	0.49404	0.0310525	0.283811	1.62664	1.11684	2.12088	0.376193	0.284891	0.705384	0.338974	0.873802	0.523921	1.77338	0.248909	0.917054	0.362066	0.776327	3.499	0.269634	1.62145	0.455489	0.578899	expressed	protein	NA	NA	NA	NA	5	common
LOC_Os01g04720	5.26989	3.13157	2.78637	6.01406	9.522	10.6503	6.84159	5.22227	5.29757	5.91886	6.13214	8.15504	4.03386	3.55757	4.50792	4.52884	4.42701	4.09104	4.63579	4.86086	6.6621	5.03252	7.28447	3.81495	9.15434	10.0344	7.6676	7.1339	5.12354	5.7026	3.72928	8.72878	5.78715	6.73535	4.03311	4.34896	5.38625	5.37731	8.95212	5.98668	At3g46340;	F18L15.60	"leucine-rich	repeat	protein-related,	putative,	4	common
LOC_Os01g04730	87.2424	90.5604	92.1935	254.915	213.003	218.432	264.558	284.642	290.905	250.142	208.918	212.539	222.317	235.85	208.783	108.188	106.097	97.7051	248.181	252.544	253.498	351.001	282.861	268.862	262.064	265.333	240.303	322.284	293.202	309.533	89.9987	228.784	280.035	223.866	222.317	103.997	251.408	300.908	255.9	308.34	RPL26L1;	Synonyms=RPL26P1	"ribosomal	protein	L24,	putative,	3	common
LOC_Os01g04750	0.246066	0.173879	0.173403	0.93737	0.510196	0.654801	1.8984	1.87516	2.55472	5.08667	4.26308	2.75914	2.75379	1.86271	2.37027	0.176446	0.145981	0.0585411	1.13821	1.72443	0.543476	1.08727	1.51489	2.26609	3.57188	3.63696	3.28479	1.57851	2.1364	1.41638	0.197783	0.700789	2.10943	4.0363	2.32892	0.12699	1.13537	1.62275	3.49787	1.71043	RAV1;	At1g13260;	T6J4.2	"B3	DNA	binding	2	common
LOC_Os01g04800	2.43545	5.08812	3.5338	96.1282	57.0208	56.3166	177.434	165.258	168.36	224.528	221.666	180.459	164.92	150.225	143.206	2.85822	4.97355	3.19668	122.568	115.898	102.473	63.095	120.431	117.413	250.701	264.893	238.842	150.583	215.199	174.452	3.68579	69.8219	170.351	208.884	152.784	3.67615	113.646	100.313	251.479	180.078	TEM1;	At1g25560;	F2J7.3	"B3	DNA	binding	3	common
LOC_Os01g04870	1.90147	1.88057	1.47518	0.965526	0.724382	0.635961	1.71527	2.38619	1.24141	1.17167	1.1404	1.17573	1.14208	1.11746	1.02636	1.68725	1.46717	1.70254	0.631692	0.399986	0.7885	1.89528	1.66897	1.78167	1.30645	1.51104	1.57912	1.82124	1.52516	1.79808	1.75241	0.775289	1.78096	1.1626	1.0953	1.61899	0.606726	1.78198	1.46554	1.71483	"DDB2	{ECO:0000305};	Os01g0141700	{ECO:0000312|EMBL:BAF03899.1},	LOC_Os01g04870	{ECO:0000305};	5	common
LOC_Os01g05010	3.10134	2.75744	2.68877	2.28613	1.12108	1.53138	7.05885	8.94486	8.55024	6.34377	4.21078	4.31676	8.65625	6.31023	6.47225	2.05197	3.31305	3.13581	2.56296	1.94883	3.34104	7.06262	10.4259	9.58305	6.8544	7.04929	6.88058	7.79829	7.30768	7.6327	2.84918	1.6462	8.18465	4.9571	7.14624	2.83361	2.61761	9.02386	6.92809	7.57956	At2g39795;	T5I7.20	"mitochondrial	glycoprotein,	putative,	expressed"	3	common
LOC_Os01g05090	15.8945	17.0642	16.6117	44.4903	41.5928	42.0385	30.754	38.4215	37.1224	33.4062	32.1475	29.3931	29.2638	36.0374	32.6235	21.6279	20.2428	19.1758	39.2662	45.2162	46.9779	45.7446	43.2279	35.8747	31.6965	29.3103	31.1489	40.7756	43.7637	42.0914	16.5235	42.7072	35.4326	31.649	32.6416	20.3489	43.8201	41.6157	30.7186	42.2102	SPAP8A3.13c	expressed	protein	NA	NA	NA	1	common
LOC_Os01g05130	14.9369	15.6829	15.9687	44.1285	43.5781	42.1783	19.604	20.6489	19.2776	22.1074	19.3204	16.8764	23.3335	23.7044	22.6273	18.8297	16.488	17.4575	52.6573	56.6037	51.3491	24.4508	21.288	19.9438	19.7068	19.7755	19.407	23.6628	26.4884	23.8091	15.5295	43.295	19.8435	19.4347	23.2217	17.5917	53.5367	21.8942	19.6298	24.6535	expressed	protein	"GO:0003674,GO:0005575,GO:0008150"	molecular_function|cellular_component|biological_process	osa03018	RNA	1	common
LOC_Os01g05140	4.48593	3.71774	5.21259	14.5142	13.075	13.4585	10.6704	12.309	9.33627	11.0227	8.57982	7.08616	10.8861	13.318	10.7171	5.97643	4.96927	4.87039	10.9649	14.1615	13.8061	13.2876	11.9977	9.23304	12.3525	12.3958	9.2023	12.8543	13.2074	13.0055	4.47209	13.6826	10.7719	8.89622	11.6404	5.27203	12.9775	11.5061	11.3169	13.0224	expressed	protein	NA	NA	NA	NA	1	common
LOC_Os01g05150	0.030122	0.0904629	0.210501	0	0	0	0.12443	0.0312184	0.373087	0.335567	0.281144	0.0946467	0.0306458	0.0625224	0.0620458	0	0	0.0304567	0	0	0	0.336343	0.710869	0.428713	0	0.126145	0.159715	0.061401	0.062181	0.214925	0.110362	0	0.176245	0.237119	0.051738	0.0101522	0	0.491975	0.0952865	0.112836	expressed	protein	NA	NA	NA	NA	3	common
LOC_Os01g05180	1.5933	1.72433	1.26821	5.00198	3.25892	3.38697	4.33593	5.17702	4.73359	5.60404	4.06387	4.35234	6.79069	5.85449	4.76762	2.6028	2.28008	1.58923	5.65104	4.0467	4.94042	5.92297	5.45683	4.42152	5.40255	5.34243	4.58937	6.8906	6.35587	6.1451	1.52861	3.88263	4.74885	4.67342	5.80427	2.15737	4.87939	5.26711	5.11145	6.46386	expressed	protein	NA	NA	NA	NA	3	common
LOC_Os01g05250	3.40436	6.16063	2.54899	3.0284	1.49317	2.22127	11.291	12.6203	12.7038	13.3269	9.98049	10.9026	18.0505	11.9582	13.9573	3.59132	6.27265	4.43512	3.40983	1.7482	2.3216	7.57603	8.32974	12.9784	9.23185	12.9544	11.9413	14.4128	15.0689	16.7499	4.03799	2.24761	12.2051	11.4033	14.6553	4.76636	2.49321	9.62806	11.3759	15.4105	expressed	protein	NA	NA	NA	NA	3	common
LOC_Os01g05289	3.3138	3.95043	3.63655	8.52898	7.91986	8.16656	8.5425	9.12348	10.7833	11.1441	9.68019	8.31926	11.8643	10.7899	10.6816	4.57408	5.10247	3.75986	10.2818	10.6258	9.99931	11.6835	10.7457	10.1837	9.91436	9.58712	10.7033	12.066	12.8981	13.0728	3.63359	8.20514	9.48308	9.71453	11.112	4.4788	10.3023	10.8709	10.0683	12.679	expressed	protein	NA	NA	NA	NA	3	common
LOC_Os01g05430	0.746765	0.822322	0.689601	0.268671	0.716113	0.767783	0.520559	0.503065	0.558814	0.378143	0.290414	0.879907	0.246919	0.135626	0.346094	1.00515	0.790803	0.887199	0.190658	0.0575215	0.233658	0.739084	0.842858	0.360606	0.987216	1.27046	0.673123	0.456664	0.539543	0.570888	0.752896	0.584189	0.527479	0.516155	0.24288	0.894383	0.160612	0.647516	0.976934	0.522365	"RBL3	{ECO:0000303|PubMed:16223493,	ECO:0000303|PubMed:17181860};	At5g07250	{ECO:0000312|Araport:AT5G07250};	T28J14.190	4	common
LOC_Os01g05440	0.351813	0.723947	0.292687	0	0.182364	0.0401906	0.181662	0.0607698	0.262258	0.098972	0.141886	0.143297	0.258506	0.202844	0.382465	0.536084	0.670215	0.276673	0	0.0401471	0.0407705	0.138881	0.220602	0.218568	0.344514	0.286479	0.0414535	0.737061	0.181562	0.239071	0.456149	0.0741847	0.16823	0.128052	0.281272	0.494324	0.0269725	0.192684	0.224149	0.385898	FDM5	{ECO:0000303|PubMed:22302148};	At1g80790	{ECO:0000312|Araport:AT1G80790};	F23A5.14	{ECO:0000312|EMBL:AAF14667.1}	5	common
LOC_Os01g05450	0.144658	0.482709	0.144416	0	0	0	0	0	0.199079	0	0.150018	0.0505034	0.0490577	0.0500429	0.0496614	0.244917	0.437682	0.146265	0	0	0.201167	0.048947	0.0989529	0.0980405	0.0999927	0.201932	0	0	0	0	0.257261	0	0.0663598	0.0668406	0.0495873	0.276288	0.0670556	0.0819801	0.100642	0	expressed	protein	NA	NA	NA	NA	5	common
LOC_Os01g05480	0.406764	0.208566	0.445702	0.12238	0.185135	0.30601	0.102457	0.164515	0.0512006	0.130619	0.154331	0.187039	0.171591	0.102963	0.0613068	0.171331	0.220129	0.341065	0.141846	0.0101893	0.0103475	0.0906373	0.264674	0.121031	0.349749	0.72708	0.715418	0.111228	0.337922	0.121352	0.353677	0.204508	0.106058	0.15733	0.111954	0.244175	0.0541276	0.158781	0.597415	0.190167	expressed	protein	"GO:0003674,GO:0005739,GO:0008150"	molecular_function|mitochondrion|biological_process	NA	NA	4	common
LOC_Os01g05620	0.0244019	0.138425	0.0649627	0.0836123	0.10119	0.0836289	0.226803	0.11802	0.176306	0.148278	0.185578	0.212982	0.115856	0.118182	0.134036	0.0826287	0.0328138	0.0411217	0.124602	0.142015	0.11877	0.272471	0.484069	0.388646	0.337349	0.374696	0.336401	0.265286	0.184701	0.315058	0.07593	0.0894772	0.17371	0.182279	0.122691	0.0521881	0.128462	0.381729	0.349482	0.255015	RPPL1;	At3g14470;	MOA2.9	"NBS-LRR	disease	resistance	3	common
LOC_Os01g05630	10.8114	13.1368	11.3888	20.643	14.7382	18.2962	24.5633	28.1539	24.0112	23.7107	21.0064	18.7424	29.8121	24.1687	26.7233	13.3308	16.2679	13.6958	30.4835	29.9416	27.2958	18.7703	20.6564	23.7253	20.4612	28.7788	19.7408	18.7197	22.0101	19.3802	11.779	17.8924	25.5761	21.1532	26.9014	14.4315	29.2403	21.0507	22.9936	20.0367	"H2B.10;	Os01g0152300,	LOC_Os01g05900;	OsJ_000397,	P0009G03.29,	P0030H07.8"	2	common
LOC_Os01g05650	151.968	199.795	147.349	55.9641	24.9784	28.1189	83.908	93.9968	80.6671	52.9394	58.5785	43.4851	66.9156	53.7199	45.0607	193.343	186.482	241.004	51.6887	46.9015	41.7384	85.3588	104.128	96.1927	64.5562	63.4137	63.758	54.6754	61.8259	54.4857	166.371	36.3538	86.1906	51.6676	55.2321	206.943	46.7762	95.2265	63.9093	56.9957	"MT2A;	Synonyms=MT-2;	Os01g0149800,	LOC_Os01g05650;	OsJ_00383	{ECO:0000312|EMBL:EAZ10549.1},	5	common
LOC_Os01g05710	0.43139	0.771165	0.338382	0.126698	0.0319446	0.253447	0.35004	0.383222	0.477067	0.249652	0.511287	0.548645	0.156747	0.159895	0.222146	0.563435	0.403999	0.31156	0	0.18988	0.192828	0.156393	0.41102	0.783136	0.383391	0.548423	0.522822	0.722324	0.699695	0.251268	0.513646	0.137363	0.403443	0.436528	0.179596	0.426331	0.127569	0.450183	0.484879	0.557762	PAS2;	Synonyms=PEP;	At5g10480;	F12B17.170	expressed	protein	5	common
LOC_Os01g05760	7.6343	9.63162	7.62152	1.29002	0.433673	0.537615	1.51202	0.975473	0.971481	5.08382	7.15802	7.99594	10.959	3.90725	10.4476	3.93076	5.37913	4.3354	0.85441	0.429626	0.872594	0.743104	1.07306	3.40213	6.28915	4.0511	4.99057	1.70541	2.59061	1.27918	8.29581	0.753769	1.15299	6.74593	8.43794	4.54843	0.718877	1.73943	5.11027	1.8584	PAS2;	Synonyms=PEP;	At5g10480;	F12B17.170	"PAS2,	putative,	2	common
LOC_Os01g05770	3.92035	4.79078	2.48579	0.54458	0.787221	0.49022	1.25836	1.64718	0.674403	3.8988	3.99238	2.86684	8.98316	3.83037	5.40165	2.49354	2.24408	1.8034	0.883687	0.743602	0.570965	0.824585	0.887863	1.86707	1.83101	2.0522	1.44196	1.31388	1.09362	1.02601	3.73231	0.60734	1.19331	3.58601	6.07173	2.18034	0.732752	1.19317	1.77506	1.14451	expressed	protein	"osa00062,osa01040"	Fatty	acid	elongation|Biosynthesis	2	common
LOC_Os01g05780	13.9356	14.9112	11.0798	0.943563	1.42741	1.15824	4.17959	5.23229	2.62697	9.29618	9.99527	5.94318	29.5869	13.5533	22.7748	7.29016	8.83678	10.9264	1.91744	1.62835	2.56748	2.16001	3.25365	5.17481	8.39266	4.84872	5.57496	5.91094	6.28747	6.2943	13.3089	1.1764	4.01295	8.41154	21.9717	9.01779	2.03776	3.52949	6.27211	6.16424	"PAS2A;	Os04g0271200,	LOC_Os04g20280;	OsJ_14083,	OSJNBb0056F09.1,	OSJNBb0067G11.14"	2	common
LOC_Os01g05800	128.018	140.569	148.416	48.9034	50.1815	48.0387	96.2087	103.674	103.148	69.0612	67.8166	81.9655	69.4983	77.2465	75.0993	136.516	132.303	148.477	45.7976	39.5573	42.1827	130.221	110.322	129.984	76.7953	74.2092	90.0572	99.4145	100.677	106.843	139.001	49.0412	101.01	72.9478	73.948	139.099	42.5125	123.509	80.3539	102.312	"ALB3L1;	Synonyms=ALB,	ALB4,	ART1;	At1g24490;	F21J9.16,	5	common
LOC_Os01g05810	11.1204	10.6918	9.3931	3.36802	1.89609	2.18211	5.8179	6.62927	7.33907	6.58696	4.97004	3.28826	10.7168	8.12032	9.37798	9.38906	11.0379	10.1957	2.8167	2.89293	2.58082	10.6628	10.3867	11.6929	4.42146	4.61809	3.88941	4.30632	4.54274	5.65262	10.4018	2.48207	6.59541	4.94842	9.40503	10.2076	2.76348	10.9142	4.30966	4.83389	GGT3;	Synonyms=GGT4;	At4g29210;	F17A13.30	"gamma-glutamyltranspeptidase	1	5	common
LOC_Os01g05820	11.3793	7.56099	9.13668	2.43632	2.35348	2.5836	5.36712	6.2001	6.67577	4.94523	3.53882	4.02263	3.48623	2.78572	4.0732	5.20693	4.23351	6.16432	1.09358	2.19955	1.8912	7.52195	3.89688	5.03666	4.07107	3.03444	2.83133	5.0204	4.27366	4.43878	9.35899	2.4578	6.081	4.16889	3.44838	5.20158	1.72811	5.48516	3.31228	4.57761	GGT3;	Synonyms=GGT4;	At4g29210;	F17A13.30	"gamma-glutamyltranspeptidase	1	5	common
LOC_Os01g05870	0.0430909	0.037745	0.00537735	0.238085	0.067009	0.0941455	0.572948	0.558242	0.439206	0.610965	0.66473	0.434397	1.21109	0.469567	0.382775	0.0164152	0.146675	0.108924	0.220032	0.171491	0.162918	0.240577	0.337135	0.394261	0.653431	0.828968	0.485519	0.197633	0.378049	0.329422	0.0287377	0.13308	0.523465	0.570031	0.687809	0.0906714	0.184814	0.323991	0.655973	0.301702	At3g47110;	F13I12.160	"receptor	kinase,	putative,	expressed"	2	common
LOC_Os01g05900	15.6664	17.0999	15.3445	29.637	26.5118	27.4772	44.7981	40.5233	43.5508	35.2322	29.5927	30.1627	33.284	29.307	28.9819	17.1852	20.0159	18.7024	29.9145	39.8192	32.0273	28.164	36.4724	36.0692	37.4358	50.5151	39.5443	37.4694	34.5483	37.2719	16.0369	27.8754	42.9574	31.6625	30.5243	18.6345	33.9203	33.5685	42.4984	36.4299	"H2B.10;	Os01g0152300,	LOC_Os01g05900;	OsJ_000397,	P0009G03.29,	P0030H07.8"	3	common
LOC_Os01g05960	0.345112	0.345482	0.42891	1.41178	1.7816	1.44103	1.06194	1.04382	0.814194	1.58351	1.46812	1.6819	1.05334	1.0818	0.913972	0.51514	0.760052	0.199398	2.10028	1.21523	2.54165	0.5934	0.542005	0.544168	2.00824	1.60748	1.98672	0.890118	0.901425	0.610223	0.373168	1.5448	0.973318	1.57784	1.01637	0.49153	1.95239	0.559857	1.86748	0.800589	At3g47110;	F13I12.160	"receptor	kinase,	putative,	expressed"	1	common
LOC_Os01g06220	0.0350622	0	0.0175018	0	0	0	0	0.0181692	0	0.159792	0.290892	0.146892	0.980977	1.09165	2.29304	0.124663	0.106085	0.0177259	0	0	0.0182846	0.0177957	0.0179882	0.0534669	0	0.0917707	0.0185909	0.0714712	0.0180948	0.0536088	0.0175213	0	0.0060564	0.199192	1.45522	0.0828246	0.00609486	0.0297503	0.0367872	0.0477249	CXE20;	At5g62180;	MMI9.26	"gibberellin	receptor	GID1L2,	2	common
LOC_Os01g06240	0.00967862	0	0.00966243	0	0	0.00995104	0	0.0100309	0.0499493	0.0686142	0.0501865	0.0405484	0.12801	0.120536	0.0996809	0	0.00976133	0	0.00988425	0.0596416	0.13123	0.0589481	0	0.0196788	0.0100353	0.0506651	0.0615824	0.019729	0.109888	0.0690585	0.00644702	0.00331701	0.0199934	0.0531164	0.116076	0.00325378	0.0669186	0.026209	0.0407609	0.0662252	"SD22;	Synonyms=RLK4;	At4g00340;	A_IG005I10.19,	F5I10.19"	"protein	2	common
LOC_Os01g06340	0.056181	0.0843619	0.056087	0.231003	0.262095	0.231049	0.551183	0.465807	0.492895	0.312936	0.78655	0.294212	0.914528	0.466447	0.752197	0.0570714	0.283306	0.255624	0.74587	0.490449	0.527361	0.655832	0.518812	0.514029	0.786396	0.499958	0.506408	0.42945	0.492893	0.171797	0.0655433	0.241382	0.503295	0.464566	0.711057	0.198667	0.587893	0.562891	0.597587	0.364713	expressed	protein	NA	NA	NA	NA	2	common
LOC_Os01g06454	0.837306	1.11761	0.959743	0.89258	0.353646	1.17972	2.36993	2.21767	2.40064	1.79019	1.47939	1.36418	2.4925	1.99542	1.30949	1.70115	1.75148	1.94407	0.190021	0.955491	0.776261	2.61279	3.50019	2.96349	1.80064	1.52596	1.84162	2.7182	3.07281	2.65525	0.971552	0.808647	2.32941	1.54458	1.93247	1.7989	0.640591	3.02549	1.72274	2.81542	TIM14-2;	At3g09700;	F11F8.29	"heat	shock	protein	3	common
LOC_Os01g06500	1.70408	2.45851	3.15228	0.540965	0.10392	0.103061	1.39752	1.03889	0.362122	1.16746	0.987569	0.551189	3.21247	2.10663	3.252	3.13123	3.8164	2.33114	0.255924	0.360325	0.0522742	1.52629	1.61994	2.9043	0.36377	0.787095	0.664374	1.27706	0.569046	0.485334	2.43829	0.249315	0.932842	0.902072	2.85703	3.09292	0.222841	2.01684	0.60508	0.777148	PP2A7;	At5g45090;	K17O22.8	"PHLOEM	2-LIKE	A5,	5	common
LOC_Os01g06510	2.73781	2.84184	2.5092	6.89738	5.58356	4.40689	6.70927	6.43081	6.62454	7.94317	10.1818	7.45082	16.6212	13.4033	20.9513	3.00917	3.90417	2.96111	8.85776	9.11539	9.12819	5.03433	6.51641	5.94302	6.80594	6.44928	6.22311	6.44993	7.31939	6.7022	2.69628	5.62928	6.58821	8.52527	16.9919	3.29148	9.03378	5.83125	6.49278	6.82384	At1g66530	{ECO:0000312|Araport:AT1G66530};	F28G11.14	{ECO:0000312|EMBL:AAG51163.1}	"arginyl-tRNA	synthetase,	2	common
LOC_Os01g06520	0.831754	0.635278	0.44286	0.272332	0.0958095	0.234379	1.52706	1.44949	1.41176	2.40852	4.65153	2.96838	2.90221	2.68555	2.92523	0.613361	0.633807	0.622961	0.415275	0.265764	0.128519	0.863069	1.19482	1.45939	2.51057	3.14779	2.4697	1.70802	2.02224	1.21834	0.636631	0.20084	1.46277	3.34281	2.83766	0.623376	0.269852	1.17243	2.70935	1.64953	RLP30	{ECO:0000303|PubMed:18434605};	At3g05360	{ECO:0000312|Araport:AT3G05360};	T12H1.33	{ECO:0000312|EMBL:AAF27042.1}	2	common
LOC_Os01g06560	0.637556	1.08223	1.17612	56.5044	68.5098	78.6601	2.89131	2.41322	1.98848	23.2728	18.6856	14.0084	39.0173	27.488	22.6107	4.19572	5.66123	2.10209	29.7808	48.3265	64.1685	2.46209	2.37495	1.4372	8.78052	8.14045	6.61401	6.24374	11.1583	6.69645	0.965304	67.8914	2.431	18.6556	29.7053	3.98635	47.4253	2.09141	7.84499	8.03284	DOGL2	{ECO:0000303|PubMed:17065317};	At4g18680	{ECO:0000312|Araport:AT4G18680};	F28A21.90	{ECO:0000312|EMBL:CAB37453.1}	1	common
LOC_Os01g06580	48.2544	22.0559	11.8955	16.3662	21.0188	26.771	39.9975	26.7317	27.5505	38.6652	35.3965	54.1579	11.582	6.80876	13.3032	22.4645	18.9843	26.2655	7.74364	5.96134	7.54605	46.6175	48.2332	22.5022	52.3215	35.5201	30.6899	17.4352	15.8425	12.7913	27.4019	21.3853	31.4266	42.7398	10.5646	22.5714	7.08368	39.1176	39.5105	15.3564	FLA9;	At1g03870;	F21M11.20	"fasciclin	domain	containing	4	common
LOC_Os01g06660	2.19522	2.43826	1.76367	18.5897	20.1029	24.6228	2.23466	1.80926	2.29818	3.40892	3.2414	2.24446	2.80769	3.56924	3.88655	2.29372	2.94142	1.44803	7.65434	9.8664	6.19273	2.36629	2.00575	1.83848	1.97264	2.36394	1.98428	1.88579	1.21922	1.47043	2.13238	21.1051	2.11403	2.96493	3.42116	2.22773	7.90449	2.07018	2.10695	1.52514	"PDC2;	Os03g0293500,	LOC_Os03g18220"	"thiamine	pyrophosphate	enzyme,	1	common
LOC_Os01g06740	0.368353	1.56718	0.536283	0.883507	0.0954686	0.252481	0.190203	0.286321	0.158416	1.44557	0.397921	0.192901	3.27914	2.86713	7.03415	4.67739	2.29092	1.66049	2.33545	0.488652	0.800386	7.21339	0.661425	1.18583	0.716117	0.707019	0.0325518	0.265928	0.20594	0.250311	0.823939	0.410485	0.211647	0.678797	4.39348	2.87627	1.20816	3.02022	0.485229	0.240726	"ribosome	inactivating	protein,	putative,	expressed"	NA	2	common
LOC_Os01g06790	2.0172	1.86528	1.23741	0.433034	0.335944	0.166585	0.67767	0.512162	0.978322	0.369203	0.554495	0.330914	0.395621	0.285859	0.47558	1.35789	1.46251	1.66282	0.992801	0.807062	0.346426	0.402951	0.473809	0.947117	0.352791	0.559783	0.326457	0.412841	0.668936	0.437655	1.70663	0.311854	0.722718	0.418204	0.385687	1.49441	0.71543	0.607959	0.41301	0.506477	RLP30	{ECO:0000303|PubMed:18434605};	At3g05360	{ECO:0000312|Araport:AT3G05360};	T12H1.33	{ECO:0000312|EMBL:AAF27042.1}	5	common
LOC_Os01g06870	1.17533	1.81259	0.935521	0.0163267	0	0	0	0.0493829	0.0163936	0.289537	0.922401	0.216258	0.630203	0.478023	0.997831	1.50052	1.95427	1.39716	0.113542	0.0815612	0.066262	0.128981	0.146673	0.242201	0.197619	0.432342	0.522134	0.194255	0.0819677	0.145706	1.30781	0.00544222	0.0219255	0.476065	0.702019	1.61732	0.0871218	0.172618	0.384032	0.140643	At1g35710;	F14D7.1	"resistance	protein	SlVe1	precursor,	5	common
LOC_Os01g06876	1.52105	2.82144	2.38941	0.20694	0.162326	0.344969	0.85471	1.02003	1.01586	1.33656	1.20626	0.960547	2.79915	3.04108	3.34042	4.45369	4.08327	3.68656	0.57109	0.5973	0.186638	2.86095	2.68533	2.11482	0.834939	0.538626	0.996266	0.911919	0.900415	1.23122	2.24397	0.238079	0.963533	1.16779	3.06022	4.07451	0.451676	2.5537	0.789944	1.01452	RLP30	{ECO:0000303|PubMed:18434605};	At3g05360	{ECO:0000312|Araport:AT3G05360};	T12H1.33	{ECO:0000312|EMBL:AAF27042.1}	5	common
LOC_Os01g06882	0.35601	0.305479	0.126934	0.261399	0.0527255	0	0.131307	0.0527098	0.131235	0.180275	0.237345	0.159803	0.802017	1.4779	0.942834	0.800802	0.487286	0.848492	0.0519392	0.287284	0.185656	0.283944	0.365292	0.284369	0.0263665	0.0798695	0.0269666	0.0259177	0	0.0518406	0.262808	0.104708	0.105084	0.192474	1.07425	0.712193	0.17496	0.311202	0.0444009	0.0259194	expressed	protein	NA	NA	NA	NA	2	common
LOC_Os01g06900	0.0468629	0.0469132	0.124759	0	0.00809719	0.00803032	0.0161321	0	0.00806165	0.0711907	0.0566995	0.00818048	0.0953557	0.105377	0.0643527	0.174554	0.441125	0.134254	0.00797643	0.0240649	0.089608	0.0634269	0.0240424	0.206446	0.0809835	0.122658	0.0911093	0	0.0483697	0.0318452	0.0728449	0.00537584	0.00806458	0.0453569	0.0883616	0.249978	0.0405498	0.0979718	0.0982501	0.0267383	RLP30	{ECO:0000303|PubMed:18434605};	At3g05360	{ECO:0000312|Araport:AT3G05360};	T12H1.33	{ECO:0000312|EMBL:AAF27042.1}	5	common
LOC_Os01g07090	69.6589	81.9377	83.5921	68.9427	75.2949	65.1925	50.1284	54.1368	55.3411	38.7362	34.401	38.0528	30.8673	35.9675	31.8518	81.3054	75.7748	78.7787	59.9584	55.1374	51.671	69.2377	54.1644	59.9847	33.6065	36.8623	44.333	54.3299	53.8259	55.8843	78.3962	69.8101	53.2021	37.0633	32.8956	78.6196	55.5889	61.1289	38.2672	54.68	"At4g16580;	dl4315c,	FCAALL.400"	"5-azacytidine	resistance	protein	5	common
LOC_Os01g07110	0.382278	0.605922	0.40284	0.0764088	0.0495388	0.0163766	0.405752	0.16508	0.230166	0.306495	0.335876	0.272485	0.0918296	0.270001	0.224197	0.873757	0.894249	0.493894	0.157244	0.0654354	0.149516	0.177855	0.245153	0.367038	0.26975	0.750422	0.495474	0.238101	0.268526	0.216477	0.46368	0.0474414	0.267	0.304952	0.195342	0.753967	0.124065	0.263349	0.505215	0.241035	"BRCA2A	{ECO:0000303|PubMed:16415210};	Synonyms=BRCA5(IV)	{ECO:0000303|PubMed:15014444};	At4g00020/At4g00010	{ECO:0000312|Araport:AT4G00020};	5	common
LOC_Os01g07120	2.15762	1.89774	1.43185	3.4807	2.22389	2.1927	2.96881	2.83074	2.79341	4.16817	3.99659	3.97102	3.93983	3.99953	4.50852	1.94476	2.25153	1.99244	4.75081	4.41268	4.11047	2.1522	2.34824	2.47874	3.1876	3.79315	3.50482	3.28587	3.36623	2.68236	1.82907	2.63243	2.86432	4.04526	4.14929	2.06291	4.42465	2.32639	3.49519	3.11149	"DREB2C;	Synonyms=ERF048;	At2g40340;	T07M07.24,	T3G21.11"	"AP2	2	common
LOC_Os01g07170	3.77148	4.03791	2.77663	3.24818	2.46068	2.1559	9.11312	9.2814	8.04102	7.59489	6.50867	5.17025	8.31116	7.69222	6.38881	5.19216	4.96391	3.57781	4.77361	2.58728	3.93358	9.72619	10.5336	9.17822	7.53408	8.84229	8.74017	8.68219	11.0921	9.73692	3.52867	2.62159	8.81185	6.4246	7.46406	4.57796	3.76482	9.81269	8.37218	9.83705	"PAIR2	{ECO:0000303|PubMed:14758540};	Synonyms=ASY1	{ECO:0000303|PubMed:16410547};	Os09g0506800	{ECO:0000312|EMBL:BAT08867.1},	3	common
LOC_Os01g07240	10.9329	7.10215	5.52085	31.0037	47.3547	58.4474	14.8224	12.7071	12.8616	13.8542	8.35731	11.1459	4.77493	3.32273	4.32783	7.77985	10.3842	8.55288	22.1074	26.4177	26.714	11.024	20.084	9.35763	15.9192	13.7506	9.45252	9.80794	6.94713	6.3415	7.85196	45.6019	13.4637	11.1191	4.14183	8.90563	25.0797	13.4885	13.0408	7.69886	expressed	protein	"GO:0003674,GO:0008150,GO:0009536"	molecular_function|biological_process|plastid	NA	NA	1	common
LOC_Os01g07250	24.9299	24.9004	23.1785	7.50325	5.54445	6.04709	20.1935	19.378	19.7333	16.9029	15.9111	15.937	18.3799	14.6991	16.1195	23.129	23.0477	24.2418	9.48999	7.8282	5.38767	17.1842	18.8536	25.9576	16.6212	17.8852	17.2972	16.653	18.4148	17.8422	24.3363	6.36493	19.7682	16.2503	16.3995	23.4728	7.56862	20.6652	17.2678	17.6367	Psapl1	"saposin-like	type	B,	region	1	5	common
LOC_Os01g07260	4.59512	6.26365	6.20194	1.45604	0.948134	1.05498	6.18524	7.6984	7.12584	2.4624	2.71813	2.7218	2.63254	1.58578	1.98721	4.35071	3.99322	6.1686	0.70619	0.813285	1.0702	13.4387	8.72032	10.318	3.65431	5.21954	4.92022	3.35339	4.45507	4.74069	5.6869	1.15305	7.00316	2.63411	2.06851	4.83751	0.863224	10.8257	4.59802	4.18305	mcmbp;	si:dkey-192p21.2	expressed	protein	"GO:0003674,GO:0005634,GO:0005654,GO:0006259,GO:0006950,GO:0007049,GO:0009058,GO:0009536,GO:0016043"	molecular_function|nucleus|nucleoplasm|DNA	3	common
LOC_Os01g07330	0.327605	0.358323	0.520868	0.0748353	0.0880523	0.237026	0.194223	0.245216	0.125237	0.301062	0.23908	0.254166	0.253063	0.113332	0.199943	0.382101	0.5262	0.349648	0.136304	0.0311538	0.0632751	0.387974	0.255222	0.160356	0.289356	0.654213	0.353843	0.179315	0.131498	0.216437	0.402265	0.133304	0.188225	0.264769	0.188779	0.419316	0.0769111	0.267851	0.432471	0.17575	expressed	protein	"GO:0003674,GO:0005575,GO:0008150"	molecular_function|cellular_component|biological_process	NA	NA	5	common
LOC_Os01g07370	20.3366	18.5058	16.1981	13.018	16.1779	19.9525	9.64874	8.04506	8.64196	9.39125	13.6002	11.1162	14.0344	9.53029	10.9721	16.33	18.644	16.0516	10.5631	11.0339	9.82806	8.74278	10.2538	9.54908	12.6952	14.1907	11.0111	9.04329	7.88821	8.08574	18.3468	16.3828	8.77858	11.3692	11.5122	17.0085	10.475	9.51522	12.6324	8.33908	NET1A	{ECO:0000303|PubMed:22840520};	At3g22790	{ECO:0000312|Araport:AT3G22790};	MWI23.16	{ECO:0000312|EMBL:BAB01254.1}	5	common
LOC_Os01g07376	7.94536	6.69017	7.14132	3.48576	1.66793	2.74844	7.4896	9.20936	8.8651	10.4531	13.1169	8.37358	15.9656	14	15.1169	11.3903	10.884	9.51023	4.72694	4.29615	3.92399	9.54767	10.6922	11.7763	10.9842	14.1749	13.0191	14.102	10.6789	13.7755	7.25895	2.63404	8.52135	10.6479	15.0275	10.5949	4.3157	10.6721	12.7261	12.8522	TRX9;	Synonyms=ATH9;	At3g08710;	F17O14.18	"thioredoxin,	putative,	2	common
LOC_Os01g07420	8.87431	4.45783	3.88991	1.92908	2.01148	3.09042	5.2393	4.54921	4.6455	11.2102	7.91671	11.7766	4.8541	2.90493	5.32331	5.6707	4.58735	5.6925	1.15316	0.686016	1.045	7.61987	7.89812	4.65638	9.03647	7.47604	6.6449	4.60342	4.1202	3.11249	5.74068	2.34366	4.81134	10.3012	4.36078	5.31685	0.961392	6.72479	7.71914	3.94537	"hydrolase,	alpha/beta	fold	family	protein,	putative,	4	common
LOC_Os01g07500	6.99834	8.8843	7.0691	2.87513	2.11662	2.49955	6.21574	6.58035	6.35853	2.65336	2.09286	2.85531	2.49742	1.42076	2.0055	6.37795	6.52253	7.15963	1.94042	2.60593	2.15404	6.94822	4.98902	4.88304	4.78448	4.94226	5.41901	3.84904	3.7883	3.69304	7.65058	2.4971	6.38487	2.53384	1.97456	6.68671	2.23347	5.60676	5.04858	3.77679	"TAA1;	Synonyms=CKRC1,	SAV3,	TIR2,	WEI8;	At1g70560;	5	common
LOC_Os01g07530	11.4579	9.2799	10.2973	1.53884	1.10002	1.33618	7.09289	6.15486	5.45897	12.537	12.1128	9.37311	18.1929	9.95348	12.3173	8.18859	6.67799	9.48941	1.85642	1.38542	1.46699	3.2396	3.2662	6.7314	6.26844	5.95916	6.66406	3.83118	4.82221	4.41846	10.345	1.32501	6.23557	11.341	13.4879	8.11866	1.56961	4.4124	6.29722	4.35728	"RFS5;	Synonyms=RS5;	At5g40390;	MPO12.100,	MPO12.13"	"uncharacterized	2	common
LOC_Os01g07560	1.71013	1.06923	0.623003	1.35699	2.59404	2.97363	2.42914	1.07586	0.904238	0.996623	0.852526	1.96083	0.0793624	0.093411	0.0617992	1.34712	2.0939	1.06175	0.533131	0.320459	0.550735	0.980653	2.25343	0.969922	4.51066	5.59113	3.81792	1.03967	1.2201	0.831819	1.13412	2.30822	1.46975	1.26999	0.0781909	1.50092	0.468108	1.40133	4.6399	1.03053	At1g17230;	F20D23.7	"receptor-like	protein	kinase	2	4	common
LOC_Os01g07570	5.85794	2.31612	0.724874	1.87227	4.38887	5.06119	6.12586	4.11971	4.68716	3.6892	4.3393	5.51673	0.287974	0.306529	0.621058	3.40045	4.03382	4.60404	1.52074	0.796275	2.29756	5.23428	8.58667	2.90256	7.87302	7.48581	4.88091	1.66821	1.20672	0.539401	2.96631	3.77411	4.97758	4.51508	0.405187	4.01277	1.53819	5.5745	6.74658	1.13811	"carboxyl-terminal	proteinase,	putative,	expressed"	"GO:0003674,GO:0005623,GO:0008150"	molecular_function|cell|biological_process	4	common
LOC_Os01g07590	4.59648	6.46305	4.99162	7.7907	4.41964	4.23884	10.4902	11.964	12.2591	8.10199	6.27691	5.42059	7.55008	8.73952	7.53457	4.86537	4.83039	6.17309	5.48247	5.4775	5.56255	10.5249	11.9888	12.6809	7.69454	7.76944	7.81385	10.1563	10.9734	10.1752	5.35038	5.48306	11.5711	6.59983	7.94139	5.28962	5.50751	11.7315	7.75928	10.4349	At3g01520;	F4P13.7	"universal	stress	protein	domain	3	common
LOC_Os01g07600	0.21867	0.114664	0.384631	0.0214076	0.0215902	0.0214119	0.666721	0.701472	0.451404	0.326915	0.313163	0.261747	0.487321	0.3242	0.353902	0.137513	0.136524	0.315857	0.0212682	0	0.0108604	1.07814	0.66243	0.868039	0.615408	0.643202	0.9386	0.806577	0.408411	0.551924	0.239322	0.0214699	0.606532	0.300608	0.388474	0.196631	0.0107095	0.869537	0.732403	0.588971	expressed	protein	NA	NA	NA	NA	3	common
LOC_Os01g07610	0.631413	0.404537	0.390821	0.895696	0.641498	0.610233	1.01723	1.45276	1.10792	1.33008	1.50607	1.28297	1.27194	2.17557	1.1055	0.590106	0.76417	0.370289	1.43152	0.73927	1.08002	1.02551	1.49011	1.47637	1.50577	1.54687	1.54004	1.84052	2.03335	1.50603	0.47559	0.715809	1.19264	1.37304	1.51767	0.574855	1.0836	1.33066	1.53089	1.7933	EMB2745;	At5g39710;	MIJ24.190	"PPR	repeat	domain	3	common
LOC_Os01g07620	0.168264	0.288761	0.167982	0.469477	0.84728	0.741427	0.273066	0.323864	0.446591	0.365162	0.224356	0.0503527	0.146734	0.199574	0.321835	0.219768	0.266674	0.267352	1.00648	0.814687	0.727053	0.854015	0.172651	0.855294	0.34893	0.150997	0.254908	0.391989	0.173674	0.245018	0.208336	0.686061	0.34784	0.21329	0.222714	0.251265	0.849408	0.62732	0.251612	0.270227	expressed	protein	NA	NA	NA	NA	1	common
LOC_Os01g07630	13.6549	9.2637	11.416	5.72914	8.35816	9.17832	8.6932	8.25608	7.88507	5.96562	6.3978	6.80362	4.80022	4.72709	6.85843	10.6499	10.1372	10.6877	4.41607	4.03646	7.19603	11.4516	11.5656	8.69437	8.70808	8.63187	8.53942	8.47171	5.84187	7.86528	11.4448	7.75521	8.27812	6.38902	5.46191	10.4916	5.21619	10.5705	8.62646	7.39295	NIK1	{ECO:0000303|PubMed:15489295};	At5g16000	{ECO:0000312|Araport:AT5G16000};	F1N13_140	{ECO:0000312|EMBL:CAC01799.1}	5	common
LOC_Os01g07700	8.18381	10.8283	9.38953	5.14794	3.44715	4.68848	6.29313	6.31555	5.85545	6.00651	6.96701	5.58639	7.15245	7.35243	6.68135	9.56812	9.44458	10.5253	5.26686	5.42216	3.51047	6.50258	7.74267	8.71988	6.90936	8.78115	9.06714	7.80152	8.26483	9.3517	9.46723	4.42786	6.15471	6.18663	7.06208	9.84599	4.73317	7.65504	8.25255	8.47268	expressed	protein	"GO:0003674,GO:0005575,GO:0008150"	molecular_function|cellular_component|biological_process	NA	NA	5	common
LOC_Os01g07730	13.4243	14.3463	13.6792	4.29915	4.57837	5.09686	8.32113	6.50178	7.30532	7.00506	9.31149	6.21834	14.0148	12.9455	13.645	16.2664	15.707	15.333	4.89838	4.2503	3.29441	10.762	7.99748	10.674	4.47289	5.02166	4.63672	5.15687	4.72429	4.29286	13.8166	4.65813	7.37607	7.51163	13.5351	15.7688	4.1477	9.81115	4.71042	4.72467	PPT1;	Synonyms=CUE1;	At5g33320;	F19N2.40	"phosphate/phosphoenolpyruvate	translocator-related	5	common
LOC_Os01g07800	3.95575	5.33737	4.2397	1.48236	1.24126	1.12219	1.81715	1.96074	1.61816	1.26617	1.74932	1.42031	1.46714	1.4966	1.63507	3.68917	3.36243	4.10003	1.39163	0.78808	0.676129	1.1348	1.31676	1.90986	1.25515	1.57902	1.78177	2.38667	2.02098	2.17115	4.51094	1.28193	1.79868	1.4786	1.53294	3.71721	0.951947	1.45381	1.53865	2.19293	At1g52590;	F6D8.19	"thiol-disulphide	oxidoreductase	DCC,	putative,	5	common
LOC_Os01g07870	7.12681	10.0475	7.7144	13.9166	11.5862	8.96176	15.2398	12.8046	11.7677	13.1966	15.8213	15.308	21.9364	19.1645	25.8536	7.99782	8.61723	7.15242	31.4848	22.2577	23.331	9.33206	11.1094	15.2041	13.9136	15.0014	15.6538	14.0053	16.4028	14.8754	8.29622	11.4882	13.2707	14.7753	22.3182	7.92249	25.6912	11.8819	14.8563	15.0945	"ABCC3;	Synonyms=EST2,	MRP3;	At3g13080;	MJG19.3"	"ABC	2	common
LOC_Os01g07890	5.76607	6.70112	6.81507	10.0149	13.1579	12.6404	10.4379	11.7115	8.99564	15.1695	11.2034	13.5709	13.351	14.1006	13.0033	6.36241	7.18562	4.69092	9.20513	12.8649	12.408	9.08238	7.00448	7.88318	12.1977	12.9062	12.8618	14.5569	11.9029	12.2277	6.42742	11.9377	10.3817	13.3146	13.485	6.07965	11.4927	7.99001	12.6552	12.8959	At1g15400;	F9L1.35	expressed	protein	"GO:0003674,GO:0005886,GO:0008150"	molecular_function|plasma	2	common
LOC_Os01g07970	10.7342	14.6294	15.207	79.9789	76.7623	77.5722	41.0479	38.9247	39.9692	32.5167	31.4459	29.7644	21.1394	19.3409	17.1589	12.3792	13.7784	13.4284	76.3467	93.8171	75.4891	20.7051	24.861	20.1796	57.944	44.8279	43.9675	27.2417	31.2972	26.3468	13.5235	78.1045	39.9806	31.2423	19.2131	13.1953	81.8843	21.9152	48.9131	28.2952	expressed	protein	"GO:0003674,GO:0008150"	molecular_function|biological_process	NA	NA	1	common
LOC_Os01g07980	0.228443	0.257274	0.171045	2.34826	2.04264	2.81847	1.38602	1.80528	2.15157	1.79301	1.24377	1.04678	1.36544	1.57067	1.35283	0.551151	0.345593	0.317599	1.95386	1.46637	1.60826	3.01458	2.34399	1.33537	1.42117	1.25563	0.908449	2.2701	1.14947	1.7464	0.218921	2.40313	1.78096	1.36119	1.42965	0.404781	1.67616	2.23131	1.19508	1.72199	ASB3	"ankyrin,	putative,	expressed"	"GO:0005488,GO:0005575,GO:0008150"	binding|cellular_component|biological_process	1	common
LOC_Os01g08000	0.255832	0.329279	0.109459	1.57788	1.61028	2.32972	1.45311	0.98482	0.735592	0.518188	0.871741	0.535902	0.687885	0.967206	0.602247	0.0371267	0.294878	0.332582	0.335915	0.900851	1.37226	0.333891	0.843757	0.780245	1.28841	1.26269	0.910786	1.67622	0.716728	1.21073	0.231523	1.83929	1.05784	0.641944	0.752446	0.221529	0.869674	0.652631	1.15396	1.20122	Espn	"fibronectin	type	3	and	ankyrin	1	common
LOC_Os01g08010	2.19232	1.59034	2.27323	4.16966	4.39186	5.6405	4.7031	4.22591	4.49283	3.63609	4.20663	3.97115	3.5019	4.00089	3.43591	1.87202	2.74512	1.43495	7.01953	5.99334	6.31837	3.6875	3.15144	3.61766	4.40347	4.34654	4.58231	4.03707	4.25232	4.17782	2.01863	4.73401	4.47395	3.93796	3.64623	2.01736	6.44375	3.48553	4.44411	4.15574	expressed	protein	NA	NA	NA	NA	1	common
LOC_Os01g08020	3.79765	6.32957	4.25777	0.0408771	0.0927578	0	0.616007	0.556381	0.389925	0.785324	2.23725	0.832995	1.16315	1.12461	1.26961	3.75685	3.38894	4.72443	0.0812217	0.0102103	0.124425	0.585309	0.448831	0.919705	0.525703	1.21776	0.769602	0.496489	0.297573	0.800543	4.795	0.044545	0.520771	1.28519	1.18579	3.95674	0.0719525	0.651281	0.837689	0.531535	BOR4;	At1g15460;	F9L1.41	"boron	transporter	protein,	5	common
LOC_Os01g08090	0.303126	0.725644	0.421035	3.67142	1.47562	1.66669	3.02156	1.88496	2.20372	3.92415	5.34411	3.29909	5.32321	6.49698	6.31171	0.830073	0.91715	0.639641	8.57364	4.42617	4.63235	2.39472	2.25834	2.04995	3.73058	3.54612	3.21451	3.29097	3.67285	3.97643	0.483268	2.27124	2.37008	4.18912	6.04396	0.795621	5.87739	2.23434	3.49707	3.64675	UGT73C1;	Synonyms=ZOG1;	At2g36750;	F13K3.15	"flavonol-3-O-glycoside-7-O-glucosyltransferase	1,	2	common
LOC_Os01g08100	0.529355	1.02773	0.432384	0.939889	0.764975	0.692687	1.44124	1.064	1.0762	2.51807	2.89458	1.52889	3.3456	2.9633	2.67637	0.374792	0.372097	0.421702	0.475074	0.724888	0.786334	0.439645	0.658372	0.635994	1.84618	1.67942	1.39489	1.34063	1.5729	1.0301	0.663156	0.799184	1.19381	2.31384	2.99509	0.38953	0.662099	0.578004	1.64016	1.31454	UGT73C1;	Synonyms=ZOG1;	At2g36750;	F13K3.15	"flavonol-3-O-glycoside-7-O-glucosyltransferase	1,	2	common
LOC_Os01g08190	0.230679	0.21938	0.132418	0.112634	0.17936	0.148232	0.148892	0.119538	0.119048	0.0992886	0.0598068	0.0543614	0.023469	0.00598508	0.0593945	0.128884	0.296629	0.128283	0.141348	0.0710745	0.0300742	0.111226	0.0946773	0.076216	0.36475	0.519244	0.373052	0.064655	0.125	0.0881749	0.194159	0.146742	0.129159	0.0711523	0.0296162	0.184599	0.0808322	0.0940398	0.419015	0.0926101	WDR5B	{ECO:0000303|PubMed:19567704};	At4g02730	{ECO:0000312|Araport:AT4G02730};	T5J8.2	{ECO:0000312|EMBL:AAD15347.1}	4	common
LOC_Os01g08220	0.940949	0.163819	0.224633	0.021027	0.424125	0.462685	0.485868	0.106	0	0.0621487	0	0.278517	0	0	0.0421344	1.20522	0.598276	0.827309	0.04178	0	0.0426692	0.290698	0.251865	0	0.445395	0.942293	1.93059	0.12509	0	0.187653	0.443134	0.302613	0.197289	0.113555	0.0140448	0.876934	0.0281497	0.180854	1.10609	0.104248	GA3OX4;	At1g80330;	F5I6.8	"gibberellin	3-beta-dioxygenase	2-2,	4	common
LOC_Os01g08260	11.7846	3.01091	1.05787	7.59179	24.1236	35.1603	14.4141	7.44348	5.13718	16.9104	11.1002	20.0333	2.45017	0.9331	1.94016	8.58979	11.5506	7.53243	7.33465	1.67092	5.16873	6.42125	18.4178	4.02609	29.7981	31.1191	21.1688	2.61818	2.60725	2.2475	5.28445	22.2919	8.99824	16.0146	1.77448	9.22429	4.72476	9.62171	27.362	2.49098	"ABCG31	{ECO:0000303|PubMed:18299247};	Synonyms=PDR6	{ECO:0000303|PubMed:12644668,	ECO:0000303|PubMed:16506311};	Os01g0177900	4	common
LOC_Os01g08370	1.32488	1.49561	1.28045	2.50647	2.20638	2.75331	4.2939	4.01704	4.50977	5.7382	6.24134	4.84196	5.70713	5.99727	5.35639	1.67518	2.23173	1.25409	6.26133	4.60319	5.65958	3.06173	5.00382	4.19827	6.07937	8.27819	6.54656	4.95597	7.69568	6.07706	1.36698	2.48872	4.27357	5.60717	5.68693	1.72034	5.50804	4.08794	6.96804	6.2429	At3g14460;	MOA2.6	"symbiosis-related	disease	resistance	protein,	3	common
LOC_Os01g08440	243.254	183.701	210.447	51.4288	27.0846	21.6254	39.4202	44.4936	41.5258	88.3303	81.5431	55.3669	122.903	109.324	132.782	293.111	245.359	281.218	127.687	55.5208	54.2889	63.5937	49.5072	80.0977	22.1946	26.8649	21.1206	18.7679	16.7283	16.9131	212.467	33.3796	41.8132	75.0801	121.67	273.229	79.1655	64.3995	23.3934	17.4697	HGT8	"UDP-glucoronosyl	and	UDP-glucosyl	transferase	domain	5	common
LOC_Os01g08460	34.3212	47.6572	37.451	9.07986	6.52778	2.84486	19.508	17.4635	13.5841	10.4187	12.6369	8.78704	13.6243	12.4253	13.518	27.4597	27.2265	44.118	10.7053	7.92419	6.90027	17.3565	14.778	22.9724	7.59537	13.3888	10.853	9.25578	12.9982	15.4761	39.8098	6.15083	16.8519	10.6142	13.1892	32.9347	8.50992	18.369	10.6124	12.5767	"SERINC1;	Synonyms=KIAA1253,	TDE1L,	TDE2;	UNQ396/PRO732"	"TMS	5	common
LOC_Os01g08510	27.1098	23.6408	32.7631	16.1409	23.8647	23.1557	20.8713	23.2679	23.4663	9.01374	8.64917	13.466	4.43253	8.49866	7.06943	28.6956	25.4224	25.8557	12.2765	12.5744	14.9582	24.1524	23.4831	21.8022	14.7966	13.6653	16.3214	21.586	13.6924	20.3919	27.8379	21.0538	22.5352	10.3763	6.66687	26.6579	13.2697	23.1459	14.9278	18.5568	MFP1-1	"MAR-binding	filament-like	protein	1,	putative,	5	common
LOC_Os01g08520	0.879533	0.983198	0.819524	0.165753	0.896621	1.28108	1.8469	1.44328	2.1485	1.18766	0.425659	0.844431	0.357931	0.349906	0.301946	1.11684	1.8628	1.77861	0.46408	0.270993	0.504534	2.44034	2.42161	1.68397	2.43186	1.79561	1.5856	0.806783	0.907812	0.627561	0.894085	0.78115	1.81289	0.819251	0.336594	1.58609	0.413203	2.18197	1.93769	0.780719	MARD1	{ECO:0000303|PubMed:15159630};	Synonyms=SAG102	{ECO:0000303|PubMed:11402199};	At3g63210	{ECO:0000312|Araport:AT3G63210};	4	common
LOC_Os01g08530	0.0165351	0	0	0.135977	0.754252	1.63205	0.0512285	0	0.0170669	0.016746	0.0514437	0.588826	0	0	0	0.218364	0.183441	0.0167189	0.0168864	0	0	0.0335694	0.525954	0	0.771505	0.467409	0.350695	0	0.0170668	0	0.00551171	0.840761	0.0227651	0.219005	0	0.139508	0.00562882	0.186508	0.529869	0.00568893	"retrotransposon	protein,	putative,	unclassified,	expressed"	NA	4	common
LOC_Os01g08560	11.8364	8.91339	6.82368	6.76906	7.97374	9.02201	20.3546	20.2229	19.6239	21.7415	23.6778	22.5561	21.7023	24.2222	23.4053	9.44525	9.53783	9.53912	7.47562	7.66586	8.83604	18.338	26.2106	26.2308	30.6188	31.3215	31.1067	20.9919	20.3356	20.6696	9.19117	7.9216	20.0672	22.6585	23.1099	9.5074	7.99251	23.5931	31.0157	20.6657	HSP70-16;	At1g11660;	F25C20.19	"DnaK	family	protein,	3	common
LOC_Os01g08680	3.53558	3.63407	2.90401	0.546979	0.625196	0.692978	2.05155	2.37749	2.34335	1.8562	2.66105	2.50174	2.28576	2.03714	2.27735	2.42644	3.6135	3.74225	1.14721	1.15371	1.52928	1.63243	2.3174	2.01955	1.99846	2.05505	2.40759	2.01265	1.84294	1.72358	3.35789	0.621718	2.25746	2.33966	2.20008	3.26073	1.27674	1.98979	2.1537	1.85972	TKI1;	At2g36960;	T1J8.14	"myb/SANT	domain	protein,	5	common
LOC_Os01g08710	0.470913	0.459632	0.305581	0.302545	0.256304	0.266292	0.389057	0.256228	0.376694	0.381534	0.378482	0.493221	0.179663	0.134399	0.121249	0.358782	0.213722	0.369013	0.0480918	0.193458	0.122788	0.370466	0.616068	0.131652	0.353995	0.35744	0.387021	0.551951	0.340238	0.360004	0.412042	0.275047	0.34066	0.417746	0.145104	0.313839	0.121446	0.372729	0.366152	0.417398	WRKY13;	At4g39410;	F23K16.40	"WRKY102,	expressed"	"GO:0003700,GO:0006139,GO:0009058,GO:0009536"	5	common
LOC_Os01g08770	4.2028	5.5987	5.26398	3.90069	3.27066	3.40244	10.8793	11.1009	10.8733	6.79235	5.89148	5.73055	6.44189	6.38808	5.52139	5.55808	5.69612	6.97097	3.49226	2.40179	3.46303	11.8693	13.3559	11.3824	9.71046	11.0869	7.96623	10.5121	9.78027	11.3227	5.02183	3.5246	10.9512	6.13813	6.11712	6.07506	3.11903	12.2026	9.58786	10.5383	Wdr46;	Synonyms=Bing4	"WD	domain,	G-beta	repeat	3	common
LOC_Os01g08780	1.65182	1.05416	1.47384	0.838374	1.49839	1.79384	1.01286	0.674077	0.895091	1.03509	0.910048	1.38405	0.577686	0.600002	0.627325	1.33191	1.47852	1.50316	0.622049	0.57256	0.516844	1.25756	0.921594	0.503777	0.974096	1.32945	1.16049	0.747072	0.394265	0.684008	1.39327	1.37687	0.860675	1.10973	0.601671	1.43786	0.570484	0.89431	1.15468	0.608448	IP5P6	{ECO:0000305};	Synonyms=CVP2	{ECO:0000303|PubMed:10559439};	At1g05470	{ECO:0000312|Araport:AT1G05470};	5	common
LOC_Os01g08810	1.64651	1.40509	0.929666	0.832386	0.489699	0.4024	0.599316	0.559489	0.58506	2.07755	1.0917	1.10255	0.617881	0.322148	0.889577	0.918563	1.33391	0.805112	0.758051	0.582156	0.774183	0.931578	0.941655	0.562528	0.895578	1.03146	0.873025	0.412656	0.431828	0.343915	1.32709	0.574828	0.581288	1.42393	0.609868	1.0192	0.704796	0.811921	0.933354	0.396133	CYP96A15	{ECO:0000305};	Synonyms=MAH1	{ECO:0000303|PubMed:17905869};	At1g57750	{ECO:0000312|Araport:AT1G57750};	5	common
LOC_Os01g08850	4.07124	4.22406	3.88947	4.87788	4.5002	3.58984	9.14678	9.52865	9.48965	5.62497	5.5922	4.85712	6.56966	6.60365	6.98371	4.3138	4.39155	4.30731	5.47941	5.62123	4.87894	11.0022	12.2002	11.0187	8.806	8.01666	7.77697	10.6896	9.58701	9.7288	4.06159	4.32264	9.38836	5.3581	6.71901	4.33755	5.32652	11.4071	8.19988	10.0018	At5g11010;	T30N20.280	expressed	protein	"GO:0003674,GO:0008150,GO:0009536"	molecular_function|biological_process|plastid	3	common
LOC_Os01g08860	10.7781	5.86706	6.93554	11.7552	12.8928	13.4624	15.7366	17.3038	17.233	11.8131	9.75439	11.3486	12.3617	12.5209	12.8671	7.34769	6.3722	6.7642	9.57647	10.3648	8.05084	21.3011	21.6489	17.6128	15.0289	12.8705	12.036	15.6472	13.9575	15.7362	7.86024	12.7035	16.7578	10.972	12.5832	6.82803	9.3307	20.1876	13.3118	15.1136	"HSP18.0;	Os01g0184100,	LOC_Os01g08860;	P0489A01.22"	"hsp20/alpha	crystallin	3	common
LOC_Os01g09080	0.0898538	0.19275	0.166592	0.171534	0.0266149	0.263951	0.145819	0.159642	0.145739	0.675996	0.838652	0.524329	0.979461	0.679408	0.978292	0.0521588	0.0258919	0.0259578	0.288398	0.540514	0.227595	0.23454	0.0921965	0.365386	0.61223	0.524117	0.462817	0.353235	0.78169	0.209346	0.149732	0.154033	0.1504	0.679659	0.879054	0.0346695	0.352169	0.230707	0.533054	0.44809	WRKY42	{ECO:0000303|Ref.1};	At4g04450	{ECO:0000312|Araport:AT4G04450};	T26N6.6	{ECO:0000312|EMBL:AAD29757.1}	2	common
LOC_Os01g09100	0.678027	0.427363	0.727032	6.16949	4.608	7.46166	2.1525	2.44646	2.38461	4.75584	3.64598	4.05046	2.78482	4.19596	3.25876	1.22448	0.835781	0.812517	7.3603	9.41371	6.07641	1.78438	1.41718	1.32752	4.27017	2.78685	3.83475	2.07315	2.59195	2.15015	0.610807	6.07972	2.32786	4.15076	3.41318	0.957594	7.6168	1.50969	3.63059	2.27175	WRKY48;	At5g49520;	K6M13.6	"WRKY10,	expressed"	"GO:0003700,GO:0005515,GO:0006139,GO:0006950,GO:0007165,GO:0009058,GO:0009607,GO:0009719"	1	common
LOC_Os01g09120	17.5063	19.5403	22.8273	103.694	94.1711	100.316	27.8842	29.2805	26.4791	29.3701	31.937	28.9494	26.4323	29.1936	29.1672	31.8642	28.7817	18.3885	124.55	127.282	106.488	29.1618	27.4954	23.3837	24.1596	21.2476	26.3251	23.7207	27.8127	23.5983	19.958	99.3937	27.8812	30.0855	28.2644	26.3448	119.44	26.6803	23.9108	25.0439	"PHOT2;	Os04g0304200,	LOC_Os04g23890;	OSJNBa0079M09.13"	"Twin	LOV	1	common
LOC_Os01g09130	0	0	0.0321565	4.93346	1.16875	1.52338	0.0665288	0.100149	0	0.0326212	0.0334041	0	0	0	0	0	0	0	2.5	6.94706	2.01569	0.261573	0	0	0	0	0	0	0.0332461	0	0.0107188	2.54186	0.0555591	0.0220084	0	0	3.82092	0.0871908	0	0.011082	expressed	protein	NA	NA	NA	NA	1	common
LOC_Os01g09190	0	0.0511284	0	0.183753	0.105897	0	0.0791172	0.238197	0.026358	0.543111	0.397248	0.0802396	0.701484	0.742074	1.18353	0	0.025755	0.0516412	1.0171	0.865497	1.09201	0.388833	0.366837	0.311533	0.767862	0.454507	0.352048	0.416437	0.421726	0.390449	0.0170428	0.0965498	0.114557	0.340199	0.875695	0.0257987	0.991535	0.355734	0.524806	0.409537	expressed	protein	NA	NA	NA	NA	2	common
LOC_Os01g09220	0.11855	0.237354	0.078901	0.0947819	0.122902	0.0948007	0.0952225	0.354943	0.231128	1.80092	1.32505	0.427682	7.03567	5.15374	11.4634	0.187334	0.30555	0.199779	0.282493	0.284095	0.261029	0.762147	0.175703	0.428513	8.37216	2.41336	1.52257	0.443032	0.203936	0.0939859	0.144935	0.104161	0.227098	1.18455	7.88427	0.230887	0.275872	0.455455	4.10269	0.246984	At3g55350	{ECO:0000312|Araport:AT3G55350};	T22E16.10	{ECO:0000312|EMBL:CAB75893.1}	"transposon	protein,	2	common
LOC_Os01g09290	1.33515	0.960667	0.708111	2.65913	3.33063	2.95994	1.24957	2.42155	1.46421	1.90149	1.12501	1.4858	0.976325	1.86196	1.28914	1.14439	0.799519	0.548431	4.3462	3.85662	6.17936	1.31295	1.96932	1.52699	0.821961	0.567869	1.01765	1.70099	1.33501	1.6161	1.00131	2.98324	1.71178	1.5041	1.37581	0.830779	4.79406	1.60308	0.802494	1.5507	YSL7;	At1g65730;	F1E22.10	"transposon	protein,	putative,	1	common
LOC_Os01g09300	41.213	37.2808	36.3088	148.663	131.53	118.238	53.6632	56.4866	55.6458	62.361	74.4701	62.1265	86.2331	74.5402	88.2066	42.4062	42.4737	35.5943	180.389	234.278	208.577	54.8007	51.6208	55.5433	55.7766	51.7125	54.1491	61.2084	60.1569	56.5335	38.2675	132.81	55.2652	66.3192	82.9933	40.1581	207.748	53.9883	53.8794	59.2996	At3g50210;	F11C1.50	"oxidoreductase,	putative,	expressed"	"GO:0003824,GO:0005488,GO:0008152,GO:0009058,GO:0009987"	1	common
LOC_Os01g09370	18.1806	15.4743	18.8298	42.1561	49.3491	49.778	37.0366	41.4016	39.1243	24.2473	19.9219	25.8065	24.3921	27.4666	24.829	20.0374	19.1733	18.2484	26.8076	38.4356	46.3228	72.9774	50.6316	40.6112	34.3272	35.9303	32.3089	62.1383	52.6968	62.7031	17.4949	47.0944	39.1875	23.3252	25.5626	19.153	37.1887	54.7401	34.1888	59.1794	Asb3	"ankyrin	repeat	domain-containing	protein	28,	3	common
LOC_Os01g09384	0.631944	0.392385	0.606928	0.912731	0.729776	1.01983	1.37959	1.5586	1.29627	0.56709	0.721728	0.75404	0.821977	1.12905	1.16987	0.544446	0.911643	0.630878	0.400293	0.476501	0.926083	1.77828	1.62515	1.43126	1.45147	1.44047	1.35726	1.97301	1.86596	1.81828	0.543752	0.887446	1.41149	0.680952	1.0403	0.695656	0.600959	1.61157	1.4164	1.88575	Fank1	"ankyrin	repeat	domain	containing	protein,	3	common
LOC_Os01g09410	4.96918	5.4643	6.18199	13.6738	11.2542	10.6111	9.30034	12.3443	10.7629	6.50359	6.77067	7.2864	7.2956	10.3142	7.4956	6.19731	6.89293	5.89014	9.04086	10.3012	12.63	15.3032	12.4723	12.2796	9.6705	9.46049	10.8148	15.412	15.229	15.5227	5.53849	11.8464	10.8025	6.85355	8.36847	6.32679	10.6574	13.3517	9.98193	15.3879	expressed	protein	NA	NA	NA	NA	3	common
LOC_Os01g09460	0.151065	0.126023	0.113109	0.207048	0.0522034	0.0258862	0.234012	0.221799	0.350827	0.471723	0.704985	0.250517	0.537922	0.339687	0.440819	0.268554	0.0888744	0.0636433	0.128562	0.0775745	0.078779	0.281133	0.503762	0.409532	0.417687	0.369034	0.574041	0.551713	0.44178	0.603097	0.130066	0.095046	0.268879	0.475742	0.439476	0.140357	0.0949719	0.398142	0.453587	0.532197	HXK1	"hexokinase,	putative,	expressed"	"GO:0000166,GO:0005488,GO:0005515,GO:0005634,GO:0005739,GO:0005773,GO:0005975,GO:0007165,GO:0008219,GO:0009056,GO:0009536,GO:0009987,GO:0016020,GO:0016301,GO:0019725"	nucleotide	3	common
LOC_Os01g09500	0.346763	0.347135	1.03855	1.22778	1.59774	0.633819	1.07433	1.47747	1.71003	1.56082	1.1188	1.12992	1.95996	1.79939	1.42854	1.01764	0.699453	0.506446	1.10174	2.29511	1.68778	2.46398	1.42322	1.99763	1.99746	2.42029	2.73752	3.92692	2.30655	3.02404	0.577482	1.15311	1.42061	1.26985	1.7293	0.741179	1.69488	1.96161	2.38509	3.08584	expressed	protein	"GO:0003674,GO:0005575,GO:0008150"	molecular_function|cellular_component|biological_process	NA	NA	3	common
LOC_Os01g09540	286.698	256.174	381.083	215.037	295.171	279.897	234.109	280.46	275.448	57.0691	66.1855	81.9178	27.5603	98.3983	61.6916	412.223	401.138	343.361	136.521	198.977	427.892	428.157	353.496	351.655	180.849	181.518	161.556	676.092	270.726	482.46	307.985	263.368	263.339	68.3908	62.5501	385.574	254.463	377.769	174.641	476.426	APS1;	Synonyms=APS-1(1)	"HAD	superfamily	phosphatase,	putative,	5	common
LOC_Os01g09620	44.6456	35.9966	43.4925	204.597	206.184	213.235	112.423	132.637	132.885	96.6755	98.2852	106.598	62.0475	84.1221	63.1458	60.5967	65.5258	40.6439	145.204	185.664	171.939	91.1692	101.689	97.7407	142.979	148.274	144.485	188.747	177.935	164.273	41.3782	208.005	125.982	100.519	69.7718	55.5888	167.603	96.8663	145.246	176.985	At4g29190;	F17A13.10	"zinc	finger/CCCH	transcription	factor,	1	common
LOC_Os01g09660	2.80905	3.8744	3.3029	7.60386	6.66562	6.99566	5.4796	7.89285	8.47264	6.63803	5.11419	6.93032	5.11246	5.47427	3.40739	3.83647	3.30523	3.15585	3.98435	5.28915	5.1434	9.5365	6.72534	4.79125	6.01933	7.18894	5.19647	8.46176	7.89273	6.49013	3.32878	7.08838	7.28169	6.22751	4.66471	3.43252	4.80563	7.0177	6.13491	7.61487	expressed	protein	"GO:0005488,GO:0006810"	binding|transport	NA	NA	3	common
LOC_Os01g09665	0.416841	0.246579	0.30265	0.077907	0.0196428	0.233767	1.46755	1.62987	1.74054	0.748368	0.510886	0.0992244	0.751795	0.825885	0.48785	0.577429	0.477731	0.344842	0.0193499	0	0.138332	1.82716	1.36089	1.79137	0.94299	0.813311	0.783618	0.675893	0.782261	1.04291	0.322023	0.110439	1.61265	0.452826	0.68851	0.466667	0.0525605	1.65981	0.84664	0.833689	expressed	protein	NA	NA	NA	NA	3	common
LOC_Os01g09700	0.0632404	0.101293	0.0631346	6.18871	2.4389	2.5358	35.3195	38.801	33.6161	34.5468	24.1743	29.8593	18.4013	15.4104	13.5735	0.244122	0.153074	0.294138	1.71794	1.6887	1.60939	8.06287	15.4177	19.043	36.51	51.0342	39.7821	16.1782	33.5899	23.8121	0.0758894	3.72114	35.9122	29.5268	15.7951	0.230445	1.67201	14.1745	42.4421	24.5267	ACS8;	At4g37770;	T28I19.50	"aminotransferase,	classes	I	3	common
LOC_Os01g09770	16.113	15.0246	16.3994	6.88341	5.18247	5.39069	10.8173	11.0848	13.3073	16.1418	19.1093	19.482	22.4844	18.134	24.8803	13.3923	8.4888	13.177	4.95084	5.56395	6.53548	22.351	15.9605	14.7142	11.0294	8.42255	8.02574	10.1781	7.49957	8.40165	15.8457	5.81886	11.7365	18.2444	21.8329	11.686	5.68342	17.6753	9.15923	8.69311	expressed	protein	"GO:0005739,GO:0008150"	mitochondrion|biological_process	NA	NA	2	common
LOC_Os01g09790	0.367021	0.538	0.431836	1.22615	0.937644	0.323444	1.88161	1.58944	1.86706	1.73903	2.09342	1.75729	2.08039	2.27181	2.20049	0.199735	0.555236	0.344592	0.843342	1.427	1.25776	2.20875	2.54198	1.73233	1.88915	2.4153	2.52986	1.88371	1.82646	2.44506	0.445619	0.829078	1.77937	1.86325	2.18423	0.366521	1.17603	2.16102	2.2781	2.05174	IQD1	{ECO:0000303|PubMed:15960618};	At3g09710	{ECO:0000312|Araport:AT3G09710};	F11F8.30	{ECO:0000312|EMBL:AAF23301.1}	3	common
LOC_Os01g09800	4.00211	4.67068	4.21278	15.5605	12.3826	12.8879	14.1766	13.5072	13.7087	17.2731	20.3328	17.4184	17.9957	21.2193	18.8151	7.44648	10.1535	6.27955	27.8053	27.8351	28.1051	11.2824	15.4045	14.9252	23.1239	21.7641	20.3187	19.5284	24.4209	20.9676	4.29519	13.6103	13.7975	18.3414	19.3434	7.95985	27.9151	13.8707	21.7356	21.639	NPR2;	At4g26120;	F20B18.230	"BTBA1	-	Bric-a-Brac,Tramtrack,	1	common
LOC_Os01g09860	11.4251	4.38192	2.51684	6.00887	17.4393	21.1862	11.53	7.30441	7.30884	7.40149	6.11962	13.127	1.36982	1.39733	1.48369	9.23654	9.33778	8.09541	6.16212	2.60059	4.45556	7.53671	15.2365	4.66962	18.8206	20.8079	16.6225	4.51212	4.2263	3.36043	6.10795	14.8781	8.71442	8.88269	1.41695	8.88991	4.40609	9.1476	18.7503	4.03295	PERK9;	At1g68690;	F24J5.8	"retrotransposon	protein,	putative,	4	common
LOC_Os01g09990	0	0.0134429	0.013406	0.0138037	0	0.0552258	0.110943	0	0.0277206	1.38717	0.557045	0.829811	2.34986	2.80121	5.25544	0	0.0270865	0.0135777	0.0274276	0.0137915	0	0.136311	0.0964502	0.191122	0.668323	0.717005	0.0284806	0.0684319	0.0277205	0.0547511	0.00894963	0.0230098	0.0462212	0.924675	3.46884	0.0135547	0.0137397	0.141294	0.471269	0.0503012	BHLH41;	Synonyms=EN51;	At5g56960;	MHM17.7	"helix-loop-helix	DNA-binding	2	common
LOC_Os01g10020	3.4474	2.96925	2.48057	0.722119	1.47004	1.73878	3.78859	3.50547	3.236	2.59546	2.80616	3.62433	2.36912	1.86315	2.31788	3.09237	3.47686	2.92011	1.51454	0.948614	0.949774	2.1921	3.89769	3.41209	3.77679	4.35834	4.44215	3.10259	2.51091	3.19572	2.96574	1.31031	3.51002	3.00865	2.18338	3.16311	1.13764	3.16729	4.19243	2.93641	"ENPP1;	Synonyms=M6S1,	NPPS,	PC1,	PDNP1"	"ectonucleotide	4	common
LOC_Os01g10110	0.52314	1.15962	0.65283	0.0768225	0.0968469	0	0.0675321	0.1065	0.395329	0.151374	0.135632	0.0978431	0.475211	0.193902	0.471437	0.901534	1.61109	2.30472	0.0858623	0.0383773	0.00974329	0.331897	0.26839	0.493842	0.125919	0.0293411	0.0297196	0.104733	0.0289264	0.0285665	0.778531	0.0578898	0.189787	0.128283	0.380183	1.60578	0.044661	0.364709	0.0616599	0.0540753	CKX1	"cytokinin	dehydrogenase	precursor,	putative,	expressed"	5	common
LOC_Os01g10210	77.9305	78.7716	78.9731	55.8074	33.8195	27.2335	39.366	41.7767	44.3603	53.5708	55.4555	36.2742	67.1081	75.0698	75.1949	88.9373	86.8517	94.8457	52.9829	48.8241	37.7007	32.1642	34.2491	47.7618	22.7767	27.0852	28.6806	31.1985	38.9333	34.0031	78.5584	38.9535	41.8344	48.4335	72.4576	90.2116	46.5026	38.0584	26.1808	34.7116	"lachrymatory	factor	synthase,	putative,	expressed"	"GO:0003674,GO:0005575,GO:0008150"	5	common
LOC_Os01g10310	0	0	0	0	0.0488199	0	0.0486321	0.390443	0.0486056	0.190767	0.195346	0	0	0.0977446	0	0	0.0474937	0	0.192367	0.290186	0.0982306	0.573624	0.579829	0.335115	0.146481	0.443719	0.199753	0.287974	0.388843	0.0960012	0	0.0162733	0.16256	0.128704	0.0325815	0.0158312	0.193595	0.496189	0.263317	0.257606	expressed	protein	"GO:0003674,GO:0005575,GO:0008150"	molecular_function|cellular_component|biological_process	NA	NA	3	common
LOC_Os01g10450	12.2975	13.1395	12.537	2.16104	1.57192	1.51112	8.53064	8.07899	7.74828	5.96338	8.71118	7.43381	9.44504	9.67333	10.3564	11.642	12.0742	13.7227	2.82145	1.38528	1.76577	7.98844	8.15121	10.2984	5.67129	7.38211	6.8756	5.12915	5.96241	5.43309	12.658	1.74803	8.1193	7.36945	9.82494	12.4796	1.99084	8.81268	6.643	5.50821	STY17	{ECO:0000303|PubMed:16429265};	At4g35780	{ECO:0000312|Araport:AT4G35780};	F8D20.290	{ECO:0000312|EMBL:CAA20048.1}	5	common
LOC_Os01g10490	0.0397333	0.0994397	0.138834	0	1.44171	4.12601	0.3693	0	0	0	0.0206029	0.249693	0	0	0.0204608	0.242178	0.420765	0.160699	0	0	0	0.0201665	0.998846	0.0807867	15.6345	22.9833	21.5101	0.121489	0	0	0.0926689	1.85591	0.1231	0.0900986	0.00682027	0.274547	0	0.3666	20.0426	0.0404964	PDF1;	At2g42840;	F7D19.16	"keratin,	type	I	4	common
LOC_Os01g10580	17.5247	21.5847	19.6606	40.2273	31.2483	29.0534	47.9347	57.6379	51.0132	36.0896	29.5022	31.8185	23.4666	23.5764	23.3314	20.3755	18.5686	19.4962	35.6971	32.8753	32.6757	30.6771	37.6688	36.9031	43.0711	44.7665	44.9579	45.4842	57.8103	42.8263	19.59	33.5097	52.1953	32.4701	23.4582	19.4801	33.7494	35.083	44.2651	48.7069	"BBX22	{ECO:0000303|PubMed:19920209};	Synonyms=DBB3	{ECO:0000303|PubMed:18540109},	LZF1	{ECO:0000303|PubMed:18796637},	3	common
LOC_Os01g10630	1.05881	0.877193	0.911237	0.925759	0.605613	0.77579	1.96067	2.14424	2.57512	1.10928	1.28736	1.27467	1.74584	1.71775	1.55424	1.22395	1.22742	0.972129	0.671153	0.962439	1.21855	3.17494	2.64735	2.41261	1.76662	1.64366	1.91008	2.23271	2.19826	2.41901	0.949079	0.769054	2.22668	1.22377	1.67261	1.14116	0.950715	2.74497	1.77345	2.28333	expressed	protein	NA	NA	NA	NA	3	common
LOC_Os01g10640	1.07634	0.628538	0.388028	2.1821	1.76676	1.62921	5.71217	3.12964	4.22779	8.84163	7.75157	4.75982	6.69201	4.46819	6.43563	0.455583	0.63323	0.755764	1.31294	1.90381	1.55917	2.48866	5.79811	5.01517	3.84403	5.91607	3.55105	3.9919	5.73989	4.60182	0.697635	1.85936	4.35653	7.11767	5.86528	0.614859	1.59197	4.43398	4.43705	4.77787	expressed	protein	NA	NA	NA	NA	2	common
LOC_Os01g10800	5.98104	6.63079	6.97714	1.85421	2.24099	2.19245	5.1058	5.47971	5.21608	2.64036	3.54439	6.31791	1.70886	2.72088	3.03107	5.05206	5.12622	6.54961	0.917335	1.04254	1.71376	6.91639	5.32021	5.90964	5.32312	5.69605	5.97863	5.13575	5.29144	5.62012	6.52965	2.09588	5.2672	4.16755	2.48694	5.57597	1.22455	6.04875	5.66593	5.3491	PCMP-H42;	At4g13650;	F18A5.40	"pentatricopeptide,	putative,	expressed"	5	common
LOC_Os01g10850	3.67871	1.56585	0.506061	0.982595	4.60953	7.90699	7.95713	3.3623	3.31864	2.11216	1.62214	8.46441	0.412579	0.180371	0.865144	5.37012	4.79106	4.4225	1.03536	0.148747	0.61933	3.16086	11.844	1.32513	11.9384	10.6748	9.90634	1.15138	0.881978	0.826715	1.91688	4.49971	4.87936	4.06624	0.486031	4.86123	0.601145	5.44333	10.8399	0.953358	PER52;	Synonyms=P52;	At5g05340;	K18I23.14	"peroxidase	precursor,	4	common
LOC_Os01g10860	1.23942	0.761864	1.32418	2.39164	2.61492	3.84527	4.49114	3.96628	4.87023	4.22812	2.05205	2.23188	3.69443	3.47526	2.84411	1.92173	1.49124	1.38511	1.82091	1.87589	4.30897	4.21583	4.72996	3.02845	3.58475	4.66684	3.41269	3.96697	3.09718	4.98692	1.10849	2.95061	4.44255	2.83735	3.33793	1.59936	2.66859	3.99141	3.8881	4.01702	expressed	protein	NA	NA	NA	NA	3	common
LOC_Os01g10880	11.7129	13.3133	13.764	32.358	31.116	32.239	18.2702	24.2784	23.9272	17.6698	14.4245	14.1846	21.7229	18.8669	17.3408	12.8901	15.5045	11.3496	15.0768	22.3048	22.9056	32.5727	26.1648	25.4274	16.9518	22.7372	17.8552	26.8602	27.7051	22.3857	12.93	31.9043	22.1586	15.4263	19.3102	13.2481	20.0957	28.055	19.1814	25.6503	expressed	protein	NA	NA	NA	NA	1	common
LOC_Os01g10890	68.0546	64.1731	55.3027	2.33749	1.73769	2.86822	8.86082	7.37387	6.12176	9.48483	29.1131	25.9283	28.8472	19.1473	20.8604	61.7983	71.2487	76.621	2.59759	4.7792	3.42306	6.69875	7.04784	10.2598	14.2438	12.0999	12.0323	6.23609	7.45255	6.34425	62.5101	2.31447	7.45215	21.5088	22.9516	69.8893	3.59995	8.00213	12.792	6.67763	"CIPK5;	Os01g0206700,	LOC_Os01g10890;	OsJ_000797,	OSJNBa0016I09.5,	P0451C06.36"	5	common
LOC_Os01g10960	3.23155	1.91997	1.21964	8.06156	11.535	13.3981	5.49432	3.90737	3.94562	1.78272	2.26145	3.74236	0.267297	1.07702	0.541171	3.86993	3.82886	3.30731	7.31145	6.97512	9.05636	5.49388	8.34344	2.06997	5.51632	4.55228	3.58015	1.40581	2.21008	1.60681	2.12372	10.9982	4.4491	2.59551	0.628498	3.6687	7.78098	5.30243	4.54958	1.7409	"peptide-N4-asparagine	amidase	A,	putative,	expressed"	"GO:0005618,GO:0005773,GO:0008150,GO:0016020"	1	common
LOC_Os01g10990	4.85016	3.94013	3.14037	1.40173	1.09239	0.748798	1.95234	1.62203	1.26353	1.44378	2.73189	2.15856	5.17098	2.70174	3.63869	2.6288	2.28171	3.66629	0.522223	1.03445	0.484852	1.46285	1.20838	1.35477	0.851542	0.940947	0.92022	1.21609	1.3275	1.18462	3.97689	1.08097	1.61263	2.11141	3.83714	2.85893	0.680509	1.342	0.904236	1.24274	At5g07050;	MOJ9.22	"integral	membrane	protein	DUF6	5	common
LOC_Os01g11010	2.37599	1.72239	1.50734	1.31143	1.58956	1.6366	1.76475	1.05534	1.02686	1.33946	2.02707	3.60409	0.190527	0.2065	0.349579	0.98686	1.74705	1.59765	0.669371	0.637102	0.500505	2.25739	1.62129	0.928107	4.07761	2.96544	3.3264	1.348	1.34096	0.405633	1.86857	1.51253	1.28232	2.32354	0.248868	1.44385	0.602326	1.60226	3.45648	1.03153	"peptide-N4-asparagine	amidase	A,	putative,	expressed"	"GO:0005618,GO:0005773,GO:0008150,GO:0016020"	4	common
LOC_Os01g11054	42.573	43.1899	53.6654	11.4793	13.3837	11.9126	17.5676	18.719	16.2026	12.4248	16.819	18.5627	11.901	15.1698	12.6456	40.436	46.3191	46.9324	15.1648	12.849	14.6604	17.7753	14.8685	24.3538	15.3913	16.9847	19.8872	16.8693	17.7873	17.4115	46.4761	12.2585	17.4964	15.9355	13.2388	44.5625	14.2247	18.9992	17.4211	17.356	"PPC3;	Synonyms=PEPC,	PPC;	At3g14940;	K15M2.8"	"phosphoenolpyruvate	5	common
LOC_Os01g11150	0.108493	0.0543048	0.018052	0	0	0	0	0.0187404	0.0186637	0.0549383	0.0750092	0.0378776	0.05519	0.319024	0.428329	0.0734752	0.200604	0.310813	0.147731	0	0.0377188	0.201906	0.055661	0.165443	0.0374973	0.265036	0.0191753	0.0184295	0.0186636	0	0.0602834	0	0.012468	0.0559417	0.267514	0.194964	0.0618166	0.141004	0.107236	0.0123644	GA2OX1	"gibberellin	2-beta-dioxygenase,	putative,	expressed"	"GO:0003824,GO:0006629,GO:0008152,GO:0009056,GO:0009987"	2	common
LOC_Os01g11210	0.767677	0.336219	0.383196	0.912429	2.23835	2.56517	1.04054	0.348083	0.420943	1.38486	0.821005	3.06541	0.366106	0.946094	0.370611	1.12103	0.483898	0.630669	0.58799	0.295661	0.200168	0.706207	1.30462	0.195107	2.38791	1.7079	2.8493	0.562365	0.59427	0.978125	0.495697	1.90532	0.60319	1.75709	0.560937	0.745198	0.361273	0.73531	2.31504	0.711587	expressed	protein	NA	NA	NA	NA	4	common
LOC_Os01g11220	0.989003	0.626069	0.696951	1.2708	1.65858	1.286	0.901202	0.844118	0.825652	0.279862	0.497743	0.380828	0.0887824	0.316979	0.254645	0.502339	0.381379	0.529408	0.415888	1.28461	1.21354	1.91927	1.19387	0.916717	0.497646	0.319766	0.308468	0.444705	0.525412	0.32615	0.770674	1.40513	0.856991	0.386145	0.220135	0.471042	0.971347	1.34329	0.375293	0.432089	"hydrolase,	acting	on	carbon-nitrogen,	putative,	expressed"	1	common
LOC_Os01g11250	4.94528	6.64731	5.38679	2.87805	1.86834	1.30145	3.74446	3.04626	2.36946	1.97726	3.38194	3.25828	3.43785	2.99478	2.82832	6.68004	6.30745	7.61423	7.32903	3.91114	3.6474	1.9165	1.47493	3.52247	2.46923	2.53818	2.84395	1.804	2.36945	1.16998	5.65979	2.01595	3.05339	2.87249	3.08698	6.86724	4.96252	2.30463	2.61712	1.78114	"Os02g0245800,	LOC_Os02g14840;	OJ1134_F06.17,	OSJNBa0090H18.7"	"potassium	channel	5	common
LOC_Os01g11260	1.62497	1.28781	1.35187	0.208796	0.884423	0.682204	1.38446	1.03854	1.25792	0.493706	1.12346	0.666594	0.454637	0.323231	0.529963	1.34809	2.04857	1.32811	0.359556	0.653651	0.649676	1.49829	1.61176	1.50053	1.53041	1.44607	1.69448	0.869492	0.601002	0.786763	1.42155	0.591808	1.22697	0.761252	0.435943	1.57492	0.554295	1.53686	1.55699	0.752419	mraY	{ECO:0000255|HAMAP-Rule:MF_00038};	tll0971	"phospho-N-acetylmuramoyl-pentapeptide-transferase,	putative,	expressed"	5	common
LOC_Os01g11270	0.360565	0.307477	0.119987	0	0.0138444	0.0823807	0.206868	0.041521	0.0137837	0.216392	0.0415474	0.111895	0.421181	0.166312	0.110029	0.122093	0.0673418	0.20254	0	0.0822916	0	0	0	0	0	0	0.0566462	0	0	0.0272242	0.262676	0.0320751	0.0873909	0.123278	0.232507	0.130658	0.0274305	0	0.0188821	0.00907474	CYP710A3	{ECO:0000303|PubMed:16531502};	At2g28850	{ECO:0000312|Araport:AT2G28850};	F8N16.14	{ECO:0000312|EMBL:AAC79589.1}	5	common
LOC_Os01g11340	1.98133	2.85569	1.20349	1.49684	2.53663	2.79793	4.09231	3.17912	2.59942	5.77801	4.86456	5.7255	5.48875	5.67329	6.55199	3.57683	2.53995	2.52228	1.73088	1.06648	1.28221	4.16784	5.93974	1.97784	5.40813	4.57355	3.94906	2.16536	2.83347	2.38457	2.0135	2.27714	3.29028	5.45602	5.90468	2.87969	1.35986	4.02847	4.64358	2.46113	CYP710A3	{ECO:0000303|PubMed:16531502};	At2g28850	{ECO:0000312|Araport:AT2G28850};	F8N16.14	{ECO:0000312|EMBL:AAC79589.1}	2	common
LOC_Os01g11350	1.15658	0.146766	0.211414	0.117215	1.97587	3.66789	1.12713	0.540249	0.218578	0.560917	0.574379	1.92795	0.0497193	0.0676237	0.0503311	1.43968	1.62648	0.790601	0.0998156	0.0167302	0.11893	0.644892	3.14234	0.430572	4.37456	4.92878	4.16318	0.149424	0.168136	0.0498132	0.504919	1.92032	0.628652	1.02108	0.0558914	1.28558	0.0784919	1.40593	4.48884	0.122458	BZIP61	{ECO:0000303|PubMed:11906833};	At3g58120;	F9D24.30	"bZIP	transcription	4	common
LOC_Os01g11370	11.3619	10.4663	11.2043	24.947	22.2054	23.0018	20.2759	21.8152	20.79	17.3819	16.8876	17.6176	17.791	19.2141	16.5996	13.8917	13.7358	12.012	22.7908	27.12	30.3203	23.2545	24.294	20.8344	20.5585	20.4971	22.9299	26.2909	24.8677	26.171	11.0108	23.3847	20.9604	17.2957	17.8682	13.2132	26.7437	22.7943	21.3285	25.7765	"DHX35;	Synonyms=C20orf15,	DDX35"	"ATP-dependent	RNA	helicase,	1	common
LOC_Os01g11460	0.04947	0.132061	0.0493872	0.101705	0.427382	0.271266	0.323561	0.803239	0.204243	0.317305	0.547234	0.656303	0.469749	0.256705	0.492512	0.050254	0.0831545	0.200079	0.572572	0.237101	0.343975	0.284561	0.592197	0.134111	0.564225	0.638774	0.384711	0.436974	0.0680808	0.336168	0.0769728	0.266784	0.443681	0.506947	0.406322	0.111162	0.384549	0.336956	0.529237	0.280408	"ATL3;	At1g72310;	T10D10.22,	T9N14.21"	"zinc	finger,	3	common
LOC_Os01g11480	0.433973	0.386167	0.385108	0	0.0499892	0.545341	0.298782	0	0	0.195336	0.450055	0.202014	0	0	0	0.293901	0.194525	0.780081	0	0	0	0	0.0989529	0.0490203	0.799942	0.353381	0.102269	0.0491453	0.0497696	0	0.40175	0.198443	0.0995939	0.282468	0	0.422836	0	0.0493244	0.418531	0.0329716	ATL22;	At2g25410;	F13B15.7	"zinc	finger,	C3HC4	5	common
LOC_Os01g11520	0.77803	0.876222	0.601964	2.83918	1.33087	2.2598	5.36328	4.43492	3.79441	5.29897	4.92186	4.3189	4.6702	4.40063	5.64916	0.889156	0.941615	0.88501	4.2509	3.45595	2.5967	2.98139	4.13128	4.07342	7.17967	6.06845	5.58981	3.62785	5.15957	3.62822	0.752072	2.14329	4.53087	4.84658	4.90667	0.90526	3.43452	3.7287	6.27931	4.13855	ATL40;	At2g42350;	MHK10.7	"RING-H2	finger	protein,	3	common
LOC_Os01g11550	1.97326	1.59399	2.29179	2.65098	3.15969	4.18818	3.12736	2.33869	2.59127	0.524339	0.486271	0.562726	0.337909	0.243314	0.422553	2.46102	2.54185	2.30138	1.80569	2.22726	1.96638	6.39586	4.59068	3.31692	4.7706	6.7909	5.0242	3.96259	2.58118	3.36555	1.95302	3.33295	2.68577	0.524445	0.334592	2.43475	1.99978	4.76782	5.52857	3.30311	TCP3;	At1g53230;	F12M16.13	"TCP	family	transcription	4	common
LOC_Os01g11570	3.70835	3.54065	4.00174	15.1818	8.00005	10.8872	19.6354	20.7939	26.5277	37.2741	29.6102	26.6942	39.582	42.3123	35.3667	5.81399	6.20457	4.42144	14.9296	13.121	14.1295	14.992	23.2701	17.3897	27.2485	29.152	25.6637	36.5067	31.6162	33.0582	3.75025	11.3563	22.319	31.1928	39.087	5.48	14.06	18.5506	27.3547	33.727	At5g62930;	MQB2.25	"GDSL-like	lipase/acylhydrolase,	putative,	expressed"	2	common
LOC_Os01g11620	59.0475	46.6855	49.1264	13.4278	16.6336	15.2513	30.9978	45.3367	48.807	39.7034	30.0606	25.762	27.9659	22.5424	25.1298	36.1499	30.7149	33.0581	8.36282	9.59169	12.0929	19.9898	24.943	32.9456	27.9673	20.522	19.3582	24.7915	25.4658	31.4901	51.6198	15.1042	41.7138	31.842	25.2127	33.3076	10.0158	25.9595	22.6158	27.2491	At2g27360;	F12K2.6	"GDSL-like	lipase/acylhydrolase,	putative,	expressed"	5	common
LOC_Os01g11650	13.7096	12.4613	12.2731	4.25608	2.46968	2.40789	9.23779	7.35118	8.49857	17.5679	19.0891	13.7265	28.4421	21.8122	27.2302	9.89809	10.4969	9.81122	5.27687	4.4384	4.52131	7.6292	9.55703	11.9453	10.1723	9.46342	8.98063	7.04457	7.14099	6.47072	12.8147	3.04455	8.36252	16.7945	25.8282	10.0688	4.74553	9.71051	9.5388	6.88543	At2g27360;	F12K2.6	"GDSL-like	lipase/acylhydrolase,	putative,	expressed"	2	common
LOC_Os01g11670	1.34704	1.55594	1.69945	0.867324	0.629184	0.334823	1.08537	1.73358	1.16117	1.2143	1.39695	1.31782	1.64154	1.229	0.838492	1.89469	1.44812	1.43684	0.846557	0.532097	0.880012	2.43421	1.73149	2.19708	1.94922	2.72757	2.19765	2.03673	3.19321	2.24817	1.53414	0.610444	1.32671	1.30969	1.23634	1.59322	0.752889	2.12093	2.29148	2.49271	"SCPL50;	At1g15000;	T15D22.4,	T15D22.7"	"OsSCP2	-	3	common
LOC_Os01g11700	2.92867	3.02111	1.61772	0	0.215769	0.0917088	1.42781	1.60238	1.31962	3.13163	0.986706	1.27679	3.75097	1.04915	3.65933	1.38938	0.869617	2.61549	0.0759111	0.0916096	0.108537	0.392359	1.51014	2.52392	1.079	1.43192	0.520248	0.500012	0.828595	1.1062	2.5225	0.102493	1.44994	1.79838	2.81981	1.62483	0.0920193	1.47548	1.01039	0.811602	At2g27360;	F12K2.6	"GDSL-like	lipase/acylhydrolase,	putative,	expressed"	5	common
LOC_Os01g11710	4.01764	1.86129	1.12929	2.24538	8.45154	15.7208	8.31162	4.2043	4.26761	5.33298	3.34401	5.80126	2.12973	0.539752	1.23197	4.95305	6.00583	3.90452	2.04486	0.360546	0.895019	2.75844	10.873	4.38839	16.7842	19.2072	11.8715	1.64322	2.12038	1.9217	2.33607	8.80591	5.59451	4.82608	1.30048	4.95447	1.10014	6.0066	15.9543	1.8951	At1g28580;	F1K23.18	"GDSL-like	lipase/acylhydrolase,	putative,	expressed"	4	common
LOC_Os01g11720	0.0745612	0.0995215	0.0744365	0.153289	0.0257661	0.0766598	0.282337	0.206067	1.23134	1.4599	1.28874	0.46856	1.46658	0.696431	0.383956	0.075743	0.250661	0.10052	0.558399	2.24626	1.03688	1.23621	0.561038	0.732732	1.90696	1.14491	1.42324	1.19056	1.56482	1.19068	0.0828397	0.0852384	0.573249	1.0724	0.84899	0.142308	1.28051	0.843328	1.4917	1.31536	"transposable	element	protein,	putative,	containing	Pfam	3	common
LOC_Os01g11730	0.319066	0.197729	0.273027	0.577872	0.913577	1.031	3.65594	4.36182	6.11605	27.4664	34.2077	34.341	64.8765	30.0227	49.4477	0.370426	0.919407	0.522323	1.62922	2.43428	1.44204	2.12836	4.55221	3.93873	34.6894	21.2039	29.5818	12.7445	17.5326	13.1949	0.263274	0.840817	4.71127	32.005	48.1156	0.604052	1.83518	3.53977	28.4917	14.4907	At1g28570;	F1K23.19	"GDSL-like	lipase/acylhydrolase,	putative,	expressed"	2	common
LOC_Os01g11750	1.91328	2.12581	1.95206	1.72901	1.98351	1.68612	3.6695	4.96821	6.03293	14.9265	10.3134	7.4211	25.5619	10.7356	14.5514	1.77274	2.12048	1.53063	2.06129	1.12286	3.00424	3.15868	4.48724	4.46724	5.7552	4.24835	4.74908	5.31437	4.38362	5.52922	1.99705	1.79955	4.89021	10.887	16.9496	1.80795	2.0628	4.03772	4.91754	5.07574	At1g28580;	F1K23.18	"GDSL-like	lipase/acylhydrolase,	putative,	expressed"	2	common
LOC_Os01g11820	0.519523	0.4728	0.542229	1.3351	1.73819	1.72383	0.634072	1.37056	0.682474	0.765306	0.293878	0.643067	0.480507	0.56368	0.316173	0.407813	0.666862	0.668559	1.51933	1.6007	2.04426	1.39032	1.69613	1.05631	0.563156	0.543914	0.575973	1.13121	0.877463	0.890615	0.511518	1.59904	0.895701	0.567417	0.453453	0.581078	1.72143	1.38092	0.561014	0.966429	expressed	protein	"GO:0005215,GO:0006810,GO:0009987,GO:0016020"	transporter	activity|transport|cellular	process|membrane	1	common
LOC_Os01g11860	0.305592	0.62794	0.578047	0.231465	0.150068	0.264584	0.348811	0.533415	0.962857	2.10126	3.65288	1.29712	2.5527	2.42035	3.0148	0.228742	0.227097	0.357775	0.755573	1.04067	0.486477	0.310204	0.594112	0.997409	2.4181	2.71106	2.23435	2.42612	1.44428	1.37712	0.50386	0.215372	0.615028	2.35042	2.66262	0.271205	0.760907	0.633908	2.4545	1.74917	DJ1B;	At1g53280;	F12M16.18	"DJ-1	family	protein,	2	common
LOC_Os01g11910	1.78324	3.51416	2.68718	1.25663	0.523216	0.322868	0.613862	0.302213	0.671407	1.76054	2.60533	1.63278	2.89823	4.17858	4.07742	2.84827	4.87512	3.05045	3.12684	1.85448	1.7663	1.63938	0.989666	1.48221	1.0931	0.774964	1.0704	1.24595	0.85662	1.30324	2.66153	0.700905	0.529161	1.99955	3.71808	3.59128	2.24921	1.37042	0.979487	1.13527	BHLH51;	Synonyms=EN57;	At2g40200;	T7M7.8	"basic	helix-loop-helix,	5	common
LOC_Os01g11920	0.19526	0.169834	0.108651	0.0329043	0.102873	0.0691127	0.264458	0.27867	0.158588	0.106979	0.0630725	0.103931	0.143293	0.102984	0.121979	0.234124	0.348661	0.236269	0.0359589	0.0789005	0.0701098	0.285938	0.394133	0.266841	0.451378	0.499338	0.482019	0.189223	0.15198	0.212082	0.157915	0.0682967	0.233905	0.0913277	0.122752	0.273018	0.0616564	0.315637	0.477578	0.184428	TTL3;	Synonyms=VIT;	At2g42580;	F14N22.15	"retrotransposon	protein,	4	common
LOC_Os01g12060	1.67538	2.54281	2.05025	0.944426	0.336169	0.111131	1.67438	0.840173	0.836734	0.711535	0.560472	0.283023	1.70451	0.841326	0.834911	1.37252	2.18025	2.56831	0.386348	1.16561	0.732774	2.35898	1.94087	1.31861	1.40091	1.64087	1.20354	1.70755	1.11564	1.59755	2.08948	0.463909	1.1171	0.518343	1.12692	2.04036	0.761579	1.87282	1.41511	1.47358	expressed	protein	NA	NA	NA	NA	5	common
LOC_Os01g12090	12.2151	14.5258	14.8355	14.076	10.9696	10.6791	37.6032	37.6565	36.86	26.9085	29.6522	22.8983	31.7811	36.497	26.7233	16.7161	16.2036	17.3069	17.242	17.6593	15.7425	37.2772	35.1658	39.7455	32.4699	37.9991	28.4235	35.0891	37.6227	38.4631	13.8588	11.9082	37.3732	26.4863	31.6672	16.7422	16.8813	37.3962	32.9641	37.0583	"ribosomal	protein	S6	family	protein,	putative,	3	common
LOC_Os01g12130	3.95531	4.53826	5.40667	0.187654	0.0315423	0.50051	0.722683	0.53606	0.40825	2.86565	2.05094	1.72081	3.00259	2.24191	2.31882	6.08882	4.75625	6.18348	0.590366	0.656208	0.317332	2.74874	0.842906	4.11381	0.0946405	0.0955617	0.0967945	0.248079	0.0628075	0.0930389	4.63342	0.239902	0.555664	2.21247	2.52111	5.67618	0.521302	2.56848	0.0956655	0.134642	"SWEET1A;	Os01g0881300,	LOC_Os01g65880;	B1065E10.2-1,	OsJ_04300,	P0018C10.61-1"	5	common
LOC_Os01g12220	26.4198	26.8104	38.2386	21.6086	24.0441	23.2254	20.837	26.35	25.0592	14.4168	15.6386	20.3429	10.2178	17.3403	13.8535	29.3508	28.8356	31.623	9.97932	13.1024	13.526	24.2163	18.3509	20.4506	14.3535	12.946	16.5991	22.9927	16.9655	21.2119	30.4896	22.9593	24.082	16.7994	13.8039	29.9365	12.2026	21.0059	14.6328	20.39	PAM71-HL	{ECO:0000303|PubMed:27020959};	At4g13590	{ECO:0000312|Araport:AT4G13590};	T6G15.140	{ECO:0000312|EMBL:CAB41117.1}	5	common
LOC_Os01g12270	311.581	430.727	413.559	927.093	842.03	799.984	535.065	599.753	569.531	469.671	417.172	375.795	382.82	460.404	335.979	489.885	515.064	453.089	1069.17	1027.3	992.671	326.873	548.803	604.583	381.321	413.965	424.448	523.587	619.964	572.608	385.289	856.369	568.116	420.879	393.068	486.013	1029.72	493.42	406.578	572.053	expressed	protein	NA	NA	NA	NA	1	common
LOC_Os01g12290	0.0933937	0.218152	0.258993	0.896031	0.494868	0.352082	0.450098	0.634532	0.578382	0.220697	0.301326	0.358665	0.401186	0.290778	0.587809	0.252997	0.293041	0.178371	1.02796	0.746033	0.411277	0.737358	0.62821	0.717363	0.67785	0.597534	0.891357	0.61343	0.835437	0.550027	0.19018	0.580994	0.554337	0.293563	0.426591	0.24147	0.728424	0.694311	0.722247	0.666298	At1g34300;	F23M19.5	"S-locus	lectin	protein	kinase	1	common
LOC_Os01g12360	0.309716	0.345823	0.198204	0.00816333	0.0452812	0.0694021	0.110717	0.106996	0.020492	0.0281494	0.275897	0.207941	0.00807953	0.0494507	0.0817894	0.116976	0.244284	0.152564	0.0243305	0.0448587	0.0372724	0.056429	0.0325939	0.0201834	0.0905753	0.270214	0.189484	0.0566577	0.147542	0.0566634	0.284581	0.0409489	0.0794019	0.170662	0.0464399	0.171274	0.0354872	0.0364021	0.183424	0.0869543	TY3B-G;	Synonyms=YGRWTy3-1	POL;	YGR109W-B;	G5984	"retrotransposon	5	common
LOC_Os01g12381	2.90422	2.08799	2.39856	4.93943	4.92681	6.27052	4.36254	5.96513	6.10423	10.6687	9.30934	8.35111	10.0729	9.67239	8.86447	2.52112	3.2752	2.26911	11.2435	10.3582	11.4278	4.39528	4.06356	5.20708	8.65052	9.39812	8.45543	7.23854	8.66579	7.56222	2.46359	5.37892	5.4773	9.44306	9.5366	2.68848	11.0098	4.5553	8.83469	7.82218	At5g45910;	K15I22.11	"GDSL-like	lipase/acylhydrolase,	putative,	expressed"	2	common
LOC_Os01g12420	0.854662	1.04672	0.880463	1.46735	1.62125	1.37416	3.10797	2.02596	2.14906	3.09391	3.77163	3.77105	2.03506	1.80228	2.032	1.18224	0.926154	0.698682	2.50704	2.62396	2.04831	1.3844	1.9498	1.82091	4.3931	4.33115	3.49997	1.77922	2.10212	1.77013	0.927281	1.48759	2.42766	3.54553	1.95645	0.935692	2.3931	1.71837	4.07474	1.88383	At1g34300;	F23M19.5	"receptor-like	protein	kinase,	putative,	4	common
LOC_Os01g12440	0.237229	0.131935	0.236832	0.487716	0.0409895	0.0948524	0.421929	0.669296	0.557732	0.827542	0.861071	0.469326	2.01129	1.13526	1.77814	0.0803297	0.0398761	0.186562	0.0807565	0.0270714	0.16495	1.15053	0.595013	0.602925	0.382624	0.7451	0.698807	0.537301	0.408095	0.349281	0.201999	0.207853	0.549652	0.719313	1.64156	0.102256	0.090926	0.782824	0.608843	0.431559	"ERF10;	Synonyms=ERF-10,	ERF077;	At1g03800;	F21M11.27"	"AP2	2	common
LOC_Os01g12464	0.351503	0.639781	0.510421	0.0656954	0.198767	0.164271	0.92401	1.05977	1.1214	0.647245	0.828475	0.635902	0.617699	0.961738	0.329105	0.25969	0.644558	0.484648	0.195802	0.623555	0.233298	1.00555	1.37709	1.23445	0.894578	0.702555	0.372753	1.17247	0.659645	0.977155	0.500569	0.142911	1.03506	0.703874	0.636181	0.462965	0.350885	1.2057	0.656629	0.936422	"CHCH	domain	containing	protein,	expressed"	NA	3	common
LOC_Os01g12520	0.398891	1.29779	0.696891	0.205018	0.258458	0.0256324	0.0514928	0.103353	0.0514648	0.403977	0.0775637	0.0522234	0.760927	0.957323	0.718937	1.08901	0.829743	0.428531	1.55308	0.947373	0.416035	0.0506139	0.281388	0	0.0258495	0.182708	0.0264378	0.050819	0.154394	0.0508242	0.797856	0.163036	0.06877	0.177921	0.812395	0.782428	0.972164	0.110667	0.0783318	0.0853456	BAC2;	At1g79900;	F19K16.14	"mitochondrial	carrier	protein,	5	common
LOC_Os01g12560	6.9524	6.23926	7.2212	33.9467	28.9942	23.8631	27.0515	33.4071	31.3858	25.106	20.2282	19.8593	20.0767	19.9151	17.9732	6.11734	7.02952	5.57402	31.7174	23.3143	26.3681	23.4888	21.4911	25.2909	19.9694	23.8767	23.2724	26.0354	27.3084	26.3781	6.80429	28.9346	30.6148	21.7311	19.3217	6.24029	27.1333	23.4236	22.3728	26.574	KPHMT2;	Synonyms=PANB2;	At3g61530;	F2A19.130	"3-methyl-2-oxobutanoate	hydroxymethyltransferase,	1	common
LOC_Os01g12640	6.11999	1.75882	1.49089	0.872913	2.00357	2.69452	2.72163	1.9878	3.20373	2.83211	2.1409	2.66823	1.78749	1.17	1.61345	3.30184	4.23791	3.37527	0.538279	0.857105	0.610816	2.92783	3.69562	2.05404	3.74964	4.23066	1.92525	2.13389	1.45074	2.16395	3.12323	1.857	2.63772	2.54708	1.52365	3.63834	0.668733	2.8925	3.30185	1.91619	"MAKR2;	At1g64080;	F22C12.16,	F22C12_2"	expressed	protein	5	common
LOC_Os01g12650	6.96325	5.14904	2.96602	0.782588	3.2533	5.46011	6.05969	6.04279	4.79145	3.27215	2.44561	4.47311	1.98361	1.21407	1.89328	4.16872	6.10511	6.43983	1.25157	0.839109	1.02644	4.10906	7.7926	5.71977	9.81904	13.7833	14.2958	3.04697	2.93235	2.82015	5.0261	3.16533	5.63131	3.39695	1.69699	5.57122	1.03904	5.87381	12.6327	2.93316	RTNLB2;	Synonyms=BTI2;	At4g11220;	F8L21.10	"reticulon	domain	4	common
LOC_Os01g12660	0.089564	0.114113	0.0568999	0.309678	0.56555	0.761793	0.302709	0.135017	0.327756	0.775124	0.54041	0.545784	0.157392	0.0507007	0.1761	0.0413561	0.213506	0.024698	0.390813	0.0585361	0.169843	0.0247952	0.183798	0.0993292	0.844226	1.19342	1.13111	0.124478	0.378179	0.13279	0.0868588	0.545674	0.255161	0.620439	0.128064	0.0931866	0.206397	0.102641	1.05625	0.211816	"Spast	{ECO:0000255|HAMAP-Rule:MF_03021};	Synonyms=Kiaa1083	{ECO:0000303|PubMed:14621295},	Spg4"	"AAA-type	4	common
LOC_Os01g12670	5.50268	5.52857	6.36086	12.5345	13.335	12.2392	8.94178	10.4123	9.62753	9.11275	8.47186	7.19633	7.32563	9.0274	7.83746	6.03627	6.63748	5.28109	12.7588	11.8465	13.5928	11.0802	11.5177	8.67032	7.94211	9.3159	8.00637	10.4635	10.1738	11.3705	5.79737	12.7029	9.66054	8.26031	8.0635	5.98494	12.7327	10.4227	8.42146	10.6693	SNRNP59;	At2g46200;	T3F17.15	expressed	protein	"GO:0003674,GO:0005575,GO:0008150"	1	common
LOC_Os01g12680	0.553804	0.546906	0.440808	0.13078	0.178447	0.0846393	0.432808	0.271468	0.278082	0.341067	0.457909	0.258666	0.548207	0.310675	0.323722	0.585389	0.769875	0.892906	0.290428	0.338191	0.148304	0.174726	0.360911	0.464098	0.387983	0.360419	0.420622	0.564441	0.926936	0.686551	0.513839	0.131289	0.327453	0.352547	0.394201	0.74939	0.258975	0.333245	0.389675	0.725976	"SLAC1;	Synonyms=CDI3,	OZS1,	RCD3;	At1g12480;	F5O11.23,	5	common
LOC_Os01g12690	0.0492013	0.032836	0	0.219163	1.08816	1.41641	0.321804	0.0509921	0.0846391	0.166096	0.323156	0.223305	0.0333713	0.0170207	0	0.0333207	0.248109	0.132661	0.435471	0.084219	0.0855266	0.266367	0.387045	0.0166729	1.20735	1.73421	1.00873	0.0334308	0.101566	0.200605	0.0273458	0.90791	0.152478	0.237519	0.0167973	0.13803	0.201739	0.223362	1.31676	0.111868	OFP7;	At2g18500;	F24H14.15	"plant-specific	domain	TIGR01568	4	common
LOC_Os01g12730	41.6538	36.6795	27.3571	14.6138	14.1866	15.8348	23.2815	22.8484	22.9321	30.6041	31.7303	28.5392	33.2422	30.5776	35.0482	34.0291	34.2347	32.0996	15.7986	16.1527	15.5439	23.9647	29.192	31.4539	27.7364	24.8426	25.2541	21.1044	20.5573	20.844	35.2301	14.8784	23.0207	30.2912	32.956	33.4545	15.8317	28.2035	25.9444	20.8352	RAB7	"ras-related	protein,	putative,	expressed"	"GO:0000166,GO:0005773,GO:0005886,GO:0006810,GO:0007165,GO:0016020"	5	common
LOC_Os01g12740	9.08479	9.39607	8.99742	1.00322	1.38651	0.284922	2.67525	2.55991	2.30071	3.57531	3.67362	2.42296	6.9995	6.15221	7.07322	8.67799	8.08092	9.68523	1.64884	1.02709	1.2064	2.98428	2.7693	4.20139	1.31175	2.39675	1.81436	2.00167	2.22608	2.60367	9.15943	0.891551	2.51196	3.22396	6.74164	8.81471	1.29411	3.31832	1.84095	2.27714	CYP71A24;	At3g48290;	T29H11.190	"cytochrome	P450,	putative,	5	common
LOC_Os01g12750	3.38721	4.27374	3.31774	0.328477	0.304776	0.183984	0.778809	0.953796	0.501332	0.802584	0.676035	0.441785	1.13137	0.795921	0.895166	2.50601	3.54507	2.90789	0.652675	0.380697	0.30662	0.856339	0.944293	1.01355	0.53012	0.628954	0.393084	0.534124	0.171508	0.273603	3.65956	0.272412	0.744646	0.640135	0.940817	2.98632	0.446664	0.938061	0.517386	0.326412	CYP71A22;	At3g48310;	T29H11_170	"cytochrome	P450,	putative,	5	common
LOC_Os01g12760	4.7898	8.43295	5.50461	6.81293	4.34491	2.99199	13.9912	13.2762	11.3104	7.54423	7.29211	7.40837	7.50796	6.5605	5.47798	5.54465	5.81372	6.51837	6.89653	4.18997	4.57452	6.93978	9.80078	10.0077	9.67279	15.6125	11.34	8.25931	12.1296	10.2471	6.24245	4.71661	12.8593	7.4149	6.51548	5.95891	5.22034	8.91608	12.2084	10.212	CYP71A21;	At3g48320;	T29H11.160	"cytochrome	P450,	putative,	3	common
LOC_Os01g12770	7.27347	13.4514	10.1554	0.966468	1.27254	1.07407	2.21163	1.6511	1.11869	0.370294	0.55523	0.765905	0.239137	0.528534	0.34967	7.81323	8.70529	10.6419	1.6803	1.51548	1.03508	2.49201	1.33988	3.3719	0.60928	0.697239	1.13551	0.252873	0.862602	0.559038	10.2934	1.10436	1.66047	0.56381	0.372447	9.05349	1.41029	2.40126	0.81401	0.558171	CYP71A25;	At3g48280;	T29H11.200	"cytochrome	P450,	putative,	5	common
LOC_Os01g12790	0.0771816	0.0386322	0.0642104	0.0727267	0.100018	0.145482	0.298901	0.253304	0.312015	0.241011	0.473581	0.202094	0.294464	0.260327	0.139107	0.0980061	0.0583809	0.00650327	0.157643	0.00660568	0.0536659	0.00652887	0.0593954	0.0392319	0.260085	0.154876	0.259184	0.058998	0.179242	0.124564	0.060008	0.106076	0.288074	0.305562	0.231299	0.0542967	0.0726381	0.0350521	0.224715	0.120935	"FLS2;	At5g46330;	MPL12.13,	MPL12.8"	"receptor	protein	2	common
LOC_Os01g12820	0.252433	0.113717	0.113405	2.07589	2.48614	3.85414	0.156416	0.261621	0.416881	0.357912	0.104715	0.132195	0.423757	0.196485	0.168989	0.859053	0.483721	0.216952	1.32765	1.21851	1.60602	0.653419	0.479177	0.359277	0.405692	0.356784	0.214155	0.231553	0.169357	0.270173	0.159851	2.80539	0.278306	0.198274	0.263077	0.519909	1.38406	0.497291	0.325543	0.223694	"harpin-induced	protein,	putative,	expressed"	NA	NA	1	common
LOC_Os01g12860	0.740177	0.261895	0.191105	0.400107	0.502744	0.531395	0.975263	0.562112	0.777151	0.827161	0.820545	1.12944	0.623212	0.688705	0.67031	0.375954	0.572747	0.44517	0.384468	0.25558	0.239583	0.433968	0.8184	0.674631	1.3629	2.15777	1.45481	1.02103	1.09328	0.715445	0.397725	0.478082	0.771509	0.925716	0.660742	0.464624	0.29321	0.642333	1.65849	0.94325	MYB3R1	{ECO:0000303|PubMed:11597504};	Synonyms=PC-MYB1	{ECO:0000303|PubMed:10482656};	At4g32730	{ECO:0000312|Araport:AT4G32730};	4	common
LOC_Os01g12900	4.70304	4.70808	5.87625	3.70841	4.36085	6.48726	4.34408	5.38889	4.37186	1.56795	1.46926	2.44761	0.787564	1.98571	1.79006	5.80134	5.39137	6.57176	2.08824	1.75507	3.19903	6.98311	7.47827	4.9445	3.99802	3.83814	3.60886	7.53243	4.5829	5.47868	5.09579	4.85217	4.70161	1.82827	1.52111	5.92149	2.34745	6.46863	3.81501	5.86467	"RAC1;	Os01g0229400,	LOC_Os01g12900"	"ras-related	protein,	putative,	5	common
LOC_Os01g12920	21.3589	24.8509	32.1344	10.8237	11.3651	14.286	8.36198	8.46083	8.70134	2.15975	2.66081	3.03627	3.15276	3.21607	3.672	28.1287	26.3806	26.9868	6.63567	5.40707	9.41814	18.3326	11.7955	11.2803	3.80041	3.97695	3.60422	7.81106	5.77794	6.35137	26.1147	12.1583	8.50805	2.61894	3.34694	27.1654	7.15363	13.8028	3.79386	6.64679	"ACOT13;	Synonyms=THEM2;	HT012,	PNAS-27"	"thioesterase	family	5	common
LOC_Os01g12950	1.68424	1.99393	1.93729	4.00457	4.97248	5.30786	2.60902	2.76251	2.53957	2.1136	2.50607	2.34692	2.60754	3.10069	2.17203	2.55152	2.75474	1.79921	4.60667	4.88096	4.89564	2.09619	2.92283	2.34499	2.2778	2.7983	2.53154	2.76146	3.06864	3.07524	1.87182	4.76164	2.63703	2.3222	2.62675	2.36849	4.79442	2.45467	2.53588	2.96845	UBC25;	At3g15355;	MJK13.1	"ubiquitin-conjugating	enzyme,	putative,	1	common
LOC_Os01g13000	2.3366	2.71596	2.26789	1.00079	0.968947	0.9476	2.38624	2.20639	2.29115	2.15605	3.15015	2.10739	2.98475	2.18247	2.33964	2.46594	2.33038	3.04508	1.24615	0.759926	1.40806	1.35723	2.19773	2.25664	1.89779	1.94345	2.51915	1.8258	2.07676	2.23617	2.44015	0.972445	2.29459	2.47119	2.50228	2.6138	1.13804	1.9372	2.12013	2.04624	BHLH110;	Synonyms=EN59;	At1g27660;	T22C5.11	"ethylene-responsive	protein	5	common
LOC_Os01g13070	0.727098	0.65509	0.816617	0.336337	0.207292	0.373782	0.3379	0.470977	0.56286	0.644323	0.961405	0.799619	0.480832	0.773462	0.636518	0.683225	0.604982	0.385968	0.352709	0.373377	0.530844	1.34698	1.32425	0.887012	1.09315	0.742203	0.751778	1.42655	0.562857	0.48174	0.732935	0.305803	0.457246	0.801782	0.630271	0.558059	0.418977	1.18608	0.862376	0.823714	VAB	{ECO:0000303|PubMed:19363154};	Synonyms=FKD1;	At3g63300	{ECO:0000312|Araport:AT3G63300};	F16M2_150	3	common
LOC_Os01g13120	12.5057	15.2216	19.0839	1.38754	1.09069	1.26536	9.14292	8.04398	8.58474	7.27744	6.23754	4.69869	7.47234	7.14857	7.72783	26.7185	20.8408	24.7675	1.72313	0.693156	1.09728	22.1044	12.4448	24.7206	2.67565	4.0941	5.55729	8.84119	7.68321	9.18606	15.6037	1.24786	8.59055	6.07122	7.44958	24.1089	1.17119	19.7566	4.10901	8.57015	"TIP4-3;	Os01g0232000,	LOC_Os01g13120;	P0431F01.24"	"aquaporin	protein,	5	common
LOC_Os01g13130	1.18029	1.04815	1.06428	0.665341	0.315771	0.626327	0.629114	0.927302	1.06105	1.71589	2.4678	2.35277	3.64117	2.03496	2.1959	0.444788	0.691185	0.846932	0.388827	0.175964	0.317682	0.405808	0.410198	0.832185	1.61856	1.4948	1.25164	0.698491	0.98245	1.2807	1.09757	0.535813	0.872488	2.17882	2.62401	0.660968	0.294158	0.549397	1.455	0.987213	"TIP4-3;	Os01g0232000,	LOC_Os01g13120;	P0431F01.24"	"aquaporin	protein,	2	common
LOC_Os01g13300	1.30465	1.36047	1.2482	0.424684	0.47339	0.279453	0.819633	0.766213	0.673304	0.770752	0.947101	0.774325	0.530936	0.541599	0.503877	0.883554	1.37063	1.22021	0.877145	0.379645	0.362861	0.960149	0.37929	0.917376	0.43964	0.7171	0.91082	0.542965	0.785518	0.454364	1.30444	0.392509	0.75305	0.830726	0.525471	1.15813	0.539884	0.752272	0.689187	0.594282	At5g42700;	MJB21.7	"B3	DNA	binding	domain	5	common
LOC_Os01g13340	2.08592	1.69966	2.30036	0.67318	0.704065	0.648376	1.6532	1.96074	1.55216	0.540411	0.402459	0.508077	0.468856	0.402755	0.749408	2.16826	1.59004	1.69218	0.470633	0.498211	0.303568	2.41285	2.26474	2.19454	1.83586	1.77755	1.41466	2.59567	1.45201	1.21144	2.02864	0.675207	1.72203	0.483649	0.54034	1.81683	0.424138	2.29071	1.67602	1.75304	"harpin-induced	protein	1	domain	containing	protein,	5	common
LOC_Os01g13370	20.3912	18.677	20.4924	57.2562	68.0545	71.4348	24.8643	23.5487	23.5222	29.5292	24.5613	25.3874	25.088	23.9185	23.3733	24.7885	24.5146	19.2068	50.9888	53.212	60.2983	27.1906	27.8045	21.5013	27.7174	25.8594	25.2447	25.1604	26.6407	25.9639	19.8535	65.5818	23.9784	26.4926	24.1266	22.8366	54.833	25.4988	26.2738	25.9217	SINAT4;	At4g27880;	T27E11.120	"seven	in	absentia	1	common
LOC_Os01g13540	61.1999	75.5382	65.8061	19.9476	21.8693	20.9125	23.6489	22.2354	20.5711	21.2984	26.947	23.9769	29.2156	27.5563	29.4936	58.5983	55.9798	65.0568	27.6816	23.8879	24.4163	25.7194	22.3458	32.9502	22.275	21.9574	26.7391	21.3096	23.0867	21.7954	67.5147	20.9098	22.1518	24.0741	28.7551	59.8783	25.3286	27.0051	23.6571	22.0639	NLP6;	At1g64530;	F1N19.10	"NIN,	putative,	expressed"	5	common
LOC_Os01g13560	0.173174	0.30338	0.0648318	0.956822	0.336621	0.957012	0.134131	0.246782	0.0223429	0	0.067347	0.0226722	0.0660697	0.0673965	0	0.263879	0.523963	0.153211	1.76854	1.95642	1.44494	0.263682	0.222112	0.132038	0.157112	0.0453262	0.0229554	0.0882502	0.223428	0.0661944	0.180462	0.750151	0.134418	0.0300064	0.0444887	0.313684	1.7233	0.205944	0.0751313	0.125958	"Os01g0237000,	LOC_Os01g13560;	OsJ_001011,	P0708G02.36"	"membrane	associated	1	common
LOC_Os01g13570	53.9342	60.7925	57.2056	23.5651	27.0336	22.8451	33.8642	37.7383	36.3513	27.8165	22.901	24.2155	32.7839	32.9749	38.1673	57.2352	55.9352	55.642	17.1738	15.1198	18.0089	49.2237	33.9877	55.3874	21.6178	23.0169	26.7601	40.4644	40.938	42.7234	57.3108	24.4812	35.9846	24.9777	34.642	56.2708	16.7675	46.1996	23.7983	41.3752	"phosphoglycerate	mutase,	putative,	expressed"	"GO:0003824,GO:0008152,GO:0009536"	catalytic	5	common
LOC_Os01g13610	0	0.018156	0.108637	0.130503	0.263232	0	0.11238	0.28195	0.0561592	2.11229	2.23823	1.25371	3.26599	4.028	5.49161	0.018424	0	0.0183381	0.0740874	0	0	0.0920511	0.0744375	0.129065	1.1283	1.1013	0.384659	0.258788	0.430552	0.610062	0.0422643	0.131245	0.150163	1.86808	4.26187	0.012254	0.0246958	0.0985178	0.871419	0.433134	IRL	"isoflavone	reductase	homolog	IRL,	putative,	2	common
LOC_Os01g13670	1.75057	1.33186	1.95736	3.74292	3.48447	3.95965	1.22934	1.30629	0.722744	0.921902	2.9047	2.12685	2.06597	2.7615	1.65869	1.42265	0.776832	1.27441	1.43021	3.02046	2.41007	0.639715	0.790332	0.854231	0.363017	0	0	0.785043	0.578193	0.785123	1.67993	3.72901	1.08612	1.98449	2.16205	1.15797	2.28691	0.761426	0.121006	0.71612	expressed	protein	NA	NA	NA	NA	1	common
LOC_Os01g13690	176.601	182.49	217.968	8.45873	13.201	11.4123	57.8115	52.8258	46.658	84.2254	97.1476	76.2841	159.75	149.669	181.66	219.671	191.934	203.488	10.4647	9.17918	9.12123	57.6539	27.5857	102.719	17.7243	27.9331	57.8354	49.3171	43.7688	42.9548	192.353	11.024	52.4318	85.8857	163.693	205.031	9.58836	62.6527	34.4976	45.3469	DAAT	{ECO:0000303|PubMed:18318836};	Synonyms=BCAL3;	At5g57850	{ECO:0000312|Araport:AT5G57850};	MTI20.10	5	common
LOC_Os01g13720	2.87997	3.5275	2.33394	3.83116	4.03945	1.95079	5.5635	7.23373	5.91018	4.4265	3.26779	3.65516	4.58466	3.86797	3.21037	2.85677	2.97292	3.59714	1.76469	2.15747	1.44887	8.42636	6.25776	6.16562	5.375	3.01517	4.635	6.25042	6.43473	6.42373	2.9138	3.2738	6.23581	3.78315	3.88767	3.14228	1.79034	6.94991	4.34172	6.36963	NFD6	{ECO:0000303|PubMed:16698901};	At2g20585	{ECO:0000312|Araport:AT2G20585};	F23N11	{ECO:0000312|EMBL:AAM15363.1}	3	common
LOC_Os01g13760	1.83815	1.5549	1.68826	3.87822	4.83074	4.73888	3.49285	3.21001	3.10201	3.70455	3.53612	4.0189	4.18437	4.42102	4.76593	1.85794	1.90947	1.89574	3.07391	3.9975	3.18726	3.33994	3.31006	3.088	3.89278	4.16642	3.60127	4.18248	3.96999	3.61612	1.69377	4.48261	3.26829	3.75319	4.45711	1.88772	3.41956	3.246	3.88683	3.92286	"Dnajb1;	Synonyms=Hsp40,	Hspf1"	"dnaJ	domain	containing	1	common
LOC_Os01g14010	0.0571107	0.0800407	0.0798212	0.0117413	0	0.0117436	0.0235918	0	0	0.0231356	0.0118454	0.0239264	0.0697246	0.0592707	0.0117638	0.0696191	0.046079	0.0692944	0.0116648	0	0	0.0463781	0.0234399	0.0580594	0.0592156	0.0119584	0	0.0116415	0	0.0349281	0.0723242	0.00782831	0.00786392	0.0196358	0.0469197	0.0616642	0.00388827	0.0426258	0.0237247	0.0155232	MGP	{ECO:0000303|PubMed:17785527};	Synonyms=IDD3	{ECO:0000303|PubMed:16784536};	At1g03840	{ECO:0000312|Araport:AT1G03840};	5	common
LOC_Os01g14020	5.37091	4.29683	5.56383	1.17812	1.11827	1.82529	3.89889	4.8444	5.65959	4.39248	5.36019	6.21375	5.14422	5.24752	7.26738	6.00392	5.66611	5.5442	1.72124	2.23875	2.2032	5.04135	5.2573	5.5972	4.75333	4.58785	4.98067	3.57303	4.31426	2.97782	5.07719	1.37389	4.80096	5.32214	5.88637	5.73807	2.0544	5.29862	4.77395	3.6217	CG13601	expressed	protein	"GO:0003674,GO:0008150"	molecular_function|biological_process	NA	5	common
LOC_Os01g14090	3.39883	2.78741	3.04078	0.860012	1.1926	0.833303	1.79552	1.40902	2.33425	2.83317	2.20977	2.61511	1.11718	1.85866	2.30224	4.72754	3.87613	3.14581	0.574057	0.523607	0.409028	3.86149	2.32049	2.96358	1.47741	2.70986	1.73284	2.81126	2.33424	2.43845	3.07567	0.961972	1.84626	2.55268	1.75936	3.91649	0.502231	3.04852	1.97337	2.52798	"KIN14G	{ECO:0000305};	Synonyms=ATK4	{ECO:0000305},	KATD	{ECO:0000303|PubMed:8492804,	5	common
LOC_Os01g14140	1.13536	0.947144	0.314849	0.87531	2.64832	2.01037	2.9964	1.60159	0.748691	4.95067	1.76614	3.17104	2.7594	0.720069	1.3642	1.89021	2.13108	2.96559	0.450908	0.226732	0.263145	0.704299	3.07419	1.37865	4.9704	3.23579	4.34775	0.57858	0.618482	0.514346	0.799116	1.84467	1.78223	3.29595	1.61456	2.32896	0.313595	1.71905	4.18464	0.570469	At4g34480;	T4L20.60	"X8	domain	containing	protein,	4	common
LOC_Os01g14410	6.95988	9.92089	11.3286	0.155529	0.0261426	0.129634	0.572925	0.601101	0.910975	10.624	11.402	23.8496	4.00225	2.06748	3.8697	5.02086	3.15362	3.97756	0.334785	0.233088	0.236707	0.665536	0.827981	1.76887	0.679805	0.660021	1.01617	0.82244	0.963026	1.10527	9.40313	0.103769	0.695	15.2919	3.31314	4.05068	0.268193	1.08746	0.785333	0.963578	"ELIP2	{ECO:0000303|PubMed:11473579};	At4g14690;	dl3385w,	FCAALL.232"	"early	5	common
LOC_Os01g14420	2.93718	4.40179	3.81714	11.7911	12.1619	11.2932	3.87686	4.55712	3.48009	4.47074	3.35243	4.45974	3.6248	4.14852	3.40091	4.99642	4.01397	4.28778	14.6784	15.3149	13.0694	3.95182	4.0124	4.38178	4.36091	4.2032	3.90725	3.277	3.58771	3.96823	3.7187	11.7487	3.97136	4.0943	3.72475	4.43272	14.3542	4.11533	4.15712	3.61098	NLP9;	At3g59580;	T16L24.130	"RWP-RK	domain-containing	protein,	1	common
LOC_Os01g14440	5.62236	8.74001	5.73844	17.6673	7.77165	8.08344	20.4283	17.931	20.1105	28.9563	28.5965	21.7714	42.2731	42.6358	53.0326	11.4461	14.9943	10.7804	29.8761	24.8931	24.6717	14.1636	21.528	20.9926	25.2615	25.2681	20.9406	18.9148	26.5623	20.4775	6.70027	11.1741	19.49	26.4414	45.9805	12.4069	26.4803	18.8947	23.8234	21.9849	WRKY47;	At4g01720;	T15B16.12	"WRKY1,	expressed"	"GO:0003700,GO:0006139,GO:0009058"	2	common
LOC_Os01g14510	3.34577	3.3767	3.05387	2.13374	1.54317	1.4181	1.48082	1.68424	1.42363	0.843651	1.77029	1.3874	1.11149	1.41727	1.53305	4.63347	4.24206	4.79136	3.31923	2.25809	3.03379	1.53872	1.66746	2.38789	2.01065	2.37336	1.99849	1.07172	2.7063	1.82351	3.25878	1.69834	1.52956	1.33378	1.35394	4.55563	2.87037	1.86469	2.1275	1.86718	At1g78530;	T30F21.14	"BRASSINOSTEROID	INSENSITIVE	1	precursor,	5	common
LOC_Os01g14514	13.8249	19.284	20.5741	71.115	69.2287	73.4245	25.8646	24.2065	30.4889	19.4509	14.8716	21.5848	15.1428	22.9921	16.4199	23.4067	19.399	19.5063	56.5038	68.2888	74.9615	34.2849	29.4868	19.3796	18.2519	17.5006	18.3335	31.5358	29.9274	31.1013	17.8943	71.2561	26.8533	18.6358	18.1849	20.7707	66.5847	27.7171	18.0287	30.8548	expressed	protein	NA	NA	NA	NA	1	common
LOC_Os01g14520	0.0175184	0.0175372	0	1.11649	0.699215	0.675429	0.34374	0.571914	0.8408	1.29515	1.15364	0.7798	1.21196	1.39993	1.27198	0.142368	0.0265021	0.017713	0.805076	0.809639	0.794802	1.04918	0.584191	0.258236	0.599413	0.256772	0.585189	0.232113	0.171776	0.169638	0.0116852	0.830377	0.585485	1.0762	1.29463	0.0621944	0.803172	0.630537	0.480458	0.191175	"SLAC1;	Synonyms=CDI3,	OZS1,	RCD3;	At1g12480;	F5O11.23,	2	common
LOC_Os01g14530	1.14404	0.612584	0.0796831	2.18792	2.3169	1.91481	0.934187	0.248166	0.466839	2.26336	1.73826	3.78976	1.00152	0.276118	0.822038	1.35136	0.83182	1.02225	0.271708	0.273248	0.277491	0.756198	0.627882	0.054095	2.31723	1.58771	2.70854	0.650797	0.109844	0.0813578	0.612102	2.13988	0.54973	2.59713	0.699893	1.06848	0.274149	0.479392	2.2045	0.280666	"AWPM-19-like	membrane	family	protein,	putative,	expressed"	4	common
LOC_Os01g14550	2.43433	3.38851	3.6801	22.7595	20.3337	18.1635	9.26582	7.44867	7.17889	9.7206	7.23702	7.50325	4.71745	5.41371	4.32183	3.34432	2.19793	2.22696	9.49435	12.0007	8.705	5.17748	4.90045	2.82831	4.32694	4.29624	4.67128	8.60109	7.72924	5.86068	3.16765	20.4189	7.96446	8.15362	4.81766	2.58974	10.0667	4.30208	4.43149	7.397	"pathogen-related	protein,	putative,	expressed"	"GO:0003674,GO:0008150"	molecular_function|biological_process	1	common
LOC_Os01g14610	10.2349	12.454	11.4862	21.7854	22.4468	19.9755	23.5997	25.8418	26.4464	19.8551	20.1852	21.2361	17.5582	20.3282	16.9201	13.803	12.2622	10.42	21.0668	20.5157	18.8097	29.1081	26.6889	23.3931	24.2248	27.472	23.7095	29.298	31.4551	27.2684	11.3917	21.4026	25.296	20.4255	18.2689	12.1617	20.1307	26.3967	25.1355	29.3405	"GINS2;	Synonyms=PSF2;	CGI-122,	DC5,	HSPC037"	"PSF2	3	common
LOC_Os01g14630	0.522897	0.383869	0.382816	0.0358339	0.0180697	0.0179205	0.486006	0.144515	0.107942	0.794346	1.06647	0.6572	3.5466	2.67719	2.02848	0.336417	0.140631	0.405342	0.0534006	0.0358022	0.163611	0	0.178843	0.230353	0.704819	0.328467	0.517541	0.301999	0.341816	0.195431	0.429861	0.0239413	0.246154	0.83934	2.75076	0.29413	0.0842714	0.136399	0.516942	0.279749	"GGPS;	Synonyms=GG,	GGPPS1"	"polyprenyl	synthetase,	putative,	2	common
LOC_Os01g14670	219.452	131.742	128.895	51.7089	44.881	53.6505	143.622	128.559	170.53	156.175	123.499	155.428	72.0004	47.4454	74.776	103.577	87.3017	125.312	25.831	22.6574	29.3423	171.236	121.899	120.708	163.017	117.976	119.892	114.716	107.065	86.7417	160.03	50.0802	147.57	145.034	64.7406	105.397	25.9436	137.948	133.628	102.841	NEC1	"Cupin	domain	containing	protein,	expressed"	5	common
LOC_Os01g14760	0	0	0	0.0851412	0.486581	0.255474	0.0285123	0	0.0284968	0.055922	0	0	0.0280891	0.0573063	0	0.0280465	0	0	0.281955	0.170132	0.863868	0.140128	0.0283288	0	0.0286265	0	0	0.168835	0	0.168852	0	0.275732	0.019003	0.0186407	0.0284651	0.00934884	0.438652	0.0561523	0.00954216	0.112563	expressed	protein	NA	NA	NA	NA	1	common
LOC_Os01g14790	8.94365	11.154	9.55219	14.5094	8.80575	8.70735	22.4973	23.0694	24.4963	16.9009	14.4308	12.6119	18.6304	18.4601	16.6469	12.6891	12.0436	10.8617	12.6545	12.7775	12.6372	24.8014	30.3758	26.8195	20.9296	18.6224	17.2201	22.6612	21.1699	24.6752	9.88329	10.6742	23.3543	14.6479	17.9125	11.8648	12.6897	27.3322	18.9241	22.8355	expressed	protein	"GO:0003674,GO:0005575,GO:0008150"	molecular_function|cellular_component|biological_process	NA	NA	3	common
LOC_Os01g14830	2.77907	3.06696	3.10869	3.32137	2.46454	1.80732	9.28429	7.94665	8.5362	6.59544	6.16344	5.08499	7.05146	7.38419	6.51751	3.99658	3.799	3.18236	5.21461	4.33289	3.87633	7.74929	9.98035	9.82026	7.06487	7.06353	7.24342	8.7021	8.36336	9.38556	2.98491	2.53108	8.58904	5.94796	6.98439	3.65931	4.47461	9.1833	7.12394	8.81701	"RPL3B;	At3g17465;	MKP6.7,	MTO12.6"	"ribosomal	protein	3	common
LOC_Os01g14850	1.79568	0.143808	0.334632	1.3044	12.361	30.0811	3.85722	0.744415	0.568382	1.33362	1.14216	11.6606	0.0974348	0.248479	0.394535	3.01591	5.1916	1.79142	1.1981	0.172127	2.07263	0.534681	13.9538	0.413781	54.54	77.6557	59.2597	0.854077	0.864926	0.488093	0.758039	14.5821	1.72334	4.71212	0.246816	3.33297	1.14762	4.96743	63.8185	0.735699	"MFS18	protein	precursor,	putative,	expressed"	NA	4	common
LOC_Os01g14890	7.49536	8.8827	10.4723	7.06273	5.61837	3.45651	9.69473	9.21519	8.0777	5.11644	2.87682	3.21329	3.38297	3.20305	3.55704	9.10713	9.11576	10.6993	7.76717	2.71694	3.75547	12.1027	8.59558	13.3535	3.16198	3.53896	4.7535	4.04434	6.57969	6.12331	8.95011	5.3792	8.99587	3.73551	3.38102	9.64072	4.74653	11.3506	3.81815	5.58245	expressed	protein	"GO:0003674,GO:0008150,GO:0009536"	molecular_function|biological_process|plastid	NA	NA	5	common
LOC_Os01g14900	0.421358	0.498502	0.203953	4.35756	2.64742	1.81164	1.55597	1.23068	1.22565	2.66383	4.8729	3.69102	5.20917	3.43209	7.90332	0.557744	0.540856	0.219475	1.643	2.63583	2.37046	0.479561	0.458546	0.311533	2.13148	1.09616	1.679	0.871914	1.42333	1.26245	0.374604	2.93887	1.33743	3.74259	5.51486	0.439358	2.21643	0.416547	1.63555	1.1859	GPAT3;	At4g01950;	T7B11.21	"glycerol-3-phosphate	acyltransferase,	putative,	2	common
LOC_Os01g14950	65.0929	70.4339	64.863	166.979	146.967	149.004	118.405	118.815	112.883	131.042	127.733	115.504	118.216	139.934	113.794	80.7952	84.0029	72.8667	210.554	206.169	202.936	114.293	124.967	112.773	140.021	148.211	137.028	166.458	156.429	164.735	66.7966	154.317	116.701	124.76	123.981	79.2216	206.553	117.344	141.753	162.541	"Os05g0155601,	LOC_Os05g06350"	"importin	subunit	alpha,	putative,	1	common
LOC_Os01g14960	0.935405	0.30535	0.71053	0.188128	0.505952	0.543588	0.420005	0.400426	0.188899	0.102971	0.0632653	0.489858	0.0620655	0.253247	0.104715	0.764315	0.30763	0.74019	0.0207669	0.0208846	0.0848355	0.681179	0.354706	0.2274	0.695783	0.553529	0.366591	0.165803	0.104943	0.0207275	0.650428	0.412556	0.336443	0.218698	0.140009	0.604045	0.0421623	0.421095	0.538634	0.0971582	expressed	protein	"GO:0003674,GO:0005575,GO:0008150"	molecular_function|cellular_component|biological_process	NA	NA	5	common
LOC_Os01g14970	1.14441	1.55735	1.1782	5.25699	4.17101	3.47472	2.40065	2.11268	2.86075	4.4006	4.48767	3.68952	2.91078	2.02279	1.71271	1.59851	1.60505	1.21137	5.11318	4.73813	3.67405	1.83328	1.1926	1.36339	4.95031	4.81128	3.98211	3.00711	3.78356	2.15075	1.29332	4.30091	2.45803	4.1926	2.21543	1.47164	4.50845	1.46309	4.58123	2.98047	expressed	protein	"GO:0003674,GO:0005575,GO:0008150"	molecular_function|cellular_component|biological_process	NA	NA	1	common
LOC_Os01g15010	44.6127	41.1104	35.3253	82.3734	79.2977	94.2547	49.7145	50.3383	49.2222	56.3529	55.7954	59.6952	48.6575	55.6941	49.4378	46.7129	48.8471	41.8	92.7417	93.7302	93.428	59.6056	56.1493	50.5325	63.7276	55.5891	55.1842	54.6952	55.2686	50.8063	40.3494	85.3086	49.7583	57.2811	51.2632	45.7867	93.3	55.4291	58.167	53.59	SAR1B;	Synonyms=SAR1;	At1g56330;	F14G9.6	"miro,	putative,	1	common
LOC_Os01g15039	0.464787	0.31019	0.220957	0.250262	0.355649	0.739559	0.285711	0.321136	0.239866	0.403468	0.172147	1.28655	0.0675527	0.0459395	0.113973	0.314769	0.234379	0.279733	0.124316	0.0113655	0.103878	0.426868	0.692647	0.247504	0.631081	0.880528	0.891886	0.248136	0.148488	0.0789602	0.331978	0.44849	0.282238	0.620723	0.0758218	0.276294	0.0798532	0.455673	0.801165	0.158528	PME22;	Synonyms=ARATH22;	At3g05620;	F18C1.11	"pectinesterase,	putative,	4	common
LOC_Os01g15240	1.74018	2.22026	1.29444	6.90971	12.2393	9.33171	6.7304	6.64828	6.55064	1.6587	0.849257	1.64393	0.243002	0.141647	0.80826	0.623917	0.103238	0.448505	1.42869	0.876092	0.355878	2.42453	2.03063	0.555009	1.30902	1.03597	1.37499	0.347766	1.30308	0.521701	1.75163	9.49358	6.64311	1.38396	0.397636	0.391887	0.886888	1.67006	1.23999	0.724182	expressed	protein	NA	NA	NA	NA	1	common
LOC_Os01g15250	0.105955	0.159104	0.193927	0	0.0183075	0.0181563	0	0.018302	0.0182271	0.0178844	0.0183137	0.0184958	0.0718653	0	0	0.125574	0.284962	0.160699	0.144275	0.0181366	0	0	0.0181197	0	0	0	0.0374536	0	0	0	0.152995	0.0121546	0.0121764	0.0182313	0.0239551	0.190412	0.0541374	0.00603989	0.0124845	0	expressed	protein	NA	NA	NA	NA	5	common
LOC_Os01g15270	750.265	824.348	886.812	3708.64	2927.74	2639.72	1507.23	1814.89	1795.21	2049.6	1682.88	1401.09	1285.36	2048.16	1342.35	1650.87	1635.91	1006.7	3794.98	4114.3	4556.21	2201.01	2043.91	1311.67	1735.21	1589.48	1548.85	2546.52	2525.75	2239.41	820.475	3092.03	1705.78	1711.19	1558.62	1431.16	4155.16	1852.2	1624.51	2437.23	expressed	protein	NA	NA	NA	NA	1	common
LOC_Os01g15290	9.72456	9.29947	9.98931	29.3575	26.5303	27.1795	17.3369	16.4969	17.7765	20.7079	15.207	14.5809	16.4808	18.724	15.7084	13.3882	12.5693	10.0396	31.5445	29.0162	32.2959	20.6518	19.4573	15.8438	18.5739	17.7365	17.2869	23.4742	19.9952	23.2157	9.67111	27.6891	17.2035	16.8319	16.971	11.999	30.9522	18.651	17.8658	22.2284	rplR	{ECO:0000255|HAMAP-Rule:MF_01337};	TM_1484	"ribosomal	L18p/L5e	family	1	common
LOC_Os01g15320	12.0133	7.59028	6.16043	2.49678	4.76392	2.93599	3.86427	4.45634	5.861	13.5294	7.69293	11.4479	4.97569	3.98555	5.17214	8.50256	6.48831	7.83234	0.63689	1.04503	1.19819	7.62994	4.91712	7.40779	7.99772	7.28519	5.81284	4.01443	4.13318	3.61335	8.58799	3.3989	4.72721	10.8901	4.71113	7.60774	0.960034	6.65162	7.03192	3.92032	RALF1;	Synonyms=RALFL1;	At1g02900;	F22D16.10	"RALFL9	-	5	common
LOC_Os01g15480	0.343381	0.343749	0.342806	0.145343	0.0837612	0.0830695	0.245102	0.209341	0.44824	0.306846	0.371816	0.211557	0.226051	0.188665	0.223632	0.40012	0.351408	0.255291	0.128925	0.171146	0.0316005	0.384444	0.290157	0.282348	0.261791	1.05207	0.653309	0.277922	0.312725	0.252214	0.343312	0.104058	0.300894	0.29674	0.212783	0.335607	0.110557	0.318983	0.655724	0.280953	ULK4	"EMB3013,	putative,	expressed"	"GO:0000003,GO:0005515,GO:0005575,GO:0005856,GO:0007049,GO:0007275,GO:0008152,GO:0009653,GO:0009790,GO:0009791,GO:0009987,GO:0016043,GO:0016301"	reproduction|protein	4	common
LOC_Os01g15530	0.246269	0.0821777	0.0585374	0.530411	0.0729454	0.30143	0.520765	0.486158	0.254188	0.320669	0.377012	0.405327	0.536897	0.535508	0.181168	0.131043	0.201064	0.142289	0.0838338	0.264971	0.195698	0.380931	0.565544	0.834534	0.936267	0.847159	0.783471	0.466141	1.00465	0.561817	0.128995	0.301595	0.420371	0.367669	0.417857	0.158132	0.181501	0.59367	0.855632	0.677534	PCMP-E78;	At2g20540;	T13C7.13	"tetratricopeptide-like	helical,	putative,	3	common
LOC_Os01g15540	2.13993	0.680231	0.425244	0.312756	0.441592	0.740337	1.12068	0.882922	0.51293	1.36606	0.778307	1.81641	0.3405	0.147356	0.522258	1.27752	2.02524	1.95861	0.393578	0.177072	0.23271	0.936835	1.85231	0.567067	2.3555	1.80505	1.7423	0.744236	0.460588	0.186078	1.0818	0.498229	0.838845	1.32026	0.336704	1.75379	0.267787	1.11874	1.96762	0.463634	KIN14U	{ECO:0000305};	At5g27950	{ECO:0000312|Araport:AT5G27950};	F15F15_20	{ECO:0000312|EMBL:AC007627}	4	common
LOC_Os01g15770	27.4029	14.6079	11.7093	7.4564	8.35553	6.49839	15.4202	11.2986	10.5518	5.52039	12.4276	15.8167	7.66037	5.65705	11.9268	14.9313	9.1981	14.8616	4.98187	5.24972	4.57911	12.1213	10.4243	5.75706	16.3176	11.5912	8.43446	6.63643	7.77153	5.08052	17.9067	7.43677	12.4235	11.2549	8.41475	12.997	4.9369	9.43422	12.1144	6.49616	TMEM136	"transmembrane	protein	136,	putative,	expressed"	5	common
LOC_Os01g15830	48.4123	36.6703	17.6743	27.513	66.1905	87.9334	68.1798	34.0112	30.2173	92.4194	40.9595	77.5923	17.9136	6.44743	12.896	29.3965	32.4965	32.6769	24.8683	12.7608	21.0835	18.5266	49.3112	32.5928	72.9418	75.7749	47.4988	11.9582	24.4196	14.6991	34.2523	60.5456	44.1361	70.3237	12.419	31.5233	19.5709	33.4769	65.4051	17.0257	PER14;	Synonyms=P14;	At2g18140;	F8D23.8	"peroxidase	precursor,	4	common
LOC_Os01g15840	0.0766307	0.0511419	0.0510017	0.019693	0.0132406	0	0.131897	0.11913	0.112051	0.122879	0.105961	0.0735724	0.0454786	0.0729015	0.177576	0.0583839	0.0772856	0.0516548	0.0782588	0.0131171	0.0532829	0.116681	0.176915	0.259679	0.125804	0.254057	0.264106	0.156205	0.184554	0.208294	0.0595914	0.0109779	0.121026	0.100804	0.098652	0.0624415	0.0482196	0.184425	0.214655	0.183018	PGR3;	At4g31850;	F11C18.50	"PPR	repeat	containing	3	common
LOC_Os01g15910	0.160198	0.374196	0.543761	1.19663	0.841463	1.18589	0.650729	0.475949	0.970049	0.454273	0.43195	0.749447	0.260774	0.365765	0.351977	0.260379	0.420074	0.259165	1.05796	0.800706	1.0025	0.932329	0.591749	0.825153	0.398645	0.279531	0.362416	0.566019	0.529116	0.685823	0.359385	1.07466	0.698909	0.545223	0.326172	0.313206	0.95372	0.783077	0.346864	0.593652	UGPA	"UTP--glucose-1-phosphate	uridylyltransferase,	putative,	expressed"	"GO:0005829,GO:0005886,GO:0006950,GO:0007275,GO:0008150,GO:0008152,GO:0009628,GO:0009987,GO:0016740"	1	common
LOC_Os01g15970	6.25633	3.76308	2.72928	3.40472	5.61391	6.29729	7.00398	6.21161	7.43428	12.2196	10.2775	13.4358	9.0128	7.44779	7.79711	5.47426	5.30235	5.76769	1.28859	1.45788	2.96103	8.61887	12.1376	4.837	11.0386	8.1738	5.26861	5.22443	4.99234	3.5101	4.24957	5.10531	6.88329	11.9776	8.0859	5.51476	1.9025	8.53116	8.16035	4.57563	expressed	protein	NA	NA	NA	NA	2	common
LOC_Os01g15979	10.4712	19.3128	14.2034	39.1066	22.8027	25.1889	39.4647	43.2031	46.6681	34.6384	27.2072	26.7625	31.0047	35.8797	31.0638	17.0831	15.5254	19.449	28.4488	30.1296	25.5523	55.3704	48.4659	36.0143	33.3386	35.0632	32.7697	37.3532	37.7983	38.2851	14.6625	29.0327	43.112	29.536	32.6494	17.3525	28.0436	46.6169	33.7238	37.8122	"gb	protein,	putative,	expressed"	"GO:0003674,GO:0005739,GO:0008150"	molecular_function|mitochondrion|biological_process	3	common
LOC_Os01g16020	0.522251	0.388374	0.685238	0.138046	0.262976	0.675023	0.693436	0.525796	0.308026	0.302234	0.247591	0.406336	0.16699	0.29423	0.261251	0.985267	0.887889	0.603491	0.289531	0.429096	0.140065	0.923946	0.811456	0.68262	0.55697	0.890453	0.648764	0.638738	0.600648	1.17114	0.531954	0.358682	0.509086	0.31872	0.240824	0.825549	0.286231	0.806007	0.698729	0.803507	CHLP	"FAD	binding	domain	containing	protein,	5	common
LOC_Os01g16030	22.6142	9.22536	5.02382	2.42775	7.02529	8.5861	16.1327	11.2147	11.8061	10.2397	8.93266	17.4125	1.68041	0.945188	2.55958	11.1962	12.0031	14.8743	1.95477	0.380487	1.04649	12.7705	19.355	9.82366	18.7741	16.9852	12.8501	5.11316	3.72824	3.5717	12.2878	6.01305	13.0512	12.1949	1.72839	12.6912	1.12725	13.983	16.2031	4.1377	"Os01g0813400,	LOC_Os01g59790;	OsJ_03844	{ECO:0000312|EMBL:EEE55569.1},	OSJNBa0085D07.10,	P0425G02.41,	4	common
LOC_Os01g16120	15.6884	12.2572	14.2962	35.6002	40.6975	42.981	14.8618	13.3743	14.4154	6.83324	7.07064	8.03049	3.43227	3.52568	3.96045	9.41846	10.0407	10.8773	21.274	36.1988	31.4706	12.0457	9.85214	7.24303	11.7169	8.99051	9.83201	14.8837	10.5193	11.6629	14.0806	39.7596	14.2172	7.31146	3.63947	10.1122	29.6478	9.71362	10.1798	12.3553	RHA2B	{ECO:0000303|PubMed:9781696};	At2g01150;	F10A8.3	"zinc	finger,	1	common
LOC_Os01g16140	12.6541	4.12659	2.67971	13.1062	16.6964	24.1479	20.4932	8.74313	9.30103	12.5242	9.84228	14.6592	3.31607	3.68113	2.56702	12.173	12.6656	6.68815	11.7481	11.6178	11.7982	11.3854	15.9349	11.4999	30.9126	28.604	19.0104	11.0407	13.2589	10.9441	6.4868	17.9835	12.8458	12.3419	3.18807	10.5089	11.7214	12.9401	26.1757	11.7479	expressed	protein	NA	NA	NA	NA	4	common
LOC_Os01g16146	77.8165	29.5533	45.6197	15.216	17.6735	16.8863	9.83332	10.1054	7.83232	7.6219	8.83973	8.64456	4.42064	5.50192	6.01668	100.064	78.0621	74.0987	15.9025	24.8536	19.9921	18.4024	12.9485	12.5332	9.33379	7.92279	7.62816	11.5057	6.00833	10.0871	50.9965	16.5919	9.257	8.36873	5.31308	84.0748	20.2494	14.628	8.29491	9.20037	BH0283	"phenazine	biosynthesis	protein,	putative,	expressed"	5	common
LOC_Os01g16160	0.0147394	0.0737759	0.0245245	0	0.00509347	0.00505141	0	0	0	0	0.0203808	0.0154376	0	0.0203958	0	0.0549009	0.00991022	0.00993544	0.010035	0	0	0	0	0	0.0050942	0.00514379	0	0.00500749	0	0	0.0376799	0.00338163	0	0.0119395	0.00679859	0.0249155	0.00334501	0	0.00341266	0.00166916	AtMg00810	{ECO:0000312|Araport:ATMG00810};	and	OrderedLocusNames=At2g07683	{ECO:0000312|Araport:AT2G07683}	"retrotransposon	5	common
LOC_Os01g16170	102.625	97.4262	126.303	217.867	188.197	215.889	50.3621	50.0345	45.8604	83.4792	120.929	77.4234	61.2058	108.437	66.9567	281.522	258.035	118.418	381.79	322.05	253.932	73.0319	64.385	52.0432	80.4644	75.0326	96.5338	91.9677	104.47	89.9437	108.785	207.318	48.7523	93.9439	78.8666	219.325	319.257	63.1533	84.0103	95.4604	laat-1;	Y43H11AL.2	"PQ	loop	repeat	domain	1	common
LOC_Os01g16200	0	0.0570371	0.0189602	0	0	0	0.0392269	0	0.0196027	0.134639	0.216654	0.198917	0.618313	0.335075	0.567241	0.0771721	0.191543	0.211234	0.155164	0.409614	0.11885	0.173508	0.116923	0.347535	0.571067	0.914648	0.201401	0.387135	0.117616	0.580762	0.0253324	0	0.0196099	0.183403	0.506876	0.159983	0.227876	0.212655	0.562372	0.361838	"serpin	domain	containing	protein,	putative,	expressed"	2	common
LOC_Os01g16290	14.3212	14.8561	15.403	8.24843	8.68812	9.88256	11.9022	11.6556	12.3994	5.97723	4.79535	7.17937	6.36709	5.89208	5.68762	13.5804	14.0764	15.4514	4.8567	3.52396	4.67732	16.3928	13.8283	14.3308	10.0385	12.0824	12.2958	16.854	14.2141	16.1372	14.8601	8.9397	11.9858	5.98398	5.98227	14.3694	4.35266	14.8506	11.4723	15.7351	GYRBC;	At3g10270;	F14P13.13	"DNA	gyrase	subunit	5	common
LOC_Os01g16310	1.99568	2.3865	2.12413	17.0342	11.1819	9.25329	8.04344	6.72808	7.02114	8.19461	11.54	9.21485	8.88787	9.62243	7.7896	1.80644	2.6236	1.71165	21.158	18.9731	17.4858	3.76783	5.56946	4.17608	10.6199	10.5119	9.74993	5.79337	8.82448	6.60131	2.16877	12.4898	7.26422	9.64983	8.76663	2.04723	19.2056	4.50446	10.2939	7.07305	"glycosyl	hydrolase,	family	31,	putative,	expressed"	1	common
LOC_Os01g16350	11.6245	11.6913	11.3207	22.8948	16.2417	20.3472	14.3302	14.7468	13.9584	26.1143	26.5723	19.6479	35.8802	34.3625	30.622	11.6847	11.7649	10.6428	27.4554	28.6837	30.0911	16.1372	15.2679	14.3273	20.5899	16.7004	18.9296	16.7832	21.7845	21.2784	11.5455	19.8279	14.3451	24.1115	33.6215	11.3641	28.7434	15.2441	18.74	19.9487	Hmgcll1	"hydroxymethylglutaryl-CoA	lyase,	putative,	expressed"	"GO:0003824,GO:0005739,GO:0008152,GO:0009987"	2	common
LOC_Os01g16450	1.36688	2.17495	1.60879	1.64172	4.59424	6.58298	3.90792	3.38501	4.1434	3.93436	3.05889	2.86326	1.61023	1.03034	1.91159	2.57246	1.87194	1.60029	2.63021	0.990073	1.89084	2.57055	6.14156	5.30969	5.8033	5.03128	4.33329	0.527924	1.14352	0.718637	1.71687	4.27298	3.81211	3.2855	1.51739	2.0149	1.83704	4.67393	5.05596	0.796692	PER24;	Synonyms=P24;	At2g39040;	T7F6.21	"peroxidase	precursor,	4	common
LOC_Os01g16550	46.5571	48.5528	52.2082	66.221	64.5786	64.3308	102.948	103.602	119.61	78.1783	59.801	68.0542	80.4197	75.1184	78.3588	63.5614	58.4369	54.7486	57.2823	69.1094	64.1971	117.726	113.681	124.301	85.6053	82.7562	77.9345	119.996	99.9294	122.933	49.106	65.0435	108.72	68.6779	77.9657	58.9156	63.5296	118.57	82.0987	114.286	expressed	protein	"GO:0003674,GO:0008150"	molecular_function|biological_process	NA	NA	3	common
LOC_Os01g16620	8.37634	9.92465	9.49345	17.4565	15.1442	15.3659	21.8419	22.6467	23.083	16.9663	15.7788	15.6956	22.0803	20.5919	21.8936	9.53676	8.48873	7.95116	13.9266	13.1882	14.4902	20.675	22.338	24.5866	15.482	16.3388	14.1895	23.0958	22.7766	23.6344	9.26481	15.9889	22.5239	16.1469	21.522	8.65888	13.8683	22.5332	15.3368	23.169	expressed	protein	NA	NA	NA	NA	3	common
LOC_Os01g16750	1.32907	1.44789	1.26831	0	0	0	0	0.0202566	0	0.0593832	0.121617	0	0.855057	0.466541	1.22791	0.833908	1.30101	0.988118	0.0798417	0.0200736	0	0	0	0.0596096	0.0202655	0	0.082907	0	0.100868	0.0996129	1.34843	0	0.0067522	0.0603334	0.849837	1.04101	0.0333051	0.0198699	0.0343908	0.066827	"YUC1;	Synonyms=YUC,	YUCCA,	YUCCA1;	At4g32540;	L23H3.20"	5	common
LOC_Os01g16810	0.0728963	0.218923	0.0727743	1.46869	1.64747	1.63387	0.542027	0.528847	0.496587	0.546311	0.377988	0.427557	0.652643	0.529573	0.795811	0.133293	0.235262	0.191637	1.90579	1.6321	1.76388	0.695567	0.299188	0.459465	0.317448	0.0915824	0.386516	0.624089	0.331057	0.282355	0.121531	1.58334	0.522487	0.450619	0.659342	0.18673	1.76726	0.48474	0.265182	0.4125	MYB44;	Synonyms=MYBR1;	At5g67300;	K8K14.2	"MYB	family	1	common
LOC_Os01g16910	1.43426	1.79908	1.12134	1.63421	0.501609	0.817266	7.19182	6.48315	7.47327	5.5827	4.48016	3.47498	8.15748	6.00783	6.81629	1.75542	1.91707	1.29295	1.27061	1.0471	0.468598	4.57822	7.69518	7.58909	5.59015	6.89288	5.82733	6.49889	5.51129	6.62285	1.45156	0.984361	7.04941	4.51261	6.99387	1.65515	0.92877	6.62083	6.10346	6.21101	TOM40-2;	At1g50400;	F14I3.2	"outer	mitochondrial	membrane	3	common
LOC_Os01g16950	5.09753	3.88271	5.089	12.3188	15.4929	14.8115	6.62127	7.95742	8.8889	8.85004	6.56699	6.64888	5.02511	6.24323	5.67389	5.75726	6.70576	4.43387	10.9452	12.6656	12.0697	9.32045	8.0893	8.3205	9.25765	8.40304	7.21878	7.40591	9.03592	7.21302	4.68974	14.2077	7.82253	7.3553	5.64741	5.6323	11.8935	8.57675	8.29316	7.88495	RDUF1	{ECO:0000303|PubMed:22405823};	At3g46620	{ECO:0000312|Araport:AT3G46620};	F12A12.140	{ECO:0000312|EMBL:CAB62332.1}	1	common
LOC_Os01g16980	2.64651	4.55143	3.65826	1.60437	0.5628	0.488384	2.59294	3.79777	3.25692	5.49795	5.41878	2.91402	8.2847	5.70447	7.40819	4.30841	3.11397	3.84234	0.623708	0.522702	1.02625	5.30401	2.92439	3.82874	2.35706	2.55762	2.30277	2.87024	1.75102	2.28259	3.61873	0.885185	3.21588	4.61025	7.13245	3.75491	0.724219	4.01905	2.40582	2.30128	expressed	protein	NA	NA	NA	NA	2	common
LOC_Os01g17000	5.76105	5.44563	5.79417	2.09142	2.37568	2.23496	3.93687	4.05078	3.81315	2.51599	2.48754	3.12913	2.64736	2.35601	2.4373	5.59128	5.85347	4.70986	2.19809	1.51769	1.83163	5.16319	4.31807	3.77749	3.29757	3.57631	3.8382	2.79396	2.82946	2.81608	5.66695	2.23402	3.9336	2.71089	2.48022	5.38487	1.84914	4.41958	3.57069	2.81317	DOF1.3;	At1g26790;	T24P13.17	expressed	protein	"GO:0003677,GO:0003700,GO:0005515,GO:0006139,GO:0009058"	5	common
LOC_Os01g17050	2.17255	0.803761	1.79171	2.8644	2.76641	2.57361	1.24376	1.32161	2.31554	5.42889	3.18368	4.0068	8.31277	7.79349	9.14468	2.68676	2.26257	1.21773	1.63992	1.94025	2.21667	1.27047	1.6719	2.32868	9.23086	4.72216	4.63282	1.61257	1.2187	2.02194	1.58934	2.73481	1.62697	4.20646	8.41698	2.05569	1.93228	1.75701	6.19528	1.61774	"VQ	domain	containing	protein,	putative,	expressed"	2	common
LOC_Os01g17214	6.05632	9.66809	5.06318	1.78863	1.24454	1.01237	17.8023	17.4044	17.3888	4.54893	3.74887	5.22715	7.84957	6.9993	6.97372	9.83821	16.6374	10.9243	0.826502	0.193944	1.20987	21.0036	27.362	34.3773	8.81092	13.7546	10.2273	15.3835	17.0546	22.5895	6.9292	1.34851	17.5318	4.50832	7.2742	12.4666	0.743437	27.581	10.9309	18.3425	ZIFL1;	At5g13750;	MXE10.2	"major	facilitator	superfamily	3	common
LOC_Os01g17240	96.9157	112.888	105.877	38.6532	35.4246	33.9627	69.528	68.7548	63.3691	42.9464	45.0724	46.2864	53.5466	56.8772	55.5546	107.952	110.812	121.444	41.7822	31.496	28.3523	78.9789	71.6124	90.9587	43.221	45.8849	52.7764	57.9373	66.3559	62.8184	105.227	36.0135	67.2173	44.7684	55.3261	113.403	33.8768	80.5166	47.2941	62.3705	"PHT4;1;	Os01g0279700,	LOC_Os01g17240;	OsJ_01311,	OSJNBa0036E02.3,	P0003H10.9"	5	common
LOC_Os01g17320	0.14932	0.266929	0.191662	0.131565	0.0552861	0.0877273	0.936249	1.05012	0.946747	0.961352	0.519865	0.357471	1.00916	0.287796	0.757944	0.195026	0.419517	0.539212	0.119815	0.131449	0.0333724	0.313974	0.908335	1.2144	0.774116	0.893315	0.712561	1.05444	0.594467	1.25024	0.202637	0.0915261	0.977706	0.612896	0.684967	0.384585	0.0948788	0.812237	0.793331	0.966384	At1g15480;	F9L1.43	"PPR	repeat	domain	containing	3	common
LOC_Os01g17396	29.2333	28.6401	30.4298	70.2432	73.0761	74.6883	38.5937	39.8038	35.7778	105.315	103.8	95.3139	120.308	111.056	127.629	35.3133	34.5161	31.909	69.6119	82.9943	74.0654	47.0301	37.2834	41.6093	34.5001	33.3367	33.2857	33.3059	36.3776	36.633	29.4344	72.6692	38.0584	101.476	119.664	33.9128	75.5572	41.9743	33.7075	35.4388	expressed	protein	NA	NA	NA	NA	2	common
LOC_Os01g17470	31.6838	24.4127	27.6458	10.9846	13.7724	13.0815	24.3901	23.8952	28.0032	9.39051	11.3623	12.9124	5.90124	6.36497	7.5369	23.5481	19.9611	24.3842	7.2612	6.0853	12.0126	47.9897	34.771	30.4981	28.5187	17.7828	20.9003	26.8043	18.776	23.2257	27.9141	12.6128	25.4295	11.2217	6.60104	22.6311	8.45304	37.753	22.4006	22.9353	"plastocyanin-like	domain	containing	protein,	putative,	expressed"	5	common
LOC_Os01g18050	56.4678	32.9673	19.5307	13.1453	14.7362	18.1104	32.8961	27.7016	30.4472	32.0584	26.8248	49.1365	5.56863	5.02635	5.91901	29.7639	29.9598	34.5305	9.01135	7.7763	7.94029	42.0493	41.0916	37.0284	62.9601	58.1377	59.9958	19.6349	20.0726	14.3536	36.3219	15.3306	30.3483	36.0066	5.50467	31.4181	8.24265	40.0564	60.3646	18.0204	TUBB2;	Synonyms=TUB2	"tubulin/FtsZ	domain	containing	protein,	4	common
LOC_Os01g18170	3.98308	1.35384	0.610333	5.14177	18.6298	19.6379	6.67711	6.8929	2.77264	12.4956	8.87617	12.7869	2.71413	2.69173	2.90016	2.71002	2.93343	2.56626	4.52177	0.989393	4.15427	2.031	8.51602	1.26186	15.7512	11.2107	8.11376	1.83153	1.9504	0.77423	1.98242	14.4698	5.44755	11.3862	2.76867	2.73657	3.22181	3.93629	11.6919	1.51872	"At1g02335;	T6A9.29,	T6A9.3"	"Cupin	domain	containing	4	common
LOC_Os01g18240	35.1937	28.8582	32.3939	3.39994	3.80992	4.44524	14.969	16.8259	17.471	12.534	11.7923	16.0983	5.2015	3.71305	6.84627	22.0153	13.3213	27.3662	2.37328	2.49774	2.61544	29.4159	20.5621	22.8889	18.6601	13.7607	14.6488	15.1146	12.4506	13.9262	32.1486	3.88503	16.4219	13.4749	5.25361	20.9009	2.49549	24.289	15.6898	13.8305	MYB4;	At4g38620;	F20M13.180	"MYB	family	transcription	5	common
LOC_Os01g18400	0.0686302	0.36642	0.137031	0.823059	0.189732	0.211686	0.212627	0.569026	0.543085	0.509706	0.711735	0.479209	1.14045	0.712259	0.75395	0.395068	0.969034	0.23131	1.26159	1.66816	1.52704	0.534106	1.33797	1.37215	0.901355	1.14964	0.89761	0.979277	1.32229	1.46906	0.190694	0.408159	0.441579	0.566883	0.868887	0.531804	1.4856	1.08141	0.982867	1.25688	rscc	{ECO:0000312|EMBL:BAB18520.1}	"CHIT10	-	Chitinase	family	3	common
LOC_Os01g18620	0.284362	0.310546	0.322598	0.0132867	0.0536	0	0.0266969	0.0669801	0.0133412	0.0523614	0.0938318	0.0541513	0.0789019	0.0268288	0.0133121	0.433303	0.3259	0.274453	0.0132002	0	0	0.0918443	0.0928378	0.105122	0.0402058	0.121791	0.0411208	0	0.0266823	0	0.305835	0.0222956	0.0356727	0.0667815	0.0396809	0.344552	0.00440005	0.0966014	0.067706	0.00889409	"transferase	family	protein,	putative,	expressed"	"GO:0005575,GO:0008150,GO:0008152,GO:0016740"	5	common
LOC_Os01g18744	9.82914	10.1166	7.58848	5.01447	3.94011	4.32678	2.52641	2.70142	3.53204	18.3162	11.4166	13.2993	15.4816	5.75783	14.0524	6.98205	10.2656	7.082	4.81823	2.33303	4.05508	2.85282	2.33085	3.3012	9.54217	8.04953	6.43931	3.63613	5.51597	2.06316	9.17809	4.42712	2.91995	14.344	11.7639	8.10988	3.73545	2.82829	8.01034	3.73842	"AT9	{ECO:0000303|PubMed:23391577};	Os01g0185300	{ECO:0000312|EMBL:BAF04153.1},	LOC_Os01g09010	{ECO:0000305};	2	common
LOC_Os01g18860	0.98691	0.52978	0.899584	0.279351	0.281733	0.191173	0.531757	0.385415	0.339549	0.0579417	0.103832	0.074903	0.101862	0.178128	0.0883849	0.130768	0.201954	0.202468	0.18989	0.763865	0.40278	0.551718	0.132084	0.101785	0.207623	0.119796	0.0758386	0.145777	0.10334	0.145792	0.805425	0.250753	0.418907	0.0788921	0.122792	0.178396	0.452178	0.261862	0.134419	0.131637	"METK3;	Os01g0293000,	LOC_Os01g18860;	OsJ_001358,	P0706B05.41"	"S-adenosylmethionine	5	common
LOC_Os01g18880	0.52813	0.703111	0.494633	0.615644	0.400759	0.542994	1.31011	1.41635	1.29815	1.32337	1.31561	1.06067	1.05247	1.36743	1.63177	0.569685	0.697377	0.567029	0.822926	0.492081	0.437256	0.95061	1.20112	1.50554	1.46778	1.35096	1.62243	1.64811	1.79268	1.48734	0.575291	0.519799	1.34154	1.23322	1.35056	0.611364	0.584087	1.21909	1.48039	1.64271	RPD1;	At4g33495;	F17M5	"ubiquitin	carboxyl-terminal	hydrolase,	3	common
LOC_Os01g19130	18.2481	21.3123	16.6491	55.948	43.2303	48.2084	26.422	26.292	23.4916	31.8669	31.8844	28.1555	39.1546	34.7201	38.523	19.2694	20.6573	21.8904	48.4001	50.6285	56.6763	26.1904	22.5249	20.3683	27.5889	24.8996	23.8299	23.6375	23.5956	20.3782	18.7365	49.1289	25.4018	30.6356	37.4659	20.6057	51.9016	23.0278	25.4395	22.5371	"At1g48040;	F21D18.27,	T2J15.5"	"protein	phosphatase	2C,	1	common
LOC_Os01g19160	0.0150798	0.0452879	0.0301091	0.449534	0.500267	0.558153	0.654075	0.781434	1.1051	0.748332	0.672461	0.631766	0.813128	1.03291	0.729948	0.107232	0.212921	0.152474	0.569807	0.619499	0.91222	0.964365	1.45446	0.99647	0.81305	1.5472	0.799571	1.52157	1.33856	1.02986	0.0301589	0.502651	0.846868	0.684186	0.858661	0.157542	0.700509	1.13843	1.05327	1.29666	At1g17230;	F20D23.7	"protein	kinase	domain	containing	3	common
LOC_Os01g19170	3.13211	2.83063	3.57563	0.476982	0.54118	0.670889	3.74374	4.89923	2.90356	3.87694	3.45871	3.70573	4.55857	2.94959	2.9271	3.99192	2.4569	2.25789	0.444257	0.223388	0.468836	3.6504	4.59748	1.97535	3.65349	3.52205	2.90627	1.69958	1.94568	2.11361	3.17946	0.563017	3.84884	3.68046	3.47842	2.90224	0.378827	3.40774	3.3606	1.91962	JNA2	"polygalacturonase,	putative,	expressed"	"GO:0005975,GO:0016787"	carbohydrate	5	common
LOC_Os01g19210	0.0584228	0.107223	0.2333	0.180166	0.131229	0.0901008	0.271505	0.282564	0.542714	0.0788903	0.010098	0.0305952	0.00990646	0.0101054	0.0200567	0.158263	0.029461	0.14768	0.00994401	0.0100004	0.0304669	0.415132	0.209811	0.336562	0.090864	0.0713599	0.0619547	0.307649	0.190954	0.357305	0.132982	0.133832	0.365594	0.0398612	0.0133562	0.111801	0.0168038	0.320502	0.0747262	0.285303	"Os05g0583200,	LOC_Os05g50640;	OSJNBb0035N21.10"	"transposon	protein,	putative,	3	common
LOC_Os01g19220	4.63454	2.1268	2.0611	0.739702	0.83482	1.43566	2.79562	2.22848	2.13094	1.27535	1.06609	2.0816	0.139449	0.284499	0.432318	2.82827	1.65884	2.07883	0.201218	0.087982	0.178696	2.50442	3.34019	1.53277	3.07329	1.32738	1.74422	0.392901	0.335998	0.218301	2.94081	1.00339	2.38502	1.47435	0.285422	2.18865	0.155965	2.45912	2.0483	0.315733	BXL3;	Synonyms=XYL3;	At5g09730;	F17I14.80	"beta-D-xylosidase,	putative,	5	common
LOC_Os01g19260	0.0376095	0.112949	0.0625776	0.0515472	0	0.0515574	0.207147	0.155914	0.284672	1.0411	0.949079	0.827213	1.97695	2.06869	2.7114	0.0891464	0.341378	0.0126758	0.332874	0.244633	0	0.26724	0.630305	0.548025	1.20886	1.12876	0.265888	0.664418	0.155275	0.204457	0.0710455	0.0343682	0.215911	0.939131	2.25235	0.147733	0.192502	0.481856	0.867836	0.341383	At3g28580	{ECO:0000312|EMBL:AEE77462.1};	MZN14.5	{ECO:0000312|EMBL:BAB02174.1}	"ATPase,	putative,	2	common
LOC_Os01g19330	0	0.0660758	0.0219649	0.113082	0.0228093	0	0	0	0.0681275	0.779877	0.616059	0.483922	2.46227	1.87237	4.07875	0	0.0221897	0.0889846	0.561728	0.158175	0.160631	0.268005	0.293479	0.0894687	0.638751	0.322484	0.186654	0.0896969	0.0227091	0.156986	0.0293469	0.0452972	0.0227092	0.62662	2.80446	0.0370581	0.293512	0.216984	0.38263	0.0897972	MYB21;	Synonyms=MYB3;	At3g27810;	MGF10.23	"MYB	family	2	common
LOC_Os01g19400	3.48838	3.16575	4.36131	9.8192	7.23285	8.5139	9.19147	9.69725	9.35471	8.5515	5.71386	5.66824	7.82779	8.72935	7.21899	5.16647	5.95133	3.1975	6.62557	6.32829	5.20244	11.2188	8.9985	8.8161	7.60572	8.80612	7.70968	11.8291	10.6334	11.3983	3.67182	8.52198	9.41448	6.64453	7.92538	4.77177	6.0521	9.67779	8.04051	11.2869	expressed	protein	"GO:0003674,GO:0005739,GO:0008150"	molecular_function|mitochondrion|biological_process	NA	NA	3	common
LOC_Os01g19410	37.7594	32.9632	36.2346	86.8548	92.0882	89.2956	44.287	45.8711	47.0132	51.6749	45.5966	42.9064	40.3227	49.4137	43.4275	38.6553	37.8458	35.2627	80.4427	98.1159	115.368	45.2253	49.6805	41.1701	43.3106	40.3599	42.5108	54.6903	55.7174	55.4121	35.6524	89.4129	45.7238	46.726	44.388	37.2546	97.9755	45.3586	42.0604	55.2733	expressed	protein	"GO:0003674,GO:0005575,GO:0008150"	molecular_function|cellular_component|biological_process	NA	NA	1	common
LOC_Os01g19450	90.2806	73.1696	52.0986	31.2122	31.2782	34.9098	64.4489	60.9374	60.8374	50.6032	80.1338	79.7379	45.9253	45.4052	64.0746	60.3272	59.3581	67.4138	28.3673	25.6337	24.2197	62.3985	62.3604	65.6219	81.7894	78.776	65.3302	45.4564	48.9726	44.5461	71.8496	32.4668	62.0746	70.1583	51.8017	62.3664	26.0736	63.4602	75.2985	46.325	SPBC1703.07	"ATP-citrate	synthase	subunit	1,	putative,	5	common
LOC_Os01g19480	1.3421	0.494076	0.207462	0.0712053	0.242367	0.29378	0.330855	0.269217	0.178743	0.596301	0.359184	0.553203	0.167377	0.0718896	0.142683	0.351838	0.410438	0.280158	0.185696	0.16007	0.117401	0.175788	0.524184	0.466536	0.852895	0.79774	0.477473	0.132375	0.151931	0.0882592	0.681213	0.202451	0.259605	0.502896	0.127316	0.347478	0.154389	0.388836	0.70937	0.124189	Rabepk	"kelch	motif	family	protein,	putative,	4	common
LOC_Os01g19490	1.17843	1.18986	0.943196	2.45405	3.14901	3.21701	2.00384	2.22155	2.62139	2.0474	2.18082	1.44706	1.97409	2.34057	2.14486	1.74406	1.92619	1.18125	3.9009	3.19266	3.7932	2.28931	2.61636	2.92272	3.09679	3.47792	2.63939	3.18903	2.75769	2.83728	1.10383	2.94002	2.28226	1.89176	2.15317	1.61717	3.62892	2.60947	3.07137	2.928	At4g02820;	T5J8.14	"pentatricopeptide,	putative,	expressed"	"GO:0005488,GO:0005575,GO:0008150"	1	common
LOC_Os01g19548	0.293585	0.272907	0.198885	0.17245	0.260881	0.172485	0.508928	0.532474	0.681808	0.520324	0.293591	0.483202	0.68272	0.576732	0.302365	0.202376	0.327818	0.307449	0.0535397	0.0969177	0.13123	0.40445	0.688547	0.618242	0.739269	1.03188	0.589309	1.15415	0.768383	0.662633	0.255126	0.201939	0.574403	0.432372	0.520606	0.279214	0.0938958	0.570413	0.786819	0.861721	At4g02820;	T5J8.14	"pentatricopeptide,	putative,	expressed"	NA	3	common
LOC_Os01g19610	8.84005	7.01988	8.32876	2.32608	1.14718	1.62347	2.38826	2.52562	2.00196	1.9895	2.70774	2.72165	5.45192	2.05166	3.4958	6.92142	6.59578	7.92	1.14277	1.20032	0.726188	6.3988	3.40623	3.80458	1.58565	1.27566	1.6613	1.36858	0.834147	0.72238	8.0629	1.69891	2.30528	2.47297	3.66646	7.14573	1.02309	4.53654	1.50754	0.975037	At3g47200;	F13I12.250	"plant	protein	of	unknown	5	common
LOC_Os01g19740	1163.39	1581.05	1318.42	449.505	305.233	295.07	1024.06	1031.83	1126.2	677.318	531.355	492.523	1081.03	941.01	1019.66	1321.39	1266.35	1572.41	274.112	217.64	205.649	1145.8	1011.98	1148.05	406.078	487.033	505.485	747.626	789.864	890.164	1354.29	349.936	1060.7	567.065	1013.9	1386.72	232.467	1101.94	466.199	809.218	CP12-2;	At3g62410;	T12C14.110	"calvin	cycle	protein	5	common
LOC_Os01g19820	24.1578	25.3034	20.2542	135.316	156.459	173.221	44.2139	46.3419	52.409	67.0773	61.0553	74.4541	29.3115	31.6876	25.6175	20.9505	36.6367	13.3892	77.4398	84.472	96.8652	15.6671	22.4696	18.8742	85.1638	96.2267	76.7125	48.9017	56.4491	47.5842	23.2385	154.999	47.6549	67.5289	28.8722	23.6588	86.259	19.0036	86.0343	50.9783	At3g01520;	F4P13.7	"universal	stress	protein	domain	1	common
LOC_Os01g19850	0.383939	0.101145	0.231995	0	0.0628472	0.0831043	0.104342	0.0628285	0.0417142	0.0818599	0.0419123	0.0740759	0.102794	0.125829	0.0832467	0.123165	0.23437	0.296262	0.113501	0.0311304	0.0421516	0.256403	0.207342	0.082172	0.0838082	0.169248	0.0428578	0.164763	0.114714	0.154481	0.239026	0.0486505	0.0696284	0.0659494	0.103957	0.217932	0.0622612	0.181972	0.098638	0.144653	SLC12A7;	Synonyms=KCC4	"amino	acid	permease	family	5	common
LOC_Os01g19970	12.4049	6.60065	10.2085	1.28281	2.66473	1.51286	2.5006	1.75665	3.05676	1.28271	3.67007	2.45804	1.53494	0.850537	1.32363	5.29792	5.93609	5.32971	0.57065	1.68339	1.0296	2.66589	1.73915	2.87817	2.62649	2.08654	2.68626	1.82243	1.53798	1.31001	9.73802	1.82013	2.438	2.47028	1.23637	5.52124	1.09455	2.42774	2.46643	1.55681	MYB11	{ECO:0000303|PubMed:9839469};	Synonyms=PFG2	{ECO:0000303|PubMed:17419845};	At3g62610	{ECO:0000312|Araport:AT3G62610};	5	common
LOC_Os01g20206	0.300471	1.26333	0.0299968	0.123547	0.03115	0	0.217211	0.186844	0.217093	0.730324	1.55803	1.41617	5.41081	5.61302	9.03615	0.885175	0.121215	0.0911429	0.33754	0.277734	0.125354	0.183003	0.123322	0.274916	0.311545	0.471866	0.223045	0.0612483	0.0310132	0.122509	0.531266	0.0515655	0.20705	1.23484	6.68666	0.365844	0.246876	0.193747	0.335485	0.0715901	DDB_G0268948	"methyltransferase,	putative,	expressed"	"GO:0005739,GO:0008150,GO:0008152,GO:0009987,GO:0016740"	mitochondrion|biological_process|metabolic	2	common
LOC_Os01g20730	2.99301	2.07595	0.512228	10.2848	14.5613	17.6502	4.4377	3.10195	4.32495	12.4494	10.775	10.5463	5.50285	3.48339	4.00728	2.88842	3.96728	2.83172	6.79001	10.1439	14.092	3.92793	6.71242	2.60805	5.8963	3.89452	3.06059	2.68007	2.86858	0.937031	1.86039	14.1654	3.95487	11.2569	4.33117	3.22914	10.342	4.41613	4.2838	2.16189	expressed	protein	NA	NA	NA	NA	1	common
LOC_Os01g20930	2.60065	4.48544	3.59728	5.44326	5.16484	6.60408	4.88611	4.90351	3.13705	7.64757	7.05126	7.41673	10.5197	8.35717	9.26156	4.04237	3.12849	2.69291	7.80771	7.69107	6.11113	3.81672	4.37241	3.15351	5.1006	3.83808	4.91764	4.18347	4.3013	3.44932	3.56112	5.73739	4.30889	7.37185	9.37949	3.28792	7.2033	3.78088	4.61878	3.97803	"EL5.1;	Synonyms=EL5;	Os02g0559800,	LOC_Os02g35329;	P0435E12.16;	and	2	common
LOC_Os01g20940	2.38638	2.27257	1.92502	5.02561	4.56516	5.29376	2.35148	2.56537	2.37843	4.1342	4.46743	3.70259	3.04007	3.17918	2.71832	3.73702	4.04117	2.2608	7.33918	7.24032	6.12609	2.28358	3.06601	2.62761	5.38823	5.19728	4.69149	3.67271	3.43706	2.16761	2.19466	4.96151	2.43176	4.10141	2.97919	3.34633	6.90187	2.65907	5.09233	3.09246	DSPTP1;	At3g23610;	MDB19.10	"PHS1,	putative,	expressed"	1	common
LOC_Os01g20980	0.0882478	0.0883424	0	0	0	0.0793902	0.0227838	0.0114325	0.0113857	1.56403	1.44141	1.43264	2.94037	2.74756	3.27194	0.0224116	0.044501	0.0780749	0.101388	0.0566459	0.0575254	0.492688	0.0565929	0.0224284	0.297376	0.30027	0.140374	0.112428	0.0683139	0.146172	0.0588634	0.0264634	0.0152007	1.47936	2.98662	0.0483292	0.0718532	0.19057	0.246007	0.108971	PME7;	Synonyms=ARATH1;	At1g02810;	F22D16.20	"pectinesterase,	putative,	2	common
LOC_Os01g21034	18.1276	8.09494	3.81187	9.62368	19.3068	21.7991	16.0761	13.4698	14.5515	5.82831	6.68209	13.8624	0.476244	0.895411	0.378121	14.8904	14.376	14.0321	6.43961	4.22314	7.4478	11.6836	26.0685	7.95933	19.9186	19.7858	15.9335	7.63351	4.47155	5.50117	10.0115	16.9099	14.6992	8.79093	0.583259	14.4329	6.03685	15.2371	18.546	5.86874	"pectinesterase,	putative,	expressed"	"GO:0005576,GO:0005618,GO:0005737,GO:0005886,GO:0008150,GO:0008152,GO:0009607,GO:0016787"	extracellular	region|cell	4	common
LOC_Os01g21120	4.09009	4.19025	2.29235	24.0461	22.2178	28.4036	13.314	18.3688	18.8862	11.0218	10.2693	9.29418	8.17642	7.74486	9.65653	7.96966	6.56147	3.45837	18.9552	15.6726	23.375	27.8245	38.2369	16.0486	19.4433	10.818	8.6747	13.6029	6.93724	7.94804	3.52423	24.8892	16.8563	10.1951	8.52594	5.9965	19.3343	27.37	12.9787	9.49608	RAP2-12;	Synonyms=ERF074;	At1g53910;	T18A20.14	"AP2	domain	1	common
LOC_Os01g21135	0	0.0136709	0	3.0462	2.10947	1.64275	0.014103	0	0.0281907	0.80216	0.0708114	0.0286062	0.0138937	0.0283454	0.0140646	0	0	0	0.376552	0.631143	1.59523	0.18021	0.168147	0	0.0141595	0.0142973	0	0.0139185	0.0140953	0.139199	0.00455695	2.26614	0.0140979	0.300526	0.0187679	0	0.867643	0.116119	0.00948562	0.0557376	"retrotransposon	protein,	putative,	unclassified,	expressed"	NA	1	common
LOC_Os01g21144	0.307128	0.658838	0.306614	2.30017	1.53743	1.07363	0.262804	0.154606	0.172088	0.435462	0.455014	0.294105	0.214265	0.336958	0.370539	0.59725	0.486755	0.665445	3.40538	2.94703	2.65415	0.187058	0.387167	0.151655	0.227463	0.101058	0.148889	0.250422	0.199259	0.286225	0.424193	1.63708	0.1965	0.39486	0.307254	0.58315	3.00219	0.24196	0.159137	0.245302	expressed	protein	NA	NA	NA	NA	1	common
LOC_Os01g21160	14.2455	16.6533	15.0509	70.3826	62.1444	66.6906	14.129	13.4078	13.6199	20.9424	26.5158	22.3887	15.984	24.7218	17.8835	23.9358	21.8749	12.1141	118.594	110.535	96.2243	14.9298	15.2682	11.2719	19.3528	13.0931	15.6718	13.3292	14.6955	12.5877	15.3166	66.4059	13.7189	23.2823	19.5298	19.3083	108.451	13.8233	16.0392	13.5374	"BCE2;	Synonyms=DIN3,	LTA1;	At3g06850;	F3E22.1"	"2-oxo	1	common
LOC_Os01g21250	229.071	334.456	259.39	31.2612	21.2257	14.0043	117.929	81.9478	86.2988	345.472	316.717	185.28	1013.01	950.939	1190.02	459.312	374.104	490.258	95.3599	80.0636	64.4199	184.527	118.577	205.356	54.8928	61.2569	48.602	48.6324	48.0123	49.3359	274.306	22.1638	95.392	282.49	1051.32	441.225	79.9478	169.487	54.9172	48.6602	SAG21	{ECO:0000303|PubMed:9617813};	Synonyms=LEA5	{ECO:0000303|PubMed:17092320};	At4g02380	{ECO:0000312|Araport:AT4G02380};	2	common
LOC_Os01g21310	14.0199	4.78536	2.30605	13.818	19.9226	28.5321	14.2136	6.51697	7.4506	13.094	7.88523	16.2297	3.62304	1.43171	5.02233	10.5919	8.73619	9.9911	9.79636	7.31477	8.83371	10.5515	12.5749	5.54456	15.3349	17.2308	11.4313	3.62951	2.25173	1.86399	7.0371	20.7576	9.39371	12.403	3.35903	9.77308	8.64828	9.55698	14.6657	2.58174	CSE;	At1g52760;	F14G24.3	expressed	protein	"GO:0003824,GO:0005886,GO:0008152"	1	common
LOC_Os01g21560	23.5666	20.9198	20.0866	6.75523	8.02128	8.18084	14.3409	12.8512	13.3043	7.5964	7.51592	8.49305	8.42181	5.92599	7.84688	10.6915	9.59237	13.9896	4.8307	6.50636	4.49302	15.6223	11.4405	14.1687	9.96672	8.93179	10.1219	12.6208	10.9154	10.9173	21.5243	7.65245	13.4988	7.86846	7.39823	11.4245	5.27669	13.7438	9.67347	11.4845	CSE;	At1g52760;	F14G24.3	"esterase/lipase/thioesterase	family	protein,	5	common
LOC_Os01g21590	1.10209	2.1477	0.894867	5.13575	6.71817	5.95261	3.80901	3.71598	5.0658	5.53607	4.41934	5.57141	1.91361	1.93679	1.22586	1.37332	3.34935	0.995475	3.69166	4.36153	4.7511	2.1927	2.94015	2.71884	7.98373	9.44604	8.24335	4.94233	6.06681	4.62829	1.38155	5.93551	4.19693	5.17561	1.69209	1.90605	4.2681	2.61723	8.5577	5.21248	"homeodomain,	putative,	expressed"	"GO:0003700,GO:0006139,GO:0009058"	"sequence-specific	DNA	4	common
LOC_Os01g21780	0.220017	0.132152	0.197684	0	0	0	0	0.0228025	0	0.0222822	0	0	0	0.0456676	0	0.0223504	0.133138	0.177969	0	0.0225965	0	0	0	0.0223672	0	0	0	0	0	0	0.183284	0	0.00760083	0.0074274	0.0152225	0.111153	0.00753216	0.00745572	0	0	expressed	protein	NA	NA	NA	NA	5	common
LOC_Os01g21880	0	0.507795	0.253201	0.521425	0	0	1.30962	0.197143	0.85079	1.99066	2.1042	1.46102	1.80625	1.31609	0.522422	0	0	0.192333	0.259014	0.520964	0.0661316	0	1.10601	0.644597	4.73351	3.18639	2.28614	0.387745	1.04712	1.09872	0.253665	0.173808	0.785851	1.85196	1.21492	0.064111	0.282037	0.583537	3.40202	0.84453	expressed	protein	NA	NA	NA	NA	4	common
LOC_Os01g21960	15.6095	9.84363	5.98896	2.111	4.7719	5.51258	8.21162	7.36017	7.62241	9.32326	8.74969	12.7571	3.09797	3.37016	3.04232	9.24901	10.1416	10.4538	1.49804	1.51692	2.52172	9.0162	12.6741	6.726	13.0695	10.6337	10.6957	6.73285	4.82403	5.4755	10.4807	4.13182	7.7314	10.2767	3.17015	9.94813	1.84556	9.4721	11.4663	5.67746	At2g42960;	F7D19.4	"serine/threonine-protein	kinase,	putative,	expressed"	5	common
LOC_Os01g21990	19.7875	22.6715	26.3853	14.4493	17.585	18.7202	16.4694	17.1137	16.2938	10.7556	8.69384	13.4301	9.31498	11.5245	11.2229	20.6751	20.3055	22.3626	7.84294	8.65718	11.0286	20.9055	17.4165	16.7635	13.5463	12.7486	13.8302	21.9069	16.4128	17.525	22.9481	16.9182	16.6257	10.9599	10.6875	21.1144	9.17623	18.3618	13.3751	18.6149	At2g20020;	T2G17.18	"CRS2-associated	factor	2,	chloroplast	5	common
LOC_Os01g22090	2.34432	2.69581	2.57531	1.67523	1.55399	1.58596	5.82307	5.59994	6.08075	3.45099	2.91924	2.32758	3.79486	3.05706	3.97619	2.22212	2.26767	2.7669	1.94912	1.87066	1.38161	7.60797	7.85122	6.44102	3.78614	4.88139	5.24934	5.26722	5.44207	6.20049	2.53848	1.60506	5.83459	2.89927	3.60937	2.4189	1.7338	7.30007	4.63896	5.63659	expressed	protein	NA	NA	NA	NA	3	common
LOC_Os01g22100	0.0923818	0.0462404	0.076856	0.237408	0.143659	0.126643	0.238511	0.0957443	0.190705	0.327459	0.207578	0.322527	0.219306	0.127834	0.269577	0.015641	0.155285	0.0467042	0.503171	0.44277	0.481762	0.125035	0.0947904	0	0.255431	0.402995	0.375539	0.125541	0.127136	0.125554	0.0718261	0.169237	0.174987	0.285855	0.205572	0.0725435	0.475901	0.073275	0.344655	0.126077	"DREB1D;	Synonyms=CBF4,	ERF116"	"retrotransposon	protein,	putative,	1	common
LOC_Os01g22230	3.56163	1.43586	2.38117	2.45181	4.52774	4.65605	3.32866	2.37176	1.82976	2.90522	2.22285	4.33801	1.13134	1.10388	1.26145	1.81722	1.51159	0.993998	1.69521	1.80413	1.79852	3.25548	3.3403	2.99821	4.76233	6.42845	5.53724	2.46382	2.11254	1.95483	2.45955	3.87853	2.51006	3.15536	1.16556	1.44094	1.76596	3.198	5.57601	2.17706	"PER30;	Synonyms=P30;	At3g21770;	MSD21.10,	MSD21.8"	"peroxidase	4	common
LOC_Os01g22249	2.75743	4.618	3.5146	22.2658	6.97581	9.00437	59.2275	46.2998	63.5628	78.1222	121.776	71.3112	99.5115	69.3291	60.1201	3.43535	4.70495	2.73546	22.2093	37.4746	20.6742	16.9703	38.3115	32.0697	111.251	88.6037	80.9927	50.3748	73.5149	56.2488	3.63001	12.7487	56.3634	90.4032	76.3202	3.62525	26.7861	29.1172	93.6159	60.0462	"PER57;	Synonyms=P57;	At5g17820;	MVA3.170,	MVA3.18"	"peroxidase	2	common
LOC_Os01g22370	78.4523	85.2329	86.7639	203.562	145.327	161.642	139.381	137.579	137.964	156.553	176.198	165.336	156.742	113.038	131.131	54.4508	58.6211	60.7678	132.647	214.648	153.581	69.5916	77.8305	73.0608	141.179	105.867	104.366	92.8705	98.7187	87.033	83.483	170.177	138.308	166.029	133.637	57.9466	166.959	73.4943	117.137	92.8741	PER39;	Synonyms=P39;	At4g11290;	F8L21.80	"peroxidase	precursor,	1	common
LOC_Os01g22490	124.541	123.675	125.06	167.754	136.836	151.08	260.048	282.598	284.311	206.306	159.64	179.773	198.189	198.135	181.501	140.965	138.073	148.714	152.437	159.899	157.652	321.888	304.57	290.649	246.592	246.533	224.21	277.47	236.781	262.393	124.425	151.89	275.652	181.906	192.608	142.584	156.663	305.702	239.112	258.881	"RPS27AA;	Os01g0328400,	LOC_Os01g22490;	OsJ_01558,	P0537A05.41"	"40S	3	common
LOC_Os01g22560	3.40863	0.824446	3.17455	0.305708	0.569195	0.611537	0.826884	0.82983	0.661147	0.185347	1.13878	0.431288	0.418942	0.878452	0.471219	0.813376	0.969034	0.855845	0.140177	0.399418	0.14316	0.046444	0.117366	0.488392	0.972515	0.526917	1.72244	0.536271	0.684756	0.839465	2.46921	0.49548	0.77262	0.585137	0.589538	0.879418	0.227585	0.217401	1.07396	0.686831	GPAT3;	At4g01950;	T7B11.21	"glycerol-3-phosphate	acyltransferase	1,	5	common
LOC_Os01g22570	4.07259	1.69873	4.6818	0.31715	0.319854	0.348934	1.33822	0.671494	0.700591	0.374956	0.639925	0.549346	0.53362	0.544337	0.508411	1.25368	0.964614	1.62218	0.40961	0.348557	0.32179	0.125274	0	0.219558	0.6398	0.387617	1.9958	0.503128	0.382139	0.47173	3.48437	0.328646	0.903436	0.521409	0.528789	1.28016	0.359985	0.114944	1.00774	0.452332	GPAT3;	At4g01950;	T7B11.21	"glycerol-3-phosphate	acyltransferase,	putative,	5	common
LOC_Os01g22640	37.7043	24.1586	25.6576	9.65722	9.93462	10.8714	17.7332	15.6905	17.8142	23.2464	23.219	27.5618	10.7193	8.17492	13.0473	20.4124	15.0158	21.6996	5.71304	7.8452	5.65147	24.0768	16.1262	16.9721	21.1596	15.7189	18.1296	10.3933	9.32134	7.76062	29.1735	10.1544	17.0793	24.6757	10.6472	19.0426	6.40324	19.0583	18.336	9.15842	At3g26430;	F20C19.19	"GDSL-like	lipase/acylhydrolase,	putative,	expressed"	5	common
LOC_Os01g22710	0.0445717	0.133858	0.25215	0.229085	0.154026	0.320783	0.828541	0.677512	0.506054	0.782426	0.677943	0.715807	0.876704	0.400897	0.627364	0.0754635	0.239747	0.0600893	0.440013	0.259401	0.170454	0.497688	0.518316	0.694785	1.24779	1.89768	1.46525	0.863126	0.506052	0.787493	0.143527	0.234632	0.670702	0.725392	0.634988	0.1251	0.289956	0.570263	1.53691	0.718891	OCT5;	Synonyms=5-Oct;	At1g79410;	T8K14.17	"organic	cation	4	common
LOC_Os01g22780	1.31358	1.23942	1.85403	0.543219	0.829602	0.683039	0.779634	0.970189	0.779209	0.672811	0.548036	0.49023	0.875589	0.532769	0.74641	1.27305	1.24867	1.22131	0.339228	0.248109	0.409437	1.77788	1.48726	0.844221	0.64186	1.24879	0.880628	1.20031	0.576612	0.969582	1.46901	0.685287	0.843011	0.570359	0.718256	1.24768	0.332258	1.36979	0.92376	0.915502	At3g05180;	T12H1.15	"GDSL-like	lipase/acylhydrolase,	putative,	expressed"	5	common
LOC_Os01g22900	148.55	219.019	166.97	122.34	106.973	89.5499	28.2545	25.6194	29.9695	48.9498	67.0394	53.257	53.0934	57.9171	67.2752	156.548	156.61	142.275	277.256	205.869	166.263	34.6247	29.2621	30.5607	28.3029	24.4797	29.8454	26.8304	27.4934	22.5246	178.18	106.288	27.9478	56.4154	59.4286	151.811	216.463	31.4825	27.5427	25.6161	INVA	{ECO:0000303|PubMed:21441406};	At1g56560	{ECO:0000312|Araport:AT1G56560};	F25P12.99	{ECO:0000312|EMBL:AAG09107.1}	1	common
LOC_Os01g22980	40.9765	53.3341	46.1306	25.544	21.1002	13.5691	21.1865	22.6174	22.0563	14.6905	12.3304	11.536	14.8677	13.2144	13.1693	45.2054	44.1718	47.4318	44.0879	24.0672	25.8049	30.7326	24.9762	48.1513	9.63823	15.6392	15.6117	20.8211	23.5623	23.6437	46.8137	20.0711	21.9534	12.8523	13.7505	45.603	31.32	34.62	13.6297	22.6757	SCPL24;	Synonyms=BRS1;	At4g30610;	F17I23.50	"OsSCP3	-	5	common
LOC_Os01g23580	0.142105	0.151148	0.1064	0.109557	0.0828682	0.0547892	0.119238	0.128868	0.174176	0.764558	1.15134	0.669765	1.7078	0.967834	1.82029	0.0180446	0.0716596	0.00898025	0.217686	0.100338	0.157476	0.198343	0.0637919	0.216698	0.736711	0.929853	0.734641	0.244408	0.412521	0.298751	0.133218	0.0824047	0.140761	0.861886	1.49864	0.0328948	0.1585	0.159611	0.800402	0.31856	hppA	{ECO:0000255|HAMAP-Rule:MF_01129};	LA_1471	"inorganic	H+	pyrophosphatase,	2	common
LOC_Os01g23740	13.4618	14.6999	12.8901	17.7804	9.91646	11.4213	34.6846	36.0275	36.3532	36.3351	33.2456	25.9584	42.2846	45.0843	40.7748	17.5712	21.7907	17.5202	21.3941	20.7307	20.1601	35.7677	43.0218	44.9552	35.0611	35.4184	31.7109	34.1061	35.1702	38.7198	13.6839	13.0394	35.6884	31.8464	42.7146	18.9607	20.7616	41.2482	34.0635	35.9987	"PDIL2-2;	Synonyms=PDIL4-2;	Os01g0339900,	LOC_Os01g23740;	B1088D01.21,	OsJ_01619"	3	common
LOC_Os01g23970	0.624283	0.378759	0.245518	0	0.0196121	0	0.0195366	0	0.019526	0	0.0980935	0	0.0384932	0.0196331	0	0.172957	0.28619	0.325174	0.0386392	0.0194291	0.0789229	0.268844	0	0.192319	0.0392297	0.0396116	0.0802452	0.019281	0	0	0.416186	0.00653735	0.0130209	0.0326978	0.0193755	0.26144	0.0456637	0.153721	0.0530288	0.00642699	"CRK25;	At4g05200;	C17L7.120,	C6L9.3"	"cysteine-rich	receptor	5	common
LOC_Os01g23980	0.0364607	0.0156428	0.0363997	0	0.00539987	0.0160658	0.0053791	0	0	0	0.0054017	0.00545542	0.0158978	0	0	0.0634947	0.0315191	0.0421324	0.0797901	0.0374464	0.0760556	0	0.00534448	0.0052952	0	0.00545321	0	0	0	0	0.0295011	0.00715524	0.00179303	0.00361904	0.00529925	0.0457154	0.0644307	0.00354656	0.00181774	0	"Tf2-11;	SPBC1289.17,	SPBC8E4.11c"	"retrotransposon	protein,	putative,	1	common
LOC_Os01g23990	0.25609	0.128182	0.0426103	0.219372	0.0442484	0.131649	0.617095	0.663529	0.0440542	1.34	0.708214	1.11759	1.47641	1.37317	0.967081	0.173433	0.0860928	0.129468	0.217943	0.0876711	0.311613	0.303281	0.744507	0.347126	1.06211	0.178742	0.316834	0.174006	0.748918	1.04414	0.142294	0.131756	0.441559	1.05527	1.27222	0.129664	0.205742	0.464971	0.51923	0.655688	expressed	protein	NA	NA	NA	NA	2	common
LOC_Os01g24020	1.11942	1.7713	2.05485	3.37786	3.4441	2.636	2.83418	3.44308	3.91351	2.70624	2.32181	2.534	2.49821	2.84818	2.3058	1.94418	2.29439	1.71605	2.76582	2.81858	3.8039	4.1054	2.26016	3.37734	3.40715	4.23424	2.14443	4.37966	4.1744	4.67457	1.64852	3.15265	3.39692	2.52068	2.55073	1.98487	3.12943	3.24763	3.26194	4.40954	"ABCG32	{ECO:0000303|PubMed:18299247};	Synonyms=PDR16	{ECO:0000303|PubMed:16506311},	PDR5	{ECO:0000312|EMBL:AAQ01165.1};	3	common
LOC_Os01g24030	0.291621	0.151805	0.232906	0.551575	0.592557	0.515705	0.650511	0.314324	0.373238	0.53161	0.592758	0.464261	0.462839	0.351074	0.408465	0.177745	0.117645	0.117944	0.273991	0.311484	0.328487	0.165772	0.239379	0.284606	0.568452	0.439648	0.6185	0.475554	0.433435	0.332922	0.225444	0.553279	0.446024	0.529543	0.407459	0.137778	0.304654	0.229919	0.5422	0.41397	"AEE21;	At1g76290;	F15M4.21,	T23E18.22"	"AMP-binding	enzyme,	4	common
LOC_Os01g24430	2.41743	2.5188	2.41338	0.912848	0.613755	1.04829	1.57944	1.61915	1.44278	2.78135	1.72251	2.29081	2.61005	1.6555	2.55748	2.45574	2.15613	2.17825	0.789341	0.912042	0.445949	0.884744	1.29929	2.19009	2.2337	2.3071	1.51722	2.24597	1.85015	2.36353	2.44987	0.858299	1.54712	2.26489	2.27434	2.26337	0.715777	1.45804	2.01934	2.15321	expressed	protein	NA	NA	NA	NA	5	common
LOC_Os01g24480	1.99534	1.9083	1.88528	7.02316	5.09757	5.46761	3.68889	4.00668	4.24772	7.04566	7.74133	6.20427	7.61263	5.99978	6.22009	2.86851	3.15334	1.23392	8.2237	6.91632	7.01441	3.77964	4.21354	3.43212	6.29899	6.27637	6.0645	3.56798	3.99946	3.39583	1.92964	5.86278	3.9811	6.99709	6.61083	2.41859	7.38481	3.80843	6.21329	3.65442	GRDP1	{ECO:0000303|Ref.4};	At2g22660	{ECO:0000312|Araport:AT2G22660};	T9I22.10	{ECO:0000312|EMBL:AAD15574.1}	1	common
LOC_Os01g24490	0.700061	0.494015	0.320802	0.778607	0.321237	0.40118	1.28001	0.856377	1.45699	1.01118	1.33299	1.52655	1.03916	1.26251	1.19378	0.699498	0.497703	0.348118	0.586012	0.341813	0.490756	0.745575	0.894948	0.863362	1.28513	1.33369	1.144	0.877262	1.08978	1.38036	0.504959	0.500342	1.19779	1.29024	1.16515	0.515106	0.47286	0.834628	1.25427	1.1158	expressed	protein	NA	NA	NA	NA	3	common
LOC_Os01g24690	74.6197	80.726	77.6042	263.207	221.087	231.425	185.369	195.36	203.476	179.955	152.137	156.583	151.355	189.028	143.675	89.6281	90.1452	86.6961	245.241	259.238	256.684	229.151	222.31	183.169	202.611	200.281	175.72	256.062	219.765	240.561	77.65	238.573	194.735	162.892	161.353	88.8231	253.721	211.543	192.87	238.796	RPL23AB;	At3g55280;	T26I12.160	"60S	ribosomal	protein	1	common
LOC_Os01g24710	30.5215	29.0136	22.6673	4.17732	3.20901	4.44484	5.76829	7.07922	8.69233	35.2365	26.5954	19.0536	70.0392	26.0406	30.4192	27.0001	31.4451	21.1217	4.9095	6.58901	5.95184	17.6941	54.4371	8.63174	28.9569	18.8287	22.8676	6.82079	12.2799	9.97663	27.4008	3.94373	7.17995	26.9618	42.1663	26.5223	5.81678	26.921	23.5511	9.69243	"jacalin-like	lectin	domain	containing	protein,	expressed"	2	common
LOC_Os01g24780	1.17647	1.11082	1.08108	0.535961	0.776147	0.398614	1.53252	1.24701	0.814137	2.41003	2.09353	1.49825	5.48141	3.56579	4.04805	0.869179	0.620231	0.743467	0.245755	1.16709	0.711125	1.66921	0.809338	1.11447	0.998046	0.923781	1.36101	1.97574	1.51788	2.2076	1.12279	0.570241	1.19789	2.0006	4.36508	0.744292	0.70799	1.19767	1.09428	1.90041	CYP709B3	{ECO:0000303|PubMed:15280363};	At4g27710	{ECO:0000312|Araport:AT4G27710}	"cytochrome	P450,	2	common
LOC_Os01g24790	0.780184	0.543925	1.32131	0.243459	0.101103	0.0716199	0.460407	0.259901	0.301977	1.66492	1.51705	0.817142	3.68527	3.0508	3.47234	0.311359	0.393425	0.46486	0.0711393	0.128776	0.406858	0.608111	0.300197	0.297429	0.361133	0.39382	0.827349	1.43414	0.805269	0.97986	0.881807	0.138727	0.340762	1.33304	3.40281	0.389881	0.202258	0.401912	0.527434	1.07309	CHAT;	At3g03480;	T21P5.10	"transferase	family	protein,	2	common
LOC_Os01g24980	1.28441	0.793358	1.41867	2.16304	2.08233	2.50064	3.51364	3.56864	3.20145	4.84336	6.14991	5.50982	5.21308	3.81461	4.29214	1.12432	1.61234	0.870394	3.41879	4.35033	2.56522	3.03756	3.82751	3.16713	6.17704	4.62065	4.59332	4.19184	5.1759	4.45689	1.16548	2.24867	3.42791	5.50103	4.43994	1.20235	3.44478	3.34407	5.13034	4.60821	"SRG1;	At1g17020;	F20D23.28,	F6I1.30"	"naringenin,2-oxoglutarate	3-dioxygenase,	3	common
LOC_Os01g25010	15.3309	16.4153	17.5212	4.97011	3.97788	3.60891	11.0704	11.1455	10.5315	10.9608	10.296	8.47012	26.0834	22.0715	22.2045	15.3292	18.2038	16.8061	2.56551	2.03223	2.02789	10.0081	11.0874	14.8509	7.51089	10.9527	10.4006	13.1527	14.5452	15.9076	16.4225	4.18563	10.9158	9.909	23.4531	16.7797	2.20855	11.9821	9.62137	14.5351	"SRG1;	At1g17020;	F20D23.28,	F6I1.30"	"flavonol	synthase/flavanone	2	common
LOC_Os01g25189	1.07664	0.908252	0.688379	1.40516	2.60855	3.40789	2.17376	2.80837	2.92174	1.8377	1.24199	1.40638	1.94457	2.00873	1.69441	1.11828	1.34205	1.16199	1.32189	0.981504	1.31217	3.10675	2.86728	2.42271	2.90995	3.12825	2.39891	2.36724	2.82184	3.15665	0.89109	2.47387	2.63462	1.49536	1.88257	1.20744	1.20519	2.79891	2.81237	2.78191	FK;	At3g52940;	F8J2_111	"delta14-sterol	reductase,	putative,	3	common
LOC_Os01g25240	0.348332	0.676898	0.225014	0.189564	0.531056	0.210668	1.35427	1.08303	1.56503	1.01682	0.892476	0.85843	1.37586	0.723012	0.717499	0.499557	0.247982	0.0621534	0.104627	0.462969	0.448786	0.998369	0.756876	0.916542	0.892302	0.51485	0.760508	1.25302	0.909404	1.81706	0.416748	0.310429	1.33411	0.922574	0.938792	0.269897	0.338794	0.890595	0.722553	1.32649	At5g11010;	T30N20.280	expressed	protein	"GO:0003674,GO:0008150,GO:0009536"	molecular_function|biological_process|plastid	3	common
LOC_Os01g25270	0.347206	0.37075	0.446761	0.0158626	0.135982	0.0872615	0.438248	0.631726	0.477828	0.132839	0.288058	0.242436	0.0235496	0.06406	0.230447	0.164598	0.233449	0.38227	0.0315185	0.05547	0.168994	0.845871	0.411677	0.431413	0.632005	0.678546	0.630024	0.416786	0.525609	0.668498	0.388239	0.0797019	0.515934	0.221111	0.106019	0.260106	0.0853274	0.562987	0.646858	0.536964	"PCMP-H60;	At2g27610;	F10A12.28,	F15K20.29"	"pentatricopeptide	repeat	3	common
LOC_Os01g25360	0.553233	0.461522	0.306837	0.284346	0.127453	0.0316002	0.349149	0.637077	0.507576	2.77031	2.03995	1.89928	8.56788	5.77346	7.69202	0.40589	0.557961	0.559381	0	0.0946982	0.0641123	0.405587	0.788413	1.21858	0.892302	0.482672	0.391119	0.34458	0.475851	1.19049	0.440531	0.1478	0.497934	2.23651	7.34445	0.507744	0.0529368	0.804194	0.588697	0.670306	MES1;	At2g23620;	F26B6.27	"esterase,	putative,	expressed"	2	common
LOC_Os01g25386	100.067	76.2062	85.4478	22.6271	19.9029	18.7507	39.6621	36.7828	32.604	26.514	34.2345	35.5142	30.8388	29.8816	28.7255	76.6572	69.4797	84.4141	42.7212	29.6791	25.8547	35.1674	39.7871	49.202	41.6141	44.9412	42.241	29.4156	34.5684	29.8663	87.2405	20.4269	36.3496	32.0875	29.8153	76.8503	32.7517	41.3855	42.9321	31.2834	"ABCC14;	Synonyms=MRP10,	MRP14;	At3g62700;	F26K9.130"	"multidrug	5	common
LOC_Os01g25460	1.45419	1.52132	0.614706	0.0269337	0.108653	0.148165	0.148824	0.0678881	0.324529	0.11941	0.353243	0.123492	0.0266572	0.190348	0.0134926	0.346019	0.277467	0.0132464	0	0.121095	0	0	0	0.146503	0.0135836	0.0274317	0.0138928	0.0801144	0.013522	0.0667687	1.19674	0.0945839	0.180414	0.198715	0.0768325	0.212244	0.0403648	0.0488342	0.0183027	0.0534684	PEX3;	At2g15880;	F19G14.12	"uncharacterized	protein	At4g06744	5	common
LOC_Os01g25484	226.752	229.599	288.443	55.1136	64.2632	65.4708	48.1002	41.0687	33.3245	26.6391	26.0562	29.5845	28.0513	25.9488	21.4313	279.056	300.512	240.885	103.408	75.8353	80.4717	93.2298	57.2486	90.6011	36.2322	41.5037	37.6257	42.9805	37.4942	42.2888	248.265	61.6159	40.8311	27.4266	25.1438	273.484	86.5716	80.3598	38.4539	40.9212	"Os01g0357100,	LOC_Os01g25484;	P0025H06.19-1,	P0025H06.19-2"	"ferredoxin--nitrite	reductase,	5	common
LOC_Os01g25560	25.6483	13.3974	9.39277	41.2711	40.2388	54.2409	25.4614	22.6879	27.3705	35.8183	32.8781	30.1805	23.8513	19.9154	22.194	11.7026	13.0903	10.8317	16.9336	30.0729	34.1994	27.5168	30.905	12.1849	22.215	15.8644	13.7311	13.0388	11.8263	9.27368	16.1462	45.2502	25.1732	32.959	21.9869	11.8749	27.0686	23.5355	17.2702	11.3796	RALF1;	Synonyms=RALFL1;	At1g02900;	F22D16.10	"RALFL7	-	1	common
LOC_Os01g25670	1.26125	1.89391	1.79186	8.42722	6.68862	5.23688	2.40465	2.36294	3.75522	5.50236	2.91783	2.89604	3.89891	4.32962	2.79779	1.87258	1.76127	2.20719	7.7283	9.16709	7.08325	2.1174	4.03173	2.36715	3.01785	2.74251	2.46923	4.44972	2.85396	4.7963	1.64901	6.78424	2.84094	3.77208	3.67544	1.94702	7.99288	2.83876	2.7432	4.03333	"transposon	protein,	putative,	CACTA,	En/Spm	sub-class"	1	common
LOC_Os01g25700	0.064318	0.180283	0.0770524	0.462806	0.520096	0.264513	0.185983	0.0399954	0.0929408	0.286608	0.0933821	0.188621	0.209397	0.160201	0.23847	0.0914723	0.103788	0.0910458	0.118232	0.277438	0.536659	0.0914041	0.184786	0.0653864	0.186728	0.121208	0.136412	0.19666	0.305376	0.26224	0.107218	0.415805	0.106306	0.189537	0.202689	0.0954354	0.310777	0.113859	0.148116	0.254758	"transposon	protein,	putative,	CACTA,	En/Spm	sub-class,	1	common
LOC_Os01g25760	0.100191	0.0825988	0.111791	0.115107	0.171078	0.0666542	0.322581	0.213784	0.328488	0.322312	0.128352	0.228393	0.16789	0.354757	0.133537	0.095792	0.124823	0.0834272	0.0902821	0.0665821	0.0553221	0.281179	0.278174	0.533243	0.287208	0.277663	0.237496	0.240271	0.340653	0.342421	0.0981936	0.117613	0.288284	0.226352	0.218728	0.101347	0.0707288	0.364199	0.267455	0.307782	RPPL1;	At3g14470;	MOA2.9	"powdery	mildew	resistance	3	common
LOC_Os01g25810	1.4078	1.51501	1.72167	0.810396	0.554601	0.506598	1.7519	1.6706	1.80181	0.670102	0.934381	0.833086	0.902337	0.591723	0.529215	0.850916	1.24235	1.4875	0.711666	0.766305	0.301003	2.0221	1.56006	2.06091	1.02178	1.28229	1.11221	1.34157	1.46759	1.55696	1.54816	0.623865	1.74144	0.812523	0.674425	1.19359	0.592991	1.88102	1.13876	1.45537	At3g14460;	MOA2.6	"powdery	mildew	resistance	protein	5	common
LOC_Os01g25820	117.114	82.4266	94.9938	75.8549	79.3879	82.3191	52.4221	52.1935	46.4326	34.2326	59.0829	62.8033	24.9083	28.0038	29.1919	89.4961	90.267	84.4338	60.7359	77.2495	67.6701	32.8812	41.7499	38.9983	63.3188	61.1073	69.3092	57.2702	53.6625	50.9175	98.1782	79.1873	50.3494	52.0396	27.368	88.0656	68.5518	37.8765	64.5784	53.95	RBOHD;	At5g47910;	MCA23.25	"respiratory	burst	oxidase,	5	common
LOC_Os01g25990	38.7934	49.2047	43.5476	30.8808	22.0481	20.5234	22.5088	19.0079	18.2713	27.4897	35.5749	26.1474	31.1684	40.3215	33.403	47.1587	51.6141	45.0473	52.8709	42.6977	37.1553	22.616	20.3014	28.1166	23.1922	22.9571	33.0711	22.2591	33.3016	30.4345	43.8486	24.4841	19.9293	29.7374	34.9643	47.94	44.2413	23.678	26.4068	28.6651	At1g54570;	T22H22.2	expressed	protein	"GO:0003824,GO:0008152,GO:0009536,GO:0016740"	catalytic	5	common
LOC_Os01g26039	15.0797	22.5962	15.9361	6.89151	7.03887	6.26803	8.22783	9.00511	8.51739	7.42439	9.50323	8.21526	11.0523	10.2001	10.6309	14.981	13.6091	21.2002	8.77647	6.1052	6.43769	9.74535	9.30513	10.5516	7.69956	11.4033	9.51622	8.17824	10.2424	10.1537	17.8706	6.7328	8.58344	8.38096	10.6278	16.5968	7.10646	9.86734	9.53968	9.52476	At1g54570;	T22H22.2	expressed	protein	"GO:0003824,GO:0008152,GO:0009536,GO:0016740"	catalytic	5	common
LOC_Os01g26130	10.9467	10.9987	9.5239	28.9235	25.4474	25.4026	15.0132	14.7612	15.2263	16.1477	16.2018	15.8016	17.2032	18.2439	17.1803	11.828	13.4726	10.811	25.2458	29.9162	31.0655	17.5588	15.549	13.5668	16.5876	14.8273	13.7682	18.4356	15.7656	17.4678	10.4898	26.5912	15.0003	16.0504	17.5425	12.0372	28.7425	15.5582	15.0611	17.223	expressed	protein	NA	NA	NA	NA	1	common
LOC_Os01g26174	0.0110918	0.0333109	0.055366	0.13682	0.0459956	0	0.378004	0.137946	0.492282	0.617825	1.82894	0.813203	0.789924	0.471961	0.628292	0.0901404	0.0223731	0	0.113274	0.136699	0.104116	0.078814	0.102428	0.135312	1.51807	1.5793	0.835123	0.305229	0.664006	0.486155	0.0332562	0.0609386	0.336077	1.08666	0.630059	0.0375045	0.11803	0.105518	1.31083	0.48513	WAK2;	At1g21270;	F16F4.5	"OsWAK5	-	OsWAK	4	common
LOC_Os01g26240	0.609617	0.596078	0.27835	0.0680086	0.0489918	0.0194349	0.268419	0.337943	0.20974	0.406807	0.715522	0.366268	0.572139	0.269744	0.219017	0.451257	0.509972	0.482601	0.101348	0.106776	0.0394306	0.187084	0.145468	0.326687	0.509587	0.67287	0.691573	0.240824	0.287782	0.375723	0.494682	0.0454784	0.272034	0.496199	0.353633	0.481277	0.0825184	0.219746	0.624677	0.301443	AtMg00810	{ECO:0000312|Araport:ATMG00810};	and	OrderedLocusNames=At2g07683	{ECO:0000312|Araport:AT2G07683}	"retrotransposon	4	common
LOC_Os01g26270	0.904788	0.905758	0.496801	0.0232517	0.0469	0.0232564	0.700794	0.609519	1.16735	1.25995	4.45701	2.81925	1.65694	1.19723	0.535813	0.50552	0.844081	0.503163	0.0462006	0.18585	0.141551	0.459221	0.232095	0.643873	4.54995	4.45215	4.1018	0.39192	0.583675	0.576412	0.769116	0.031136	0.825889	2.8454	1.13	0.617588	0.124534	0.445063	4.36797	0.517335	WAK2;	At1g21270;	F16F4.5	"OsWAK7	-	OsWAK	4	common
LOC_Os01g26280	1.34293	1.06056	1.50455	1.45715	0.464075	0.721048	2.92784	3.27849	3.23427	6.48293	8.07764	5.75121	6.7707	3.36042	4.50274	0.757897	1.5049	0.905236	1.85909	1.86963	1.43178	1.5904	1.76071	3.07937	5.30669	5.88949	5.56988	3.95409	4.66657	4.2891	1.30268	0.880757	3.14687	6.7706	4.87795	1.05601	1.72017	2.14349	5.58868	4.30325	WAKL16;	At3g25490;	MWL2.11	"OsWAK8	-	OsWAK	2	common
LOC_Os01g26300	0	0	0.0184808	0.0951451	0	0	0.191175	0.0767422	0.267498	1.79979	2.18854	1.2021	1.88337	1.2872	1.9828	0.0188051	0.0560098	0.0187175	0.0945253	0.0760488	0	0	0.0379888	0.169373	0.364686	0.46514	0.706711	0.622621	0.630529	0.339646	0.00616026	0.031715	0.178472	1.73014	1.71779	0.0311775	0.056858	0.0691207	0.512179	0.530932	WAK3;	At1g21240;	F16F4.8	"OsWAK9	-	OsWAK	2	common
LOC_Os01g26310	0.0779285	0	0.0259327	0.106808	0.0269297	0	0.107304	0.134608	0.053623	0.683992	1.91265	0.816201	0.50213	0.889634	0.561814	0	0	0	0	0.0266784	0	0.0263682	0	0	0.888807	0.679892	0.523384	0.450076	0.321736	0.105911	0.0346204	0.0445792	0.0985119	1.13762	0.651193	0	0.0088928	0.0087894	0.697361	0.292575	WAK2;	At1g21270;	F16F4.5	"wall-associated	kinase-like	2,	2	common
LOC_Os01g26390	0.185687	0.185886	0.30587	0.362663	0.125127	0.343644	0.50817	0.240557	0.316235	0.846244	1.38649	0.593173	1.1146	1.02136	0.984887	0.235787	0.234092	0.206525	0.606822	0.276525	0.348602	0.4241	0.142896	0.235964	0.837507	0.845659	0.511971	0.596147	0.459977	0.321763	0.225814	0.277144	0.354987	0.941969	1.04028	0.225468	0.410649	0.267654	0.731712	0.459295	At4g03230;	F4C21.16	"TKL_IRAK_DUF26-lh.1	-	DUF26	kinases	2	common
LOC_Os01g27040	5.59818	5.1463	5.42803	1.48335	2.06368	2.09962	5.36222	3.55861	4.66112	4.12331	4.75674	3.50183	3.00834	3.02195	3.64912	4.88197	4.68444	5.18489	2.76974	2.13043	1.99553	4.65599	5.01703	6.33299	4.00771	5.38214	7.04332	4.01171	6.80215	4.02525	5.39083	1.88222	4.52732	4.1273	3.22647	4.9171	2.29857	5.33534	5.47772	4.94637	CHR11	{ECO:0000303|PubMed:16286646};	At3g06400	{ECO:0000312|Araport:AT3G06400};	F24P17.13	{ECO:0000312|EMBL:AAF08585.1}	5	common
LOC_Os01g27050	3.61614	3.134	3.57666	1.3079	1.33641	0.740142	1.5906	1.61362	1.74525	0.644285	0.885452	1.05207	0.323618	0.625484	0.275874	1.92176	1.38453	1.70967	0.307748	0.653372	0.663516	1.24057	0.669938	1.10627	1.23245	1.29703	1.22499	1.33091	0.449272	0.955621	3.44227	1.12815	1.64983	0.860601	0.408325	1.67199	0.541545	1.00559	1.25149	0.911934	At1g12200;	T28K15.7	"flavin-containing	monooxygenase	family	protein,	5	common
LOC_Os01g27140	0.566199	0.913188	0.879281	2.84543	3.32624	2.19918	1.2669	0.945413	1.03894	1.21055	1.27223	1.12015	1.15209	1.04465	1.23106	1.31012	0.920005	0.572491	3.95123	3.71518	3.67444	1.30914	0.935994	1.21517	0.815371	1.05383	1.60114	0.993849	1.52594	0.833635	0.786223	2.79028	1.08375	1.20098	1.1426	0.934204	3.78028	1.15343	1.15678	1.11781	"GRXC1;	Os01g0368900,	LOC_Os01g27140;	B1329D01.42,	OsJ_01785	{ECO:0000312|EMBL:EAZ11913.1},	1	common
LOC_Os01g27200	0	0	0.0299968	0.37064	0.1869	0.247142	0.0310302	0	0	0.121721	0.0623211	0	0.152848	0.187101	0.247566	0.0305233	0	0.0607619	0.490967	0.524609	0.313385	0	0	0	0	0	0.0318635	0	0	0	0.00999893	0.268227	0.0103434	0.0613473	0.195838	0.0304284	0.442987	0	0.0106212	0	"retrotransposon	protein,	putative,	unclassified,	expressed"	NA	1	common
LOC_Os01g27260	0.4789	0.479413	0.0796831	0.847818	1.32394	0.847986	0.384665	0.716923	0.851294	0.889178	0.441464	0.195061	0.162409	0.110447	0.109605	0.783789	1.34165	0.780135	0.923808	0.628471	0.971217	0.702184	0.327591	0.811426	1.29655	3.6211	3.6396	0.677913	0.961135	0.515266	0.345999	1.00658	0.650961	0.508568	0.127487	0.968523	0.841165	0.613733	2.85242	0.718105	GSTA2	"glutathione	S-transferase,	putative,	expressed"	"GO:0005737,GO:0008152,GO:0009056,GO:0009987,GO:0016740,GO:0019748"	4	common
LOC_Os01g27340	0.0535651	0.241301	0.0267377	0.0275309	0	0.110145	0.0829765	0.138787	0.0276438	0.732349	0.3333	0.392717	1.00819	1.66773	2.70319	0.244863	0.540228	0.135401	0.109406	0	0.0279336	0.326241	0	0.272274	0.0277696	0.0560798	0	0	0	0.218397	0.107201	0.0458921	0.0831357	0.486122	1.79303	0.306831	0.0457799	0.199505	0.0279498	0.0727991	GSTA2	"glutathione	S-transferase,	putative,	expressed"	"GO:0005737,GO:0008152,GO:0009056,GO:0009987,GO:0016740,GO:0019748"	2	common
LOC_Os01g27360	13.3918	8.98526	9.29426	4.04884	3.53891	3.97601	12.0797	9.00546	8.89468	9.50107	7.25351	11.801	5.95019	4.78142	7.59687	7.88116	6.50035	7.40995	1.21893	1.6181	1.8922	11.9462	11.1937	7.7172	7.69761	5.19835	6.32862	4.37937	4.06542	3.43086	10.5571	3.85459	9.99328	9.51854	6.10949	7.26382	1.57641	10.2857	6.4082	3.95855	GSTA2	"glutathione	S-transferase,	putative,	expressed"	"GO:0005737,GO:0008152,GO:0009056,GO:0009987,GO:0016740,GO:0019748"	5	common
LOC_Os01g27449	0.845898	1.14568	0.695456	2.14826	1.65073	2.35332	0.308321	0.515698	0.359511	0.655111	0.619232	0.651447	0.607487	0.413125	0.384351	1.8197	1.50552	1.71059	3.43007	5.74918	3.08789	1.0607	0.25528	0.505853	0.490129	0.286521	0.448518	0.583215	0.487906	0.583274	0.895677	2.05077	0.39451	0.64193	0.468321	1.6786	4.08905	0.607278	0.408389	0.551465	expressed	protein	NA	NA	NA	NA	1	common
LOC_Os01g27520	21.6179	24.0127	18.6822	8.30104	7.71057	8.95847	21.3842	20.9882	22.3366	16.299	16.6076	15.6036	19.7226	18.251	16.974	18.9985	21.6648	25.5203	12.0157	10.3759	10.4301	22.0482	27.5107	27.6044	21.1983	21.3569	21.6324	22.9386	19.2329	21.687	21.4376	8.32336	21.5697	16.1701	18.3159	22.0612	10.9406	25.7211	21.3958	21.2862	SYNC1	{ECO:0000303|PubMed:10824085};	Synonyms=EMB2755	{ECO:0000303|PubMed:16297076};	At5g56680;	MIK19.13	5	common
LOC_Os01g27530	0.330929	0.404903	0.0734168	0.71815	0.533675	1.02073	0.987299	0.419191	0.607237	0.409626	0.724518	0.346606	0.486321	0.228963	1.2497	0.149411	0.0370841	0.185893	0.675921	0.717515	0.575254	0.858472	0.792301	0.635473	0.381251	0.307969	0.27295	0.374761	0.493378	0.14992	0.26975	0.757519	0.671242	0.493583	0.654994	0.124129	0.65623	0.762082	0.320723	0.339353	expressed	protein	NA	NA	NA	NA	1	common
LOC_Os01g27590	1.68845	2.31436	1.64673	0.720954	0.982933	0.961463	1.39496	1.6153	1.28695	1.34168	1.36041	1.29232	1.63853	1.96798	1.29752	1.82076	2.55432	1.65468	0.981538	0.987101	0.447028	1.42388	1.89239	2.08621	1.45441	1.41418	1.26714	1.76059	1.6489	1.85344	1.88318	0.88845	1.4324	1.33147	1.63468	2.00992	0.805223	1.80083	1.37858	1.75431	"transposon	protein,	putative,	Pong	sub-class,	expressed"	5	common
LOC_Os01g27880	7.21974	5.96993	7.27657	3.02251	3.449	2.37023	4.79007	4.39223	5.84184	4.18017	4.15165	3.2676	4.14314	4.32662	3.6112	8.10545	7.54596	7.5233	2.74907	2.84971	2.80757	4.20384	4.78757	6.9327	4.02202	5.49198	4.61129	5.03692	5.01541	5.26257	6.82208	2.94725	5.00805	3.86647	4.02699	7.7249	2.80212	5.30804	4.70843	5.10497	SPP1	"sucrose-phosphatase,	putative,	expressed"	"GO:0003824,GO:0005488,GO:0005575,GO:0005634,GO:0005737,GO:0005829,GO:0005975,GO:0008150,GO:0008152,GO:0009058,GO:0009987,GO:0016787"	catalytic	5	common
LOC_Os01g28030	14.741	10.9547	12.5348	34.9407	29.5933	29.4915	23.211	24.9473	28.3536	23.6053	24.7293	16.4746	14.5209	10.6909	15.9677	10.7465	12.2259	9.38124	14.5405	27.1264	31.6173	27.1278	21.994	18.794	17.1723	11.8562	11.108	20.5565	13.6934	12.6745	12.7435	31.3418	25.504	21.6031	13.7265	10.7845	24.4281	22.6386	13.3788	15.6415	PER24;	Synonyms=P24;	At2g39040;	T7F6.21	"peroxidase	precursor,	1	common
LOC_Os01g28450	0.145705	13.9735	1.22187	13.8093	1.48032	1.49806	19.3206	19.0572	7.9406	169.461	88.9702	118.484	143.791	266.23	307.868	2.72346	2.88022	6.74743	11.2195	3.35202	4.52862	20.6769	17.1331	19.9673	41.2132	55.4044	12.0829	14.3751	14.5276	8.07939	5.11368	5.59591	15.4395	125.638	239.296	4.11703	6.36673	19.2591	36.2335	12.3274	"SCP-like	extracellular	protein,	expressed"	"GO:0003674,GO:0005576,GO:0005618,GO:0006950,GO:0009607,GO:0009719,GO:0009991"	molecular_function|extracellular	2	common
LOC_Os01g28474	0.18198	0.227719	0.37849	0.654727	0.738918	0.826367	0.970994	0.958736	0.751327	3.08703	1.21098	1.46127	1.52744	1.11744	1.15577	0.600809	0.412954	0.199336	1.0841	1.88457	1.64495	1.58557	0.949183	0.770846	3.25485	2.98487	3.16811	1.93203	2.05049	1.48395	0.26273	0.740004	0.893686	1.91976	1.26688	0.404366	1.53787	1.10187	3.13594	1.82216	CHAT;	At3g03480;	T21P5.10	"transferase	family	protein,	4	common
LOC_Os01g28680	45.2305	36.1056	37.9178	20.7743	17.2485	14.7412	14.4323	13.4036	11.8418	11.2891	14.1929	11.8481	15.0681	15.6756	15.6129	52.4627	42.9732	45.074	36.2424	28.4981	25.2967	22.6956	15.8798	17.997	8.75401	7.41168	10.1947	8.67051	9.51513	8.57311	39.7513	17.588	13.2259	12.4434	15.4522	46.8366	30.0124	18.8574	8.78681	8.91958	"Dcaf11;	Synonyms=D14Ucla1,	Wdr23"	"WD	domain,	G-beta	5	common
LOC_Os01g28790	12.3508	15.7337	14.7341	145.99	107.453	94.932	40.6713	36.9519	43.6156	47.1486	46.0515	44.9908	28.345	26.2539	26.6404	15.9133	15.2766	13.8232	208.633	194.818	164.004	24.9955	27.6836	28.0338	131.443	79.888	85.0373	30.7443	38.2437	24.5451	14.2729	116.125	40.413	46.0636	27.0797	15.0044	189.152	26.9043	98.7893	31.1777	"PRAS-rich	protein,	putative,	expressed"	NA	NA	1	common
LOC_Os01g29180	1.89084	1.56195	0.673228	1.31844	2.87869	2.58302	2.6901	2.57635	3.1936	2.6113	2.04319	2.65902	1.95063	1.59184	1.92016	2.25662	2.40042	1.65783	1.1343	1.03209	0.841251	3.5032	5.75259	3.05141	4.85334	3.84848	4.1365	2.7088	2.72956	2.8169	1.37534	2.26005	2.82002	2.43784	1.82088	2.10496	1.00255	4.1024	4.27944	2.75176	expressed	protein	NA	NA	NA	NA	3	common
LOC_Os01g29220	5.29231	5.29798	2.64173	1.82406	3.35649	1.66439	2.47554	2.19398	2.44206	1.98628	5.94042	5.80386	1.71032	1.97083	2.78942	3.66846	6.62482	3.55692	1.52605	1.91837	1.98062	2.65449	2.29989	2.59517	4.09938	7.04004	9.07864	2.85562	3.02043	2.18953	4.41067	2.28165	2.37052	4.57685	2.15686	4.61673	1.80835	2.51652	6.73935	2.68853	At2g48060/At2g48040/At2g48050;	T9J23.21/T9J23.19/T9J23.20	expressed	protein	"GO:0003674,GO:0005623,GO:0008150"	molecular_function|cell|biological_process	4	common
LOC_Os01g29280	0.0440034	0	0.0658946	0	0.0228093	0.0226209	0.136329	0.159618	0.158964	1.49291	1.16367	0.64523	2.88757	1.78104	2.94576	0	0.0887587	0	0.0449382	0.0225965	0.0229473	0.17867	0.112877	0.223672	1.43719	0.55283	0.466635	0.0672727	0.0454182	0.044853	0.0366326	0.0151434	0.151637	1.1006	2.53812	0.0295862	0.0301607	0.171739	0.818885	0.0525146	expressed	protein	"GO:0003674,GO:0008150"	molecular_function|biological_process	NA	NA	2	common
LOC_Os01g29330	0.0976074	0.561844	0.024361	2.3077	0.354166	0.602128	7.00568	5.36149	4.58395	13.518	6.1747	6.82393	16.7329	14.815	14.1491	0.520561	1.59967	0.764863	3.86265	4.36071	3.79215	6.98518	10.0903	11.064	22.5181	16.938	12.8609	6.26737	11.2332	7.95937	0.227938	1.088	5.65037	8.83888	15.2323	0.9617	4.00517	9.37985	17.439	8.48663	expressed	protein	"GO:0003674,GO:0005783,GO:0008150"	molecular_function|endoplasmic	reticulum|biological_process	NA	2	common
LOC_Os01g29409	25.673	29.7798	30.2525	19.4252	15.698	15.2587	18.32	17.1563	17.261	10.8081	10.7356	10.3496	12.5235	13.322	11.9701	28.4603	28.8252	30.4877	23.9407	19.9203	20.5044	18.5709	17.951	20.8758	10.314	11.5179	12.7443	12.8528	13.2784	13.4297	28.5684	16.794	17.5791	10.6311	12.6052	29.2577	21.4551	19.1326	11.5254	13.187	trm5;	SPAPB18E9.01	"tRNA	methyltransferase,	putative,	expressed"	5	common
LOC_Os01g29780	0.338518	0.0616146	0.245783	2.84708	2.64803	5.41053	0.127125	0.223261	0.508223	0.124667	0.127659	0.0644642	0.125238	0.255506	0.126779	1.21922	0.80697	0.591209	20.7426	19.5327	9.46861	3.93608	1.07361	0.500569	0.606262	0.289972	0.163174	0.188192	0.0317638	0.156843	0.215305	3.63521	0.286203	0.105597	0.169174	0.872466	16.5813	1.83675	0.353136	0.1256	expressed	protein	NA	NA	NA	NA	1	common
LOC_Os01g29804	2.76617	2.58452	3.84774	149.338	165.696	179.382	5.3515	7.98895	4.75853	9.48753	11.7424	15.5097	6.60415	10.7559	5.22297	32.9707	33.4218	14.6185	615.534	780.54	707.531	21.6396	17.446	11.0422	27.553	28.7093	25.9703	28.2869	32.4911	21.1092	3.06614	164.805	6.03299	12.2465	7.52766	27.0037	701.202	16.7093	27.4109	27.2957	expressed	protein	NA	NA	NA	NA	1	common
LOC_Os01g29830	33.1168	32.4195	36.8025	117.858	150.683	138.651	58.9867	62.8096	66.3306	45.7014	42.6047	49.3083	53.0394	59.2056	63.2061	40.2638	39.8337	35.4234	86.3132	110.969	115.019	80.8391	67.567	53.176	39.506	42.6095	40.9227	63.5442	57.4431	63.5861	34.1129	135.731	62.709	45.8715	58.4837	38.5069	104.1	67.1941	41.0127	61.5245	expressed	protein	NA	NA	NA	NA	1	common
LOC_Os01g31110	67.1627	52.3916	71.0536	22.5406	29.7493	24.687	34.4933	39.2789	39.2595	32.8556	35.7235	41.6718	25.2944	32.9178	35.1548	63.1402	71.1595	60.0273	20.1963	19.0251	21.8095	33.5371	33.5286	48.6311	37.339	38.6138	45.978	50.38	46.2451	48.8997	63.536	25.659	37.6772	36.7503	31.1223	64.7757	20.3436	38.5656	40.6436	48.5083	At2g20020;	T2G17.18	"CRS2-associated	factor	1,	chloroplast	5	common
LOC_Os01g31360	161.407	161.637	167.256	75.5514	82.9371	79.5277	116.431	112.254	110.948	99.2712	109.898	103.329	97.7246	98.8603	102.209	163.536	172.673	165.51	64.2677	73.047	77.6401	119.84	123.263	137.439	102.258	114.367	117.566	123.896	124.195	121.199	163.433	79.3387	113.211	104.166	99.5979	167.24	71.6516	126.847	111.397	123.097	LNK2	{ECO:0000303|PubMed:23818596};	At3g54500	{ECO:0000312|Araport:AT3G54500};	T14E10.70	{ECO:0000312|EMBL:CAB77570.1}	5	common
LOC_Os01g31370	0.130391	0.284794	0.0591693	0	0.0122888	0.158435	0.146899	0.159707	0.195758	0.528213	0.565477	0.509024	0.856248	0.750423	1.41615	0.15654	0.26301	0.191767	0.0242111	0.0121742	0.0865422	0.204554	0.13379	0.433822	0.467042	0.260614	0.238836	0.0241627	0.183522	0.0604129	0.158118	0.0569081	0.167455	0.534238	1.00761	0.203772	0.0409758	0.257389	0.322164	0.089366	"pomgnt2;	Synonyms=ago61,	gtdc2"	"glycosyltransferase,	putative,	expressed"	2	common
LOC_Os01g31610	23.9928	22.6284	27.4667	11.1091	14.8956	13.67	16.8262	19.8502	19.0593	13.34	13.6316	18.7499	9.58218	11.9293	12.0791	17.6688	13.5342	19.3242	7.16122	6.89114	7.44269	17.516	15.2507	15.2219	14.6269	13.1714	15.7034	14.7843	13.1982	14.6316	24.696	13.2249	18.5786	15.2405	11.1968	16.8424	7.16501	15.9962	14.5006	14.2047	EMB2768	{ECO:0000303|PubMed:16297076};	Synonyms=FAC31	{ECO:0000303|PubMed:22714903};	At3g02660	{ECO:0000312|Araport:AT3G02660};	5	common
LOC_Os01g31890	6.35427	6.67138	6.65308	35.2081	38.7016	34.6375	15.6052	17.1867	17.6962	16.8926	15.9922	14.4671	10.0322	15.2198	11.6321	9.05271	9.5347	6.3857	31.378	38.1217	43.0375	25.958	23.7143	16.7404	18.6807	16.3069	13.5795	15.4997	18.6759	14.1585	6.55957	36.1824	16.8294	15.784	12.2947	8.32437	37.5124	22.1376	16.1891	16.1114	"transposon	protein,	putative,	unclassified,	expressed"	NA	1	common
LOC_Os01g31940	2.31167	2.93243	2.64252	1.85022	1.33547	1.57844	6.30541	6.10841	6.41125	5.12908	4.09926	3.69645	5.96046	5.49412	4.37996	2.11527	2.61618	2.69421	0.738871	0.743059	0.957049	5.62457	5.52246	5.95591	3.62275	5.52396	4.39758	3.72295	5.35483	5.57599	2.62887	1.58804	6.27502	4.30826	5.27818	2.47522	0.812993	5.70098	4.51476	4.88459	PUP4;	At1g30840;	T17H7.15	"purine	permease,	putative,	3	common
LOC_Os01g32130	4.23424	5.16601	4.28377	5.635	4.72281	5.26686	9.89732	10.4615	10.7114	6.83436	5.05766	6.11767	6.42334	6.67004	5.02279	6.08717	5.033	4.8929	4.18907	5.1835	4.21907	12.0693	13.6158	12.9329	8.34939	10.4097	8.63965	9.90267	9.95042	12.5819	4.56134	5.20822	10.3567	6.00323	6.03872	5.33769	4.53055	12.8727	9.13291	10.8117	expressed	protein	"GO:0003674,GO:0005575,GO:0008150"	molecular_function|cellular_component|biological_process	NA	NA	3	common
LOC_Os01g32330	123.049	104.976	109.139	48.4934	40.8238	44.6227	67.7137	60.6694	65.3652	64.9553	74.084	58.3797	82.8477	54.4902	61.6563	93.8445	98.942	129.7	48.2622	52.7525	44.7907	64.6845	59.7032	72.4126	59.5996	52.6464	51.3245	47.6797	51.2818	49.1006	112.388	44.6466	64.5828	65.8063	66.3314	107.496	48.6018	65.6001	54.5235	49.354	"HIPP26	{ECO:0000303|PubMed:21072340,	ECO:0000303|PubMed:23368984};	Synonyms=FP6	{ECO:0000303|PubMed:8837031};	At4g38580	5	common
LOC_Os01g32364	14.8956	15.6612	13.3526	4.91447	6.18651	8.11344	5.13956	5.2892	5.69562	3.6518	2.64031	4.40406	3.1411	2.83355	2.70516	15.9626	19.5542	17.6004	3.72949	3.13538	6.15185	9.40202	12.8135	6.82784	4.49123	5.10182	3.70164	5.27191	4.31629	5.15502	14.6365	6.4048	5.37479	3.56539	2.89327	17.7057	4.33891	9.68111	4.43156	4.9144	BGLU43;	At3g18070;	MRC8.6	"Os1bglu1	-	beta-mannosidase/glucosidase	5	common
LOC_Os01g32460	24.3769	20.0487	18.0881	7.55923	4.47688	5.1799	5.106	3.92422	9.88344	16.3528	21.9377	24.2534	15.9183	15.3287	16.2431	11.8253	10.0045	15.5037	4.56991	2.76391	2.93737	16.2318	2.50446	8.27122	10.0258	7.46966	10.1544	13.2677	11.9182	13.2372	20.8379	5.73867	6.30455	20.848	15.8301	12.4445	3.42373	9.00249	9.2166	12.8077	"RH1	{ECO:0000303|PubMed:22353606};	Os05g0368000	{ECO:0000312|EMBL:BAF17255.2},	LOC_Os05g30500	{ECO:0000305};	5	common
LOC_Os01g32610	0.492527	0.481029	0.407753	0.592729	0.298891	0.296423	0.781572	0.896407	0.694352	0.170324	0.12458	0.138401	0.317765	0.0748031	0.185582	0.402707	0.24231	0.327951	0.38031	0.370128	0.350817	1.42672	1.07237	0.879293	0.249112	0.301844	0.356694	0.232628	0.421569	0.416323	0.460436	0.396014	0.790777	0.144435	0.192717	0.324323	0.367085	1.12612	0.30255	0.35684	expressed	protein	NA	NA	NA	NA	3	common
LOC_Os01g32710	4.85713	4.35051	4.97661	1.60954	1.49075	1.9384	0.89101	2.64943	1.61614	1.77992	3.61215	3.78195	1.46297	0.895411	1.51388	3.14874	3.77066	3.03713	1.95802	1.70657	0.966519	0.973112	1.34431	1.46185	3.57831	3.61314	5.11688	1.98668	1.28631	1.23773	4.72808	1.67956	1.71886	3.05801	1.29076	3.31885	1.5437	1.25976	4.10278	1.50357	EDM2	{ECO:0000303|PubMed:23940361};	At5g55390	{ECO:0000312|Araport:AT5G55390};	MTE17.10	{ECO:0000312|EMBL:BAB08556.1}	5	common
LOC_Os01g32770	4.8092	7.08558	4.96066	22.205	19.5123	20.5503	39.4519	39.1619	34.714	49.4172	47.4385	43.4589	31.714	29.1672	26.4436	6.50848	8.83044	6.78508	19.9718	14.9653	14.3811	13.9317	23.886	25.6637	82.7485	78.9371	63.3679	31.1844	39.5622	33.2721	5.61848	20.7559	37.7759	46.7715	29.1083	7.37467	16.4394	21.1605	75.0178	34.6729	LBD40;	Synonyms=ASL37;	At1g67100;	F5A8.2	"DUF260	domain	4	common
LOC_Os01g32780	18.1525	19.3561	16.9412	47.304	34.8313	38.9172	11.6049	12.66	13.5943	15.5043	16.6077	13.9853	13.5618	14.7549	13.7053	31.8197	30.2833	21.1142	49.7139	52.8225	55.6118	15.8403	15.078	12.8808	13.727	12.6936	10.1798	16.345	10.4951	12.1498	18.1499	40.3509	12.6198	15.3658	14.0073	27.7391	52.7161	14.5997	12.2001	12.9966	At3g01520;	F4P13.7	"universal	stress	protein	domain	1	common
LOC_Os01g32830	55.995	45.0931	71.7489	22.2929	29.0621	27.0949	37.9273	39.7204	42.3559	16.3736	16.9601	23.2914	9.4767	13.2552	10.9206	44.7204	35.8383	47.5225	14.5322	14.3498	16.0558	33.0394	22.982	38.5917	19.869	18.1827	24.8737	30.7365	22.6686	30.4044	57.6123	26.15	40.0012	18.8751	11.2175	42.6937	14.9793	31.5377	20.9751	27.9365	"PLGG1;	At1g32080;	F3C3.12,	T12O21.2"	expressed	protein	5	common
LOC_Os01g32849	0.43411	0.25922	0.144461	0.540185	0.592164	0.790863	0.566291	0.481484	0.7232	0.470497	0.387012	0.941255	0.294439	0.292448	0.149031	0.32494	0.407095	0.184814	0.272222	0.524064	0.738727	0.17008	0.484501	0.301957	0.615939	1.41929	0.920707	0.605454	0.416624	0.48907	0.279264	0.641071	0.590325	0.599588	0.245306	0.305617	0.511671	0.318846	0.985311	0.503716	expressed	protein	NA	NA	NA	NA	4	common
LOC_Os01g33040	0.0694917	0.063242	0.0693754	0	0.0327466	0	0.0260965	0.0327369	0.0782469	0.115164	0.0589638	0.152184	0.192818	0.091789	0.07157	0.0385053	0.0509713	0.0702639	0	0.0713703	0	0.0256511	0	0.0256895	0.209608	1.57414	0.60964	0.0901426	0.136932	0.115909	0.0673697	0.0109155	0.0456934	0.10877	0.118726	0.0532468	0.0237901	0.0171135	0.797795	0.114328	"KIN7A	{ECO:0000305};	Synonyms=DBS1	{ECO:0000303|PubMed:16183700},	NACK	{ECO:0000303|PubMed:16183700};	4	common
LOC_Os01g33050	17.4959	16.8368	19.2765	72.5227	63.4946	63.644	43.1294	51.9532	56.3623	54.0196	45.6437	40.9045	43.5336	54.6994	41.2798	22.0778	23.0205	16.9173	46.6877	52.9419	59.3226	58.202	54.8646	45.1657	45.5895	43.3806	41.925	58.2597	58.0078	62.34	17.8697	66.5538	50.4816	46.8559	46.5043	20.6719	52.9841	52.7441	43.6317	59.5359	"RSL24D1;	Synonyms=C15orf15,	RPL24L;	My024"	"ribosomal	protein	1	common
LOC_Os01g33080	2.65774	2.15518	1.51209	0.293764	0.809802	1.06755	1.86915	1.52039	1.40602	2.74952	2.24253	2.45439	1.48282	0.790899	1.03014	1.90636	2.2193	1.9071	0.145925	0.0978349	0.228514	1.29574	2.45336	2.18863	2.9236	3.64021	2.77801	0.466028	0.78658	0.417526	2.10834	0.723707	1.59852	2.48215	1.10129	2.01092	0.157425	1.97924	3.11394	0.556711	FIM4	{ECO:0000305};	At2g04750	{ECO:0000312|Araport:AT2G04750};	F28I8.21	{ECO:0000312|EMBL:AAD22331.1}	4	common
LOC_Os01g33090	0.30393	0.175178	0.294227	0.132543	0.458308	0.596562	0.713352	0.572714	0.437284	0.634266	0.668591	0.569131	0.290475	0.296308	0.20868	0.205831	0.157908	0.139685	0.225736	0.255393	0.39384	0.719873	0.434706	0.524328	0.811702	1.12816	0.781342	0.187738	0.41827	0.291023	0.257778	0.395804	0.57445	0.623996	0.265154	0.167808	0.291656	0.559636	0.907068	0.29901	ZAR1	{ECO:0000303|PubMed:27014878};	At2g01210	{ECO:0000312|Araport:AT2G01210};	F10A8.9	{ECO:0000312|EMBL:AAD14521.1}	4	common
LOC_Os01g33110	0.10581	0.026481	0.0528167	0	0	0.00679929	0.0204886	0.00685386	0.00682581	0	0.00685822	0.00692642	0.0403689	0.0274531	0.0408656	0.0738976	0.146733	0.147106	0.00675365	0.00679193	0	0.00671295	0.0339279	0.0672301	0.0137138	0.0415417	0.00701294	0.040441	0	0.0337042	0.0617027	0.00226643	0.0113894	0.00459488	0.0362292	0.122579	0.00451519	0.035957	0.0207561	0.0247151	At1g17230;	F20D23.7	"receptor-like	protein	kinase	5	5	common
LOC_Os01g33684	2.93232	3.33548	2.72795	0.960454	0.664038	1.08752	2.48208	2.58228	2.10468	2.31506	2.65096	2.63424	2.39143	2.45775	2.66899	3.0564	3.56782	2.86984	1.56032	1.19498	1.19515	1.93865	2.49023	2.59869	2.93072	3.33453	3.01611	2.79099	2.59596	2.21026	2.99858	0.904005	2.38968	2.53342	2.50606	3.16468	1.31682	2.34252	3.09379	2.5324	RPPL1;	At3g14470;	MOA2.9	"disease	resistance	RPP13-like	5	common
LOC_Os01g33760	1.36275	1.17818	2.22622	2.99268	3.66036	2.92959	2.5588	2.11853	2.5574	1.88199	2.11988	1.16779	2.20571	2.31429	1.97767	1.69897	2.99868	0.876841	6.1994	5.15304	5.03923	2.45224	2.79656	1.70025	2.05524	1.49158	1.90495	3.09351	2.17378	3.34638	1.58905	3.19421	2.41158	1.72322	2.16589	1.85816	5.46389	2.31635	1.81725	2.87122	expressed	protein	NA	NA	NA	NA	1	common
LOC_Os01g33762	6.42104	6.58598	6.20012	9.95478	8.3482	9.36152	9.72929	12.164	12.4945	12.153	12.7176	13.0094	18.5807	20.8656	17.8878	9.03569	7.9091	6.97134	14.8349	19.1352	17.2915	11.3263	15.8231	14.6071	14.8979	12.9491	11.4417	17.3265	20.5887	19.0449	6.40238	9.2215	11.4626	12.6267	19.1114	7.97204	17.0872	13.9188	13.0962	18.9867	expressed	protein	NA	NA	NA	NA	2	common
LOC_Os01g33869	0	0.0101145	0.040347	0.0415439	0.0104745	0.010388	0.0208685	0.0314142	0.0208571	0.511624	0.565816	0.243392	0.986818	0.933234	1.05099	0.0205276	0.01019	0	0.0928649	0	0	0.0102561	0.0103671	0.102715	0.345709	0.465432	0.235718	0.195656	0.28157	0.0308962	0.0168205	0.0208022	0.0243799	0.440278	0.990347	0.0102392	0.030955	0.0411127	0.348953	0.169374	expressed	protein	"GO:0005488,GO:0005575,GO:0008150"	binding|cellular_component|biological_process	NA	NA	2	common
LOC_Os01g34050	0.0807955	0.0606615	0.322641	0	0	0	0.333756	0.10467	0.0625452	0	0.0418948	0.0211557	0.0205501	0.0209628	0	0.184671	0.122229	0.0612699	0	0	0	0.102519	0.269431	0.595498	0.12566	0.211472	0.02142	0.0205868	0.0625449	0.205889	0.154699	0	0.166991	0.0210168	0.0138376	0.122723	0	0.322483	0.119517	0.0963402	expressed	protein	NA	NA	NA	NA	5	common
LOC_Os01g34560	4.08005	1.04283	1.23806	24.6799	60.2459	75.7119	9.27236	2.68622	2.54723	6.95795	5.826	15.158	1.28693	0.875186	0.957919	5.13994	7.79207	2.47021	26.0262	23.2825	18.8454	3.15972	12.0376	2.01718	42.9985	35.8606	17.8854	2.74278	1.95841	3.56471	2.12031	53.5459	4.83527	9.31397	1.04001	5.13408	22.718	5.73815	32.2482	2.7553	"CUT1	{ECO:0000303|PubMed:10330468};	Synonyms=CER6	{ECO:0000303|PubMed:11041893},	EL6,	KCS6	1	common
LOC_Os01g34610	0.163059	0.138121	0.0751321	0.0128935	0	0.0773763	0.634717	1.18296	0.660264	0.876503	0.89754	0.669996	0.880518	1.44493	1.38224	0.203869	0.126502	0.101459	0.333047	0.206114	0.366299	0.942191	1.32561	1.08387	0.676275	1.2344	1.29022	1.24004	1.17811	1.64929	0.125437	0.0300899	0.82598	0.81468	1.2359	0.143943	0.30182	1.11722	1.06697	1.35581	EMB1674	{ECO:0000303|PubMed:15266054};	At1g58210	{ECO:0000312|Araport:AT1G58210};	T18I24.12	{ECO:0000312|EMBL:AAG50760.1}	3	common
LOC_Os01g34790	8.32893	18.6713	12.374	24.5691	13.7909	11.9319	10.5582	9.28665	11.2654	2.63848	4.19598	3.01808	2.42968	2.53992	1.32126	10.907	8.00199	12.1732	24.0664	18.5474	16.5916	7.09227	7.25	7.70483	4.3998	4.60794	5.48365	3.25877	3.46314	4.02358	13.1247	16.764	10.3701	3.28418	2.09695	10.3607	19.7351	7.34903	4.83046	3.58183	expressed	protein	NA	NA	NA	NA	1	common
LOC_Os01g34850	1.43938	1.33694	1.76288	0.93047	0.338441	0.289876	0.996092	1.10729	1.65414	0.796493	1.06183	0.606134	2.0381	1.04721	1.26847	1.44712	1.46665	1.36535	0.8941	0.685806	0.417872	0.165692	1.09626	0.890043	0.553891	0.916602	0.896954	0.922562	0.811752	0.529392	1.51307	0.519595	1.25251	0.821486	1.45126	1.42637	0.665926	0.717332	0.789149	0.754569	HKT2	"OsHKT2;3	-	Na+	transporter,	expressed"	5	common
LOC_Os01g34880	1.48448	1.61225	1.32821	3.59897	5.41544	4.90996	3.76032	3.03349	3.62818	3.1061	2.32376	4.01902	2.76413	2.09293	2.69717	1.30884	2.18925	1.33106	2.21682	2.15747	3.46173	5.06086	4.9288	3.10371	3.16551	4.19334	3.54943	3.76821	2.09595	3.11194	1.47498	4.64146	3.47399	3.14963	2.51808	1.60972	2.61201	4.36446	3.63609	2.99203	CALS2;	Synonyms=GSL3;	At2g31960;	F22D22.29	"callose	synthase,	1	common
LOC_Os01g35030	2.15951	2.24392	1.78749	1.0467	2.01915	1.67927	1.63734	1.72108	1.45305	1.02431	1.35365	1.66057	0.563172	1.04258	0.767173	2.01324	2.10215	1.97621	0.781659	0.610622	0.876697	1.97012	1.58473	1.67433	1.72184	2.15358	2.04366	2.47959	1.32608	1.99224	2.06364	1.58171	1.60383	1.34618	0.790974	2.03054	0.756326	1.74306	1.97303	1.93264	"ABCB21;	Synonyms=MDR17,	PGP21;	At3g62150;	T17J13.110"	"MDR-like	5	common
LOC_Os01g35730	0.0941826	0.0659985	0.0658175	0.309806	0.175752	0.14525	0.126444	0.146416	0.106932	0.247997	0.0781383	0.0493221	0.0191641	0.0390979	0.0387998	0.0861078	0.15198	0.0666604	0.0480918	0.077383	0.0294692	0.152966	0.0966382	0.0382989	0.078123	0.069023	0.109864	0.00959915	0.0291632	0.0384005	0.0753329	0.210269	0.126597	0.125152	0.0323539	0.101583	0.051648	0.0959678	0.08567	0.025721	"retrotransposon	protein,	putative,	Ty3-gypsy	subclass,	expressed"	1	common
LOC_Os01g35930	42.1061	44.053	43.5359	81.2023	78.2791	70.9568	86.4698	87.7182	101.524	68.1139	54.3993	60.0482	68.4836	68.7112	64.5955	43.9256	43.4382	43.8928	76.4746	83.4893	90.9959	119.446	110.555	83.4204	72.528	69.6124	66.2106	100.51	92.6267	104.393	43.2317	76.8127	91.904	60.8538	67.2634	43.7522	83.6533	104.474	69.4503	99.1767	"Os07g0232100,	LOC_Os07g12820;	OSJNBa0086N05.127"	"retrotransposon	protein,	putative,	3	common
LOC_Os01g35990	5.92581	7.16736	6.09418	19.8429	12.5728	13.12	6.75683	7.18472	7.20559	8.00731	7.02092	7.00572	7.21812	7.17773	6.85547	6.64644	7.89219	5.79468	26.2296	21.943	21.4709	4.36723	6.08031	5.99124	6.61555	6.98589	6.6456	7.06553	8.34504	6.52014	6.39579	15.1786	7.04904	7.34465	7.08377	6.77777	23.2145	5.4796	6.74901	7.31024	"RNAse	P	Rpr2/Rpp21	subunit	domain	containing	1	common
LOC_Os01g36060	2.42169	2.45385	2.94834	12.9022	12.9203	13.3905	3.87339	3.85658	4.60286	3.46949	4.62471	3.86648	3.09478	2.45198	2.79828	2.34007	2.79981	2.56804	7.02734	9.0387	9.85668	5.51605	2.87877	2.76215	3.98076	2.44263	3.57027	3.913	3.13968	3.46185	2.60796	13.071	4.11094	3.98689	2.78168	2.56931	8.64091	3.71899	3.33122	3.50485	expressed	protein	NA	NA	NA	NA	1	common
LOC_Os01g36130	1.69529	0.636414	1.05778	0.580886	0.0732298	0.0726251	0.510637	1.75699	1.02072	1.64537	1.09882	1.25771	3.37767	0.513159	2.83723	0.574052	0.854887	0.785641	0	0.145093	0	1.57747	1.37709	1.50802	1.0986	0.813485	1.0487	1.36788	1.02071	1.51202	1.12983	0.242247	1.09612	1.33397	2.24269	0.738193	0.0483644	1.48753	0.98693	1.3002	expressed	protein	NA	NA	NA	NA	2	common
LOC_Os01g36220	10.6654	12.6386	8.59504	2.27855	2.43119	2.17991	9.2229	7.44123	7.39419	6.86476	13.9924	7.11625	7.66426	9.05175	7.27883	6.33098	6.94965	11.7746	5.67566	5.92229	4.17144	3.0653	4.84547	7.64208	4.33014	4.77588	5.09299	2.84853	4.12813	4.69892	10.633	2.29655	8.01944	9.32447	7.99828	8.35176	5.25646	5.18428	4.733	3.89186	"bZIP	transcription	factor	domain	containing	protein,	5	common
LOC_Os01g36294	34.0842	37.4285	33.6713	2.24088	3.08438	2.11445	4.74329	3.12609	2.66045	2.11056	2.23231	2.28323	2.92927	1.82131	2.14632	30.2372	36.9336	36.7919	5.5727	2.95703	2.58825	4.82933	5.81006	8.19567	3.73875	6.96176	4.82705	6.39999	6.84923	4.34629	35.0613	2.4799	3.50994	2.2087	2.29897	34.6542	3.706	6.27835	5.17585	5.86517	CYP71C4;	Synonyms=BX2	"cytochrome	P450,	putative,	expressed"	5	common
LOC_Os01g36350	12.5357	11.0588	9.03559	1.2173	1.22768	1.63498	3.66887	3.9274	3.71925	3.92345	4.85096	6.36099	5.84328	3.30073	4.49519	7.14052	6.31287	6.34604	1.36486	1.33784	1.16453	1.52836	2.00489	3.71483	5.76213	6.72151	6.27899	3.31912	4.31291	3.60398	10.8767	1.35998	3.77184	5.04513	4.5464	6.59981	1.28908	2.41602	6.25421	3.74534	CYP71C4;	Synonyms=BX2	"cytochrome	P450,	putative,	expressed"	5	common
LOC_Os01g36390	0.0755457	0.0672237	0.0837992	0.00862851	0.0174042	0	0.286064	0.321881	0.147286	0.323038	0.295971	0.404413	0.204958	0.139383	0.267995	0.110851	0.194711	0.0509235	0.0428615	0.00862089	0.00875474	0.213016	0.232546	0.315736	0.46998	1.93337	1.16609	0.179659	0.155949	0.188233	0.0755229	0.00867756	0.251744	0.341141	0.204112	0.118829	0.0200791	0.253766	1.18981	0.174614	"MCM4;	Os01g0544450,	LOC_Os01g36390;	OSJNBa0051H17.26"	"MCM4	-	4	common
LOC_Os01g36580	4.60149	3.37137	3.66172	1.02828	1.59013	1.26846	1.48071	2.59184	1.30782	3.79905	3.4234	2.23512	5.5805	3.91039	5.27141	3.33645	5.56561	2.39374	1.82181	0.958876	1.26937	0.913879	1.84753	2.61015	1.29649	2.04221	1.18456	1.64825	1.51432	1.24056	3.87819	1.29562	1.79346	3.15252	4.92076	3.76527	1.35002	1.79052	1.50775	1.46771	At5g07050;	MOJ9.22	"auxin-induced	protein	5NG4,	putative,	2	common
LOC_Os01g36600	0.410449	0.371756	0.195125	0.442009	0.364727	0.381811	1.87718	1.64078	1.29112	1.28664	1.17563	1.02355	2.04816	2.15014	1.75129	0.456664	0.394244	0.395247	0.538932	0.582133	0.0611557	1.82529	2.0857	1.80816	0.749824	2.0872	1.45087	1.83269	1.61389	2.9087	0.325777	0.396182	1.60303	1.16194	1.9832	0.415385	0.394074	1.90638	1.4293	2.11843	At4g38150;	F20D10.270	"PPR	repeat	domain	containing	3	common
LOC_Os01g36610	0.364189	0.445596	0.215454	0.263442	0.251705	0.22189	0.236807	0.4753	0.236678	0.232228	0.699416	0.423823	0.109784	0.139986	0.22227	0.438472	0.408112	0.531896	0.13775	0.207797	0.267296	0.301225	0.276803	0.411376	0.391596	0.367165	0.429117	0.384931	0.278443	0.233732	0.341746	0.245679	0.316262	0.451822	0.157347	0.459493	0.204281	0.329801	0.395959	0.299035	At5g55840;	MWJ3.2	expressed	protein	"GO:0003674,GO:0005575,GO:0008150"	molecular_function|cellular_component|biological_process	5	common
LOC_Os01g36630	5.36019	5.86553	3.61669	6.36496	5.17371	4.78892	11.0902	9.52063	9.42443	6.85119	7.91654	5.88514	9.19557	9.45696	9.34679	5.03207	6.50584	4.65352	5.34194	6.26443	5.72552	12.5145	11.7775	10.7482	9.29485	8.26295	6.31146	9.90901	8.64221	11.4926	4.94747	5.44253	10.0118	6.88429	9.33311	5.39714	5.7773	11.68	7.95642	10.0146	CG7200	"jmjC	domain-containing	protein	4,	putative,	3	common
LOC_Os01g36640	4.28101	3.63835	2.45477	1.51555	1.5691	2.05974	2.81756	2.46716	3.14464	2.06363	3.25101	4.09904	1.73919	1.60637	1.71519	2.87602	4.40652	3.12015	1.21555	0.991028	1.15968	3.80863	4.92035	2.96781	5.12442	4.87686	5.38648	2.91049	2.4065	2.05702	3.45804	1.7148	2.80979	3.13789	1.68692	3.46756	1.12208	3.89893	5.12925	2.458	RPP8L4;	At5g48620;	K15N18.9	"disease	resistance	protein	4	common
LOC_Os01g36790	0.335526	0.335885	0.259327	1.0347	0.381504	0.778963	0.380037	0.76278	0.547401	1.5346	1.1898	1.00891	1.59668	1.38163	1.00324	0.296864	0.305645	0.0766057	1.02796	1.36727	1.02726	0.153815	0.322062	0.341099	1.03245	0.815871	0.619797	0.319907	0.424513	0.242713	0.310246	0.731723	0.563406	1.24444	1.32718	0.226371	1.14083	0.272325	0.822707	0.329044	CRK43;	At4g28670;	T5F17.120	"TKL_IRAK_DUF26-lf.2	-	DUF26	2	common
LOC_Os01g36950	188.332	162.786	179.073	82.7484	75.1233	78.5296	173.517	162.894	160.028	169.031	172.92	161.133	166.451	138.183	146.722	186.225	188.068	208.398	85.8878	91.6889	90.668	162.625	149.705	193.936	185.415	185.383	178.316	170.398	179.265	165.079	176.73	78.8004	165.48	167.695	150.452	194.23	89.4149	168.755	183.038	171.581	"N-rich	protein,	putative,	expressed"	GO:0003674	molecular_function	5	common
LOC_Os01g37050	7.90027	9.60813	10.7714	29.1283	15.0268	13.107	13.199	15.9189	17.151	13.5058	13.83	12.6682	13.6009	14.3314	13.163	11.889	12.7748	9.37441	35.5564	26.7388	23.4256	9.85868	10.7023	10.8857	13.3872	15.0214	14.9728	15.9376	15.601	15.9725	9.42659	19.0873	15.423	13.3347	13.6985	11.3461	28.5736	10.4822	14.4605	15.837	RTL2;	At3g20420;	MQC12.21	"ribonuclease	III	domain	1	common
LOC_Os01g37090	0.873175	0.874111	0.996244	1.06854	0.905227	1.32525	2.96288	3.01652	3.0471	2.27394	0.948654	1.78553	2.58047	1.98501	2.09834	1.47836	2.22256	1.93392	1.44375	0.341631	0.780603	6.03564	5.75962	5.03019	3.23341	1.87187	3.13063	3.30551	2.87542	3.85682	0.91451	1.09967	3.00883	1.66937	2.22127	1.87828	0.855327	5.60848	2.7453	3.34591	expressed	protein	"GO:0003674,GO:0008150,GO:0009536"	molecular_function|biological_process|plastid	NA	NA	3	common
LOC_Os01g37350	0.9858	1.3139	0.904045	10.3632	14.8426	13.5297	1.971	1.77606	1.24821	3.81354	3.71487	3.77582	0.443161	1.78445	0.86181	1.55454	1.10405	0.521558	3.91577	4.36178	4.13659	0.127994	0.341088	0.122359	0.772542	0.672053	0.887371	0.525733	0.638893	0.321314	1.06791	12.9118	1.66509	3.76808	1.02981	1.06005	4.13805	0.197147	0.777322	0.495313	TY3B-G;	Synonyms=YGRWTy3-1	POL;	YGR109W-B;	G5984	"retrotransposon	1	common
LOC_Os01g37380	1.0344	0.773355	1.08496	14.9401	18.4746	18.6721	1.66322	1.85913	1.32444	4.986	4.46746	3.59305	0.999103	4.41639	1.88794	1.05079	0.937595	0.436893	7.7022	10.6371	11.7992	1.92724	1.00763	0.479203	0.733118	0.68542	0.902541	1.26779	0.554102	0.960948	0.964238	17.3623	1.6156	4.34884	2.43448	0.808428	10.0462	1.13802	0.773693	0.927613	"transposon	protein,	putative,	unclassified,	expressed"	NA	1	common
LOC_Os01g37460	5.36556	3.90641	7.40694	0.448628	0.10646	1.24057	2.01495	2.84694	1.69588	3.24998	5.11179	4.78618	6.13795	7.67332	5.44671	6.10258	3.2106	4.77623	0.288398	0.817363	0.615846	1.77208	1.6332	1.17445	0.905035	0.510678	1.4429	2.04092	1.43089	2.35514	5.55963	0.598552	2.18592	4.38265	6.41933	4.69647	0.573869	1.52658	0.952871	1.94232	RANBP2;	Synonyms=NUP358	"zinc	finger	family	protein,	5	common
LOC_Os01g37630	7.08204	9.59075	7.01393	14.193	8.25732	7.5904	5.39317	5.10088	5.52596	3.86203	3.83784	3.4825	6.28782	6.99897	8.64815	11.0681	11.2159	12.2131	19.7599	17.8268	15.3019	11.0599	8.28826	7.52434	2.80477	4.54312	3.68536	5.97357	5.25449	4.46148	7.89557	10.0136	5.34	3.72745	7.31164	11.4991	17.6295	8.9575	3.67775	5.22984	MES1;	At2g23620;	F26B6.27	"esterase,	putative,	expressed"	1	common
LOC_Os01g37690	31.4377	34.92	37.3766	14.0757	14.308	12.2964	71.3879	61.6049	64.7519	54.2199	48.8591	56.323	72.9953	68.8398	60.8174	51.8436	67.9905	54.647	16.2188	12.1941	15.1403	88.7096	85.3897	122.355	57.1728	75.6718	72.3285	76.5705	98.6984	105.631	34.5781	13.56	65.9149	53.134	67.5509	58.1604	14.5177	98.8182	68.391	93.6332	CAX4;	At5g01490;	F7A7.10	"sodium/calcium	exchanger	protein,	3	common
LOC_Os01g37710	0.0274833	0.00917093	0	0	0	0	0	0.0759565	0.0094557	0.0649454	0.095006	0.0479754	0.121165	0.0760607	0.0660457	0.0093063	0.0277182	0.0277887	0.0187115	0	0	0.204586	0.0469998	0.167639	0.104486	0.182233	0.262303	0.149393	0.321492	0.485576	0.0122181	0	0.0284707	0.0693089	0.0877572	0.0216044	0.00623716	0.139742	0.183007	0.31882	expressed	protein	NA	NA	NA	NA	3	common
LOC_Os01g37810	0.0728743	0.0364762	0.29101	0.749106	0.0755493	0.112388	0.827846	0.793032	0.827395	0.811839	0.906899	0.267143	5.82011	2.15547	3.71517	0.0740293	0.183743	0.221052	0.669804	0.785866	0.798068	0.295897	0.52342	0.29634	1.66232	1.02999	0.927358	0.519918	0.376087	0.482829	0.133453	0.312348	0.816091	0.66196	3.89692	0.159608	0.751246	0.371886	1.20656	0.459611	expressed	protein	NA	NA	NA	NA	2	common
LOC_Os01g37850	8.15178	7.26703	7.42531	16.9732	13.2625	12.4495	12.8428	12.7961	15.7838	13.9202	12.218	10.0648	17.7373	14.3883	16.0864	9.58055	7.3813	8.72367	10.6037	15.0638	15.4838	14.5262	15.7213	13.6406	12.5549	12.2099	10.2221	16.1315	18.3939	17.4068	7.61471	14.2284	13.8076	12.0677	16.0707	8.56184	13.7171	14.6294	11.6623	17.3107	expressed	protein	"GO:0003674,GO:0008150"	molecular_function|biological_process	NA	NA	3	common
LOC_Os01g37920	0.135338	0.135483	0.337779	0	0	0.0695736	0.698831	0.140264	0.27938	1.91889	2.52636	1.48837	1.6523	1.54502	2.57864	0.549932	0.409484	0.547368	0.138213	0	0.0705774	0.686903	0.4166	0.963104	0.280652	0.283384	0.430559	0.137937	0.488913	0	0.202867	0.0231912	0.372825	1.97787	1.92532	0.502261	0.069597	0.688869	0.331532	0.20895	expressed	protein	NA	NA	NA	NA	2	common
LOC_Os01g37950	136.554	75.0491	94.9977	24.0168	43.3871	67.5168	179.206	127.654	145.745	159.66	145.614	195.528	185.085	149.723	192.385	134.11	124.223	130.618	22.8179	17.7054	27.0888	281.72	365.182	214.114	207.912	191.53	206.63	124.959	93.0657	106.012	102.2	44.9736	150.868	166.934	175.731	129.65	22.5374	287.005	202.024	108.012	expressed	protein	NA	NA	NA	NA	3	common
LOC_Os01g38190	1.98836	1.42626	2.06319	0.7886	0.308391	0.241456	3.5086	2.41772	3.28045	4.40798	5.9426	3.75516	4.63524	2.55102	3.86992	1.51093	1.31059	1.06064	0.895387	0.755744	0.71849	4.11621	3.37357	3.3743	5.6817	6.17957	5.37934	3.59035	3.84603	3.15983	1.82594	0.446149	3.06892	4.70191	3.68539	1.29405	0.789874	3.62136	5.74687	3.53207	At3g47200;	F13I12.250	"plant	protein	of	unknown	3	common
LOC_Os01g38229	34.4732	28.1092	27.4518	13.5608	11.6439	10.9704	47.2817	50.013	52.5438	79.9431	110.9	78.1872	104.045	71.8198	70.5315	24.2605	28.4184	23.0615	14.6698	13.7512	11.889	27.2127	35.4327	55.178	109.325	107.563	94.8043	63.362	66.2922	64.0111	30.0114	12.0584	49.9462	89.6767	82.1322	25.2468	13.4367	39.2744	103.898	64.5551	FKBP59	{ECO:0000312|FlyBase:FBgn0029174};	CG4535	"peptidyl-prolyl	isomerase,	putative,	2	common
LOC_Os01g38359	0.75222	1.50605	0.750961	2.0818	1.51467	3.09357	5.25856	11.2292	13.7514	39.4237	44.4205	26.7567	43.9606	25.3718	31.0483	2.3806	4.27469	3.24709	6.78086	8.33469	7.04587	7.90004	11.7556	14.4267	64.2853	59.8224	48.4906	45.9411	48.8986	42.5101	1.00308	2.23001	10.0797	36.867	33.4602	3.30079	7.38714	11.3608	57.5328	45.7833	FKBP4	"peptidyl-prolyl	cis-trans	isomerase,	FKBP-type,	putative,	3	common
LOC_Os01g38510	39.0701	40.2067	35.3325	14.6136	12.6769	9.60803	79.3622	72.6386	89.4775	67.8601	59.4882	53.4158	74.0372	71.397	82.1154	59.8874	57.4516	57.9999	14.5184	20.8289	13.6868	90.5211	92.3163	97.8323	58.3427	59.2228	54.9264	48.2304	43.5072	48.4379	38.2031	12.2995	80.4928	60.2547	75.8499	58.4463	16.3447	93.5566	57.4973	46.7252	Sec61b	"protein	transport	protein	Sec61	subunit	3	common
LOC_Os01g38530	10.8222	12.5035	10.4972	52.9762	57.691	58.1708	16.9629	16.6967	16.1207	23.9677	24.4074	25.2056	15.8744	20.7161	17.6846	16.4828	17.5116	10.0954	66.6583	60.0262	60.2607	10.533	15.2843	11.3458	24.578	23.1515	22.7328	17.023	18.6275	14.0945	11.2743	56.2794	16.5934	24.5269	18.0917	14.6966	62.3151	12.3877	23.4874	16.5817	"HD3B;	Synonyms=EF7	{ECO:0000303|PubMed:22422935},	ELF3-1	{ECO:0000303|PubMed:22422935},	HD17	1	common
LOC_Os01g38660	13.7068	13.831	13.7658	32.848	27.342	23.347	27.6889	24.3566	28.6904	32.695	30.4439	24.8151	32.2046	25.8381	25.7538	16.9256	18.6802	15.5465	49.2025	53.1623	48.1951	18.4126	21.1102	27.6742	32.6222	31.3071	30.5504	26.9362	34.6769	29.393	13.7679	27.8457	26.912	29.318	27.9322	17.0508	50.1866	22.399	31.4932	30.3354	expressed	protein	"GO:0003674,GO:0005886,GO:0008150"	molecular_function|plasma	membrane|biological_process	NA	1	common
LOC_Os01g39020	0.461909	0.431577	0.461136	1.34531	1.6441	1.17144	0.461122	0.223403	0.365518	0.483392	0.287416	0.48379	0.454277	0.367524	0.586726	0.969742	0.993826	0.389201	1.2422	1.42319	1.84675	0.437621	0.442355	0.328708	0.239466	0.419115	0.261244	0.549244	0.381408	0.910267	0.451541	1.38695	0.350014	0.418199	0.469509	0.784256	1.50405	0.402895	0.306609	0.61364	"HSFA2D;	Synonyms=HSF08,	HSF7;	Os03g0161900,	LOC_Os03g06630;	OJ1607A12.12,	1	common
LOC_Os01g39100	3.30311	3.3888	3.04156	0.485058	1.25489	0.854293	2.82853	2.9024	1.84231	1.91156	3.51062	3.16949	2.19166	2.02275	1.72208	2.6677	3.27961	3.58874	1.44569	0.895511	1.0913	1.98887	2.19984	2.38813	3.15894	3.42596	4.42745	2.27922	2.95403	2.1958	3.24449	0.864747	2.52441	2.86389	1.97883	3.17868	1.14417	2.19228	3.67078	2.47635	EMB1789;	At5g56930;	MHM17.4	"zinc	finger	C-x8-C-x5-C-x3-H	5	common
LOC_Os01g39280	1.97784	1.83853	2.11556	4.0662	4.83317	6.10051	2.69908	3.36757	6.99921	3.93457	3.51622	4.58695	2.29969	5.71806	2.61898	2.29621	1.49605	1.49986	4.32826	2.46658	6.04118	10.8989	8.40752	5.24216	4.61414	4.21533	4.26971	6.40743	6.78045	7.41609	1.97731	4.99996	4.35529	4.01258	3.54558	1.76404	4.27868	8.18285	4.36639	6.86799	"PDX12;	Os10g0100700,	LOC_Os10g01080;	OJ1136E01.11,	OSJNBa0046L02.5"	expressed	3	common
LOC_Os01g39330	0.881842	1.20803	0.590772	1.56249	1.239	1.53894	2.9358	2.72979	3.01803	4.38317	4.10331	3.91322	5.63097	4.66026	6.27386	1.65019	1.67343	0.997231	3.35347	2.77663	3.55796	2.20254	3.40503	3.33825	4.47547	4.31252	3.55604	4.03268	4.22762	3.71375	0.893547	1.44681	2.89454	4.13323	5.5217	1.44029	3.22935	2.98194	4.11468	3.99135	BHLH41;	Synonyms=EN51;	At5g56960;	MHM17.7	"helix-loop-helix	DNA-binding	2	common
LOC_Os01g39600	1.46702	0.631357	0.513282	1.3248	3.55343	4.77867	1.4867	1.12966	0.976443	1.18719	1.03084	1.72319	0.523083	0.533588	0.522459	1.96381	1.89438	1.33776	1.47719	0.746299	1.14398	1.16906	2.79952	0.850232	3.00663	4.61486	2.85697	0.635807	0.629732	0.538045	0.870553	3.21897	1.1976	1.31374	0.526377	1.73199	1.12249	1.60627	3.49282	0.601195	"EMS1	{ECO:0000303|PubMed:12154130};	Synonyms=ESP,	EXS	{ECO:0000303|PubMed:12401166};	At5g07280;	4	common
LOC_Os01g39770	36.3564	36.6647	25.1173	103.204	83.2857	90.3137	38.6575	42.5136	51.1963	65.0859	61.0359	48.9917	53.4752	50.0344	47.9901	29.6281	39.5015	27.1168	62.609	93.3634	75.8535	34.9778	48.6704	35.2278	46.3453	44.6679	44.8954	43.53	50.3938	39.0088	32.7128	92.2677	44.1225	58.3712	50.4999	32.0821	77.2753	39.6253	45.3029	44.3109	CBL10;	At4g33000;	F26P21_120	"calcineurin	B,	putative,	1	common
LOC_Os01g39780	3.87886	5.41579	5.16316	7.1001	5.00892	4.30288	10.6821	14.3875	12.1513	11.5438	9.52723	7.26993	10.8697	10.2052	9.70684	5.49574	4.63264	5.3325	5.38594	5.73097	5.71349	12.8484	15.2217	11.9337	12.6652	13.4297	11.9071	14.3569	14.1179	14.3237	4.81927	5.47063	12.407	9.44697	10.2606	5.15363	5.61014	13.3346	12.6673	14.2662	expressed	protein	"GO:0003674,GO:0005739,GO:0008150,GO:0009536"	molecular_function|mitochondrion|biological_process|plastid	NA	NA	3	common
LOC_Os01g39830	12.4609	5.23474	3.62094	1.64688	2.97582	3.98838	7.2769	5.07354	4.63937	3.71082	3.63066	5.44576	1.18475	0.977612	2.1924	7.36146	8.80465	9.29204	1.57556	0.876038	1.22229	6.61812	8.79784	3.9738	9.05949	9.00789	5.30142	3.94614	3.30726	3.50804	7.10553	2.87036	5.66327	4.26241	1.45159	8.48605	1.22463	6.46325	7.7896	3.58715	BGAL1;	At3g13750;	MMM17.1	"beta-galactosidase,	putative,	expressed"	5	common
LOC_Os01g39860	9.85367	13.3089	8.53123	1.73932	1.66571	1.68119	13.9352	17.4479	14.4706	9.0433	5.88357	8.39932	3.29827	1.85933	2.38699	4.07327	6.26674	5.93764	0.842215	0.277462	0.32626	3.59393	7.03218	5.75311	17.5588	14.6036	14.0833	6.8402	5.94379	5.97128	10.5646	1.69541	15.2846	7.7754	2.51487	5.42588	0.481979	5.45974	15.4152	6.25176	ACO1;	At2g19590;	F3P11.19	"1-aminocyclopropane-1-carboxylate	oxidase	protein,	4	common
LOC_Os01g39970	0.55447	1.08451	0.638703	0.0964553	0.300677	0.184179	0.819276	0.972488	0.862853	0.587457	0.513093	0.464589	0.425254	0.433794	0.641337	0.433275	0.91194	1.06089	0.304904	0.446807	0.364775	2.38124	1.19037	1.37885	0.787178	0.919871	0.750818	0.686837	0.493057	0.608652	0.759228	0.19377	0.884872	0.521713	0.500128	0.802034	0.372162	1.65015	0.819289	0.596182	"PUB35;	At4g25160;	F13M23.300,	F24A6.13"	"protein	kinase	3	common
LOC_Os01g40094	46.6648	42.8982	51.9461	8.82702	9.678	10.0499	9.67758	10.8076	10.2362	7.85458	8.01846	7.27719	9.94476	10.1445	10.2384	61.2673	58.1437	62.4948	8.64823	10.4294	15.9675	23.3168	18.0728	16.1675	9.82716	10.3829	10.2397	12.8798	9.16965	11.9974	47.1697	9.51831	10.2405	7.71674	10.1092	60.6353	11.6817	19.1857	10.1499	11.349	HAB2;	At1g17550;	F1L3.32	"protein	phosphatase	2C,	5	common
LOC_Os01g40120	0.702577	0.811535	0.755355	0.4074	0.0933803	0.129653	0.948816	0.578786	0.780952	0.200689	0.112094	0.4151	0.0183281	0.33653	0.111321	0.256204	0.381543	0.528234	0.0367951	0	0.281836	1.48122	0.757864	0.714248	0.803186	0.773282	1.06982	0.734431	0.799543	1.02831	0.756489	0.210144	0.769518	0.242628	0.155393	0.388661	0.10621	0.984444	0.882095	0.854094	expressed	protein	"GO:0005488,GO:0005622,GO:0008150"	binding|intracellular|biological_process	NA	NA	3	common
LOC_Os01g40250	3.89439	3.82596	3.22363	1.69204	1.33053	1.29684	4.81315	3.97405	3.96429	2.81672	4.12046	3.81135	3.62204	3.43297	3.25416	3.31545	3.93721	3.56462	1.50068	1.3505	1.5096	4.19324	4.81453	5.01057	5.79695	7.11781	6.99227	4.94943	5.3866	5.55099	3.64799	1.4398	4.2505	3.58285	3.43639	3.60576	1.45359	4.67278	6.63568	5.29567	Utp20;	Synonyms=Drim	"down-regulated	in	metastasis	family	3	common
LOC_Os01g40260	0.30915	0.751597	0.242497	0.340487	0.526532	0.454073	1.80157	1.55624	1.39032	6.15001	3.22896	3.39984	6.31298	5.20222	7.18665	0.717827	1.49214	0.915427	1.82665	1.04324	1.88856	3.40714	2.56034	2.87347	3.52598	1.78015	1.07718	1.28285	1.27636	1.30549	0.434414	0.440364	1.58271	4.25961	6.23395	1.0418	1.58615	2.94698	2.12777	1.28824	WRKY12;	At2g44745;	F16B22.46	"WRKY77,	expressed"	"GO:0003700,GO:0005515,GO:0006139,GO:0006950,GO:0007165,GO:0009058,GO:0009607,GO:0009719"	2	common
LOC_Os01g40570	8.23317	5.49466	4.36204	3.99033	4.28641	6.46005	14.2082	10.6848	12.7096	10.825	10.3732	12.0649	11.095	13.0042	12.8307	8.60209	7.81186	7.26582	3.68776	2.78149	4.99027	12.2062	17.3588	13.0321	16.5303	16.0107	14.4175	9.71623	6.7834	8.92585	6.02996	4.91226	12.5342	11.0877	12.3099	7.89326	3.81984	14.1991	15.6528	8.47516	"VDAC3;	Os01g0588200,	LOC_Os01g40570;	OsJ_02405,	P0700A11.20"	"outer	3	common
LOC_Os01g40590	13.1402	11.4433	12.2101	73.7335	85.9557	91.453	32.3122	31.2369	29.9994	31.3245	29.1889	30.1336	18.6228	25.2622	17.5175	14.8327	14.7724	10.9914	73.8444	80.4633	78.6553	30.6973	33.0943	22.3452	40.7116	34.0369	30.2177	37.2371	31.3366	29.6353	12.2646	83.714	31.1828	30.2157	20.4675	13.5322	77.6543	28.7123	34.9887	32.7363	"At3g01300;	T22N4.7,	T4P13.2"	"tyrosine	protein	kinase	1	common
LOC_Os01g40860	39.8247	37.6049	45.6599	9.16138	12.5355	10.4103	17.0498	18.8573	18.3584	13.9657	13.8639	15.0984	11.2627	13.9404	16.9639	13.9436	8.09996	9.42452	2.03419	1.49495	1.27845	5.57328	5.03091	5.08836	3.29651	2.59337	2.31539	4.32053	2.09545	3.3058	41.0299	10.7024	18.0885	14.3094	14.0557	10.4894	1.60253	5.23085	2.73509	3.24059	ALDH2B4;	Synonyms=ALDH2;	At3g48000;	T17F15.130	"aldehyde	dehydrogenase,	5	common
LOC_Os01g40870	5.32623	6.14093	4.44944	0.692249	0.215792	0.679798	1.69441	2.86791	1.75668	4.07971	3.92367	3.73185	6.52754	7.1288	8.73902	5.83355	6.66838	8.71571	1.98819	1.1695	1.23874	1.98864	2.76396	2.98743	4.53229	4.53795	2.66181	4.51753	3.37432	3.23249	5.30553	0.52928	2.10633	3.91174	7.46512	7.07255	1.46548	2.58001	3.91068	3.70811	ALDH2B4;	Synonyms=ALDH2;	At3g48000;	T17F15.130	"aldehyde	dehydrogenase,	5	common
LOC_Os01g40980	1.12737	1.13478	1.06982	1.31805	0.79629	0.675078	2.69314	3.02372	2.99216	1.80671	2.10703	1.81008	2.11748	2.62286	1.66507	1.68639	1.79296	1.16495	1.83452	1.27236	1.32441	3.20049	3.42579	3.69647	2.54978	2.79509	2.85742	2.68315	3.29904	3.11908	1.11065	0.929807	2.903	1.90794	2.13514	1.5481	1.4771	3.44091	2.7341	3.03375	"RTEL1	{ECO:0000255|HAMAP-Rule:MF_03065};	Synonyms=C20orf41,	KIAA1088,	NHL"	"helicase,	3	common
LOC_Os01g41000	0.534102	0.246773	0.246096	0	0	0.253447	0.0848581	0.0851604	0.0424059	0	0	0	0.0417992	0	0	1.16861	0.704409	2.16015	0.335661	0.337564	0.171402	1.41796	1.34899	1.00241	1.06497	0.817258	0.609959	1.17247	1.39939	0.544415	0.342324	0.0844823	0.0708081	0	0.0139331	1.34439	0.281542	1.25646	0.83073	1.03876	"ZCW7,	putative,	expressed"	"GO:0003674,GO:0005575,GO:0008150"	molecular_function|cellular_component|biological_process	NA	5	common
LOC_Os01g41010	12.6137	9.19486	7.47389	2.69993	3.35885	2.36088	4.61283	5.29757	5.34083	6.37132	5.88813	6.98447	4.51235	2.72587	3.80656	6.53461	6.93176	8.71459	2.65022	1.34069	1.85362	7.51957	5.95486	6.10781	6.97957	7.40976	6.50464	4.05555	4.9999	3.9277	9.7608	2.80655	5.08374	6.41464	3.6816	7.39365	1.94818	6.52741	6.96466	4.32772	MARD1	{ECO:0000303|PubMed:15159630};	Synonyms=SAG102	{ECO:0000303|PubMed:11402199};	At3g63210	{ECO:0000312|Araport:AT3G63210};	5	common
LOC_Os01g41030	1.50987	2.09282	1.40795	1.82494	0.567632	1.04059	4.31797	4.71166	3.5621	2.26847	2.15085	2.25913	2.98784	2.94452	2.92207	1.80347	1.99131	1.76151	0.948888	0.494174	0.813337	4.76638	4.15398	5.1446	3.87077	3.83896	3.36064	3.6696	3.33945	4.2619	1.67021	1.14439	4.19724	2.22615	2.95148	1.8521	0.752133	4.68832	3.69012	3.75698	rplY	{ECO:0000255|HAMAP-Rule:MF_01334};	Synonyms=ctc	{ECO:0000255|HAMAP-Rule:MF_01334};	SAR11_0095	"ribosomal	3	common
LOC_Os01g41120	0.667217	0.264869	0.183752	1.62005	2.71913	3.7375	1.6751	0.739192	1.05676	3.05241	1.95653	2.40974	0.983117	0.847656	0.651628	0.677791	0.974571	0.37221	2.03243	1.77221	1.09183	1.31954	1.9476	0.631521	2.65988	1.34891	2.47643	0.234493	0.807405	0.34005	0.371946	2.69222	1.15702	2.47289	0.827467	0.674857	1.63216	1.29956	2.16174	0.46065	LRX3;	At4g13340;	T9E8.80	"retrotransposon	protein,	putative,	1	common
LOC_Os01g41160	0.317866	0.296993	0.571202	0.108916	0.0219689	0.0871501	0.262614	0.592985	1.07175	2.57535	1.78009	1.3317	3.68669	1.31955	1.65869	0.0215269	0.235094	0.107133	0.0649239	0.0435279	0	0.107555	0.152205	0.172345	1.93354	1.4199	1.55058	0.734335	0.874897	0.712809	0.395354	0.0726784	0.642451	1.89571	2.22164	0.121251	0.0361506	0.144035	1.63467	0.774014	FOXRED1	"FAD	dependent	oxidoreductase	domain	containing	2	common
LOC_Os01g41210	2.43002	1.8321	2.07069	0.689802	0.832712	1.1708	2.50953	2.33933	2.11987	2.19328	2.56225	2.68357	1.893	2.1526	1.93723	2.50985	2.31748	2.50842	0.913744	0.762289	1.04984	2.04354	2.1804	2.1913	3.36295	3.29988	2.81413	2.26943	2.55013	2.49767	2.11094	0.897773	2.32291	2.4797	1.99428	2.44525	0.908624	2.13841	3.15899	2.43908	"transposon	protein,	putative,	unclassified,	expressed"	NA	4	common
LOC_Os01g41240	6.98068	7.89112	7.06687	0.52407	0.101642	0.403211	0.87076	0.629993	0.607176	8.97611	11.0827	5.21653	23.1615	30.8103	37.2599	18.0071	16.3351	17.2689	0.640808	0.503468	0.838508	2.48807	1.06635	2.03331	4.10693	4.70119	2.8072	3.13768	4.83715	4.37721	7.31289	0.342974	0.702643	8.42513	30.4106	17.2037	0.660928	1.86258	3.87177	4.11735	"KAI2;	Synonyms=D14L,	HTL;	At4g37470;	F6G17.120"	"hydrolase,	2	common
LOC_Os01g41250	0.443715	0.32903	0.22969	0.185824	0.136297	0.0337929	0.644922	0.510962	0.64457	0.782242	0.443116	0.154912	0.401272	0.37522	0.795494	0.233721	0.215466	0.365563	0.100698	0.489467	0.428506	0.633913	0.725082	0.835345	0.630464	0.79145	0.975934	0.803978	0.339246	1.03858	0.334145	0.118638	0.600151	0.46009	0.523995	0.271584	0.339557	0.731447	0.799283	0.727266	At5g02700;	F9G14.10	"OsFBX17	-	F-box	domain	3	common
LOC_Os01g41420	0.025483	0.0382654	0.0636008	0	0	0.0131001	0.131584	0.158463	0.289326	8.24562	10.3859	4.15031	28.0131	35.5709	46.362	0.142378	0.0514014	0.16748	0.208195	0.0785156	0.0930237	0.232808	0.0784421	0.142485	0.594498	0.106717	0.121606	0	0.0263023	0.0129875	0.0424497	0.0043667	0.193124	7.59395	36.6486	0.12042	0.126578	0.151245	0.274274	0.0130966	"SLC32A1;	Synonyms=VGAT,	VIAAT;	QccE-21148"	"transmembrane	amino	2	common
LOC_Os01g41430	0.516614	0.738811	0.270154	0.404609	0.318796	0.202345	0.241353	0.407937	0.393572	1.6568	1.9772	1.09506	4.54266	3.91902	6.68881	0.249905	0.583055	0.820843	2.93943	1.36435	1.91152	0.77413	0.403873	0.325121	0.395363	0.283312	0.326098	0.0501463	0.114262	0.17553	0.508526	0.308583	0.347621	1.57635	5.05016	0.551268	2.07177	0.501041	0.334924	0.113313	UGT73B5;	At2g15480;	F9O13.3	"UDP-glucoronosyl	and	UDP-glucosyl	2	common
LOC_Os01g41650	3.71094	3.64144	3.81058	1.29111	1.71643	1.80288	1.85301	2.36678	2.315	1.90804	3.01956	2.40038	1.36913	2.27692	1.58757	3.49635	3.08461	2.56468	1.16609	1.40724	1.82889	2.06147	2.37667	1.69145	3.66167	4.02179	3.97853	2.71821	3.00528	2.95126	3.72099	1.60347	2.17826	2.44266	1.74454	3.04854	1.4674	2.0432	3.88733	2.89158	PCMP-H42;	At4g13650;	F18A5.40	"pentatricopeptide,	putative,	expressed"	5	common
LOC_Os01g41720	0.265624	0.237919	0.460576	0.48861	0.536256	0.488707	0.173252	0.31876	0.303026	2.09546	2.20374	1.56675	4.25278	1.58148	4.59307	0.071009	0.310193	0.424067	0.114218	0.15794	0.26246	0.283824	0.258205	0.184762	0.0869729	0.175639	0.0444762	0.170985	0.230876	0.299254	0.321373	0.504524	0.265013	1.95532	3.47578	0.268423	0.178206	0.242264	0.102363	0.233705	expressed	protein	"GO:0005215,GO:0006810,GO:0009987,GO:0016020"	transporter	activity|transport|cellular	process|membrane	2	common
LOC_Os01g41750	0.642247	0.482201	0.367338	0.302588	0.242747	0.144446	0.994891	0.714158	0.469554	1.88355	1.52636	1.68168	2.98121	4.1242	3.89294	0.632037	1.28198	0.791436	1.16831	0.707706	0.948955	0.869252	1.03654	1.36704	2.03937	1.98918	2.03612	1.62282	2.25799	1.65026	0.497262	0.229927	0.726201	1.6972	3.66611	0.901816	0.941656	1.09094	2.02156	1.84369	"EMS1	{ECO:0000303|PubMed:12154130};	Synonyms=ESP,	EXS	{ECO:0000303|PubMed:12401166};	At5g07280;	2	common
LOC_Os01g41770	0.0748616	0.082436	0	0.153907	0.155219	0.0692718	0.170084	0.0931037	0.0849958	0.174377	0.527924	0.219542	0.205641	0.357387	0.501154	0.038024	0.0981517	0.0151387	0.428132	0.207591	0.351356	0.0987888	0.199715	0.106547	1.10221	0.932677	0.658914	0.358607	0.958131	0.572303	0.0524326	0.126133	0.116061	0.307281	0.354727	0.0504382	0.329026	0.135017	0.897935	0.62968	"EMS1	{ECO:0000303|PubMed:12154130};	Synonyms=ESP,	EXS	{ECO:0000303|PubMed:12401166};	At5g07280;	4	common
LOC_Os01g41780	0.141885	0.418637	0.186379	0.237966	0.123868	0.122845	0.30848	0.28636	0.400805	0.37058	0.464663	0.610069	0.501435	0.511505	0.730644	0.333784	0.753146	0.196316	0.693994	0.690258	0.599723	0.477562	1.01909	0.66807	0.813001	1.00855	1.28289	0.936162	1.30261	1.24834	0.248967	0.16156	0.331881	0.481771	0.581195	0.427749	0.661325	0.721575	1.03482	1.16237	HSL1;	At1g28440;	F3M18.12	expressed	protein	"GO:0005618,GO:0006950,GO:0007165,GO:0009607"	3	common
LOC_Os01g41810	26.817	31.2524	27.867	18.3158	14.0487	14.7359	15.1427	15.3212	16.2044	43.9108	53.1287	30.542	90.0579	94.9848	104.844	49.7835	48.3498	38.3408	21.0042	20.8455	23.0651	33.1693	27.8091	33.8605	22.1976	27.1323	24.6783	38.4639	33.4012	38.8353	28.6455	15.7001	15.5561	42.5272	96.6289	45.4913	21.6383	31.613	24.6694	36.9001	CYP72A11;	At3g14650;	MIE1.15	"cytochrome	P450	72A1,	2	common
LOC_Os01g41820	2.88321	3.9796	3.53257	9.92416	5.75165	5.77902	5.80472	7.34966	6.8236	11.1048	9.72525	7.33597	10.8001	16.7446	14.2023	4.68921	4.72893	4.28454	18.455	14.8208	13.0765	10.7757	11.0267	9.74076	11.9277	15.9009	13.0176	18.0768	17.3896	19.5629	3.46513	7.15161	6.65933	9.38866	13.9157	4.56756	15.4507	10.5144	13.6154	18.3431	CYP72A11;	At3g14650;	MIE1.15	"cytochrome	P450	72A1,	3	common
LOC_Os01g41870	19.6016	17.6292	15.0284	5.8123	7.2806	8.99822	18.195	15.4486	15.7153	13.2869	17.1836	17.2944	10.1296	6.80366	8.94612	15.6418	14.6863	16.6543	6.61969	6.51413	7.84602	13.8916	18.4983	14.2956	19.6018	19.3293	15.6073	11.0748	11.2155	9.58076	17.4197	7.36371	16.453	15.9217	8.62648	15.6608	6.99328	15.5618	18.1795	10.6237	"PERK12;	Synonyms=IGI1;	At1g23540;	F28C11.17,	F5O8.10"	"protein	5	common
LOC_Os01g41900	24.2634	24.7423	23.6658	74.5761	82.6222	88.5447	41.9854	37.8058	35.9234	45.862	40.9888	45.5977	35.1332	36.59	47.2913	23.0854	23.6038	19.3184	49.9428	76.9108	51.9336	27.5533	25.6697	23.0414	34.5077	34.0226	28.9285	32.9828	29.4016	32.1868	24.2238	81.9143	38.5715	44.1495	39.6715	22.0026	59.5957	25.4215	32.4863	31.5237	SRM1	{ECO:0000303|PubMed:26243618};	At5g08520	{ECO:0000312|Araport:AT5G08520}	"Myb	transcription	1	common
LOC_Os01g41910	0.137652	0.321531	0.412263	0	0	0	0.0947703	0	0.0473593	0.20911	0.190337	0.19223	0.676885	0.523811	0.425305	0.326277	0.578449	0.37115	0.140576	0.0471243	0	0.0232882	0.282481	0.396491	0	0	0.0729865	0	0.189436	0	0.290482	0	0.0473765	0.197225	0.542	0.425292	0.0625668	0.234087	0.0243288	0.0631455	At1g17230;	F20D23.7	"receptor-like	protein	kinase	5	2	common
LOC_Os01g41920	0.523747	1.57293	0.849665	0.0672977	0.135743	0.0673111	0.473274	0.203554	0.337868	0.0663032	0.475262	0.479988	0.333034	0.135889	0.471985	1.52964	1.71672	1.45631	0.0668593	0	0.0682822	0.531652	0	0.399336	0.203644	0.68542	0.763688	0.0667258	0.337867	0.400395	0.982113	0.0901173	0.338232	0.340518	0.313636	1.56756	0.0450472	0.310329	0.550917	0.268329	expressed	protein	NA	NA	NA	NA	5	common
LOC_Os01g41930	1.24922	1.11368	0.92449	0.0511096	0.0837612	0.0127799	0.141205	0.10306	0.0962234	0.0629428	0.0580082	0.0455661	0.0505849	0.0516007	0.185626	1.23114	1.36646	1.26939	0	0.0255322	0.0194465	0.220809	0.0892791	0.151639	0.0902173	0.071575	0.105452	0.10135	0.0320743	0.0190051	1.0958	0.0492169	0.113496	0.0555057	0.0959374	1.28899	0.0149929	0.153909	0.0890814	0.0508099	PXC2	{ECO:0000303|PubMed:23815750};	At5g01890	{ECO:0000312|Araport:AT5G01890}	"leucine	rich	5	common
LOC_Os01g41990	2.33012	3.19019	2.71962	9.98598	5.64836	6.07733	6.8652	5.46911	6.45472	6.92332	7.01842	6.56781	8.01833	6.17008	6.72299	3.655	4.14711	3.70725	13.9103	15.3265	13.7596	5.91321	6.18813	7.05422	7.01704	6.65484	7.12224	5.65778	6.29554	6.00763	2.74665	7.23722	6.26301	6.83652	6.97047	3.83645	14.3321	6.38519	6.93138	5.98698	"CML17;	At1g32250;	F27G20.1,	F5D14.1"	"OsCML12	-	1	common
LOC_Os01g42030	3.82076	3.32859	2.40208	0.696016	0.889973	0.509684	1.43596	1.10274	1.2979	2.26536	2.26957	2.38079	2.66937	2.72298	4.38332	3.62338	4.90212	4.1444	0.666786	0.397372	0.794473	1.31326	2.55569	3.01151	2.0184	1.13928	1.11551	1.7499	0.711347	1.42964	3.18381	0.698558	1.27887	2.30524	3.25856	4.2233	0.619544	2.29349	1.4244	1.29696	At5g17730	{ECO:0000312|EMBL:AED92461.1};	MVA3.9	{ECO:0000312|EMBL:BAB09572.1}	"mitochondrial	chaperone	5	common
LOC_Os01g42040	0.0777494	0.0222379	0.0221769	0.057087	0.0575738	0.148456	0.0802933	0.0230227	0.126106	0.213725	0.207336	0.0814324	0.113002	0.0691628	0.183028	0.0451324	0.100818	0.0449219	0.0680582	0.0570366	0.162182	0.248043	0.17095	0.0903325	0.103648	0.348855	0.412248	0.271689	0.114642	0.113215	0.0407214	0.0877055	0.0764741	0.167498	0.121731	0.063624	0.095759	0.169775	0.28825	0.166515	"UBE2T;	HSPC150,	PIG50"	"ubiquitin-conjugating	enzyme,	putative,	4	common
LOC_Os01g42090	6.85828	6.38151	5.574	4.08985	2.48395	2.41824	1.90688	1.68585	2.5638	1.84774	1.55014	2.09509	2.1693	1.52847	1.92432	9.066	7.58197	11.2908	3.07547	2.07698	1.87997	3.25776	1.93971	2.92743	3.16806	1.70301	1.74829	2.15077	2.31422	2.44226	6.27126	2.99735	2.05218	1.83099	1.87403	9.31291	2.34414	2.7083	2.20645	2.30242	"SWEET6B;	Os01g0605700,	LOC_Os01g42090;	OsJ_02536,	P0681B11.45,	P0704D04.1"	5	common
LOC_Os01g42120	5.14079	5.57193	5.36371	4.52951	2.64471	4.60989	9.62006	11.0163	12.1282	7.2419	6.69418	6.96317	6.6852	8.58448	6.40918	5.14373	5.49658	5.90139	2.01316	2.46124	1.73349	11.2999	9.24085	11.7884	9.65858	9.67166	11.272	10.9124	9.97383	10.9923	5.35881	3.92804	10.9215	6.96642	7.22629	5.5139	2.0693	10.7764	10.2008	10.6262	expressed	protein	"GO:0003674,GO:0005623,GO:0008150"	molecular_function|cell|biological_process	NA	NA	3	common
LOC_Os01g42140	5.00663	4.7316	4.68367	7.03598	7.54968	8.06328	6.8879	7.02129	7.29972	10.8146	10.5477	7.73734	11.5588	11.0097	10.9077	5.56612	5.8439	5.00916	13.14	11.5065	10.681	6.29054	6.61005	4.94742	7.80487	6.67122	7.01718	6.56582	7.24548	7.13748	4.8073	7.54965	7.06963	9.69989	11.1587	5.47306	11.7758	5.94934	7.16442	6.98293	expressed	protein	"GO:0003674,GO:0005773,GO:0005886,GO:0008150,GO:0016020"	molecular_function|vacuole|plasma	membrane|biological_process|membrane	NA	2	common
LOC_Os01g42190	0.417168	0.246773	0.378609	22.3184	22.7446	26.3195	4.97399	5.95467	6.10645	3.82159	3.20538	2.78046	5.11236	5.21503	4.76515	0.789772	0.764969	0.498496	18.7841	17.0015	14.8329	9.85517	5.73969	4.02893	2.65424	2.0448	1.80977	6.55164	5.28441	3.96231	0.347517	23.7942	5.67837	3.26914	5.03085	0.684412	16.8728	6.54126	2.1696	5.26612	Dnajb8	"heat	shock	protein	DnaJ,	putative,	1	common
LOC_Os01g42234	3.40265	3.05693	3.22275	0.568007	0.4623	0.56812	2.80318	2.27062	2.65156	1.6003	1.94031	1.34025	2.08104	1.93167	2.13659	3.1316	2.72778	2.46027	1.29692	0.975711	0.778533	1.58431	1.58156	2.75945	1.50772	1.73553	1.54203	1.43265	1.2007	1.09683	3.22744	0.532809	2.57512	1.62695	2.04977	2.77322	1.01705	1.97511	1.59509	1.24339	BAT1;	Synonyms=GABP;	At2g01170;	F10A8.5	"amino	acid	5	common
LOC_Os01g42280	9.47403	6.31333	10.0623	2.55618	3.18571	2.53725	2.98794	4.18429	4.01102	2.45137	2.75535	3.5948	1.5776	3.40501	2.86294	9.61458	11.939	7.24662	2.28847	2.15578	2.42593	3.43602	3.39557	5.62313	2.86265	3.39536	4.30146	4.61599	3.64016	4.3466	8.61655	2.75971	3.72775	2.93384	2.61519	9.60006	2.29006	4.15158	3.51983	4.20091	PCMP-E52;	At4g39530;	F23K16.160	"pentatricopeptide,	putative,	expressed"	5	common
LOC_Os01g42294	11.6918	4.55459	2.50119	2.25347	6.90823	7.95131	11.4455	6.71684	7.22809	7.12744	6.82036	14.3868	1.49574	1.07436	3.77192	8.45714	7.55407	7.75801	2.3454	1.05426	1.83278	8.6716	17.7897	5.29742	15.5773	13.9165	10.0185	3.43127	2.4333	2.40302	6.2492	5.70434	8.46347	9.44487	2.11401	7.92307	1.74415	10.5862	13.1708	2.75586	At4g23740;	F9D16.210	"inactive	receptor	kinase	At2g26730	4	common
LOC_Os01g42320	3.65879	0.915679	2.9841	0.402967	0.677339	0.117555	0.657865	3.40261	4.13049	4.99574	3.62499	3.37021	2.99123	4.49219	5.60186	6.17251	7.24833	1.88276	1.21771	0.503264	0.902904	1.57514	2.56424	6.26017	5.23319	6.17337	3.10052	8.78994	5.20945	7.20914	2.51952	0.399287	2.73032	3.99698	4.36176	5.1012	0.874626	3.46652	4.83569	7.06951	ASPG1;	At3g18490;	MYF24.22	"aspartic	proteinase	nepenthesin-2	3	common
LOC_Os01g42330	0.0383154	0.0511419	0.031876	0	0.0595827	0	0.125302	0.172077	0.191146	0.329833	0.410598	0.227406	0.253381	0.298234	0.368305	0.123255	0.0901665	0.0516548	0.0652157	0.0327927	0.0599432	0.0907518	0.124495	0.142823	0.145667	0.280799	0.237018	0.214782	0.204328	0.0911288	0.0404444	0.0198609	0.162842	0.322612	0.30664	0.0883588	0.0526505	0.119357	0.221162	0.170079	RPPL1;	At3g14470;	MOA2.9	"retrotransposon	protein,	putative,	2	common
LOC_Os01g42370	0.022291	0.0334723	0.0111268	0	0	0	0.0575508	0.0115512	0.00575194	0.0225752	0.127144	0.0817142	0.0850447	0.0809691	0.09757	0.0566107	0.0505833	0.0281733	0.00569114	0.0057234	0.00581226	0.0452548	0.0171541	0.00566532	0.0288906	0.110853	0.0295482	0.00567977	0.0115038	0.00568035	0.0222967	0	0.0249513	0.0771443	0.0878613	0.0451224	0.00574227	0.0226914	0.0564306	0.00762132	"ABCG35	{ECO:0000303|PubMed:18299247};	Synonyms=PDR11	{ECO:0000303|PubMed:12644668},	PDR2	{ECO:0000303|PubMed:12430018,	2	common
LOC_Os01g42410	0.769325	0.932562	0.370957	1.21582	0.661924	0.651077	2.8483	2.47334	2.62527	7.59523	13.5578	8.71545	11.7139	12.7421	15.4801	0.64329	1.00286	0.534457	2.56011	1.96187	1.32094	1.96562	2.28223	3.3572	7.74887	7.47363	6.70981	3.52578	3.64079	3.03536	0.690948	0.842941	2.64897	9.95615	13.3121	0.72687	1.94764	2.53502	7.31077	3.40065	"ABCG32	{ECO:0000303|PubMed:18299247};	Synonyms=PDR16	{ECO:0000303|PubMed:16506311},	PDR5	{ECO:0000312|EMBL:AAQ01165.1};	2	common
LOC_Os01g42510	7.0791	7.15025	7.38417	4.66636	4.64033	4.60201	6.68784	7.40257	8.28972	4.50095	5.20156	5.35303	2.87442	1.64727	1.24238	4.67596	4.9625	6.25903	1.36161	2.31482	1.62235	13.7274	6.38422	8.22941	7.60333	5.74969	7.20409	6.92387	6.91353	7.50701	7.20451	4.63623	7.46004	5.01851	1.92136	5.29916	1.76626	9.44701	6.85237	7.11481	expressed	protein	NA	NA	NA	NA	3	common
LOC_Os01g42690	0.773051	0.154776	0.289409	0.437058	0.300535	0.695458	0.798345	1.04155	1.37639	3.20992	2.56544	2.73264	5.42681	3.42978	3.2444	0.60861	0.916097	0.175869	0.0592106	0.198487	0.0201569	2.74651	1.62607	3.04533	0.82158	0.728409	1.29116	0.295462	0.478744	0.137896	0.405745	0.477684	1.07209	2.836	4.03366	0.566859	0.0926183	2.47264	0.94705	0.304034	Lypla2	"OsPOP2	-	Putative	Prolyl	Oligopeptidase	2	common
LOC_Os01g42780	0.740404	1.46516	1.66742	2.05318	0.696179	0.5311	3.50307	7.8163	4.46087	4.42932	5.64275	3.9856	2.82042	2.87706	2.11031	1.20692	0.816195	0.783452	1.81121	1.41474	0.736309	3.37336	5.33563	2.69573	3.90987	5.01153	4.85706	3.79067	4.38976	5.01964	1.29099	1.09349	5.26008	4.68589	2.60259	0.935522	1.32075	3.80157	4.59282	4.40002	SAG12	{ECO:0000303|Ref.6};	At5g45890	{ECO:0000312|Araport:AT5G45890};	K15I22.9	{ECO:0000312|EMBL:BAB09317.1}	3	common
LOC_Os01g42860	2.6345	2.93589	2.72934	15.4311	5.15321	5.31508	3.38804	3.65769	6.36193	45.2065	34.6928	26.0832	76.8692	96.4169	136.688	10.806	6.86812	4.37261	28.5291	26.5467	14.4645	27.8022	6.06941	8.94438	52.3126	22.5859	5.53481	7.64999	5.84885	5.97874	2.76657	8.63314	4.46922	35.3275	103.325	7.34891	23.1801	14.272	26.8111	6.49253	"inhibitor	I	family	protein,	putative,	expressed"	2	common
LOC_Os01g42900	0.751901	0.242809	0.0242143	0.274258	0.238879	0.261844	0.425824	0.515323	0.262866	1.06854	0.653996	1.19398	0.0987065	0.0125861	0.174862	0.258712	0.525936	0.318817	0.123851	0.0747317	0.126487	0.27083	0.348421	0.0739733	1.50893	1.28238	0.951683	0.0865224	0.0625868	0	0.339641	0.258327	0.401337	0.972172	0.0953848	0.367822	0.108356	0.231075	1.24766	0.0497031	ABCG4;	Synonyms=WBC4;	At4g25750;	F14M19.30	"ABC-2	type	4	common
LOC_Os01g42960	3.49709	1.50883	1.18347	1.78435	5.20556	7.37386	3.72519	2.17638	2.53455	2.24678	2.59049	4.67377	1.59373	1.40604	1.62206	3.19984	3.45011	2.48287	1.40953	0.843554	1.86344	4.00542	7.87159	1.7905	6.8393	7.49097	5.20806	1.64836	1.13617	1.57085	2.06313	4.78792	2.81204	3.17035	1.54061	3.04427	1.37217	4.55584	6.51278	1.45179	TTL3;	Synonyms=VIT;	At2g42580;	F14N22.15	"TTL1,	putative,	4	common
LOC_Os01g42970	19.9819	18.2059	17.314	43.6672	47.0573	48.333	26.0861	29.9149	29.4836	34.0401	27.2819	25.9291	26.5569	29.4618	26.9957	20.644	22.8141	18.6085	48.0503	47.0653	46.4767	32.5309	30.3566	23.9092	31.0705	30.5754	29.7726	34.0629	31.9264	35.9382	18.5006	46.3525	28.4949	29.0837	27.6715	20.6889	47.1974	28.9322	30.4728	33.9758	HUA1;	At3g12680;	T2E22.1	"zinc	finger	C-x8-C-x5-C-x3-H	1	common
LOC_Os01g42990	1.13975	1.25259	1.18732	1.59185	1.1559	2.57294	3.21129	3.27409	2.94101	3.3123	2.36398	2.90651	2.99977	3.04715	2.85805	1.10748	1.24945	0.839262	1.45496	1.43776	1.31795	3.34511	2.93639	3.07304	3.00578	2.8794	2.32535	2.22228	3.01772	2.02046	1.19322	1.77357	3.14213	2.86093	2.96832	1.0654	1.40356	3.11818	2.73684	2.42015	At2g18520;	F24H14.13	"PPR	repeat	domain	containing	3	common
LOC_Os01g43040	0.554954	0.529507	0.805068	1.14092	0.629261	1.14115	1.99694	2.36352	2.1838	1.89685	1.51973	1.66199	1.87025	1.69183	1.60749	0.458046	0.725856	0.780308	0.991803	0.881652	0.877253	2.81665	2.33997	2.10683	1.7442	2.05168	1.63677	2.14756	2.42544	2.33339	0.629843	0.970443	2.18142	1.69286	1.72319	0.654737	0.916902	2.42115	1.81089	2.30213	AAP4;	At5g63850;	MGI19.5	"amino	acid	transporter,	3	common
LOC_Os01g43080	0.480985	0.279581	0.232345	1.27593	2.67014	2.64809	0.737072	0.43417	0.38435	0.628539	0.547081	0.78003	0.457778	0.418663	0.46341	0.488608	0.406854	0.502017	0.554585	0.637403	0.744395	0.803239	0.780088	0.567842	0.997423	1.1046	0.839134	0.363713	0.192174	0.205598	0.33097	2.19805	0.518531	0.651883	0.446617	0.465826	0.645461	0.717056	0.980384	0.253828	eri2;	Synonyms=exod1	"exonuclease,	putative,	expressed"	"GO:0004518,GO:0005622,GO:0008152,GO:0009536"	1	common
LOC_Os01g43260	0.202327	0.0810175	0.201988	0	0	0	0.0417894	0.0419383	0.0417666	0.0409814	0.041965	0.296676	0.0823381	0.0419958	0.0416756	0.0411067	0.244867	0.16366	0.289276	0.0415593	0.0422046	0	0	0.16455	0.0419568	0.0847303	0.0429117	0	0	0	0.161778	0	0.0418314	0.126541	0.0553365	0.149878	0.124347	0.0548501	0.0565329	0	expressed	protein	NA	NA	NA	NA	5	common
LOC_Os01g43270	8.45441	7.20652	6.08367	1.29069	0.520678	0.619654	2.19573	2.09944	1.83165	1.32248	2.69108	1.59564	2.8274	1.63321	1.93112	3.41835	4.5588	5.80611	0.889049	0.808117	0.314297	0.815715	1.42576	2.14446	1.80527	2.38372	2.5565	1.45035	0.967662	1.27985	7.2482	0.81034	2.04227	1.86973	2.13057	4.59442	0.670488	1.46198	2.2485	1.23262	UGT72B1;	At4g01070;	F2N1.15	"hydroquinone	glucosyltransferase,	putative,	5	common
LOC_Os01g43280	0.217747	0.10899	0.0966146	0.0870456	0.0376233	0.0621878	0.0124929	0.0626869	0.0249721	0.0735079	0.0501814	0.0380103	0.0738446	0.263646	0.261636	0.0737328	0.122004	0.0856204	0.111187	0	0	0.0736778	0.124125	0.147576	0.0125429	0.10132	0.0769703	0.0123294	0.024972	0.0123306	0.141117	0.0622856	0.033384	0.0538999	0.199709	0.0937859	0.0370622	0.115126	0.063611	0.016544	UGT72B1;	At4g01070;	F2N1.15	"hydroquinone	glucosyltransferase,	putative,	2	common
LOC_Os01g43320	3.73506	1.34873	2.01089	2.61904	8.46344	12.7686	4.9869	2.79266	1.65222	3.56653	2.72527	6.42685	0.46143	0.706045	0.673184	4.05173	3.43064	2.91335	2.60198	1.20561	1.46085	2.84357	5.11905	1.43748	6.8879	7.12254	3.69209	1.83542	0.798567	1.22374	2.3649	7.95037	3.14392	4.23955	0.613553	3.46524	1.75615	3.13337	5.90084	1.28591	LHT1;	At5g40780;	K1B16.3	"transmembrane	amino	acid	4	common
LOC_Os01g43330	12.0186	10.2975	8.0793	2.58326	3.93001	3.77348	10.0145	10.3003	11.9288	13.1568	11.2271	10.1789	9.83695	10.4102	10.85	13.8893	13.4673	14.284	2.81293	1.80814	3.27261	15.9832	19.7398	13.6905	9.09772	9.29033	8.5595	6.37432	6.70442	7.07686	10.1318	3.42891	10.7479	11.5209	10.3657	13.8802	2.63123	16.4712	8.98252	6.71853	XLG1;	Synonyms=XLG;	At2g23460;	F26B6.11	"extra-large	G-protein-related,	5	common
LOC_Os01g43460	0.350678	0.51683	0.388991	3.4746	3.15077	2.4337	2.13268	3.01859	3.44863	7.60612	7.68766	4.51971	12.3583	12.3942	14.2059	2.49365	0.805593	0.640205	4.05879	4.3119	4.31789	2.87743	2.78862	2.54504	2.46442	2.35583	2.6548	3.64363	3.06655	3.0979	0.418833	3.01969	2.86663	6.6045	12.9861	1.31315	4.22953	2.73703	2.49168	3.26936	"SLAC1;	Synonyms=CDI3,	OZS1,	RCD3;	At1g12480;	F5O11.23,	2	common
LOC_Os01g43480	7.47743	10.2357	7.41087	17.6265	17.4961	19.6476	7.44255	6.93606	7.21499	16.6807	17.9512	14.0828	23.0358	20.9842	22.1135	8.83328	10.0255	8.64841	22.5841	17.3329	16.9809	6.06535	6.86001	6.26017	9.17732	7.65136	8.41025	7.59345	7.54323	7.0907	8.37468	18.2567	7.19787	16.2382	22.0445	9.16907	18.966	6.39518	8.41298	7.40913	"atad1a;	si:zc156n3.1,	zgc:101570"	"AAA-type	ATPase	family	1	common
LOC_Os01g43530	0	0	0	0.0457327	0.0461227	0.411676	0.0459453	0.0461089	0.0459202	0.225284	0.461383	0.32618	0.0905264	0	0.13746	0	0.0448698	0	0	0	0.0464017	0	0	0.0452286	0.507422	0.232891	0.235896	0	0.04592	0.0453486	0	0.167844	0.0459915	0.337615	0.0759956	0.0149566	0.0154672	0.0150762	0.325403	0.0304229	"late	embryogenesis	abundant	protein,	putative,	expressed"	4	common
LOC_Os01g43550	0.0164116	0	0.0327682	0.489234	0.119098	0.219355	0.423714	0.340179	0.406544	1.03049	0.374435	0.51567	0.350636	0.425807	0.253536	0.0833584	0.0331036	0.165939	0.217883	0.337105	0.273871	0.166593	0.134716	0.216895	0.799772	1.08247	0.9398	0.51853	0.660631	0.401483	0.0163933	0.275896	0.390145	0.640199	0.343326	0.0941338	0.276286	0.172734	0.940681	0.526881	WRKY29;	At4g23550;	F9D16.20	"WRKY12,	expressed"	"GO:0003700,GO:0005515,GO:0005634,GO:0006139,GO:0006950,GO:0007165,GO:0007275,GO:0008150,GO:0009058,GO:0009607,GO:0009719"	4	common
LOC_Os01g43590	2.16181	2.08846	1.70542	0.637138	0.705261	0.481834	0.35908	0.611044	0.780184	0.168413	0.344911	0.237505	0.138424	0.0784465	0.186836	2.0425	1.90584	1.75784	0.540356	0.636576	2.33356	0.475717	0.713538	0.676222	0.156747	0.237409	0.208409	0.50846	0.592937	0.400646	1.98523	0.608078	0.583436	0.250276	0.134569	1.90206	1.17016	0.621826	0.200855	0.500681	HSFC1;	Synonyms=HSF08;	At3g24520;	MOB24.9	"HSF-type	DNA-binding	5	common
LOC_Os01g43610	4.46289	1.97484	0.855571	11.2862	21.3064	25.4529	5.61086	4.29017	6.17526	2.2599	2.0123	2.62506	0.312571	0.671258	0.799369	2.51321	4.68042	2.59958	7.13381	2.90623	7.53861	2.83961	6.0559	1.54522	10.1098	6.16217	6.75609	2.85112	1.35187	2.34046	2.4311	19.3485	5.35876	2.29909	0.594399	3.2644	5.85955	3.48024	7.67602	2.18115	OFP7;	At2g18500;	F24H14.15	"DUF623	domain	containing	1	common
LOC_Os01g43680	24.0123	26.6268	20.787	11.6224	9.37722	8.77034	15.9193	15.2218	15.3329	13.4347	14.6627	14.5154	13.2912	12.5938	12.0482	23.051	21.2369	23.883	13.3873	9.10577	9.63245	16.9543	16.4141	20.6443	18.316	18.4123	20.1337	15.0492	15.9452	14.7997	23.8087	9.92333	15.4913	14.2042	12.6444	22.7236	10.7085	18.0042	18.954	15.2647	"BHLH144;	Synonyms=EN130;	At1g29950;	F1N18.24,	T1P2.2"	"CPuORF29	5	common
LOC_Os01g43700	22.7789	19.3159	19.8529	2.7071	2.88067	3.00612	4.20802	4.7173	2.87872	2.34158	2.258	3.02975	2.01476	3.14201	2.47736	33.3038	29.1744	32.2679	6.42719	3.51399	3.17926	4.94658	3.69156	7.65234	2.11781	2.78972	3.77127	1.96552	2.73959	2.51527	20.6492	2.86463	3.93468	2.54311	2.54471	31.582	4.37348	5.43016	2.89293	2.40679	CYP72A11;	At3g14650;	MIE1.15	"cytochrome	P450	72A1,	5	common
LOC_Os01g43710	67.0042	58.1517	56.4349	31.8352	25.0958	23.1731	21.2983	22.4997	19.8703	24.3659	23.4661	19.0051	31.8197	32.5305	33.8584	76.4804	64.5798	75.8642	49.0498	31.3812	28.7588	25.6047	21.3334	28.8146	14.904	14.0775	16.7194	18.7858	17.1903	15.8795	60.5303	26.7014	21.2228	22.279	32.7362	72.3081	36.3966	25.2509	15.2336	17.2852	CYP72A11;	At3g14650;	MIE1.15	"cytochrome	P450	72A1,	5	common
LOC_Os01g43740	0.432893	0.842639	0.408159	0.135969	0	0.049453	0.0869278	0.024925	0.0124115	0.146138	0.187056	0.11335	3.78028	5.4411	6.72475	0.916154	1.00659	0.85109	0.159644	0.0617494	0.163041	0.085444	0.345473	0.0855719	0.037404	0	0.0127517	0.0245115	0.0124114	0.073542	0.56123	0.0618073	0.0414214	0.148848	5.31538	0.924611	0.128145	0.172163	0.0167186	0.0368216	CYP72A11;	At3g14650;	MIE1.15	"cytochrome	P450	72A1,	2	common
LOC_Os01g43750	0.0268869	0.322988	0.29526	0.193467	0.153306	0	0.721931	0.431915	0.679911	2.09669	1.63117	1.19682	2.05158	2.6369	2.82448	0.491634	1.01687	0.271856	0.672723	0.759377	0.644976	0.750547	0.951781	2.35068	3.35927	2.75861	1.95309	2.26077	1.45695	2.24729	0.215045	0.115591	0.611252	1.64156	2.50432	0.593454	0.692359	1.351	2.69033	1.98834	CYP72A11;	At3g14650;	MIE1.15	"cytochrome	P450	72A1,	2	common
LOC_Os01g43774	0.113417	0.374678	0.271745	0.0116586	0.0940642	0.0932875	0.0468512	0.0470181	0.0351193	0.0574316	0.52929	0.0356369	0.853881	0.776863	1.55356	0.380208	0.58337	0.527516	0.382228	0.128132	0.295729	0.0345386	0.128012	0.0691807	0.188155	0.0712451	0.0120274	0.0231191	0.0117064	0	0.25328	0.0663368	0.0429962	0.207453	1.06144	0.497031	0.268696	0.0772436	0.0904759	0.0116085	CYP72A11;	At3g14650;	MIE1.15	"cytochrome	P450	72A1,	2	common
LOC_Os01g43890	0.0935444	0.152173	0.0700409	0.264435	0.26669	0.312576	0.700387	0.375678	0.687936	1.04211	1.01861	0.84504	1.26102	0.715982	1.15611	0.0712702	0.011793	0.011823	0.298537	0.180137	0.487825	0.0474781	0.323944	0.380393	0.9093	0.795731	0.818396	0.345611	0.675865	0.572104	0.105253	0.281234	0.588001	0.968588	1.04437	0.0316287	0.322166	0.250605	0.841142	0.531193	"SCPL50;	At1g15000;	T15D22.4,	T15D22.7"	"OsSCP4	-	2	common
LOC_Os01g43950	0.347908	0.326513	0.0217078	1.56463	2.27678	1.18488	0.404203	0.270428	0.291765	0.506494	0.3608	0.364388	0.398202	0.0451332	0.0671837	0.485955	0.657901	0.351774	1.24355	1.6749	5.03469	0.264869	0.334667	0.198949	0.901825	1.00166	0.991526	1.26323	0.561084	0.709251	0.232043	1.67543	0.322132	0.410561	0.170173	0.498543	2.65105	0.266162	0.965005	0.84452	expressed	protein	"GO:0003700,GO:0005634,GO:0006139,GO:0007165,GO:0009058,GO:0009719"	"sequence-specific	DNA	binding	1	common
LOC_Os01g44050	9.76935	6.65176	8.17477	1.53618	3.09857	2.03172	5.17843	5.47848	3.82434	1.88873	2.38235	2.88466	1.11832	1.69194	1.94616	11.9943	7.21212	8.94132	1.71537	1.73778	1.89358	9.6159	7.22341	5.66267	4.21311	4.00844	4.17803	2.99591	3.48013	3.49977	8.19863	2.22216	4.82708	2.38524	1.58548	9.38259	1.78224	7.50066	4.1332	3.32527	cysG	{ECO:0000255|HAMAP-Rule:MF_01646};	ACIAD2934	"siroheme	synthase,	putative,	5	common
LOC_Os01g44110	9.25371	5.1001	3.77297	2.98032	6.63567	8.51418	7.40413	4.58886	5.98509	3.23647	4.55336	8.06217	1.36649	2.11493	1.74582	10.4449	8.09029	6.27516	2.80009	1.97879	2.29934	8.55652	14.8365	4.92501	15.0692	11.4047	10.9821	4.72044	4.01554	4.19217	6.04226	6.04339	5.99269	5.284	1.74241	8.2701	2.35941	9.43934	12.4853	4.30938	At2g42960;	F7D19.4	"serine/threonine-protein	kinase,	putative,	expressed"	4	common
LOC_Os01g44120	0.0276722	0.0277019	0.0276259	0.113782	0	0	0.0285776	0	0.14281	0.252225	0.200884	0.231865	1.77367	1.29235	3.64798	0.0281108	0.0279087	0.0279797	0.141301	0.454725	0.144308	0	0.0567874	0.225055	0.68861	0.173828	0.264106	0.0282037	0.0285619	0.225652	0.0276667	0.0379272	0.0571293	0.228325	2.238	0.0279997	0.246778	0.0939475	0.375515	0.0941393	expressed	protein	NA	NA	NA	NA	2	common
LOC_Os01g44130	5.93576	4.38142	4.11238	0.294054	0.682091	0.441169	1.63959	1.05248	0.885779	1.89759	3.7231	6.66636	0.465656	0.430476	0.883849	2.8333	3.69287	3.76011	0.964057	0.646347	0.551958	1.19055	0.968613	1.04693	4.49355	3.48907	3.54924	1.15164	1.24009	0.510273	4.80986	0.472438	1.19261	4.09569	0.593327	3.42876	0.720788	1.0687	3.84395	0.967333	APA2;	At1g62290;	F19K23.21	"aspartic	proteinase	oryzasin-1	5	common
LOC_Os01g44330	0.429091	0.243412	0.128512	0.0147027	0.489326	0.632342	0.516986	0.0889419	0	0.521475	0.252162	0.659146	0	0	0.0147308	0.464951	0.187528	0.14462	0.0730346	0	0	0.0725945	0.102732	0	0.385585	0.524109	0.212348	0.0145777	0	0	0.267005	0.37879	0.201976	0.477594	0.00491027	0.2657	0.0243449	0.0584421	0.374014	0.00485925	"LAC11;	At5g03260;	F15A17_290,	MOK16.17"	"laccase	precursor	4	common
LOC_Os01g44360	0.768177	0.450793	0.158667	0.81687	1.53783	2.42386	0.957445	0.301983	0.41011	1.44864	1.56582	2.13626	0.700687	0.302398	0.709308	0.511265	0.66788	0.482098	0.378723	0.190435	0.221019	0.564661	0.597949	0.0538578	1.53805	0.998368	2.02249	0.188983	0.164043	0.0270003	0.459213	1.59285	0.556513	1.71691	0.570797	0.553748	0.263392	0.405489	1.51964	0.126676	CBSX3;	At5g10860;	T30N20.130	"CBS	domain	containing	4	common
LOC_Os01g44390	5.09857	7.62051	5.34525	3.08038	2.31158	1.86904	5.06006	6.00538	4.83742	3.46636	2.37128	2.66261	2.70198	1.51815	1.59433	5.16495	4.35434	7.58206	2.77024	1.7795	2.25151	4.42586	2.89991	2.90205	4.93306	4.66883	5.19594	3.67663	3.25425	4.86406	6.02144	2.42034	5.30095	2.83342	1.93815	5.70045	2.26708	3.40927	4.93261	3.93164	"RL2;	Synonyms=MEE3,	RMS1;	At2g21650;	F2G1.8"	"MYB	5	common
LOC_Os01g44430	3.72018	4.25916	4.38216	1.54139	1.178	1.03491	3.12925	2.84464	3.31498	2.50124	2.35142	1.89115	3.07752	2.56854	2.91233	4.98088	4.39562	5.05209	1.98174	1.65193	1.5477	3.52879	2.71515	4.0088	1.60855	2.23804	1.95878	2.49074	2.92938	2.75014	4.1205	1.25143	3.09629	2.24793	2.85279	4.80953	1.72712	3.41758	1.93512	2.72342	"ZHD1;	Synonyms=HB22,	MEE68;	At4g24660;	F22K18.140"	"retrotransposon	5	common
LOC_Os01g44960	7.08441	0.76239	0.335946	1.00132	1.48725	5.04404	13.6996	1.21147	1.55385	2.42148	2.02041	10.2953	0.324342	0.0551426	0.328333	5.73936	3.76896	4.3337	0.307484	0.127329	0.16625	1.51018	9.95869	0.594173	10.1001	10.2355	5.72842	0.126358	0.584975	0.072212	2.72758	2.51087	5.48831	4.91238	0.235939	4.61401	0.200354	4.02101	8.68799	0.261182	mhpC	{ECO:0000255|HAMAP-Rule:MF_01654};	Synonyms=pcbD	"hydrolase,	alpha/beta	fold	4	common
LOC_Os01g44970	6.7216	2.83143	1.50595	0.216632	1.0809	1.53953	11.9014	8.55263	5.57539	10.5143	5.93544	25.4765	2.70831	1.47344	3.0158	9.29573	11.8689	12.4262	0.373805	0.216441	0.636266	7.50985	15.6374	5.95373	6.95783	6.90943	4.61082	2.74706	2.47285	2.03507	3.68633	0.945687	8.67648	13.9754	2.39918	11.197	0.408837	9.70033	6.15936	2.41833	At1g80170;	F18B13.25	"polygalacturonase,	putative,	expressed"	"GO:0005975,GO:0016787"	5	common
LOC_Os01g45110	3.17009	3.46199	1.60116	0.180322	0	0.038648	0.0646999	0.493471	0	0.418762	1.46836	0.669301	5.68556	4.05721	9.87213	3.78039	2.56533	5.48578	0.793365	0.566224	0.0914798	0.27982	0.179994	0	0.194877	0.0131183	0.0664374	0.0255413	0.0258657	0.153263	2.74441	0.0729899	0.186057	0.852141	6.5383	3.94383	0.48369	0.153271	0.0914775	0.0682234	UGT73B5;	At2g15480;	F9O13.3	"anthocyanin	3-O-beta-glucosyltransferase,	putative,	2	common
LOC_Os01g45140	2.20353	1.11917	2.00574	0.149897	0.100783	0.0666339	0.45178	0.419805	0.217405	0.0492271	0.100817	0.11879	0.0659368	0.100891	0.200244	1.46487	1.0785	2.06419	0.0827334	0.149764	0.101393	0.411174	0.349122	0.560034	0.352791	0.203557	0.189001	0.115595	0.0167234	0.0660612	1.77615	0.105771	0.362996	0.0896114	0.122357	1.53585	0.111297	0.44011	0.24845	0.0661266	UGT73B5;	At2g15480;	F9O13.3	"anthocyanin	3-O-beta-glucosyltransferase,	putative,	5	common
LOC_Os01g45250	1.04198	1.79733	0.896201	0.461394	0.348996	0.395559	1.12574	1.37895	1.34022	2.95474	3.98987	2.77032	5.64298	4.45863	7.47896	1.75872	2.31194	4.34389	0.998631	0.576233	0.635337	1.02516	1.03625	1.79264	4.9365	3.94401	2.71992	2.67948	1.05893	1.68301	1.24517	0.401983	1.28164	3.23831	5.86019	2.80485	0.736734	1.28468	3.86681	1.80714	"DUF1645	domain	containing	protein,	putative,	expressed"	2	common
LOC_Os01g45274	3395.89	3373.93	4420.63	626.283	903.845	757.17	993.952	989.928	907.954	758.22	707.602	725.172	490.786	734.512	743.674	3901.75	3537.74	3780.45	798.837	747.791	556.644	1177	506.313	1495.47	346.043	329.973	824.212	815.986	740.158	866.88	3730.15	762.433	963.944	730.331	656.324	3739.98	701.091	1059.59	500.076	807.674	"carbonic	anhydrase,	chloroplast	precursor,	putative,	expressed"	5	common
LOC_Os01g45450	1.81732	1.2233	1.76736	1.65874	2.12765	1.64297	1.1649	0.503341	0.533622	1.23757	0.536155	0.918887	0.781011	0.926768	0.822891	2.0371	1.72225	2.01176	1.05596	0.997586	1.83007	0.779247	1.2217	0.732633	1.13708	0.721691	0.764228	0.415154	0.339576	0.271474	1.60266	1.80979	0.733954	0.897539	0.843556	1.9237	1.29454	0.911194	0.874332	0.342068	At5g17730	{ECO:0000312|EMBL:AED92461.1};	MVA3.9	{ECO:0000312|EMBL:BAB09572.1}	"AAA	family	5	common
LOC_Os01g45460	4.87297	6.40861	4.35608	0.785746	1.53536	1.3917	1.87482	1.84849	1.31495	1.59665	1.8827	2.81877	1.18272	1.48743	1.5417	6.09878	5.50886	6.18305	0.89447	1.21029	1.82701	2.18229	2.72877	2.34745	1.78326	1.80062	2.41491	1.42829	1.54506	1.0064	5.21255	1.2376	1.67942	2.09937	1.40395	5.93023	1.31059	2.4195	1.99959	1.32658	ICME;	Synonyms=PCME;	At5g15860;	F14F8.240	"serine	esterase,	5	common
LOC_Os01g45520	0.0865872	0.02167	0.0108053	0	0.0673242	0.0556402	0.167663	0.257999	0.0670287	0.405572	0.55	0.362756	0.561592	1.10081	0.880622	0	0.0109159	0	0	0.05558	0.0790202	0.0769073	0.222112	0.154045	0.751894	0.577908	0.40172	0.253719	0.614427	0.364069	0.0396875	0.0409881	0.16423	0.439443	0.847675	0.00363863	0.0448667	0.151021	0.577174	0.410739	At1g34300;	F23M19.5	"D-mannose	binding	lectin	family	2	common
LOC_Os01g45530	1.13553	1.58253	1.13363	1.89966	0.761725	0.892787	8.02484	8.69954	7.21612	6.08828	5.35697	4.1976	9.01568	8.08758	7.8654	1.44756	2.04346	1.80102	2.47848	1.55497	1.83456	6.10235	8.56718	8.14866	5.7253	6.20062	6.30422	6.51287	6.98628	7.1036	1.2839	1.18472	7.98017	5.21429	8.32289	1.76401	1.956	7.60606	6.07671	6.86758	"ssb2;	STY4536,	t4237"	"single-stranded	DNA-binding	protein,	3	common
LOC_Os01g45550	2.95273	3.69259	3.50106	1.42889	2.37354	4.09137	2.17676	1.61955	1.14405	4.26934	2.87371	6.26132	1.82093	1.19747	2.11469	3.35024	3.92174	3.32543	1.16907	0.438553	1.27923	1.66004	2.70343	1.77336	2.64706	4.09961	2.44718	1.56491	1.2472	1.41689	3.38213	2.63127	1.64679	4.46812	1.71103	3.53247	0.962285	2.04561	3.06461	1.40967	PIN3	{ECO:0000303|PubMed:11845211};	At1g70940	{ECO:0000312|Araport:AT1G70940};	F15H11.14	{ECO:0000312|EMBL:AAD55507.1}	4	common
LOC_Os01g45640	21.8139	33.5381	25.771	111.828	39.2355	52.3425	115.608	123.113	136.092	160.468	128.377	119.31	192.267	227.881	174.71	41.0494	46.8059	34.9173	102.45	111.89	116.821	107.861	190.798	124.575	125.727	120.603	113.111	140.532	137.124	150.645	27.041	67.8021	124.938	136.052	198.286	40.9242	110.387	141.078	119.814	142.767	"tat	pathway	signal	sequence	family	protein,	2	common
LOC_Os01g45670	2.65888	1.90124	2.44587	15.9305	20.6342	21.9283	8.33571	9.80228	8.89964	22.1001	16.9581	15.6746	17.6219	25.4263	20.9879	3.029	3.69678	2.13154	13.9066	14.4925	17.9463	15.0952	13.8359	7.472	11.0669	9.28566	8.49914	12.911	12.2125	11.654	2.33533	19.4977	9.01254	18.2443	21.3454	2.95244	15.4485	12.1344	9.61723	12.2591	PTL;	At5g03680;	F17C15.100	expressed	protein	NA	1	common
LOC_Os01g45700	10.337	3.83052	2.16658	9.45175	14.5057	18.4962	20.171	12.7257	11.4652	81.6107	72.1979	90.113	58.6849	44.6605	57.8777	10.7039	7.19985	6.95831	10.2359	7.91838	14.6233	15.2468	26.8973	10.4507	22.5907	16.0541	13.2331	6.02449	8.51784	7.21847	5.44471	14.1512	14.7873	81.3072	53.741	8.28736	10.9259	17.5316	17.2927	7.2536	expressed	protein	NA	NA	NA	NA	2	common
LOC_Os01g45720	0.0243527	0.0487575	0	0.100132	0.0252466	0	0.0251495	0.302869	0.0251358	2.09637	1.28801	1.65791	2.05642	2.72956	2.08172	0	0.0245608	0	0	0.025011	0.203195	0.0988808	0.0249876	0.0247572	2.92902	1.37678	1.54949	0.322665	0.552985	0.34752	0.0243701	0.041793	0.117718	1.68076	2.28923	0.00818692	0.0760686	0.0495418	1.95177	0.407723	expressed	protein	NA	NA	NA	NA	2	common
LOC_Os01g45750	79.8973	76.1444	72.3889	132.601	175.3	164.657	207.961	203.509	181.282	202.489	201.39	217.673	227.371	239.565	229.336	71.4444	71.6102	82.4697	108.455	133.969	162.242	158.065	196.705	177.269	192.637	196.641	189.396	243.421	217.823	253.523	76.1435	157.519	197.584	207.184	232.091	75.1747	134.889	177.347	192.892	238.256	BASS1;	Synonyms=BAT2;	At1g78560;	T30F21.11	"bile	acid	3	common
LOC_Os01g45760	1.29155	1.26355	1.11356	3.27383	2.92136	2.30874	1.95524	2.08389	2.39349	0.832375	1.56772	1.44496	0.806323	1.72119	1.19414	0.730556	1.09536	0.741989	2.33821	3.34631	3.2758	3.14352	1.49088	1.79046	1.30871	1.35218	0.949401	2.49808	1.37852	1.75033	1.22289	2.83464	2.14421	1.28169	1.24055	0.855967	2.98677	2.14162	1.20343	1.87564	"YUC1;	Synonyms=YUC,	YUCCA,	YUCCA1;	At4g32540;	L23H3.20"	1	common
LOC_Os01g45990	3.6145	3.97173	2.93891	0.3193	0.578178	0.660502	4.38162	3.98019	4.28451	5.84836	7.83366	7.15738	8.10167	5.78066	7.91053	3.1913	4.84865	3.34773	1.75913	1.27607	0.809929	2.45798	3.5204	3.94009	8.08832	9.13527	6.97727	4.25953	6.55061	3.97932	3.50838	0.519327	4.21544	6.94647	7.26428	3.79589	1.28171	3.30615	8.06696	4.92982	AKT5;	At4g32500;	F8B4.200	"potassium	channel	AKT1,	2	common
LOC_Os01g46030	0.186908	0.233885	0.0932975	0.112076	0.0968843	0.176155	0.788179	0.43585	0.434066	0.694067	0.56535	0.505718	0.396163	0.210142	0.449162	0.031645	0.109961	0.0314975	0.318132	0.351928	0.211186	0.569186	0.591325	0.554204	0.419892	0.391365	0.36338	0.238122	0.49837	0.428663	0.171364	0.128372	0.552698	0.588378	0.351822	0.0577013	0.293749	0.571571	0.391546	0.388385	At1g34300;	F23M19.5	"receptor-like	protein	kinase,	putative,	3	common
LOC_Os01g46130	15.938	12.3816	12.0587	6.08921	5.441	5.61429	17.9141	16.3781	13.5428	13.1123	17.7893	16.3899	9.32469	8.25037	13.7319	7.42886	5.13752	9.18912	3.6849	4.55792	3.70295	13.4952	8.67173	10.3572	17.0056	14.4237	16.0421	9.87232	11.5711	8.69324	13.4594	5.71483	15.945	15.7638	10.4356	7.25183	3.98192	10.8414	15.8238	10.0455	At2g27360;	F12K2.6	expressed	protein	NA	NA	4	common
LOC_Os01g46169	10.1762	9.63339	9.14995	22.5094	13.0414	12.6591	33.5073	29.3962	32.6129	35.4673	43.0047	29.6674	42.1211	36.0582	36.9424	8.79707	9.96502	7.12634	26.0542	23.6747	19.1483	17.2906	25.6978	22.6879	34.4029	34.628	31.545	24.2038	30.1223	24.5951	9.6532	16.07	31.8388	36.0465	38.3739	8.62948	22.959	21.8921	33.5253	26.3071	At2g27360;	F12K2.6	"GDSL-like	lipase/acylhydrolase,	putative,	expressed"	2	common
LOC_Os01g46240	0.762643	0.494004	0.179145	0.276689	0.186032	0.599612	0.718103	0.534684	0.717711	0.840517	1.11657	1.80898	0.410773	0.581975	0.369624	0.501296	0.791782	0.249479	0.320701	0.460741	0.397711	1.52554	1.24284	0.980542	0.953552	0.93935	1.04661	0.868736	0.787164	0.731641	0.478597	0.354111	0.656833	1.25536	0.454124	0.514186	0.393051	1.24964	0.979839	0.795847	"Os05g0574000,	LOC_Os05g49830;	OJ1268_B08.3,	OJ1735_C10.21,	OsJ_19631"	"lipase	3	common
LOC_Os01g46260	1.97896	1.2563	1.10829	0.0248081	0.0250196	0.223317	0.922164	0.450218	0.373647	0.439946	0.25028	0.480262	0.245534	0.100186	0.124277	1.00516	0.462459	1.14689	0.123232	0	0	1.05341	1.68388	0.883246	0.100093	0.101067	0.102371	0.467347	0.398555	0.147598	1.44785	0.0910481	0.58201	0.390163	0.156666	0.871504	0.0410774	1.20685	0.101177	0.337833	At2g27360;	F12K2.6	expressed	protein	"GO:0005623,GO:0006629,GO:0008152,GO:0016787"	cell|lipid	5	common
LOC_Os01g46290	0.775979	0.483675	0.219249	0.120402	0.424999	0.391383	1.01305	0.728353	0.498694	3.89971	1.19951	1.9015	2.75571	1.30676	2.27693	0.56518	0.708779	1.00666	0.0897131	0.0601477	0.0916223	0.460724	1.02155	0.267918	1.63952	0.90438	1.14894	0.208912	0.317349	0.522334	0.492968	0.312261	0.746699	2.33357	2.11313	0.760206	0.0804944	0.583399	1.23095	0.349532	"Os01g0651800,	LOC_Os01g46290;	OJ1159_D09.27"	"lipase,	putative,	expressed"	2	common
LOC_Os01g46350	13.7149	5.20433	2.39541	8.23091	15.9991	18.5769	14.4171	10.0978	8.86504	9.87655	8.2662	13.0128	1.13735	1.97139	1.60065	10.5069	8.75391	9.88814	6.42302	5.56332	6.42701	9.19822	19.3415	4.88781	12.5241	9.88652	6.08169	2.8253	1.67919	1.40816	7.10488	14.269	11.1266	10.3852	1.5698	9.71632	6.13778	11.1425	9.49743	1.97088	TBL42;	At1g78710;	F9K20.25	"	proteins	of	4	common
LOC_Os01g46380	39.5407	42.1265	37.4177	96.0504	87.0862	101.261	84.4141	87.6798	90.5053	129.173	125.365	115.71	97.7361	141.522	94.7828	55.0024	61.1314	38.9223	113.849	109.286	114.123	100.69	103.51	83.0865	143.88	139.067	121.718	161.777	145.134	146.309	39.695	94.7992	87.533	123.416	111.347	51.6854	112.42	95.7624	134.888	151.074	"Os05g0573700,	LOC_Os05g49800;	OJ1735_C10.18"	"ketol-acid	reductoisomerase,	chloroplast	3	common
LOC_Os01g46570	20.9171	20.9889	20.1019	71.9198	59.1111	72.1539	20.7605	18.8141	18.6013	9.79634	12.8294	12.9828	5.5566	6.53037	7.04816	26.0615	21.1539	21.2493	49.9386	78.2596	47.0122	24.5391	13.9004	12.0496	16.3832	15.6729	15.849	10.957	10.434	9.70887	20.6693	67.7282	19.3919	11.8695	6.37838	22.8215	58.4035	16.8297	15.9684	10.3666	"ctps1;	Synonyms=ctps1a,	ctpsa"	"CTP	synthase,	putative,	1	common
LOC_Os01g46600	5.27254	2.49515	3.06253	9.65722	10.4353	9.95483	3.76204	2.08643	3.75999	0.776694	0.99417	1.40568	0.390126	1.09439	0.888584	12.952	8.60484	6.39736	5.97197	3.34751	4.29934	3.79514	3.73783	2.24151	2.38554	2.20803	1.82988	2.34493	2.77051	2.05203	3.61007	10.0158	3.20282	1.05885	0.791034	9.31808	4.53961	3.25816	2.14115	2.38916	"seed	maturation	protein	PM41,	putative,	expressed"	1	common
LOC_Os01g46720	398.242	94.6369	287.59	83.9184	67.4782	36.0672	78.7886	163.335	165.033	189.637	155.971	157.213	95.0991	180.084	191.068	545.154	645.167	274.47	118.033	91.8907	96.0387	158.671	168.333	371.269	150.027	150.603	211.196	397.805	350.304	391.853	260.157	62.488	135.719	167.607	155.417	488.264	101.988	232.757	170.609	379.987	"PAP14;	Synonyms=FBN11,	FIB11,	ORG1;	At5g53450"	expressed	5	common
LOC_Os01g46760	1.61363	2.37644	1.73484	0.462526	0.418214	0.669998	0.913328	0.273366	0.208189	0.345696	0.241359	0.308762	0.489349	0.579688	0.319593	2.23814	2.31594	4.42403	0.0316906	0.366507	0.809125	0.692991	0.589046	0.362788	0.579149	0.276149	0.246804	0.411154	0.256232	0.36375	1.9083	0.516913	0.464961	0.298606	0.462877	2.9927	0.402441	0.548275	0.367367	0.343712	SAG113	{ECO:0000303|PubMed:22007837};	Synonyms=HAI1	{ECO:0000303|PubMed:22198272};	At5g59220;	MNC17.110	5	common
LOC_Os01g46790	5.72013	4.61437	2.60579	18.0966	19.4599	19.9844	6.36611	8.2306	6.01872	4.2745	5.64414	7.73608	4.29408	5.53302	9.38018	3.21568	1.84832	4.26758	8.16698	15.1717	10.4839	7.8359	4.27374	3.6133	5.23996	3.83741	3.47466	7.69785	5.84673	6.39666	4.31343	19.1803	6.87181	5.88491	6.40242	3.11053	11.2742	5.24098	4.18401	6.64708	expressed	protein	"GO:0003674,GO:0005575,GO:0008150"	molecular_function|cellular_component|biological_process	NA	NA	1	common
LOC_Os01g46820	5.56152	5.3355	7.22944	2.85846	1.80177	1.96558	3.35037	4.44304	3.34854	1.29077	2.16286	0.910152	0.648339	0.841729	1.1933	2.53058	4.38206	5.33044	1.59741	1.54696	2.11478	8.6446	3.50713	6.47843	2.52284	2.60805	2.64169	2.65703	2.33201	2.71635	6.04215	2.2086	3.71398	1.45459	0.894457	4.08103	1.75305	6.21005	2.59086	2.56846	expressed	protein	NA	NA	NA	NA	5	common
LOC_Os01g46910	0	0.0636414	0.0952003	0	0	0	0	0	0	0.016096	0.0164823	0.0332924	0.0161697	0.115461	0.0654746	0.0484356	0.0160291	0.0964195	0	0	0	0.0161332	0	0	0	0	0	0	0	0	0.0529472	0	0	0.0219569	0.0657017	0.0536281	0	0.00537772	0	0	"microneme	protein	Sm70,	putative,	expressed"	NA	5	common
LOC_Os01g46950	3.37116	1.61734	0.876304	0.954607	2.4794	3.12598	1.99691	1.54257	1.62817	1.27547	1.78102	2.39831	0.711841	0.660124	1.02194	2.37783	1.62942	2.35388	1.27318	0.653263	0.570529	3.18959	3.04135	1.87524	4.19448	3.70257	2.96789	0.998357	1.1686	0.55758	1.95493	2.18666	1.72255	1.81827	0.797969	2.12037	0.832324	2.70206	3.62165	0.90818	yeaD	{ECO:0000312|EMBL:AAL20214.1};	STM1289	{ECO:0000312|EMBL:AAL20214.1}	"aldose	1-epimerase,	4	common
LOC_Os01g47040	0.267628	0.607273	0.356239	0.531871	0.0924838	0.403568	0.718599	1.29439	1.19701	1.55396	0.906648	0.672733	0.943909	1.61095	1.01065	0.289994	0.233926	0.396882	0.583069	0.458104	0.148869	1.141	0.842123	1.14271	0.869472	1.17681	0.756817	0.909225	1.03127	0.927503	0.41038	0.342641	1.07	1.04445	1.1885	0.306934	0.396681	1.04194	0.934365	0.955999	"C2	domain	containing	protein,	putative,	expressed"	3	common
LOC_Os01g47050	0.609431	0.658891	0.255533	0.062646	0.290629	0.488736	0.742658	0.884258	0.402578	3.18476	1.80756	1.85107	1.94689	1.23966	1.80765	0.420981	0.700688	0.382046	0.211609	0	0.0127125	0.791844	0.775397	1.20194	0.732994	0.650803	0.982335	0.944126	0.25161	0.608774	0.507951	0.28067	0.676498	2.28113	1.66473	0.501238	0.0747738	0.923059	0.788711	0.601504	At3g61590;	F2A19.190	"OsFBK1	-	F-box	domain	2	common
LOC_Os01g47070	0.703257	2.96826	1.61289	1.58258	0.867004	0.527632	4.86796	4.74741	5.63041	23.2917	29.1333	12.9597	52.5206	26.8271	38.5636	4.2478	12.5559	3.97816	9.60833	8.53059	9.15863	4.95851	8.83464	13.1781	29.167	29.3713	24.4694	23.7694	19.5004	25.4186	1.76147	0.992406	5.08192	21.7949	39.3037	6.9273	9.09918	8.99041	27.6693	22.8961	CHIT3	"glycosyl	hydrolase,	putative,	expressed"	"GO:0003824,GO:0005488,GO:0005623,GO:0006950,GO:0007154,GO:0008152,GO:0009628,GO:0009991,GO:0016787"	2	common
LOC_Os01g47080	27.3954	22.4717	20.4987	16.3083	23.8403	27.3149	36.9892	34.1446	39.2893	36.1759	42.6772	71.2766	25.519	28.4761	33.8643	21.9839	22.1947	24.7743	9.74322	10.5607	12.7663	46.5227	43.086	27.3803	45.1447	39.0641	39.6136	42.7977	30.9517	41.0807	23.4553	22.4879	36.8077	50.0432	29.2865	22.9843	11.0234	38.9963	41.2741	38.2767	PKP2;	Synonyms=PKP1;	At5g52920;	MXC20.15	"pyruvate	kinase,	3	common
LOC_Os01g47110	4.35633	3.50202	2.24042	1.42484	0.684279	0.542903	2.65842	2.18904	2.58885	3.40918	5.95524	4.00964	2.14889	3.21956	2.58321	2.95025	4.26042	2.80302	1.61778	1.15242	0.963787	2.07704	2.57359	2.48276	1.91625	5.25189	7.20951	1.54727	4.01951	2.01839	3.36625	0.884006	2.47877	4.45802	2.65055	3.3379	1.24466	2.37779	4.79255	2.52839	expressed	protein	NA	NA	NA	NA	4	common
LOC_Os01g47180	0.112275	0.112395	0.205493	0.53859	0.717777	0.654132	0.231897	0.504234	0.946398	0.360071	0.252277	0.333182	0.133265	0.757389	0.192722	0	0.0754896	0.0189204	0.305761	0.307494	0.995355	0.759796	0.652813	0.494607	0.329837	0.822822	0.773906	0.991738	0.656681	0.64851	0.143388	0.636833	0.560843	0.315177	0.361125	0.03147	0.536203	0.635739	0.642188	0.765643	Exd2	{ECO:0000312|MGI:MGI:1922485};	Synonyms=Exdl2	{ECO:0000312|MGI:MGI:1922485}	"3-5	exonuclease	3	common
LOC_Os01g47256	2.15972	2.92587	2.15611	2.33971	2.46692	2.75237	4.55426	5.64274	5.91331	3.15646	2.5214	3.35918	4.18404	3.74462	3.07675	2.27278	2.53034	2.39294	2.09995	2.49703	2.56278	5.6055	6.34289	5.85055	4.85409	5.72726	4.27885	6.07637	6.90106	6.77564	2.4139	2.51967	5.3701	3.01235	3.66847	2.39868	2.38659	5.93298	4.9534	6.58435	EXOSC3;	Synonyms=RRP40;	CGI-102	"exosome	complex	exonuclease	3	common
LOC_Os01g47280	0.222653	0.222892	0.0833551	0.143046	0	0	0.114969	0.144223	0.0574532	0	0.115452	0.0874501	0	0.0577684	0	0.169636	0.0842083	0.140704	0	0	0	0	0.171344	0.0282939	0.144287	0.116553	0.0590283	0.0283661	0.0574529	0	0.1763	0.0476821	0.105548	0.067634	0.0192561	0.131516	0	0.0665458	0.106623	0.0286064	expressed	protein	"GO:0003674,GO:0005575,GO:0008150"	molecular_function|cellular_component|biological_process	NA	NA	5	common
LOC_Os01g47370	1.40045	1.31433	1.66026	0	0	0	0	0	0	0	0	0.366699	0.0890505	0	0	1.6894	0.353105	0.796509	0	0	0	0	0	0	0.0907543	0.183275	0	0	0	0	1.45835	0	0	0.122233	0.0296835	0.946337	0	0	0.0913432	0	"RL2;	Synonyms=MEE3,	RMS1;	At2g21650;	F2G1.8"	"MYB	5	common
LOC_Os01g47400	29.9253	8.37444	7.50953	5.3413	15.0183	22.5862	23.7964	8.88142	7.62361	6.36443	3.9357	12.7081	0.442846	0.748192	0.658433	23.4767	24.8033	26.1455	7.36243	2.44477	3.77375	6.03395	26.2253	5.84939	19.8298	29.194	10.0973	3.88182	3.08874	3.45239	15.2697	14.3153	13.4338	7.66941	0.61649	24.8085	4.52698	12.7029	19.707	3.47432	MAN2	"OsMan01	-	Endo-Beta-Mannanase,	expressed"	"GO:0003824,GO:0005488,GO:0005623,GO:0005975,GO:0008152,GO:0016787"	5	common
LOC_Os01g47410	3.35181	2.83345	2.66457	0.638049	0.720708	0.714757	2.48714	1.82697	1.85793	2.02415	2.05986	2.28838	2.62703	2.1258	1.99452	1.50069	1.38974	2.10874	0.595859	0.662985	0.492011	1.739	1.9234	2.06973	2.44561	2.30045	2.09317	1.60687	1.61447	1.58173	2.94994	0.691171	2.05734	2.12413	2.24912	1.66639	0.583618	1.91071	2.27974	1.60102	APA2;	At1g62290;	F19K23.21	"aspartic	proteinase	oryzasin-1	5	common
LOC_Os01g47420	3.299	3.84599	4.43994	10.8389	5.93105	6.05381	9.9405	9.41327	9.56871	7.33765	6.90746	6.47317	8.36967	8.01768	6.90285	3.22402	3.43248	4.07457	7.99625	6.4547	6.6638	11.7419	10.6264	9.33969	7.81538	7.80401	8.08182	8.08668	9.28851	9.30062	3.86164	7.60791	9.64083	6.90609	7.7634	3.57702	7.03825	10.5693	7.9004	8.89194	MCA0497	"pterin-4-alpha-carbinolamine	dehydratase,	putative,	expressed"	"GO:0003824,GO:0008152,GO:0009058,GO:0009987"	3	common
LOC_Os01g47470	7.21415	3.31381	4.24892	4.66456	5.76829	7.73789	5.02914	3.44117	3.75941	2.415	3.47467	4.71058	2.10873	1.57676	1.89634	3.9351	3.37914	4.31351	3.17508	2.20105	2.83339	4.14665	5.75041	2.62878	5.67522	4.05557	3.0409	2.00994	1.52661	1.84605	4.92563	6.05691	4.07658	3.53341	1.86061	3.87592	2.73651	4.17528	4.25723	1.7942	At2g42960;	F7D19.4	"serine/threonine-protein	kinase,	putative,	expressed"	4	common
LOC_Os01g47550	7.61116	6.62896	7.48691	21.1916	20.3798	22.9348	11.0405	14.0234	13.472	14.4953	12.3942	11.2306	14.4156	13.8605	14.9381	7.29414	8.7544	6.51798	17.8922	15.7322	16.226	11.0788	12.5412	10.2681	12.9542	13.6149	11.7431	13.4818	12.7967	14.0687	7.24234	21.502	12.8453	12.7067	14.4047	7.52217	16.6168	11.296	12.7708	13.4491	rbsK/rbiA;	FD36_GL000739	"kinase,	pfkB	family,	putative,	1	common
LOC_Os01g47570	1.46411	1.64017	1.28765	7.77595	4.01147	4.12171	5.18406	6.14187	6.83635	3.67165	2.27755	2.00811	4.46871	3.654	4.99043	2.12474	1.5821	2.15008	7.54729	6.5876	6.36266	6.72332	5.90183	5.70566	1.77108	3.68613	2.80951	3.87269	3.88591	3.55329	1.46398	5.30304	6.05409	2.65244	4.37105	1.9523	6.83252	6.11027	2.75558	3.77063	expressed	protein	"GO:0003674,GO:0008150,GO:0016020"	molecular_function|biological_process|membrane	NA	NA	1	common
LOC_Os01g47580	0.0617453	0.0463586	0.123284	0.142809	0.144026	0.079354	0.079707	0.447949	0.0955962	0.468994	0.28815	0.307183	0.3298	0.432543	0.270266	0.125448	0.124546	0.187294	0.173407	0.301219	0.257596	0.172362	0.269259	0.298162	0.480157	0.646441	0.785736	0.125862	0.366451	0.25175	0.0771293	0.122063	0.207751	0.354776	0.344203	0.145763	0.244074	0.246595	0.637445	0.248021	LPP1;	Synonyms=PAP1;	At2g01180;	F10A8.6	"lipid	phosphatase	4	common
LOC_Os01g47600	3.23992	4.40849	5.15007	15.2619	13.631	12.3866	9.51803	11.4428	12.3699	12.8701	10.3083	8.86237	10.1768	12.5031	9.5569	5.65587	5.9959	4.73895	17.379	15.733	12.5981	10.9201	10.2959	10.5208	9.94752	10.5383	10.1406	14.9719	17.0127	17.1216	4.26616	13.7598	11.1102	10.6802	10.7456	5.46357	15.2367	10.579	10.2088	16.3687	"HMGB3;	Synonyms=HMG1,	HMGB2,	HMGBETA2,	NFD03,	NFD3;	1	common
LOC_Os01g47620	7.7835	9.51185	7.33649	19.3428	19.0571	18.2612	8.46574	7.63772	7.75603	11.9289	10.2187	10.1035	14.8268	11.9664	12.664	9.463	10.6894	8.0793	25.5167	24.9172	21.8496	8.17414	6.09603	7.51295	7.89866	9.42761	7.04667	8.84022	9.63624	8.2081	8.21062	18.887	7.95317	10.7504	13.1524	9.41056	24.0945	7.26104	8.12431	8.89485	At4g18257;	T9A21.110	expressed	protein	GO:0016020	membrane	1	common
LOC_Os01g47635	1.73684	0.135483	0.0450372	0.115933	0.795067	0.602972	1.72378	1.35589	0.791577	0.731006	0.467845	2.26799	0	0	0.139386	0.962381	1.06921	1.34561	0.0460711	0	0.0705774	1.51119	1.89784	0.275173	2.17505	2.17261	1.5548	0.114948	0.0232816	0.0229919	0.63912	0.504657	1.29042	1.15561	0.0464619	1.12573	0.0388829	1.22807	1.96749	0.0537404	At3g25290;	MJL12_25	expressed	protein	"GO:0003674,GO:0008150,GO:0016020"	molecular_function|biological_process|membrane	4	common
LOC_Os01g47730	9.35337	16.0889	10.904	37.9213	23.147	21.9425	23.1826	19.5336	19.1837	20.4935	21.1105	17.149	23.2887	18.8923	19.1833	13.7518	14.8904	14.4605	44.9051	45.1183	39.483	17.4373	17.8529	17.1157	26.9669	23.3124	20.6909	15.8883	17.8341	15.6644	12.1154	27.6702	20.6333	19.5843	20.4548	14.3676	43.1688	17.4686	23.6567	16.4623	"RABA1I;	At1g28550;	F1K23.21,	F3M18.2"	"ras-related	protein,	1	common
LOC_Os01g47760	19.6267	23.0251	17.0617	51.9187	44.0387	51.8024	17.8783	13.0673	16.8265	27.0347	27.9134	28.0104	22.5235	33.812	29.4963	39.7755	35.1432	34.0125	53.8942	62.647	51.9333	27.0472	19.0266	22.9569	35.236	20.9349	18.8807	16.2389	13.6746	16.7425	19.9045	49.2532	15.924	27.6528	28.6106	36.3104	56.1581	23.0102	25.0172	15.552	"GRXC9;	Synonyms=GRX480,	ROXY19;	At1g28480;	F3M18.8"	"OsGrx_I1	1	common
LOC_Os01g47780	94.2202	36.2526	10.6603	196.515	387.31	492.459	126.401	78.491	91.2059	141.446	92.7345	167.928	33.9932	36.8923	44.6758	83.1165	68.3682	67.3116	126.123	82.6402	148.135	135.153	246.51	59.8804	198.743	145.453	121.76	30.4496	35.8375	21.6282	47.0444	358.761	98.6995	134.036	38.5205	72.9321	118.966	147.181	155.318	29.3051	FLA9;	At1g03870;	F21M11.20	"fasciclin	domain	containing	1	common
LOC_Os01g47820	0.39848	0.349044	0.328196	0.327691	0.123932	0.143393	0.679005	0.454282	0.524399	0.464095	1.25007	0.90775	0.67906	0.506599	0.554037	0.384556	0.512403	0.231672	0.447641	0.276245	0.155852	0.394381	0.480421	0.830454	0.877978	1.07426	0.728932	0.51782	0.483268	0.588952	0.358573	0.198339	0.552562	0.873972	0.579899	0.37621	0.293246	0.568419	0.893723	0.530013	At1g34300;	F23M19.5	"S-locus-like	receptor	protein	kinase,	4	common
LOC_Os01g47830	0.0133321	0.0133464	0	0	0	0	0.0275367	0.0138174	0.0825652	0	0.0138262	0.0558548	0.122076	0.0691818	0.0549235	0	0	0	0	0	0	0	0.0136797	0.0135536	0.0138235	0	0.0282762	0.0271764	0.123847	0.163075	0.00889286	0	0.0413064	0.023227	0.0820604	0	0	0.00907778	0.0140332	0.104699	"retrotransposon	protein,	putative,	unclassified,	expressed"	NA	2	common
LOC_Os01g47840	0	0.0515425	0	0.127022	0.0106754	0.0211746	1.0209	0.458908	0.573944	3.98379	4.01533	4.78866	2.83914	5.78162	4.92092	0.0104607	0.0207709	0	0.410133	0.0846067	0.225541	0.229963	0.274714	0.533895	2.95752	1.83275	2.67539	1.14398	2.17885	1.47998	0.0171808	0.0529574	0.684584	4.26259	4.51389	0.0104105	0.240094	0.346191	2.48856	1.60094	At1g34300;	F23M19.5	"S-locus-like	receptor	protein	kinase,	2	common
LOC_Os01g47900	0.508859	0.613012	0.378853	1.87953	1.11766	1.02863	7.06319	5.65816	4.10385	6.2453	8.01412	8.22932	10.9947	9.3179	9.89529	0.157705	0.617588	0.200573	3.89312	2.8611	1.78109	3.60701	5.17701	7.26867	4.24773	6.12209	6.38399	2.93598	5.22549	4.06156	0.500241	1.34194	5.6084	7.49625	10.0693	0.325289	2.8451	5.3509	5.5846	4.07434	At1g34300;	F23M19.5	"S-locus-like	receptor	protein	kinase,	2	common
LOC_Os01g48000	0.0862164	0.258927	0.197966	1.63071	0.598854	0.655959	4.50529	3.60992	4.14688	7.4393	7.49268	7.58525	7.23654	8.30348	7.99155	0.0875829	0.199992	0.156914	1.96347	1.93918	1.40278	2.21419	3.45011	3.04141	7.86667	7.32042	6.34514	3.72578	6.61184	4.53467	0.181036	0.96184	4.08737	7.50574	7.84386	0.148163	1.76848	2.9019	7.17741	4.95743	At1g34300;	F23M19.5	"S-locus-like	receptor	protein	kinase,	2	common
LOC_Os01g48010	0.415321	0.595932	0.511372	0.611927	0.645849	0.939424	1.11517	0.918268	1.22887	0.953398	0.947566	1.20349	0.605645	0.90516	0.898259	0.632855	0.572456	0.46193	0.226211	0.440767	1.06849	1.1664	1.03696	1.42148	1.13399	1.78276	1.39469	2.37047	1.7147	1.8627	0.507542	0.7324	1.08744	1.03482	0.803021	0.555747	0.578489	1.20828	1.43715	1.98262	At5g24080;	MZF18.3	expressed	protein	NA	NA	3	common
LOC_Os01g48020	0	0	0	0	0	0	0.0640521	0.0749936	0.0106695	0.198909	0.364486	0.129922	0.357574	0.268202	0.468436	0.0315028	0.093829	0.020904	0	0.074316	0.0107814	0.0524656	0.0954597	0.0735618	0.396569	0.238093	0.175392	0.136963	0.128034	0.105367	0	0	0.0499051	0.231106	0.364737	0.0487453	0.0283658	0.073829	0.270018	0.123455	At1g34300;	F23M19.5	"S-locus-like	receptor	protein	kinase,	2	common
LOC_Os01g48130	15.0692	11.2512	8.94805	4.32437	5.95603	6.40715	5.86828	4.21353	3.02975	10.6035	9.78356	17.1805	5.34997	3.07896	5.10864	11.0027	9.78371	10.0149	4.05574	2.59555	2.73408	6.64448	4.21987	4.18096	10.4327	9.81112	10.5869	4.95956	4.89294	2.81603	11.7561	5.56252	4.37052	12.5225	4.51252	10.2671	3.12846	5.0151	10.2769	4.22285	"NAC59	{ECO:0000303|PubMed:15029955};	Synonyms=NAC3	{ECO:0000303|PubMed:16359384},	ORS1	{ECO:0000303|PubMed:21303842};	5	common
LOC_Os01g48170	4.30568	2.82966	1.67345	0.202717	0.170371	0.371722	1.12013	0.885668	0.474946	0.399443	2.52235	1.85894	0.100318	0.272887	0.880121	1.50249	2.5856	1.79458	0.537058	0.303807	0.514207	1.5681	0.775669	1.26972	1.56764	2.58082	4.21743	0.636482	1.798	0.837561	2.93627	0.24827	0.826914	1.59358	0.417775	1.96089	0.451691	1.2045	2.78863	1.09068	"RLT2	{ECO:0000303|PubMed:22694359};	At5g44180	{ECO:0000312|Araport:AT5G44180,	ECO:0000312|EMBL:AED95070.1};	MLN1.10	5	common
LOC_Os01g48180	8.17007	8.31992	6.79621	3.1198	3.20485	3.47304	5.4632	4.33841	4.6698	3.67797	6.01235	5.59975	3.0591	3.39845	2.75319	6.79141	7.12165	7.18252	3.19544	3.1846	2.64114	4.0203	5.01346	5.11529	6.47395	8.81432	9.16219	5.05652	5.71236	4.39617	7.76207	3.2659	4.8238	5.09669	3.07025	7.03186	3.00706	4.71635	8.15015	5.05502	"RLT2	{ECO:0000303|PubMed:22694359};	At5g44180	{ECO:0000312|Araport:AT5G44180,	ECO:0000312|EMBL:AED95070.1};	MLN1.10	5	common
LOC_Os01g48220	7.83023	10.2523	6.92908	18.0953	19.645	19.3624	13.7554	11.6209	11.2472	9.76738	14.2623	14.539	8.94284	7.90773	8.05236	7.59763	8.5936	8.30778	17.2961	18.9328	16.3213	8.35236	8.46673	8.32917	17.3784	17.9887	17.0044	10.5573	12.3344	10.3317	8.33721	19.0342	12.2078	12.8562	8.30098	8.16634	17.5167	8.38275	17.4571	11.0745	"protein	of	unknown	function	DUF1421	domain	1	common
LOC_Os01g48360	2.94253	3.81848	3.15521	47.9106	29.5263	33.0175	13.2432	14.947	14.0984	18.9473	18.8746	12.6321	24.5779	20.6604	22.3362	6.6426	5.64225	4.18736	53.757	61.2252	52.5898	12.5378	11.3315	9.04811	14.3886	13.3116	12.212	14.3288	18.4103	13.7748	3.30541	36.8181	14.0962	16.818	22.5248	5.49074	55.8573	10.9725	13.3041	15.5046	expressed	protein	NA	NA	NA	NA	1	common
LOC_Os01g48390	12.1216	12.7333	10.6704	9.64042	9.68326	8.1589	22.3113	23.5418	23.4063	34.9059	35.222	31.9534	30.1212	23.3771	24.3036	10.4816	10.0616	7.76458	9.40313	9.57341	8.78152	12.16	18.5737	19.2806	37.4591	37.4659	37.4762	21.2744	28.4323	22.515	11.8418	9.16086	23.0865	34.0271	25.934	9.43595	9.25269	16.6715	37.4671	24.0739	"At2g40270;	T3G21,	T7M7.19"	expressed	protein	"GO:0000166,GO:0006464,GO:0007165,GO:0007275,GO:0009653,GO:0016301,GO:0030154"	4	common
LOC_Os01g48610	0.0926179	0.355416	0.0539367	0.364956	0.0720132	0.0476124	1.62602	0.887899	1.05952	2.29026	4.15417	2.41705	3.16451	3.08387	2.46419	0.392024	1.09756	0.343373	1.18232	1.15731	0.941837	1.59827	1.78978	1.78897	3.3611	3.87864	3.06928	1.74634	2.38193	1.60491	0.167324	0.161527	1.19115	2.95382	2.90419	0.610986	1.09382	1.72567	3.43634	1.91106	expressed	protein	"GO:0008150,GO:0009536"	biological_process|plastid	osa04120	Ubiquitin	2	common
LOC_Os01g48640	3.1772	3.39477	1.9854	0.187326	0.0739263	0.0488773	0.392757	0.254559	0.384365	0.232703	0.410841	0.157672	0.515903	0.600269	0.522251	1.67415	2.82079	3.02825	0.436943	0.138336	0.107429	0.442353	0.536565	0.90214	0.295748	0.25715	0.126033	0.274563	0.302584	0.371505	2.85245	0.103376	0.343894	0.267072	0.546141	2.50773	0.227569	0.627019	0.22631	0.316217	expressed	protein	"GO:0008150,GO:0009536"	biological_process|plastid	NA	NA	5	common
LOC_Os01g48720	4.41297	4.49343	4.74544	10.4205	10.3917	9.73548	11.771	13.4856	13.5996	9.62801	11.0751	9.71943	9.09486	11.96	7.77836	5.37949	5.54427	4.94645	12.6703	10.0746	13.0978	15.8193	14.1921	12.9589	14.1321	15.1277	12.7022	22.193	17.8941	20.3703	4.55061	10.1825	12.952	10.1409	9.61107	5.29007	11.9476	14.3234	13.9873	20.1525	Polr3c	"RNA	polymerase	III	subunit	RPC82	3	common
LOC_Os01g48740	0.0258097	0	0.0257665	4.35106	5.21763	6.52788	0.0533083	0.187244	0.0532792	0.0522775	0.374726	0.702839	0.0525169	0	0.0265816	0.0262187	0.0260302	0	0.975246	0.424118	0.484541	0.157195	0.10593	0.131192	0.561978	0.621491	0.520029	0.0526107	0.106558	0	0.017192	5.36552	0.0979437	0.376614	0.0263662	0.0174163	0.627969	0.131439	0.567833	0.0530562	ASPG1;	At3g18490;	MYF24.22	"aspartyl	protease	family	1	common
LOC_Os01g48750	0.122525	0.0204427	0	4.34523	7.04975	9.38503	0.295246	0.0423282	0.0632325	0.310218	0.487084	0.684422	0.124656	0.0635795	0.0630947	0.165956	0.061786	0.0412955	1.1053	0.335566	0.830642	0.20729	0.335252	0.0415201	0.571683	0.577248	1.19104	0.020813	0.147542	0	0.0476559	6.92667	0.133602	0.493908	0.0837766	0.0896791	0.757169	0.194687	0.779991	0.0561183	ASPG1;	At3g18490;	MYF24.22	"aspartic	proteinase	nepenthesin-2	1	common
LOC_Os01g48760	4.49448	3.40408	3.89657	5.19758	4.47553	5.41142	8.24484	9.0097	10.0105	9.07363	9.13809	7.12302	11.582	10.0654	9.47098	4.83605	5.81522	3.6475	5.22411	5.25372	4.81101	8.6744	12.227	12.1744	9.56552	9.25619	8.84253	9.52325	10.5293	11.4833	3.93171	5.02818	9.08834	8.44491	10.3728	4.76626	5.09628	11.0252	9.22142	10.5119	ML1006	"THAP	domain-containing	protein	4,	putative,	3	common
LOC_Os01g48770	68.4803	68.4403	68.5636	193.423	150.972	154.181	148.491	166.513	185.271	142.12	109.523	114.498	123.408	141.523	134.465	93.6748	78.6626	77.2592	161.447	172.513	171.263	233.495	205.421	178.968	159.979	158.898	137.221	188.315	161.797	198.409	68.4947	166.192	166.758	122.047	133.132	83.1989	168.408	205.961	152.033	182.84	RPL37A;	Synonyms=5A1A.9	"60S	ribosomal	protein	L37a,	3	common
LOC_Os01g48800	0.839674	1.50201	1.25053	0.580141	0.642169	0.537798	0.227449	0.328122	0.0852468	0.794618	0.84224	0.836199	1.38645	0.985717	1.38933	0.992815	0.708022	0.835087	1.18084	1.18753	1.09112	0.181648	0.381349	0.321858	0.399629	0.345873	0.335738	0.477004	0.31257	0.252557	1.19741	0.586703	0.213606	0.824352	1.25383	0.845308	1.15316	0.294952	0.360414	0.347377	PUP4;	At1g30840;	T17H7.15	"purine	permease,	putative,	2	common
LOC_Os01g48810	17.4092	17.153	15.8956	54.463	44.8716	42.9016	25.4208	27.5266	27.2015	30.6055	31.8146	24.0084	31.5836	33.856	32.3492	21.2175	20.9034	17.4639	65.2055	65.0112	66.8795	25.8925	29.1068	28.35	24.8584	26.0105	26.1277	32.1995	32.1363	31.923	16.8193	47.4121	26.7163	28.8095	32.5963	19.8616	65.6988	27.7831	25.6656	32.0863	TAF11;	At4g20280;	F1C12.195	"transcription	initiation	factor	1	common
LOC_Os01g48930	95.6159	94.9308	96.127	314.8	247.673	248.937	227.385	227.573	223.408	309.133	345.448	285.066	252.56	338.606	246.844	108.174	123.639	94.5669	449.017	377.673	365.829	191.17	203.776	167.581	317.944	312.549	334.387	329.909	389.771	349.653	95.5579	270.47	226.122	313.216	279.337	108.793	397.506	187.509	321.627	356.444	Sde2	"splicing	factor-related,	putative,	expressed"	"GO:0003674,GO:0005575"	1	common
LOC_Os01g48940	6.30669	9.13132	8.60828	52.3395	27.9258	26.1932	35.8402	34.0106	38.3582	34.3893	29.4503	24.2946	24.6867	23.6663	18.2382	9.62807	11.3556	9.83536	66.9176	62.5762	58.0106	24.4139	37.9493	34.4842	37.3137	45.5853	36.7649	38.8574	48.1039	41.8032	8.01543	35.4862	36.0697	29.3781	22.1971	10.273	62.5015	32.2825	39.8879	42.9215	expressed	protein	NA	NA	NA	NA	1	common
LOC_Os01g48950	0.375334	1.05889	0.40877	4.7	1.73331	2.13998	5.46184	4.38504	5.24755	2.2116	2.51238	1.32229	2.32588	2.47882	1.44081	0.693241	0.757082	0.89701	5.33147	8.20022	3.73672	3.22117	5.95185	6.55604	4.81152	5.3942	3.94405	3.30377	3.97967	3.82581	0.614332	2.85777	5.03148	2.01543	2.08184	0.782444	5.75613	5.24302	4.71659	3.70308	expressed	protein	NA	NA	NA	NA	3	common
LOC_Os01g48990	141.68	149.513	177.176	100.608	93.9249	80.6696	91.8384	106.982	111.84	79.2371	78.7317	73.8936	72.35	83.4694	73.7274	153.928	151.121	156.05	88.3419	81.0379	77.4542	123.408	93.7351	117.159	64.7053	66.6972	87.2181	112.139	108.238	116.867	156.123	91.7342	103.554	77.2875	76.5156	153.7	82.278	111.434	72.8735	112.415	mug58;	SPAC630.09c	"uncharacterized	kinase	mug58,	putative,	5	common
LOC_Os01g49010	0.619432	0.664388	0.588948	1.19768	1.91122	2.16838	1.59925	2.18578	1.44615	2.01642	1.45302	1.94632	1.59051	1.2398	1.50376	1.03377	0.87759	0.671052	1.23506	1.16633	1.52284	2.27559	2.28507	1.42437	2.56904	1.45143	1.97064	2.20965	2.11594	2.11967	0.624256	1.75909	1.74373	1.80525	1.44469	0.860803	1.30808	1.99501	1.99704	2.14842	ORC4	{ECO:0000303|PubMed:16179646};	At2g01120	{ECO:0000312|Araport:AT2G01120};	F23H14.9	{ECO:0000312|EMBL:AAF18660.1}	3	common
LOC_Os01g49210	3.43197	2.38885	2.00755	0.248053	0.444743	0.248102	1.35679	1.22268	0.581163	7.54885	2.33569	2.66783	3.95538	2.30958	4.28019	2.04279	1.8929	2.71102	0.766693	0.357982	0.41947	1.82353	1.54063	1.63546	2.39084	1.85269	1.30792	1.01111	0.802556	0.819899	2.60946	0.313633	1.05354	4.18412	3.51505	2.21557	0.514715	1.66654	1.85048	0.877854	expressed	protein	"GO:0003674,GO:0005575,GO:0006464,GO:0009058"	molecular_function|cellular_component|protein	modification	process|biosynthetic	2	common
LOC_Os01g49240	0	0	0	0.0134304	0.0812697	0.17463	0	0	0	0	0	0	0	0	0.0134561	0	0	0	0	0	0	0	0	0	0.0541875	0.10943	0.152407	0	0	0	0	0.0897768	0	0	0.00448537	0	0	0	0.105342	0	"limonoid	UDP-glucosyltransferase,	putative,	expressed"	"GO:0005737,GO:0008152,GO:0009628,GO:0016740"	cytoplasm|metabolic	4	common
LOC_Os01g49280	1.88127	1.39004	1.25208	0.337653	0.758458	1.10527	0.709284	0.835603	1.0017	2.5101	1.76517	1.89219	2.26336	1.3326	2.07593	1.63807	1.59618	1.47947	0.243966	0.414027	0.482744	0.985141	0.857918	1.4268	1.39329	1.46937	1.44083	1.78044	0.863001	1.61321	1.5078	0.733793	0.848863	2.05582	1.89063	1.57124	0.380246	1.08995	1.4345	1.41888	"zinc	finger	family	protein,	putative,	expressed"	2	common
LOC_Os01g49310	3.44593	4.17739	3.76676	7.83173	5.33601	5.42649	11.0664	9.50101	9.88233	10.6316	15.1389	11.4442	10.3326	9.5065	8.43072	3.13867	2.91814	3.16079	9.80014	8.53412	7.44587	6.3317	8.11586	8.31449	12.249	13.3729	12.998	8.6469	11.4806	9.61111	3.79669	6.19808	10.1499	12.4049	9.42329	3.07253	8.59337	7.58735	12.8733	9.91286	expressed	protein	"GO:0003674,GO:0005575,GO:0009628"	molecular_function|cellular_component|response	to	abiotic	3	common
LOC_Os01g49320	1.11859	1.58937	0.774495	2.4295	0.916494	0.704881	10.6203	9.64837	11.3966	28.0654	42.4911	22.978	35.1507	26.2511	28.8382	1.94273	3.89392	1.56883	3.05855	3.72442	3.04838	5.65902	9.12646	11.5918	35.1124	37.8341	30.9371	20.5212	27.0947	24.3668	1.16082	1.35029	10.5551	31.1781	30.08	2.46849	3.27712	8.79242	34.6278	23.9943	"glycosyl	hydrolase,	putative,	expressed"	"GO:0003824,GO:0005488,GO:0005623,GO:0006950,GO:0007154,GO:0008152,GO:0009628,GO:0009991,GO:0016787"	catalytic	2	common
LOC_Os01g49360	1.8186	1.04558	0.870975	0.732607	1.04459	1.2381	0.837531	0.343847	0.329757	0.584891	0.853793	1.33847	0.425051	0.369824	0.202485	1.39805	0.805533	0.9691	0.401564	0.2524	0.743325	1.0727	1.10952	0.212363	1.12118	0.810476	0.716686	0.638714	0.507316	0.526053	1.24505	1.0051	0.503712	0.925718	0.332453	1.05756	0.465763	0.798195	0.882781	0.557361	GULLO3	{ECO:0000303|PubMed:20622436};	At5g11540	{ECO:0000312|Araport:AT5G11540};	F15N18.130	{ECO:0000312|EMBL:CAB87714.1}	5	common
LOC_Os01g49370	0.270883	0.517695	0.147507	0.506276	0.357415	0.22787	1.04269	0.663574	0.457517	0.523734	0.868302	0.23213	0.726565	0.843384	0.634056	0.300192	0.32287	0.248994	0.47783	0.632287	0.693472	0.674929	0.606427	0.300418	0.791533	0.902365	0.417831	0.853355	0.482933	0.627531	0.312028	0.363854	0.72126	0.541389	0.734668	0.290685	0.601196	0.527258	0.70391	0.654606	expressed	protein	NA	NA	NA	NA	3	common
LOC_Os01g49390	0.0442451	0.0664388	0.110428	0	0	0	0.0228464	0.160495	0.0456679	0.112023	0.0229424	0.0231705	0.0225073	0.0688778	0.0455684	0.0449464	0.0892464	0.178947	0	0	0	0.0898257	0.158895	0.202411	0.229379	0.162128	0.234599	0	0.0456677	0.135298	0.0737039	0	0.0763363	0.052712	0.0456511	0.10438	0	0.150377	0.208702	0.060322	IPT4;	At4g24650;	F22K18.150	"IPP	transferase,	putative,	4	common
LOC_Os01g49470	72.799	34.4695	66.3803	22.8485	19.3376	15.8604	21.6045	33.0688	36.8952	56.0243	51.7007	50.0755	24.7321	46.1537	52.0898	133.985	149.276	65.6417	29.4047	22.9955	24.5523	38.8599	48.3374	128.409	34.0143	33.4583	71.63	69.7017	111.357	80.8169	57.883	19.3488	30.5228	52.6002	40.9919	116.301	25.6509	71.8689	46.3675	87.2919	"RCHY1;	Synonyms=ARNIP,	CHIMP,	PIRH2,	RNF199,	ZNF363"	5	common
LOC_Os01g49580	0.0176206	0.0264592	0.00879556	0	0.0365348	0.0362331	0.118281	0.0821788	0.118217	0.544281	0.685259	0.387561	0.582628	0.768055	0.970896	0.0178999	0.115513	0.0267246	0.0629824	0.0361939	0.101079	0.250411	0.20792	0.2687	0.356265	0.405853	0.280287	0.457955	0.318275	0.404119	0.0176251	0.024256	0.106226	0.539034	0.77386	0.053379	0.0667516	0.242344	0.347468	0.39345	At5g39020;	MXF12.30	"Protein	kinase	domain	containing	2	common
LOC_Os01g49614	0.902821	1.30547	0.824728	0.837063	0.746322	0.66129	2.19379	1.95087	1.55918	2.15137	3.60436	2.32998	5.22896	2.79865	3.52482	1.22284	1.53541	1.09781	1.19921	0.860565	1.02779	1.75502	1.79823	1.82964	2.52073	3.13833	2.21516	2.02074	1.90024	2.21342	1.01101	0.748225	1.90128	2.69524	3.85081	1.28535	1.02919	1.7943	2.62474	2.0448	At5g39020;	MXF12.30	"Protein	kinase	domain	containing	2	common
LOC_Os01g49630	0.109737	0.0627741	0.0469515	0	0	0	0.0809484	0.0324947	0.0970851	0.0476299	0.0650307	0.0164193	0.095696	0.227775	0.177601	0.0637008	0.0158107	0.0792547	0	0	0	0.0159133	0	0	0.178799	0.131302	0.0997467	0.0479334	0.0323616	0	0.0731542	0	0.070176	0.0430266	0.167024	0.052922	0	0.00530444	0.136616	0.026765	CHIT3	"proteophosphoglycan	ppg4,	putative,	expressed"	NA	2	common
LOC_Os01g49670	19.8108	21.4353	20.0463	47.051	51.1914	48.8315	25.5876	28.1197	27.1017	25.1746	22.7641	22.1588	24.3178	29.2617	25.6288	22.9275	24.6493	20.8338	49.6308	47.1615	53.34	32.1182	33.1976	27.0766	23.1364	24.038	24.7477	34.6214	33.1165	33.8979	20.4308	49.0247	26.9363	23.3659	26.4028	22.8035	50.0441	30.7975	23.974	33.8786	"cytidylyltransferase	domain	containing	protein,	expressed"	"GO:0009058,GO:0009536,GO:0016740"	1	common
LOC_Os01g49720	0.509864	0.437495	0.218147	0.598984	0.327216	0.174738	0.601768	0.503259	0.726739	0.713076	0.528758	0.40687	0.790446	1.18428	1.90041	0.369961	0.465247	0.24549	1.66127	0.748068	0.379841	1.82378	1.0214	0.691112	0.402785	1.0676	0.437699	0.247455	0.476138	0.24748	0.388502	0.366979	0.610589	0.549568	1.29171	0.360233	0.929726	1.17876	0.636029	0.323691	GSTU16;	At1g59700;	F23H11.1	"glutathione	S-transferase,	putative,	2	common
LOC_Os01g49830	9.70746	11.0491	10.0895	49.7417	58.1923	59.6563	33.2033	32.2037	31.9804	27.9225	26.4781	27.5771	22.0976	26.0069	23.5869	11.7075	13.7394	10.144	49.4327	52.8237	51.7946	31.0767	36.1127	31.4087	42.084	36.7855	31.7604	31.5792	26.1241	28.7509	10.282	55.8634	32.4625	27.3259	23.8971	11.8636	51.3504	32.866	36.8766	28.8181	RAV1;	At1g13260;	T6J4.2	"B3	DNA	binding	1	common
LOC_Os01g49880	0.0299354	0.0299675	0.0298853	0.369262	0.0931026	0.0307779	0.278234	0.18615	0.123592	0.212219	0.186268	0.250827	0.0913678	0	0.215815	0	0	0.030268	0.152857	0.122979	0.437108	0.151936	0.307159	0.182596	0.0620773	0.0940223	0.158725	0.0610206	0.0617957	0.0305134	0.0299294	0.164381	0.195992	0.216438	0.102394	0.0100893	0.237648	0.213897	0.104942	0.0511099	NIA2	expressed	protein	osa00910	Nitrogen	metabolism	1	common
LOC_Os01g50010	30.2704	20.5082	17.7633	10.0783	11.3668	11.9989	18.2919	18.4303	18.4902	26.0186	27.1975	31.324	22.1868	17.3355	31.5393	18.7001	17.4263	20.0612	6.92233	6.69222	7.20641	23.5292	19.499	18.222	24.5671	20.7194	17.9809	16.3357	13.472	13.8904	22.8473	11.148	18.4041	28.18	23.6872	18.7292	6.94032	20.4167	21.0891	14.566	At5g57200;	MJB24.1	"clathrin	assembly	protein,	putative,	2	common
LOC_Os01g50050	25.4809	35.9854	29.9204	11.3085	7.56732	8.13151	11.2843	11.6635	10.0506	2.86062	3.56139	3.48781	5.27858	4.67487	3.99617	25.9301	26.3284	30.3487	7.48483	6.56535	5.78348	18.5314	14.0031	19.1335	2.72833	3.89108	4.11469	5.68196	4.43452	4.31872	30.4623	9.00245	10.9995	3.30328	4.64987	27.5357	6.61122	17.2227	3.57803	4.81173	FPS	"polyprenyl	synthetase,	putative,	expressed"	"GO:0005829,GO:0006629,GO:0008152,GO:0009058,GO:0009987,GO:0016740"	5	common
LOC_Os01g50060	4.1269	5.32336	5.12963	2.02888	1.70797	1.61001	3.89133	5.25763	4.49531	2.90749	3.36635	3.63901	4.81269	4.23219	4.51912	5.05396	4.50764	3.79341	1.16609	0.904652	2.05856	5.11643	7.43129	5.90348	3.88999	3.22768	4.2553	5.70242	4.3606	5.2707	4.85996	1.78229	4.54809	3.30428	4.52133	4.45167	1.37643	6.1504	3.79099	5.11124	TM_0225	"1-aminocyclopropane-1-carboxylate	deaminase,	putative,	expressed"	"GO:0003824,GO:0005488,GO:0005575,GO:0008152"	5	common
LOC_Os01g50070	4.11197	7.28942	4.01957	0	0	0	0	0.177568	0.0884209	0.0867584	0.977248	0.179448	0.784402	0.355624	0.617597	3.82905	2.15995	3.20487	0	0	0.089348	0	0.439498	0.870892	0	0.179376	0	0.785802	0.0884205	0.17464	5.14032	0	0.0886631	0.414485	0.585874	3.06462	0.0297827	0.436797	0.0597919	0.349621	"ABCB5;	Synonyms=MDR5,	PGP5;	At4g01830;	T7B11.9"	"multidrug	5	common
LOC_Os01g50080	9.68121	12.3406	9.2333	0.842579	0.655723	0.418055	1.75964	1.33112	1.60547	0.607888	1.07093	1.04102	1.03749	0.730108	0.691305	7.73659	6.50278	7.85713	1.00187	0.742405	0.854905	3.49197	1.56951	3.33973	0.876653	0.743286	1.06087	1.16432	1.09917	0.934184	10.4184	0.638786	1.56541	0.906613	0.819633	7.3655	0.866394	2.8004	0.893603	1.06589	"ABCB21;	Synonyms=MDR17,	PGP21;	At3g62150;	T17J13.110"	"MDR-like	5	common
LOC_Os01g50160	4.46228	3.87461	3.52131	1.15587	1.18413	1.09525	1.66852	1.50272	1.28277	1.93593	3.41856	1.94632	4.76867	3.81416	6.59494	4.73139	4.11244	4.44005	3.16699	1.86599	1.35795	1.80224	1.73064	2.06364	2.14155	1.97652	2.47271	1.65875	1.60041	1.2849	3.95273	1.14508	1.48467	2.43361	5.05926	4.42796	2.13031	1.86551	2.19693	1.51469	"ABCB5;	Synonyms=MDR5,	PGP5;	At4g01830;	T7B11.9"	"MDR-like	5	common
LOC_Os01g50170	1.70561	2.01654	1.71743	0.680145	0.106703	0.211643	0.698491	1.11242	0.910579	1.50399	1.79931	0.924001	2.00453	0.900316	1.7869	1.68783	1.55706	1.87323	0.795842	0.619141	0.567412	1.80597	1.1466	2.21227	0.655552	0.846658	0.467771	0.779266	0.743636	0.689421	1.81319	0.33283	0.907164	1.4091	1.56392	1.70604	0.660798	1.72161	0.65666	0.737441	ASPG1;	At3g18490;	MYF24.22	"eukaryotic	aspartyl	protease	5	common
LOC_Os01g50200	11.9755	8.14324	8.831	2.37959	2.46692	2.39336	8.2137	6.28609	8.3694	4.25664	4.85504	5.16068	2.8683	1.14083	1.86469	6.68695	6.4954	7.78032	1.61128	2.09857	1.7265	7.85033	7.27176	8.09873	7.375	5.38877	5.69142	3.17658	4.15131	3.55919	9.6499	2.41329	7.62307	4.75745	1.95794	6.98756	1.81212	7.74028	6.15173	3.62903	UGT88B1	{ECO:0000303|PubMed:15610349}	"UDP-glucoronosyl	and	UDP-glucosyl	transferase	5	common
LOC_Os01g50360	0.0155757	0.109146	0.0621984	0.400272	0.3068	0.208183	0.193023	0.242139	0.257224	0.489002	0.694573	0.342583	0.190158	0.436448	0.384996	0.142403	0.0314175	0.0157487	0.222692	0.0959804	0.162451	0.0790536	0.111872	0.25335	0.355293	0.309831	0.313828	0.222247	0.305453	0.349281	0.0623068	0.305085	0.230795	0.508719	0.337201	0.0631896	0.160374	0.148092	0.326317	0.292327	At4g10480;	F7L13.60	"NAC	domain	containing	protein,	2	common
LOC_Os01g50370	0.60851	0.593933	0.455619	1.11029	0.520448	0.750764	1.30397	1.29285	0.895011	3.74383	4.18077	2.96361	3.34309	3.47338	3.65058	1.11268	0.352883	0.615272	1.2118	0.906192	0.888529	0.756674	0.702422	0.417567	2.55529	2.02272	1.7907	0.465148	0.832199	0.527221	0.552687	0.793833	1.16394	3.6294	3.48902	0.693611	1.00218	0.625555	2.1229	0.608189	"ANP2;	At1g54960;	F14C21.49,	T24C10.7"	"STE_MEKK_ste11_MAP3K.4	-	2	common
LOC_Os01g50400	0.194536	0.0708162	0.176555	2.47238	1.10006	1.07279	1.78985	1.11806	1.11348	3.97615	3.99822	2.14865	5.21786	7.28652	10.0541	0.377273	0.28538	0.0715265	2.90779	2.63366	2.98812	0.287232	1.21579	0.341599	1.10021	1.31459	1.21902	0.991361	0.839671	0.558824	0.147302	1.54841	1.34046	3.37434	7.51951	0.244726	2.84319	0.614875	1.21128	0.796619	"ANP2;	At1g54960;	F14C21.49,	T24C10.7"	"STE_MEKK_ste11_MAP3K.5	-	2	common
LOC_Os01g50410	0.267233	0.445865	0.551357	4.19375	2.12399	1.79506	2.72297	2.69574	2.3721	16.6895	22.2078	11.7555	33.55	41.8228	56.8248	0.380055	0.377323	0.396297	5.14891	5.1232	3.79057	0.777629	1.62692	1.19536	3.58359	3.07757	2.81499	1.12578	2.02272	1.03509	0.421485	2.70427	2.59694	16.8842	44.0659	0.384558	4.68756	1.19997	3.15871	1.39453	"ANP2;	At1g54960;	F14C21.49,	T24C10.7"	"STE_MEKK_ste11_MAP3K.6	-	2	common
LOC_Os01g50420	0	0.0440773	0	0.181042	0.0304309	0.0150898	0.0454707	0.0760545	0.242378	6.18335	6.65139	2.29042	19.292	22.147	32.4231	0.0149093	0.0296042	0.0445194	0.0449655	0.0452204	0.290842	0.253269	0	0.029841	0.669575	0.399509	0.326843	0.0448757	0	0.0149601	0.0146924	0.0755207	0.121301	5.04172	24.6207	0.0296776	0.127009	0.0943701	0.465309	0.0199453	"ANP2;	At1g54960;	F14C21.49,	T24C10.7"	"STE_MEKK_ste11_MAP3K.7	-	2	common
LOC_Os01g50440	2.73346	0.862824	0.688367	2.32887	3.88051	4.15229	2.54315	1.45476	1.32172	4.93807	3.80521	5.85485	1.60345	1.32897	3.14492	1.30083	1.41566	1.22007	0.905361	1.39103	1.00168	2.52474	1.92035	0.650905	4.00873	2.37193	3.89105	0.95375	0.81336	0.577328	1.42822	3.45389	1.77321	4.86604	2.02578	1.31219	1.09936	1.69866	3.4239	0.78148	"AWPM-19-like	membrane	family	protein,	putative,	expressed"	4	common
LOC_Os01g50460	20.53	21.852	16.6682	6.35653	5.87651	6.31541	25.7359	23.9263	24.2751	58.1586	50.5551	45.639	59.9349	47.362	57.3607	16.521	15.3004	18.549	7.76761	9.18766	7.61044	25.0037	18.5273	32.4172	19.812	19.5517	19.5853	22.4369	19.5307	25.4227	19.6834	6.18282	24.6458	51.4509	54.8859	16.7901	8.18857	25.3161	19.6497	22.4634	"SWEET2B;	Os01g0700100,	LOC_Os01g50460;	OsJ_03146,	P0047E11.3,	P0454A11.22"	2	common
LOC_Os01g50530	0.703626	0.25436	0.702449	1.00457	0.911818	1.38658	0.383509	0.384875	0.887642	2.49409	1.76344	1.20779	1.25276	2.88038	1.30843	0.555939	0.532229	0.67192	1.47707	0.321177	2.07929	0.753926	2.56701	1.51011	0.891683	0.757123	1.03634	3.92435	1.31128	2.66963	0.553478	1.10099	0.552009	1.82178	1.81386	0.586696	1.29251	1.61035	0.895048	2.63509	Cyp4v2;	Synonyms=Cyp4v3	"cytochrome	P450,	putative,	expressed"	3	common
LOC_Os01g50610	2.23971	2.52413	1.94064	0.70951	0.219049	0.535859	3.20036	3.81032	1.23583	2.72477	1.54847	1.78517	2.02069	1.47651	2.01654	2.66156	2.62822	1.49549	0.848743	0.925889	0.896189	4.51842	4.14814	6.8021	2.26383	3.27395	2.43486	1.29211	2.22448	1.60812	2.23483	0.488139	2.74884	2.01947	1.83792	2.26175	0.890274	5.15622	2.65754	1.70824	SAMT	"SAM	dependent	carboxyl	methyltransferase,	putative,	3	common
LOC_Os01g50622	1.25867	1.15979	1.54214	13.7029	11.0766	11.941	10.0148	13.0003	15.1025	3.969	4.65759	3.96986	8.35271	7.34778	6.93821	1.51109	1.86086	1.20034	13.4822	11.884	12.0237	13.8075	15.0869	14.1917	6.59943	7.1728	4.77783	10.7438	10.9984	11.2406	1.3202	12.2401	12.7059	4.19882	7.54623	1.5241	12.4633	14.362	6.18336	10.9943	BBD2;	At1g19660;	F14P1.1	"DNA-binding	protein	DSP1,	1	common
LOC_Os01g50730	6.83967	9.91634	9.18278	22.4777	27.1753	23.5561	9.67311	10.5456	10.7807	11.4993	10.168	11.5748	6.4787	11.8539	8.39755	10.3708	11.3496	7.46075	20.8517	26.6795	26.4964	13.3044	11.4086	8.3919	10.725	10.7941	10.6118	15.1783	14.5713	13.7374	8.64626	24.403	10.3331	11.0807	8.91005	9.72704	24.6759	11.0349	10.7103	14.4957	PAPS1	{ECO:0000303|PubMed:18479511};	At1g17980	{ECO:0000312|Araport:AT1G17980};	F2H15.20	{ECO:0000312|EMBL:AAF97277.1}	1	common
LOC_Os01g50750	5.26912	2.94585	2.07644	0.744352	1.34168	1.74245	2.72076	1.1816	1.12906	3.76038	3.05175	5.43804	1.81827	0.975358	1.41221	2.50415	1.86461	2.78846	0.755238	1.23422	0.755242	2.73688	1.91283	1.5976	4.0895	3.01633	2.97355	1.31903	1.66973	1.39768	3.43047	1.27616	1.67714	4.08339	1.40195	2.38574	0.914899	2.08243	3.35979	1.46214	At1g12760;	T12C24.29	"zinc	finger,	C3HC4	type	4	common
LOC_Os01g50820	0.0570837	0.22858	0.136772	0.422487	0.248552	0.328666	0.271177	0.224814	0.223894	0.0693739	0.165758	0.0956606	0.104538	0.0829398	0.0823074	0.115977	0.1612	0.12698	0.547988	0.410389	0.488205	0.11589	0.0820009	0.116064	0.414313	0.191244	0.193711	0.104724	0.353515	0.0698232	0.140812	0.333235	0.239961	0.110264	0.0899282	0.134719	0.482194	0.104652	0.266423	0.176021	NRT2.5;	At1g12940;	F13K23.20	"transporter,	major	facilitator	1	common
LOC_Os01g50840	16.5201	23.3719	18.6387	54.8998	33.4515	34.9397	29.5251	27.4216	30.2292	31.1123	32.524	29.6871	32.0607	27.9877	25.4048	13.5252	14.9115	14.9304	56.8726	59.5966	48.5434	20.7704	25.5811	23.7539	37.2496	34.7099	33.1978	22.9304	32.448	27.4116	19.5103	41.097	29.0586	31.1078	28.4844	14.4557	55.0042	23.3684	35.0524	27.5967	"At1g23390;	F26F24.26,	F28C11.3"	expressed	protein	"GO:0003674,GO:0005575,GO:0008150"	1	common
LOC_Os01g50910	0.281409	0.23837	0.172885	0.111258	0	0	0.0223551	0	0.0446858	0	0	0.0680167	0.110116	0	0.178354	0.681687	0.545795	0.503409	0.0663202	0.066696	0.338658	0.0219735	0	0.132038	0.224446	0.0906523	0.0459109	0.0882502	0.0670284	0.154454	0.230888	0.0370861	0.022347	0.0226722	0.0961566	0.576963	0.157225	0.0513373	0.120336	0.103244	"late	embryogenesis	abundant	protein,	group	3,	5	common
LOC_Os01g50930	47.0665	48.4482	59.1168	20.2971	23.29	21.254	30.7328	42.8492	46.3548	27.0369	26.0978	33.6378	27.4682	35.3803	33.99	48.4879	46.0259	51.4195	11.7491	10.7604	13.239	60.9686	44.1382	44.1819	34.8042	29.0468	34.9767	51.3382	37.9738	48.6941	51.5438	21.6137	39.9789	28.9242	32.2795	48.6444	11.9162	49.7629	32.9426	46.002	"PTAC7	{ECO:0000303|PubMed:16326926};	Synonyms=PDE225,	TAC7	{ECO:0000303|PubMed:16326926};	At5g24314	5	common
LOC_Os01g50940	0.331556	0.320466	0.502208	0.622878	0.829684	1.25776	1.1807	0.782041	0.920447	1.2505	1.76664	1.88	2.55899	2.21882	2.33143	0.429724	0.219082	0.30056	0.607145	0.481424	0.560444	0.452615	0.703863	0.360309	1.30398	1.13712	1.07905	0.617584	0.578227	0.687569	0.384743	0.90344	0.961064	1.63238	2.36975	0.316455	0.549671	0.505595	1.17338	0.627794	"AIB;	Synonyms=BHLH17,	EN35;	At2g46510;	F13A10.4"	"helix-loop-helix	2	common
LOC_Os01g50970	0.45993	0.414381	0.321412	0.354586	0.0834423	0.0709313	1.25869	1.83518	1.36482	0.47744	0.310033	0.590104	0.725289	0.656322	0.473686	0.4789	0.661001	0.778944	0.187881	0.0236182	0.0599623	1.85581	3.13828	1.35595	1.18028	1.43253	1.03644	1.47661	1.21053	2.19169	0.398575	0.169653	1.48623	0.459192	0.618432	0.639615	0.0904871	2.11668	1.21642	1.62628	expressed	protein	NA	NA	NA	NA	3	common
LOC_Os01g51020	2.22667	2.25959	1.3094	2.13211	2.37165	3.95147	5.92207	5.81671	5.9818	5.03527	5.47245	3.73783	6.60997	5.57144	4.49229	2.8197	2.98401	2.9916	2.11823	0.563885	0.66808	5.48039	9.76485	5.76768	7.05271	6.99362	7.86015	5.47151	3.30572	5.0057	1.93189	2.81841	5.90686	4.74852	5.5579	2.93177	1.11673	7.00431	7.30216	4.59431	RPL28C;	At4g29410;	F17A13.230	"60S	ribosomal	protein	3	common
LOC_Os01g51050	0.231018	0.46253	0.230631	0.542795	0.0684279	0.101794	0	0.239426	0.238446	0.0334233	0.068451	0	0.134306	0.205504	0.169948	0.804614	0.965251	0.467169	0.303333	0.237263	0.481893	0.335006	1.01589	0.369058	0.0684377	0	0.139991	0.0336364	0	0.0672795	0.30806	0.237672	0.159291	0.0339581	0.169919	0.745678	0.34083	0.573318	0.0694761	0.0336386	JAL19;	At1g73040;	F3N23.24	"jacalin-like	lectin	domain	5	common
LOC_Os01g51060	1.24674	1.79976	1.88502	0.696509	0.271613	0.362256	0.951655	0.973771	1.16561	1.26264	1.13367	0.804296	2.94126	2.44714	2.97745	1.86304	1.85876	2.22888	0.470541	0.176293	0.339215	1.85248	0.926989	1.34093	0.524569	0.81343	0.670635	0.911578	1.15628	1.42736	1.64384	0.443459	1.03034	1.06687	2.78862	1.98356	0.328683	1.37346	0.669545	1.16507	"ILL1;	Synonyms=IAR;	Os01g0560000,	LOC_Os01g37960;	B1064G04.44,	OsJ_002169"	2	common
LOC_Os01g51140	5.12759	5.52469	6.23781	2.06488	1.84135	1.1196	3.8214	4.82116	5.51073	4.79681	4.65976	3.48805	4.56063	4.80583	3.96343	6.56209	5.82184	4.36145	2.18099	1.14011	2.05098	4.86156	4.42599	4.49266	5.09733	3.6416	3.73343	3.56666	3.35007	3.49159	5.63003	1.67528	4.71776	4.31487	4.4433	5.58179	1.79069	4.5934	4.15745	3.46944	"HEC2;	Synonyms=BHLH37,	EN117;	At3g50330;	F11C1.170"	"helix-loop-helix	5	common
LOC_Os01g51260	0	0	0	0	0.414896	0.860345	0.169077	0	0	0	0.0754611	0.495375	0	0	0	0.33263	0.311892	0.0183933	0	0	0	0.0184657	0.970602	0	1.43348	1.50457	0.482272	0	0.018776	0	0	0.42508	0.0563591	0.190279	0	0.220972	0	0.329689	1.14011	0.00625868	MYB26	{ECO:0000303|PubMed:11597504};	Synonyms=MS35	{ECO:0000303|PubMed:12753590};	At3g13890	{ECO:0000312|Araport:AT3G13890};	4	common
LOC_Os01g51380	23.9081	22.6215	20.0791	8.39312	8.81415	9.04943	9.74724	9.84665	8.89144	5.63916	6.11114	6.53804	7.06219	7.41132	7.56054	23.7798	25.8123	23.3912	9.28194	8.3216	8.04714	12.2422	14.8342	14.1517	9.34614	10.705	9.73097	8.10547	5.15443	7.03733	22.2029	8.75223	9.49511	6.09611	7.34468	24.3277	8.55023	13.7427	9.92737	6.76575	VHA-B2;	At4g38510;	F20M13.70	"ATP	synthase,	putative,	5	common
LOC_Os01g51400	0.0858183	0.0429551	0.0749653	0	0	0.0110292	0.0221566	0.0555887	0.0110722	0.0325922	0.0111248	0.0449418	0.0436553	0.022266	0.0331443	0.11987	0.0973706	0.0867719	0.0109552	0	0.0447534	0.0653351	0	0	0.0333679	0.213387	0.0341274	0.0109333	0.055361	0.0218688	0.0679129	0.0036764	0.0296058	0.0295529	0.0330219	0.101338	0.0185695	0.0217784	0.0936275	0.0293877	At1g68400;	T2E12.5	"Leucine	Rich	Repeat	family	5	common
LOC_Os01g51410	859.049	972.253	917.834	265.58	292.061	236.032	366.934	340.861	292.14	423.019	485.475	476.169	461.896	424.667	492.154	860.328	882.454	955.48	471.755	315.527	265.473	274.38	248.792	366.102	307.519	375.094	403.745	344.554	403.466	376.958	916.379	264.558	333.312	461.555	459.572	899.421	350.918	296.424	362.12	374.993	GLDP1;	Synonyms=GDP1;	At4g33010;	F26P21.130	"glycine	dehydrogenase,	5	common
LOC_Os01g51450	0.906586	1.41472	1.99647	0.630415	0.414646	0.411222	0.220294	0.69087	1.0183	0.108017	0.138262	0.195492	0	0.0276727	0	0.568825	0.618519	1.69852	0.217846	0.0273851	0.0556206	1.65107	0.492471	0.542145	0.497646	0.167497	0.45242	0.108706	0.605475	0.32615	1.43926	0.485427	0.643156	0.147257	0.00922425	0.961953	0.100284	0.895228	0.372521	0.346777	NAP1;3;	Synonyms=NAP1_L3;	OsI_03479	"NAP	domain	containing	5	common
LOC_Os01g51540	3.74488	3.54806	3.07101	6.97726	6.36081	5.39728	4.4199	4.15842	3.64098	17.4224	14.7024	15.3739	28.2178	23.9784	25.8618	3.22681	2.57975	3.49913	8.43427	8.49924	8.82301	4.34446	5.79809	5.42171	5.42566	4.35827	4.83999	2.91372	3.88255	3.85128	3.45465	6.24512	4.0731	15.8329	26.0194	3.10189	8.58551	5.18809	4.87464	3.54918	CDA8;	Synonyms=DESA;	At4g29570;	T16L4.80	"cytidine/deoxycytidylate	deaminase,	2	common
LOC_Os01g51570	1.38154	6.8575	2.29872	5.87783	2.3672	3.31434	73.9729	60.3357	51.0379	162.691	87.0788	138.308	162.89	213.138	230.82	5.90615	11.2049	6.09202	40.3477	36.3788	38.6047	47.9541	68.3581	86.1813	62.7299	65.2288	45.946	33.5592	53.9094	38.7261	3.51259	3.85312	61.7822	129.359	202.282	7.73434	38.4438	67.4979	57.9682	42.0649	"glycosyl	hydrolases	family	17,	putative,	expressed"	2	common
LOC_Os01g51632	5.53223	5.8157	4.17683	1.32131	1.24113	1.36044	2.49873	1.69788	1.80799	2.79501	5.2929	5.04197	1.47442	1.66097	1.77809	4.35255	6.04976	4.70177	1.20975	1.16483	1.51151	1.40713	2.15939	2.37008	4.40336	6.21415	6.40123	2.29906	2.15918	1.25883	5.17492	1.30763	2.00153	4.37662	1.63783	5.0347	1.29536	1.97887	5.67291	1.90569	XI-2;	Synonyms=MYA2;	At5g43900;	F6B6.4	"myosin	XI,	5	common
LOC_Os01g51634	3.64265	2.11449	1.61625	0.208024	0.458932	0.247078	0.705344	0.524338	0.535247	0.922274	2.00687	1.78838	0.488985	0.459425	0.42987	1.86304	2.01547	1.96945	0.271253	0.01299	0.250642	0.218262	0.532092	0.720059	2.08516	2.42326	2.37405	0.451185	0.913833	0.322308	2.4578	0.304678	0.58831	1.57251	0.459427	1.94932	0.178295	0.490138	2.29416	0.562442	XI-1;	Synonyms=MYA1;	At1g17580;	F1L3.28	"myosin-2	heavy	5	common
LOC_Os01g51670	2.1274	3.76244	0.991127	1.74948	0.833186	0.607578	3.51522	3.62573	3.5133	10.2699	10.0997	5.94181	23.2312	16.5099	25.8054	3.26569	5.91227	2.70075	7.16959	7.98708	8.97397	3.69516	5.19038	7.30526	16.5436	10.6909	8.59791	5.61339	3.95245	3.78279	2.29366	1.06341	3.55142	8.77047	21.8488	3.95957	8.04354	5.39693	11.9441	4.44954	expressed	protein	NA	NA	NA	NA	2	common
LOC_Os01g51690	0.0809986	0.222985	0	0	0	0	0.0418244	0.146907	0.0209008	2.21485	0.924003	0.360551	3.09027	3.00522	6.65283	0	0	0.0409493	0.413598	0.811086	0.0844799	0.0616658	0.103888	0.0617581	0.503903	0.0848013	0	0.0825543	0.0209007	0.0412813	0.101328	0	0.0698774	1.16647	4.24944	0.0136498	0.436388	0.0757707	0.196235	0.0482454	WRKY24;	At5g41570;	MBK23.9	"WRKY26,	expressed"	"GO:0003700,GO:0006139,GO:0006950,GO:0007165,GO:0009058,GO:0009607,GO:0009719"	2	common
LOC_Os01g51790	0.0575187	0.0115161	0.0459379	0	0.071556	0.0827926	0.166322	0.262294	0.106863	0.116504	0.1193	0.216876	0.0585189	0.191021	0.118478	0.0116861	0.0232041	0.0465263	0.0587407	0	0.0479927	0.163483	0.200662	0.140338	0.107349	0.25292	0.121992	0.164145	0.189978	0.0586293	0.0383242	0.0514495	0.178493	0.150894	0.122673	0.0271388	0.0355778	0.168161	0.160754	0.137584	PCMP-H14;	At5g40405;	MPO12	expressed	protein	"GO:0003674,GO:0005575,GO:0008150"	3	common
LOC_Os01g51810	0.0459493	0.0574982	0.0458724	0	0.047636	0	0.213537	0.214298	0.367558	0.162873	0.0953041	0.204535	0.163619	0.119218	0.118309	0.140033	0.150611	0.0929198	0.164239	0.0707872	0	0.291517	0.330031	0.233563	0.357321	0.396879	0.20709	0.128787	0.165993	0.199055	0.0497733	0.0158787	0.265131	0.154238	0.133715	0.127855	0.0783422	0.285037	0.32043	0.164612	"PCMP-H84;	At3g08820;	F17O14.29,	T16O11.25"	"pentatricopeptide,	putative,	3	common
LOC_Os01g51860	4.96236	6.18713	5.96535	1.25219	1.82118	1.64794	3.82699	4.69114	3.59991	2.79202	2.87233	3.19635	2.72653	2.79459	2.23184	5.49691	4.87544	5.56204	1.72855	1.94905	1.77871	3.98294	4.23654	5.74872	3.58971	3.53068	3.92977	4.26046	4.30135	4.07791	5.70495	1.57377	4.03935	2.95357	2.58432	5.31146	1.81877	4.65607	3.68338	4.21324	VDE1	{ECO:0000303|Ref.2};	Synonyms=SVDE1	"violaxanthin	de-epoxidase,	putative,	5	common
LOC_Os01g51870	13.0441	16.7917	12.9849	9.70967	8.27696	6.89832	5.3032	4.70053	3.75278	4.78309	5.65589	3.96513	7.85579	6.51587	7.4892	16.1257	21.9827	11.7868	18.9866	16.053	15.6181	8.59902	5.98058	7.37346	3.65326	4.45406	3.31905	4.46975	3.44325	3.61055	14.2735	8.29498	4.5855	4.80137	7.28695	16.6317	16.8859	7.31769	3.80879	3.84118	DDB_G0268948	"methyltransferase,	putative,	expressed"	"GO:0005575,GO:0008152,GO:0009987,GO:0016740"	cellular_component|metabolic	5	common
LOC_Os01g51890	6.85986	7.28122	6.20213	1.22917	1.64976	2.01512	3.28682	2.26425	1.70747	2.44932	2.3869	2.54246	3.75026	2.36066	3.91678	11.7726	12.1504	12.1268	1.61597	1.12651	1.90354	2.22682	3.34869	3.68342	3.1788	3.12503	2.84118	1.12709	1.57755	1.34714	6.78107	1.63135	2.41951	2.45956	3.34257	12.0166	1.54867	3.08631	3.04833	1.35059	IP5P6	{ECO:0000305};	Synonyms=CVP2	{ECO:0000303|PubMed:10559439};	At1g05470	{ECO:0000312|Araport:AT1G05470};	5	common
LOC_Os01g51920	41.2963	58.437	40.3964	18.9439	18.2427	17.1248	18.5337	17.1373	18.2995	11.5795	13.4083	14.1733	12.8595	10.4892	11.1794	27.9835	29.8502	32.4871	18.2046	14.6289	13.9755	16.638	14.1202	16.4177	11.5549	10.3794	13.5318	10.9772	11.4652	11.0275	46.7099	18.1038	17.9902	13.0537	11.5094	30.1069	15.603	15.7253	11.822	11.1566	"CHKB;	Synonyms=CHETK,	CHKL"	"phosphotransferase,	putative,	expressed"	5	common
LOC_Os01g51980	36.3738	22.433	34.7755	3.00517	2.74665	3.66327	8.85523	10.023	10.211	2.20735	2.76112	3.14398	2.32368	2.12654	2.44637	18.495	15.3741	22.5788	1.82601	3.51187	3.26692	24.9331	9.72224	14.6347	7.19915	4.14018	7.23844	14.7917	5.80594	13.0771	31.1941	3.13836	9.69639	2.70415	2.29886	18.816	2.86827	16.43	6.19259	11.2249	"TAR4;	At1g34060;	F12G12.12,	F12G12.150"	"alliin	lyase	5	common
LOC_Os01g52010	66.6772	54.8937	48.0905	23.5899	21.8561	24.8108	43.9378	36.5613	34.6888	17.9301	17.4472	20.6217	15.7657	16.7371	18.667	48.3337	39.4229	55.617	21.3422	22.2596	22.1117	67.0564	48.8202	45.1899	29.4773	23.7921	22.9979	36.3299	30.4967	30.7201	56.5538	23.4189	38.3959	18.6663	17.0566	47.7912	21.9045	53.6888	25.4224	32.5156	"TAR3;	At1g34040;	F12G12.14,	T15K4.10"	"alliin	lyase	5	common
LOC_Os01g52070	0.0948961	0.0135711	0.175941	0.850059	0.941632	0.571464	0.308003	0.23885	0.307836	0.192212	0.295238	0.127789	0.137923	0.126624	0.0558481	0.206572	0.0136724	0.0548289	2.50587	2.19985	1.21598	0.57797	0.319931	0.840689	0.154618	0.0425791	0.316275	0.262522	0.209887	0.193457	0.0948027	0.787718	0.284896	0.20508	0.106798	0.091691	1.9739	0.57953	0.171157	0.221955	"Os04g0117500,	LOC_Os04g02720;	OsJ_13587,	OSJNBb0050O03.14"	"potassium	channel	1	common
LOC_Os01g52130	3.33096	2.06303	1.40237	3.76989	4.36013	5.40516	6.31525	5.4747	6.16421	8.05022	7.01347	6.71319	10.3292	9.14865	7.60618	3.2214	2.85042	2.2198	2.7231	3.93934	5.80775	11.2024	8.83795	4.8742	7.88425	6.90422	5.61961	7.64716	6.19892	9.72283	2.26545	4.51173	5.98472	7.25896	9.02802	2.76387	4.15673	8.30487	6.80269	7.8563	SULTR3;3;	At1g23090;	T26J12.13	"sulfate	transporter,	putative,	3	common
LOC_Os01g52160	0.60329	0.288839	0.104744	0	0.135964	0.215746	0.270883	0.217478	0.054147	0.0265645	0.0816061	0.0549451	0.0533723	0.027222	0	0.479623	0.290996	0.450865	0.107149	0.0269391	0	0.292885	0.0807417	0.346655	0.435148	0.329537	0.305973	0.106935	0.0812201	0	0.332291	0.117237	0.180836	0.0543719	0.0268648	0.407161	0.0446961	0.240094	0.356886	0.0627184	ATX1;	At1g66240;	T6J19.6	"heavy	metal-associated	domain	5	common
LOC_Os01g52230	15.3046	19.2755	18.7668	10.4473	7.07916	7.20439	16.1744	14.6273	11.9244	64.914	78.7824	38.7953	68.7455	82.1159	106.37	17.5838	13.2932	18.8265	11.7983	9.05181	5.44502	15.8378	9.81731	12.1686	7.45065	6.87892	8.25173	4.49141	7.10953	4.43116	17.7823	8.24363	14.242	60.8306	85.7438	16.5679	8.76505	12.6079	7.5271	5.34403	At4g29530	{ECO:0000312|Araport:AT4G29530};	T16L4.40	{ECO:0000312|EMBL:CAB45313.1}	"phosphoethanolamine/phosphocholine	phosphatase,	2	common
LOC_Os01g52240	979.158	1182.83	1633.73	799.421	1166.17	821.997	1278.45	1559.29	1595.35	273.546	344.367	465.973	251.104	196.895	167.501	619.485	482.399	877.105	297.43	209.59	144.788	815.226	552.623	806.479	311.432	307.859	451.725	330.589	356.68	315.899	1265.24	929.197	1477.7	361.295	205.167	659.663	217.27	724.776	357.005	334.389	CAB-M9	"chlorophyll	A-B	binding	protein,	putative,	5	common
LOC_Os01g52260	13.0712	19.2682	18.2759	159.954	148.476	156.432	18.4992	16.2245	13.1031	41.637	35.3617	29.585	43.4117	38.3708	38.1663	17.3106	15.9093	16.6244	304.195	286.538	271.019	8.37097	10.6735	9.07923	22.3518	20.0616	24.2575	13.0433	18.3124	14.7188	16.8718	154.954	15.9423	35.5279	39.9829	16.6147	287.251	9.37455	22.2236	15.3582	"SAT1;	Os01g0720700,	LOC_Os01g52260;	OsJ_003188,	P0690B02.9"	"serine	1	common
LOC_Os01g52290	4.39755	4.35441	3.913	9.31601	9.57384	8.51188	7.97713	7.57951	6.69003	11.5794	11.7681	10.3031	11.117	11.4394	11.5393	4.71974	4.77258	3.82778	10.915	10.9769	12.0547	6.47268	7.42552	6.03531	8.30644	8.18712	8.51577	7.95069	8.91014	7.56172	4.22165	9.13391	7.41556	11.2169	11.3652	4.44004	11.3155	6.6445	8.33644	8.14085	At3g14460;	MOA2.6	expressed	protein	"GO:0000166,GO:0006950"	nucleotide	2	common
LOC_Os01g52370	2.86211	2.22402	2.5576	7.30378	5.99659	7.98431	3.90657	3.44339	3.8218	4.62156	3.03045	3.18636	3.42095	3.98818	3.40121	4.12739	3.33066	3.29866	7.15401	7.31789	7.34801	4.57129	4.94932	4.00841	3.85995	4.40043	3.56576	3.79425	3.96639	2.85617	2.54791	7.0949	3.72392	3.61279	3.60345	3.58557	7.2733	4.50967	3.94205	3.53894	expressed	protein	NA	NA	NA	NA	1	common
LOC_Os01g52450	0.2125	0.190335	0.267971	1.36811	0.602926	0.471458	0.669908	0.498425	0.911963	0.724915	0.68432	0.491988	0.728235	0.975003	0.979088	0.409012	0.609107	0.113085	1.81607	1.38987	1.17815	0.658473	1.0443	0.659459	1.49593	1.28802	1.22161	1.1057	1.31599	1.32242	0.223602	0.814163	0.693432	0.633741	0.894109	0.377068	1.46136	0.787409	1.33519	1.24804	"HXK6;	Synonyms=HXK2;	Os01g0742500,	LOC_Os01g53930;	P0439E07.19"	"hexokinase,	1	common
LOC_Os01g52490	24.1858	29.6635	22.5282	20.2395	17.1693	17.1137	66.1634	62.0574	62.697	43.6992	33.3365	38.8747	46.5986	42.3172	41.218	28.314	24.9558	32.4743	22.3894	23.5775	22.1377	67.2737	75.7672	63.8254	50.0674	54.9991	53.132	60.8571	56.0956	65.7882	25.4592	18.1742	63.6393	38.6368	43.3779	28.5814	22.7015	68.9554	52.7328	60.9136	RPS24A;	At3g04920;	T9J14.13	"40S	ribosomal	protein	3	common
LOC_Os01g52500	104.328	97.5168	95.6218	219.528	206.866	205.999	254.98	241.193	251.053	270.975	302.508	251.219	332.697	316.203	310.505	103.678	111.559	89.3637	261.811	262.773	244.812	188.067	238.619	255.111	274.5	265.106	259.64	279.047	303.3	283.898	99.1554	210.798	249.075	274.901	319.802	101.533	256.465	227.266	266.415	288.749	"NADP-dependent	malic	enzyme,	putative,	expressed"	"GO:0000003,GO:0003824,GO:0005488,GO:0005515,GO:0006629,GO:0008152,GO:0009058,GO:0009536,GO:0009790,GO:0009791,GO:0009987,GO:0016043"	2	common
LOC_Os01g52610	0.02623	0.288839	0.0785583	0.566222	0.217543	0.566334	1.86909	2.77284	2.73442	4.56909	2.6114	2.66484	5.33723	6.36996	4.64649	0.426332	0.581991	0.212172	1.36615	0.484904	0.793364	1.78393	3.8756	2.10659	5.33056	7.24982	4.47833	5.6943	6.79542	7.88726	0.131209	0.450033	2.45879	3.28177	5.45123	0.406832	0.881473	2.58871	5.68624	6.79232	"Os01g0725400,	LOC_Os01g52610;	OsJ_03314,	P0022F10.36,	P0042A10.11"	"membrane	3	common
LOC_Os01g52680	3.51535	5.07408	3.6727	4.87413	4.70381	6.97644	4.3058	5.04132	1.94077	0.455371	1.01738	1.79813	0.41587	0.424222	0.589382	2.74059	2.92701	3.84373	1.41932	3.44246	3.19748	2.82153	0.880781	2.16087	1.35625	1.28386	1.51716	2.08306	1.68762	2.91658	4.08738	5.51813	3.76263	1.09029	0.476491	3.17044	2.68642	1.95439	1.38575	2.22909	"MADS32;	Os01g0726400,	LOC_Os01g52680;	P0042A10.22"	"OsMADS32	-	1	common
LOC_Os01g52710	10.4032	7.62166	3.22017	13.6212	20.6563	24.29	11.904	9.87833	12.8673	13.6554	10.8791	16.7701	6.25781	5.56921	6.63409	8.20648	6.74072	9.26514	10.5154	9.86866	10.9513	9.83257	14.153	6.31211	18.2388	16.9965	13.785	9.90204	13.1471	8.8762	7.08167	19.5225	11.5498	13.7682	6.15371	8.07078	10.4451	10.0992	16.3401	10.6418	"GAUT12;	Synonyms=IRX8,	LGT6;	At5g54690;	K5F14.3"	"glycosyl	1	common
LOC_Os01g52730	0.155057	0.372535	0.165117	2.47585	1.30742	1.66861	2.3379	1.99269	2.53935	4.99368	5.05993	2.92323	5.7317	6.00772	6.8562	0.420038	0.364891	0.271752	3.26203	2.80277	3.5363	2.1406	1.58039	1.34513	11.6184	6.43934	6.79646	1.61195	2.15524	1.94929	0.230903	1.81729	2.28998	4.32561	6.19854	0.352227	3.20037	1.68871	8.28474	1.90549	At1g17350;	F28G4.19	"DUF584	domain	containing	protein,	2	common
LOC_Os01g52740	0.404127	0.696743	0.22414	2.74639	0.837923	0.784837	0.672398	0.930749	1.41358	3.34246	4.02805	1.85769	4.72828	3.86791	3.32971	0.912294	0.973665	0.499422	3.85199	4.54252	2.80998	1.04836	0.645033	0.524963	5.47056	4.01945	3.49989	1.39585	2.89667	2.67755	0.44167	1.45638	1.00558	3.07607	3.9753	0.795127	3.73483	0.739451	4.32997	2.32336	expressed	protein	"GO:0003674,GO:0005575,GO:0009719"	molecular_function|cellular_component|response	to	endogenous	2	common
LOC_Os01g52770	11.4298	0.593293	0.112698	0.855805	12.9319	23.4595	11.3083	1.65257	1.13604	3.34405	2.37068	10.4342	0.2297	0.175735	0.203461	11.5106	8.08347	7.00544	1.39784	0.188401	0.323782	1.01699	15.4778	0.73161	23.5705	15.9996	10.2952	0.258874	0.218469	0.273284	4.04527	12.4157	4.69898	5.38298	0.202965	8.86651	0.636673	5.74214	16.6217	0.250209	At5g45670;	MRA19.6	"GDSL-like	lipase/acylhydrolase,	putative,	expressed"	4	common
LOC_Os01g52790	2.56289	4.0613	1.96198	5.69431	3.44333	3.344	7.64353	8.02809	8.51717	13.2456	13.3608	9.82236	17.9365	20.8253	24.7857	2.84868	4.52049	3.00971	13.7792	11.0481	9.43357	4.92315	8.13678	8.5291	9.59267	10.2275	7.3491	9.89792	9.3475	9.07889	2.86206	4.16055	8.06293	12.1429	21.1825	3.45963	11.4203	7.19634	9.05642	9.44144	CYP72A11;	At3g14650;	MIE1.15	"cytochrome	P450	72A1,	2	common
LOC_Os01g52864	5.58826	5.17936	5.1785	9.66104	7.17936	9.04442	11.3213	10.1562	10.7632	10.9941	9.51102	9.6196	11.2893	11.6963	11.4144	4.84839	5.43376	5.2989	11.373	9.87219	12.0752	9.17386	11.1387	10.4244	11.7132	10.9034	10.8598	10.4782	11.4117	12.3735	5.31537	8.62827	10.7469	10.0416	11.4667	5.19368	11.1068	10.2456	11.1588	11.4211	VTE6	{ECO:0000303|PubMed:26452599};	At1g78620	{ECO:0000312|Araport:AT1G78620};	T30F21.5	{ECO:0000312|EMBL:AAD30574.1}	3	common
LOC_Os01g52890	1.32416	1.51957	1.35419	2.39033	4.05133	3.95147	3.70222	4.41832	5.40029	4.57917	4.72257	3.07821	3.91013	3.28477	3.59235	1.73885	2.80124	1.53481	2.07791	3.78134	2.45898	4.68811	4.87138	3.34897	3.75053	4.05754	4.00714	5.36545	4.73357	4.2467	1.3993	3.46438	4.50694	4.12665	3.59575	2.02496	2.77275	4.30282	3.9384	4.78191	expressed	protein	NA	NA	NA	NA	3	common
LOC_Os01g52970	0.110382	0.157857	0.125939	0.113466	0.0163477	0.0162127	0.211702	0.196113	0.179035	0.223578	0.114472	0.0990948	0.304818	0.3764	0.292328	0.144169	0.0795179	0.127552	0.0483116	0.161951	0.164466	0.240102	0.258879	0.192369	0.1308	0.346692	0.100333	0.337505	0.341792	0.433979	0.131393	0.0486755	0.195617	0.145715	0.324515	0.11708	0.124909	0.23045	0.192608	0.371092	At3g59200;	F25L23.60	"OsFBX22	-	F-box	domain	3	common
LOC_Os01g53020	81.2443	114.686	93.9292	10.3761	8.5827	5.89549	23.8095	22.558	18.9812	16.2877	14.3035	11.4606	19.1756	17.131	16.7383	72.7949	72.3742	101.084	13.2538	8.72912	6.24595	26.6578	21.2018	34.5794	11.1697	16.3581	18.4941	19.6594	23.0435	24.7108	96.6198	8.28476	21.7829	14.0173	17.6817	82.0845	9.40962	27.4797	15.3406	22.4712	dnaJ	{ECO:0000255|HAMAP-Rule:MF_01152};	STH505	"heat	shock	protein	5	common
LOC_Os01g53040	0.191223	0.319047	0.127269	0.209671	0.145378	0.0524281	0.171149	0.290669	0.526326	0.942485	0.753575	0.707661	1.53045	0.912894	1.33921	0.0906517	0.437143	0.0644493	0.156229	0.314228	0.226034	0.43998	0.850238	0.557279	0.872391	0.894229	0.432604	0.389791	0.473691	0.259887	0.212513	0.135825	0.329381	0.80124	1.26085	0.197415	0.232164	0.615832	0.733074	0.374456	WRKY14;	At1g30650;	T5I8.10	"WRKY14,	expressed"	"GO:0003700,GO:0006139,GO:0009058"	2	common
LOC_Os01g53090	1.22952	3.35062	3.36416	10.6025	8.73374	4.63514	82.0871	89.5532	68.8583	39.5236	25.0295	21.7251	26.6396	19.0222	18.8068	1.9429	2.08968	2.34824	4.11573	3.0166	3.25341	25.1002	18.2462	22.4065	34.8455	56.3766	51.7677	38.4991	56.2144	52.6371	2.6481	7.99047	80.1662	28.7594	21.4895	2.12694	3.46191	21.9176	47.6633	49.1169	"pathogen-related	protein,	putative,	expressed"	"GO:0003674,GO:0008150"	molecular_function|biological_process	3	common
LOC_Os01g53100	0.924962	2.12425	2.60729	3.24393	3.94847	2.1817	21.914	19.3418	17.5778	8.43081	6.20684	6.61049	6.42126	4.34799	2.52166	1.60288	2.68885	2.25558	3.11167	1.56465	2.49692	11.1566	13.1196	11.118	9.30845	11.6206	9.4049	8.26273	13.7028	10.2047	1.8855	3.1247	19.6112	7.08271	4.4303	2.18244	2.39108	11.7981	10.1113	10.7234	UBQ9;	At5g37640;	K12B20.90	"ubiquitin	family	protein,	3	common
LOC_Os01g53160	2.1188	0.938837	0.693527	4.2132	7.9761	10.4637	3.64091	3.50988	2.88604	1.96993	1.35081	3.69256	0.194362	0.612819	0.8049	1.76425	2.04933	1.87894	1.82683	1.03453	3.29669	2.16841	5.79152	1.69495	5.70832	5.09113	2.67049	2.49581	1.90012	1.57553	1.25039	7.55098	3.34561	2.33777	0.53736	1.89751	2.05269	3.21829	4.48998	1.99049	OFP7;	At2g18500;	F24H14.15	"DUF623	domain	containing	1	common
LOC_Os01g53210	1.23886	2.01531	0.231898	2.78574	2.24759	2.30864	4.55786	3.29014	3.67627	3.29348	4.01492	3.32497	1.41796	3.13394	1.67464	2.20237	2.57699	1.64408	1.50241	1.11331	2.18044	6.05201	3.25736	2.83375	6.58318	5.1881	3.53072	4.8928	3.0369	3.39373	1.16202	2.44732	3.84142	3.54446	2.07551	2.14115	1.59872	4.0477	5.10067	3.77448	NRAMP3;	At2g23150;	F21P24.21	"metal	transporter	Nramp3,	3	common
LOC_Os01g53220	0.9243	1.2197	1.44704	16.109	12.5659	13.2828	6.98552	5.61703	6.15778	2.31894	2.52709	2.09018	3.50503	2.59436	2.37986	2.47541	2.24575	1.4231	14.9099	13.0743	12.4885	6.29054	4.69888	5.23217	3.48496	3.07903	2.62866	3.48987	3.92449	2.5909	1.19702	13.9859	6.25344	2.31207	2.82641	2.04809	13.4909	5.4072	3.06422	3.33509	HSFC1;	Synonyms=HSF08;	At3g24520;	MOB24.9	"HSF-type	DNA-binding	1	common
LOC_Os01g53240	122.487	71.8109	102.649	41.8808	40.6478	48.7463	65.0437	61.5142	67.5244	36.0747	41.1586	56.1124	27.6571	24.2329	35.5575	59.8771	51.1318	60.4703	17.5663	24.7969	26.753	102.441	48.5636	64.9899	76.1243	51.9891	51.4544	69.8176	41.6424	53.1014	98.9826	43.7583	64.6941	44.4486	29.1492	57.1597	23.0387	71.9981	59.8559	54.8538	"BURP3;	Os01g0733500,	LOC_Os01g53240;	B1060H01.8,	OsJ_03360,	OSJNBb0036G09.19"	5	common
LOC_Os01g53294	10.0296	10.0316	7.55078	3.874	4.70824	4.72293	7.21007	6.65977	6.25608	15.7155	14.6698	17.6624	12.7219	11.2831	13.7191	8.2214	7.30403	7.15579	3.48517	3.41574	2.99782	8.05661	7.97447	6.65622	7.68012	7.29122	7.86413	3.99153	4.33801	3.69984	9.204	4.43506	6.70864	16.0159	12.5747	7.56041	3.29957	7.56243	7.61182	4.00979	RBOHI;	At4g11230;	F8L21.20	"respiratory	burst	oxidase	2	common
LOC_Os01g53330	10.0131	11.6045	12.5579	5.64014	6.09746	6.48001	6.50884	5.74109	5.37807	2.35864	4.10729	4.28594	1.82059	1.625	1.15187	13.1525	13.9471	15.1001	8.47901	7.01355	6.3951	9.05567	7.10149	10.019	4.39298	4.97299	6.65573	6.74552	7.51025	6.43773	11.3918	6.07254	5.876	3.58396	1.53249	14.0666	7.29589	8.72537	5.34057	6.89783	UGT88A1;	At3g16520;	MDC8.15	"anthocyanidin	5,3-O-glucosyltransferase,	putative,	5	common
LOC_Os01g53350	2.52225	3.60345	2.31558	1.34196	0.420476	0.729757	1.41365	1.44496	1.53062	2.14365	2.49742	1.47353	3.46876	2.98596	4.28161	2.43347	3.31078	2.83222	0.880186	1.21061	0.978234	2.2258	2.35392	2.62858	2.29981	1.89756	1.45161	2.02813	0.85034	1.58908	2.81376	0.830732	1.46307	2.0382	3.57878	2.85882	1.02301	2.40277	1.88299	1.48919	UGT88A1;	At3g16520;	MDC8.15	"anthocyanidin	5,3-O-glucosyltransferase,	putative,	5	common
LOC_Os01g53370	0.315155	0.157746	0.363032	0.1246	0.0251326	0.0498501	0.0751077	0.276376	0.287756	0.356001	0.553104	0.215824	0.209646	0.201276	0.0873871	0.406344	0.171149	0.306401	0.0123789	0.0248981	0.0252846	0.221477	0.111936	0.32039	0.628404	0.266499	0.321353	0.0988332	0	0.0988432	0.278644	0.0665277	0.21308	0.374976	0.166103	0.294631	0.0208539	0.217935	0.405419	0.0658921	UGT88B1	{ECO:0000303|PubMed:15610349}	"anthocyanidin	5,3-O-glucosyltransferase,	putative,	expressed"	4	common
LOC_Os01g53390	1.94601	1.38973	1.32404	2.8668	1.7219	2.11548	4.27539	3.07023	4.79759	4.87058	6.72281	4.08938	6.67097	6.86926	5.97435	1.66207	2.16266	1.24074	5.08865	3.81902	2.97338	5.20897	4.75659	4.87655	5.62909	5.77472	5.65205	5.44484	6.16648	6.39297	1.55326	2.23473	4.04774	5.22759	6.50486	1.68849	3.96035	4.94737	5.68529	6.00143	RhGT1	"glucosyltransferase,	putative,	expressed"	"GO:0005829,GO:0008152,GO:0016740"	cytosol|metabolic	3	common
LOC_Os01g53460	0.18605	0.214903	0.414339	0.073557	0.0296737	0.0735717	0.206917	0.281816	0.177261	0.376844	0.207786	0.299789	0.305768	0.282203	0.265312	0.17446	0.418581	0.332823	0.146156	0.117587	0	0.159803	0.205585	0.509224	0.460008	0.299668	0.333887	0.291728	0.162488	0.495987	0.271764	0.0589341	0.221998	0.294806	0.284428	0.308621	0.0879144	0.291537	0.364521	0.316734	UGT88B1	{ECO:0000303|PubMed:15610349}	"anthocyanidin	5,3-O-glucosyltransferase,	putative,	expressed"	5	common
LOC_Os01g53620	5.09753	4.80716	4.79398	11.0875	9.99486	8.62107	9.91828	13.7819	13.5349	10.0258	8.58087	7.11867	11.1615	11.1173	12.3641	6.22899	6.594	6.76018	8.14825	9.29461	9.16924	13.0111	16.563	12.4298	10.724	10.6737	10.1846	14.0051	12.6198	12.8016	4.89956	9.90113	12.4117	8.5751	11.5477	6.52772	8.8707	14.0013	10.5274	13.1422	expressed	protein	"GO:0003674,GO:0008150"	molecular_function|biological_process	NA	NA	3	common
LOC_Os01g53640	4.15723	2.4387	2.49369	1.33373	2.4523	2.00554	3.6005	2.66197	3.66231	3.76329	3.59732	3.781	1.27514	1.16335	1.32719	3.07544	2.37679	2.6238	0.937448	0.770526	0.856135	4.65003	5.13505	3.32899	4.82294	4.03822	3.21047	1.92513	1.53051	1.78137	3.02987	1.93052	3.30826	3.71387	1.25523	2.69201	0.854703	4.37136	4.02388	1.74567	"PERK12;	Synonyms=IGI1;	At1g23540;	F28C11.17,	F5O8.10"	"retrotransposon	4	common
LOC_Os01g53670	10.2783	11.7333	10.614	4.6445	2.55497	2.61244	8.47393	8.84072	8.59749	9.61608	8.57887	6.53315	10.2821	11.0735	12.3762	12.12	15.0193	15.5405	7.47254	5.386	5.9877	7.7475	10.2718	10.2645	8.69605	10.1108	8.94461	8.10018	10.6877	9.82441	10.8752	3.27063	8.63738	8.2427	11.2439	14.2266	6.28208	9.42796	9.25049	9.53741	EPN3	"ENTH	domain	containing	protein,	expressed"	5	common
LOC_Os01g53680	5.45118	4.24961	3.50606	1.50723	1.63041	2.55308	3.11396	3.57849	3.58825	2.71843	2.31769	3.49252	2.58652	1.80397	2.17992	4.7688	4.50793	4.63896	1.71478	1.49376	1.57861	4.60921	5.33851	3.82272	4.79385	5.53378	5.25406	2.16932	2.09924	3.0012	4.40228	1.89691	3.4269	2.84288	2.19014	4.63856	1.59572	4.59015	5.1939	2.42325	PFK1	{ECO:0000255|HAMAP-Rule:MF_03186};	At4g29220;	F17A13.40	"6-phosphofructokinase,	putative,	5	common
LOC_Os01g53720	6.36279	6.90964	7.2083	1.9835	2.03626	1.67813	7.4352	6.5012	7.08136	5.28821	4.99197	5.9688	6.55083	7.19917	6.4961	5.81024	6.1521	5.79014	2.49324	1.74735	1.88268	6.24118	6.37256	8.39497	5.18461	5.293	6.75477	6.90087	7.167	7.95901	6.82691	1.8993	7.00592	5.41633	6.7487	5.91749	2.04109	7.0029	5.74413	7.34229	ybeY	{ECO:0000255|HAMAP-Rule:MF_00009};	CHY_0427	expressed	protein	"GO:0003824,GO:0005488,GO:0008152,GO:0009987,GO:0016787"	3	common
LOC_Os01g53779	5.90368	8.64043	5.75234	15.9605	16.3781	11.8362	16.0591	14.7335	14.5879	14.9354	11.3878	13.121	9.44196	7.71996	6.60314	2.73474	3.76301	2.05343	9.45364	6.48771	9.23612	6.75985	9.46197	6.68595	9.92868	7.33048	9.44094	5.76434	10.3955	6.94439	6.76548	14.7249	15.1268	13.1481	7.92169	2.85039	8.39249	7.63592	8.90003	7.70141	expressed	protein	NA	NA	NA	NA	1	common
LOC_Os01g53800	6.64715	7.13158	4.82535	2.69087	1.97721	2.87403	4.59574	4.05013	5.01781	4.45953	4.07209	4.47489	3.46222	3.21156	3.01376	6.31563	7.46769	6.75882	3.95272	2.1988	3.05201	3.80553	5.81321	6.00673	7.06661	7.28222	6.70199	3.63991	5.63537	5.04112	6.20136	2.51403	4.55456	4.3355	3.22918	6.84738	3.06784	5.20849	7.01694	4.77213	NAALAD2	"glutamate	carboxypeptidase	2,	putative,	expressed"	5	common
LOC_Os01g53810	13.6949	12.6037	11.3113	3.6414	3.13294	3.3699	8.19352	6.52896	6.53993	7.44332	7.91548	8.62532	13.7659	10.8492	13.9729	11.176	11.5928	11.2438	3.58971	3.00994	3.90416	8.80435	9.31178	10.2098	7.08089	8.077	6.37068	6.14149	5.80487	6.18865	12.5366	3.38142	7.08747	7.99471	12.8626	11.3375	3.50127	9.44197	7.17619	6.04501	NAALAD2	"peptidase,	putative,	expressed"	"GO:0005773,GO:0016787,GO:0019538"	vacuole|hydrolase	5	common
LOC_Os01g53840	1.17104	0.343605	0.12094	0.155659	1.01518	1.43235	1.11553	0.230179	0.281336	0.255598	0.408303	0.888168	0.0513538	0.0419081	0.07278	1.34343	1.07924	1.06157	0.268052	0.196994	0.178995	0.409903	1.70914	0.379728	3.03551	2.5366	2.74061	0.236649	0.0729386	0.0926113	0.545197	0.86773	0.542348	0.517357	0.0553473	1.16141	0.21468	0.832923	2.77091	0.134066	"PBL21	{ECO:0000303|PubMed:20413097};	Synonyms=ASG5	{ECO:0000305};	At1g20650	{ECO:0000312|Araport:AT1G20650};	4	common
LOC_Os01g53880	20.5593	27.4302	20.5336	78.6255	52.5164	54.3293	36.8045	31.256	31.495	34.4156	36.9591	33.2035	35.226	34.8355	28.6222	22.5324	25.8335	23.7161	120.601	111.257	101.743	23.519	33.6849	24.8148	37.9769	33.8709	36.2021	25.9651	35.9878	28.4337	22.841	61.8237	33.1852	34.8594	32.8946	24.0273	111.201	27.3396	36.0166	30.1289	"IAA6;	Os01g0741900	{ECO:0000312|EMBL:BAF06122.1},	LOC_Os01g53880	{ECO:0000305};	OsJ_03405	1	common
LOC_Os01g53900	0.262034	0.186159	0.17721	0.191156	0.0701039	0.173812	0.462652	0.455539	0.593267	0.402343	0.473361	0.42495	0.369787	0.456164	0.235049	0.240427	0.426247	0.230759	0.0604261	0.130218	0.123424	0.489076	0.216827	0.343725	0.595968	0.522123	0.609532	0.706434	0.793928	0.706506	0.208468	0.145024	0.50382	0.433551	0.353667	0.299144	0.104689	0.349876	0.575874	0.735623	LOS1	{ECO:0000303|PubMed:9401119};	At1g56070/At1g56075	{ECO:0000312|Araport:AT1G56070};	T6H22.13	{ECO:0000312|EMBL:AAF02837.1}	3	common
LOC_Os01g53920	0.249966	0.800749	0.149729	0.639522	0.339764	0.194179	1.34235	1.02474	0.78548	1.80583	2.01623	1.78611	4.15378	4.50814	5.80103	0.37807	1.41737	0.38754	2.0876	2.33333	2.63027	0.958568	1.43061	2.05554	2.52267	2.11106	1.90267	1.11531	1.52509	1.11543	0.400148	0.391155	1.05086	1.86939	4.82098	0.727662	2.3504	1.48157	2.1788	1.25194	HSL1;	At1g28440;	F3M18.12	"receptor-like	protein	kinase	2	common
LOC_Os01g53940	1.20789	1.0819	1.26934	1.76444	4.54757	2.87595	1.11611	1.44952	1.64044	2.3822	1.18672	1.59803	1.61697	2.63911	1.57139	1.09787	1.79526	0.899916	2.85665	4.17868	4.7077	1.48425	1.82646	1.42185	1.38424	1.53083	1.2135	2.52698	1.37796	2.46243	1.18638	3.06266	1.40202	1.72232	1.94249	1.26435	3.91435	1.57752	1.37619	2.12246	expressed	protein	NA	NA	NA	NA	1	common
LOC_Os01g53980	1.23233	1.87174	1.2939	4.60838	4.16309	4.08502	1.18488	1.4093	1.42547	1.39866	1.4102	1.58	1.08082	1.05843	0.853416	2.11521	2.27143	0.837841	2.7774	5.17167	4.65364	2.17833	1.96209	1.1232	1.56413	1.4014	1.30682	2.33875	1.46932	1.03955	1.46599	4.2855	1.33988	1.46295	0.997556	1.74149	4.2009	1.75454	1.42412	1.61587	"IQ	calmodulin-binding	motif	family	protein,	expressed"	1	common
LOC_Os01g53990	1.37158	0.751289	0.271272	0.0665047	0.643889	0.545447	2.36521	1.79699	2.1903	2.64708	1.62369	5.5158	0.803028	0.174574	0.253201	1.78765	2.28374	2.08022	0.158572	0.239205	0.026991	1.54989	2.33671	0.749797	2.53568	2.31651	1.50938	0.685771	0.440729	0.197839	0.798046	0.418614	2.1175	3.26219	0.410268	2.05054	0.141589	1.54547	2.12052	0.441446	PME15;	Synonyms=ARATH15;	At2g36710;	F13K3.11	"pectinesterase,	putative,	4	common
LOC_Os01g54080	10.0202	5.75048	4.57771	3.60358	10.582	14.2321	6.69797	4.43895	4.91115	4.44701	4.54628	7.62987	2.05793	1.45678	2.14256	7.42949	7.96413	6.20119	3.264	2.3214	3.39352	6.53249	9.09227	5.10063	9.38934	12.4953	10.4885	4.54873	3.38058	3.21378	6.78279	9.47258	5.34936	5.54106	1.88575	7.19827	2.99297	6.90846	10.791	3.71436	"KIN14C	{ECO:0000305};	Os01g0744000	{ECO:0000312|EMBL:BAS74302.1},	LOC_Os01g54080	{ECO:0000305};	4	common
LOC_Os01g54090	0.178947	0.0179139	0.107189	0.257526	0.797717	1.83984	0.203282	0.500743	0.627985	0.398703	0.519619	0.974604	0.291294	0.482859	0.442317	0.145426	0.342905	0.162842	0.85892	0.606489	0.186638	0.926403	0.532476	0.272879	0.575181	0.54331	0.891895	0.364768	0.369401	0.164162	0.10135	0.965026	0.444003	0.630975	0.40549	0.217058	0.550682	0.577253	0.670128	0.299444	expressed	protein	"GO:0003674,GO:0005575,GO:0008150"	molecular_function|cellular_component|biological_process	NA	NA	1	common
LOC_Os01g54170	0.0435276	0	0	5.23504	2.07577	1.34258	8.58581	7.98482	4.94201	5.77483	8.93785	9.11792	6.68697	5.91778	5.06573	0.0442175	0	0	3.68955	1.29643	1.08956	1.10461	0.446625	0.840764	3.02383	3.91912	2.49259	0.310545	3.90866	1.99657	0.0145092	2.88446	7.17088	7.94353	5.89016	0.0147392	2.02518	0.797334	3.14518	2.07192	expressed	protein	"GO:0003674,GO:0005575,GO:0008150"	molecular_function|cellular_component|biological_process	NA	NA	2	common
LOC_Os01g54210	0.965762	0.552455	1.15697	1.54585	2.04533	3.71645	1.62427	1.2154	1.0965	0.475065	0.701086	1.17046	0.140365	0.157502	0.269975	1.20531	0.932271	0.836994	0.803114	1.17607	1.43896	1.34446	2.32163	1.02388	2.20298	5.92217	2.37017	1.08274	1.01105	1.23754	0.891731	2.43588	1.31206	0.782204	0.189281	0.991526	1.13938	1.56333	3.49844	1.11045	GATA11;	At1g08010;	T6D22.28	"GATA	zinc	finger	4	common
LOC_Os01g54340	23.6323	26.6692	27.0846	113.862	113.105	137.586	33.6325	33.0197	36.6444	49.1703	48.2643	48.4026	29.3534	39.4034	38.7484	34.8504	35.1116	23.4184	103.608	116.163	98.1005	31.5131	32.7651	25.1856	41.4338	38.9341	36.2269	26.4689	35.0356	24.144	25.7954	121.518	34.4322	48.6124	35.8351	31.1268	105.957	29.8213	38.8649	28.5495	"plant-specific	domain	TIGR01615	family	protein,	expressed"	1	common
LOC_Os01g54370	1.39292	1.04061	0.726428	0.566326	0.441837	0.705376	2.0826	2.16543	2.11365	1.53701	1.58468	1.61133	1.5652	1.55348	1.50952	1.87962	0.985474	1.08258	0.552021	0.469742	0.401143	3.64038	2.46384	2.49396	2.59751	1.9154	1.67555	2.14011	1.78104	1.37744	1.05332	0.57118	2.12056	1.57767	1.54274	1.31589	0.474302	2.86606	2.06282	1.76619	"PYRC;	Os01g0747500,	LOC_Os01g54370;	OsJ_03441,	P0481E12.13"	"dihydropyrimidinase,	3	common
LOC_Os01g54380	0.126283	0.113776	0.138678	0.0519244	0.157102	0.116853	0.560782	0.56278	0.377996	0.409257	0.288117	0.18517	0.526762	0.773245	0.507231	0.115456	0.267459	0.26814	0.245034	0.142666	0.355617	0.564029	0.36281	0.526359	0.576121	0.423076	0.415142	0.48909	0.260686	0.5535	0.126246	0.108626	0.500519	0.294181	0.602413	0.217018	0.247773	0.484399	0.471446	0.434425	At2g27800;	F15K20.10	"PPR	repeat	domain	containing	3	common
LOC_Os01g54390	9.23428	10.5079	8.70091	4.07067	3.01181	4.0537	8.33991	10.7712	8.74588	7.74081	6.97613	8.22277	7.24847	8.30931	7.85414	11.0143	11.5107	9.75653	2.89625	2.46866	2.86771	11.1115	10.0783	11.0402	7.38715	7.00644	7.61029	9.20013	8.24608	9.16581	9.48103	3.71206	9.28565	7.64657	7.80397	10.7605	2.74421	10.7433	7.33463	8.87067	ylmH;	BSU15410	"S4	domain	containing	protein,	5	common
LOC_Os01g54440	0.730753	0.93235	0.643703	0.927918	0.698159	0.515613	2.39717	2.00475	2.05571	2.00254	1.58996	1.57576	2.53651	1.73984	2.11025	0.713224	0.895958	0.69541	1.27306	0.838804	0.941493	1.86173	2.70518	1.99561	2.82275	2.28018	2.20323	1.38735	1.99654	1.82565	0.768936	0.713897	2.15254	1.72276	2.12887	0.768197	1.01779	2.18751	2.43539	1.73651	expressed	protein	"GO:0003674,GO:0008150"	molecular_function|biological_process	NA	NA	3	common
LOC_Os01g54515	0	0.0246145	0.049094	0	0.0127453	0	0	0	0	0.0249016	0.0254993	0.0128764	0.125079	0.12759	0.253235	0.0124889	0.0495965	0.111876	0	0	0	0	0.0252292	0	0.0127472	0	0	0.0125302	0	0	0.0245695	0.00424845	0	0.0210925	0.168635	0.0579872	0	0.00840973	0.00424906	0.00417673	NPF4.7;	At5g62730;	MQB2.30	"peptide	transporter	PTR2,	2	common
LOC_Os01g54600	24.5347	29.5626	28.5619	71.0699	48.8449	47.6954	55.7193	53.5312	57.6623	74.5142	68.8345	58.8046	81.6851	74.9103	66.5345	27.121	31.3878	24.6521	77.2201	70.0181	68.9655	47.5857	50.7496	48.7778	59.6468	59.8329	54.0337	49.2578	61.8683	52.0368	27.553	55.8701	55.6376	67.3844	74.3766	27.7203	72.0679	49.0377	57.8378	54.3876	WRKY14;	At1g30650;	T5I8.10	"WRKY13,	expressed"	"GO:0003700,GO:0006139,GO:0009058"	2	common
LOC_Os01g54670	5.27537	7.14615	4.84856	59.6935	60.1157	65.7749	11.9985	9.54623	12.8779	27.2432	27.7017	27.5606	22.2564	27.57	31.5855	8.081	8.38182	5.16466	49.5987	71.2293	51.091	8.37247	8.3986	5.87376	13.9567	10.0598	14.6961	13.015	13.8934	12.3975	5.75669	61.8614	11.4742	27.5018	27.1373	7.20916	57.3063	7.54828	12.9042	13.102	CCDC25	"coiled-coil	domain-containing	protein	25,	putative,	1	common
LOC_Os01g54870	80.811	85.1744	81.658	122.993	102.97	101.135	159.289	172.335	169.331	143.832	112.242	130.877	133.19	139.841	123.175	90.0352	91.8165	90.7412	131.976	131.128	127.115	186.139	189.401	169.861	177.512	186.017	162.935	206.633	189.134	198.895	82.5478	109.033	166.985	128.984	132.069	90.8643	130.073	181.8	175.488	198.221	RPL18AC;	At3g14600;	MIE1.10	"60S	ribosomal	protein	3	common
LOC_Os01g54990	11.7001	13.1726	12.9006	6.08049	5.00047	5.08484	7.98513	7.47314	6.99685	5.10771	6.18511	5.6066	4.11981	2.85807	3.06284	10.7102	9.1212	10.7344	4.21863	3.81578	4.50386	8.26236	7.69129	8.20847	7.00335	7.13123	8.64022	4.69185	4.76826	4.75876	12.5911	5.3886	7.48504	5.63314	3.34691	10.1886	4.17942	8.05404	7.5916	4.73962	"ARF15;	Os05g0563400,	LOC_Os05g48870;	OsJ_018762,	OSJNBb0053D02.5"	"auxin	5	common
LOC_Os01g55000	27.7661	4.50307	1.58306	4.45761	22.9478	36.2336	42.2433	14.2207	10.8724	11.6676	9.66549	30.2847	0.329242	0.705293	0.816569	30.08	23.5646	24.5572	6.64285	1.76153	3.544	17.5583	60.9814	7.63258	62.9141	51.4818	27.1283	5.50816	3.79112	4.22225	11.2841	21.213	22.4455	17.2059	0.617035	26.0673	3.98279	28.7241	47.1747	4.50718	expressed	protein	NA	NA	NA	NA	4	common
LOC_Os01g55020	0.732056	0.636414	0.250021	0.316847	0.379464	0.614012	2.18845	2.53566	2.0083	0.995023	0.938991	0.968506	1.74437	1.59946	2.26185	0.743658	0.990892	1.03237	0.334457	0.494636	0.341575	4.57596	3.45921	3.1923	2.29708	2.74299	1.85906	2.02237	2.18724	2.82767	0.539497	0.436774	2.24413	0.967507	1.86856	0.922307	0.390222	3.74249	2.29971	2.34576	expressed	protein	NA	NA	NA	NA	3	common
LOC_Os01g55080	0	0.0839713	0	0.948477	2.00009	2.2423	0.519756	0.869345	0.173157	1.78397	0.869899	1.22997	0.25602	0.609377	0	0	0	0	0.256991	0	0.52492	0.425737	1.11889	0	1.30459	1.14165	0.177905	0.0854924	0	0	0.0279904	1.73029	0.520753	1.29461	0.288466	0	0.260637	0.514875	0.874717	0.0284975	expressed	protein	NA	NA	NA	NA	1	common
LOC_Os01g55100	4.0519	4.16268	4.75272	13.309	20.6848	20.5868	9.97931	10.1006	10.4494	5.86224	5.95393	7.26279	2.16334	2.40294	2.21429	5.31616	5.88555	5.56609	8.66203	12.3387	20.1569	12.0394	9.70902	6.60515	14.4655	18.4032	11.926	8.89756	9.02278	8.11579	4.32243	18.1935	10.1764	6.35965	2.26019	5.58926	13.7192	9.45118	14.9315	8.67871	"PCF5;	Os01g0213800,	LOC_Os01g11550;	OsJ_000844,	OSJNBa0038J17.21"	"slTCP3,	1	common
LOC_Os01g55110	7.0912	8.14707	7.09767	20.9238	16.9122	15.8093	11.1366	13.3278	11.5856	6.73509	5.71553	7.48484	5.98094	3.87035	4.4463	6.73703	6.6886	6.70562	15.2905	17.2639	14.5429	7.422	8.84063	9.07661	10.1526	9.63596	8.74723	6.85291	6.86412	6.29184	7.44531	17.8818	12.0167	6.64515	4.76586	6.71042	15.6991	8.44641	9.51193	6.66962	ATL40;	At2g42350;	MHK10.7	"RING-H2	finger	protein,	1	common
LOC_Os01g55150	1.84362	0.16971	0.169245	1.02381	7.44747	10.6759	3.2389	1.12008	0.853029	0.472148	0.439528	2.28608	0.0862383	0.0219925	0.0872995	2.69087	2.4578	1.39273	1.47161	0.609391	0.442038	0.903458	4.37046	0.301604	8.96461	11.2039	6.44951	0.0647942	0.328087	0.324004	0.727527	6.38239	1.73734	1.06592	0.0651768	2.18046	0.841013	1.85851	8.87268	0.238962	BZIP61	{ECO:0000303|PubMed:11906833};	At3g58120;	F9D24.30	"bZIP	transcription	4	common
LOC_Os01g55160	0.0495038	0.396455	0.0247105	0.254435	1.46265	2.01044	2.24944	1.94961	1.91609	2.1558	0.513383	1.39992	0.428099	0.436696	0.484351	0.60346	0.848756	0.300323	0.480278	0.203368	0.0774472	0.804014	1.06668	1.05685	4.20892	6.24526	4.85592	0.2775	0.715336	0.580286	0.15689	1.24251	2.03838	1.35637	0.449715	0.58418	0.253698	0.975849	5.10336	0.524374	expressed	protein	NA	NA	NA	NA	4	common
LOC_Os01g55170	18.7862	20.8893	20.5374	48.1184	36.5036	35.2918	39.1979	40.7905	45.2998	41.444	38.8422	36.4463	39.3517	41.306	36.401	22.277	23.6945	21.2033	41.3697	41.301	40.8802	38.8134	48.8334	37.1463	40.0587	43.8322	40.4384	42.7761	46.3811	47.3232	20.0709	39.9713	41.7627	38.9109	39.0196	22.3916	41.1836	41.5977	41.4431	45.4934	LARP6C;	At3g19090;	MHP21.1	"la	domain	containing	3	common
LOC_Os01g55190	3.77085	1.54798	1.69269	1.72896	8.85912	13.932	8.15267	4.23143	4.06011	2.41774	2.1663	4.13416	0.207001	0.520857	0.600705	3.89951	5.32156	3.89504	1.84237	2.00605	1.51375	2.78132	14.5859	2.75791	19.0428	26.1725	18.3255	3.5806	2.54806	4.06488	2.33717	8.17337	5.4814	2.90607	0.442854	4.37204	1.78739	6.70838	21.1802	3.39785	expressed	protein	"GO:0005886,GO:0008150,GO:0016020"	plasma	membrane|biological_process|membrane	NA	4	common
LOC_Os01g55220	6.01111	2.0437	1.47195	0.582931	0.352741	0.466437	4.568	3.17372	4.44844	10.912	7.76293	11.9978	3.11551	1.17707	3.50427	3.68687	2.85966	4.12839	1.38992	0.465933	0.591459	7.71363	5.70233	2.07542	6.23265	36.6912	16.2369	1.15595	1.75596	2.42775	3.17559	0.46737	4.06339	10.2242	2.59895	3.5583	0.815771	5.16379	19.7203	1.77989	expressed	protein	NA	NA	NA	NA	4	common
LOC_Os01g55240	2.27644	3.16281	2.39659	3.4888	3.89042	4.58173	12.7092	10.0234	8.57263	42.4485	30.905	31.4146	40.4532	35.9105	40.7521	2.63487	2.05934	2.24593	2.4657	1.4453	2.00015	11.596	9.55551	4.86695	17.0803	16.9287	15.0696	5.00592	7.81787	4.31734	2.61195	3.98698	10.4351	34.9227	39.0386	2.31338	1.97038	8.67281	16.3595	5.71371	GA2OX1	"gibberellin	2-beta-dioxygenase,	putative,	expressed"	"GO:0003824,GO:0006629,GO:0008152,GO:0009056,GO:0009628,GO:0009987"	2	common
LOC_Os01g55270	3.20944	2.68985	2.40926	0.716087	1.44438	0.844127	3.39153	3.73881	3.95462	3.42673	2.94135	2.55367	4.27772	4.26035	4.27911	2.02189	1.98226	1.38357	0.584382	0.587694	0.856306	4.01552	3.75262	3.03512	4.90129	4.50619	4.77539	4.4375	4.36548	3.29677	2.76951	1.00153	3.69499	2.97392	4.27239	1.79591	0.676127	3.60108	4.72763	4.03325	"CACYBP;	Synonyms=S100A6BP,	SIP;	PNAS-107"	"SGS	domain	3	common
LOC_Os01g55280	6.0547	4.18995	3.93505	1.33667	1.95891	1.44139	3.77686	2.88485	2.81013	1.93422	2.19135	3.2346	1.55033	1.05431	2.2181	4.56139	3.77042	5.50567	1.30722	0.813815	0.932406	3.91864	4.56561	2.62322	4.99278	5.61572	4.26612	1.42885	1.97128	0.973374	4.72657	1.57899	3.15728	2.45339	1.60758	4.61249	1.01781	3.70249	4.95821	1.45783	ICR2;	Synonyms=RIP2;	At2g37080;	T2N18.16	expressed	protein	5	common
LOC_Os01g55310	5.40847	6.11211	5.99936	34.0989	26.2158	18.2638	9.5573	7.3243	7.14546	3.26212	2.91663	1.86305	3.10587	2.79404	1.90626	4.9814	3.8304	5.6387	42.2232	43.129	21.962	4.22127	4.68623	5.40057	1.66988	3.01994	4.10402	2.44993	3.47347	2.27867	5.83998	26.1928	8.00902	2.6806	2.60205	4.81684	35.7714	4.76936	2.93128	2.73402	Gs1l;	CG15441	"haloacid	dehalogenase-like	hydrolase	domain-containing	1	common
LOC_Os01g55340	2.56524	1.00486	0.356305	8.94258	11.447	11.6277	2.67221	3.5371	4.05217	6.75466	5.01987	3.71473	8.60114	5.60231	6.57043	1.4729	1.93474	1.46603	5.83176	8.7285	9.6783	3.71346	3.31876	1.79148	4.11688	3.26951	1.89239	2.25075	1.91096	0.932222	1.3088	10.6724	3.42049	5.16309	6.92463	1.62456	8.07952	2.94123	3.09293	1.69798	CDF2;	Synonyms=DOF5.2;	At5g39660;	MIJ24.16	"dof	zinc	1	common
LOC_Os01g55350	0.181697	0.0949002	0.1183	0.138051	0.253886	0.154322	0.0652669	0.00818742	0.0244618	0.0240018	0.0819263	0.157208	0.0160745	0.0327946	0.0406808	0.128401	0.0956087	0.151766	0.201693	0.0243403	0.0164788	0.0400955	0.0486351	0	0.204776	0.165415	0.150794	0.0322064	0	0	0.131632	0.182086	0.0326387	0.0877121	0.02985	0.125259	0.0808374	0.0295769	0.173662	0.0107355	PPCC	"phosphoenolpyruvate	carboxylase,	putative,	expressed"	"GO:0003824,GO:0005515,GO:0005576,GO:0005829,GO:0006091,GO:0006950,GO:0007154,GO:0009056,GO:0009991,GO:0016043"	4	common
LOC_Os01g55370	1.13568	1.02462	0.797848	3.18518	3.6484	3.32997	1.05701	0.929993	1.38928	2.62692	1.89025	2.08527	0.827348	0.81486	0.750887	1.29611	1.00398	1.64449	1.63233	1.39678	2.22276	0.925106	1.45302	1.36836	2.07887	1.77616	1.53145	0.414412	0.680165	0.271539	0.98605	3.38785	1.12543	2.20081	0.797698	1.31486	1.75062	1.24883	1.79549	0.455372	expressed	protein	"GO:0003674,GO:0008150,GO:0009536"	molecular_function|biological_process|plastid	NA	NA	1	common
LOC_Os01g55450	1.7371	3.17866	2.14556	0.647814	0.393678	0.440269	1.76891	1.61611	1.60116	0.613692	0.955201	0.905464	1.06039	0.796586	0.857082	1.60048	1.19784	1.87078	0.709604	0.190853	0.235951	1.1154	1.55027	1.35527	0.971769	1.29421	1.50796	0.667012	0.667146	0.831791	2.35378	0.49392	1.66206	0.824786	0.904685	1.55637	0.378802	1.34031	1.25798	0.721983	"CIPK12;	Synonyms=PKS8,	SnRK3.9;	At4g18700;	F28A21.110"	"CAMK_KIN1/SNF1/Nim1_like.11	5	common
LOC_Os01g55510	7.36848	7.98265	10.8495	96.1495	73.7386	77.9035	11.0843	12.0304	11.1477	14.4819	13.992	10.0434	10.1666	11.7326	10.9155	11.3133	5.73477	8.26683	83.1876	128.132	78.3607	22.5074	9.97722	11.1508	12.9427	9.79272	10.9538	10.3562	8.40413	10.2201	8.73354	82.5972	11.4208	12.8391	10.9382	8.43831	96.5602	14.5451	11.2297	9.66017	"Dynll1;	Synonyms=Dncl1,	Dnclc1,	Pin"	"dynein	light	1	common
LOC_Os01g55530	0.782254	0.585674	0.492192	0.304076	0.306669	0.270343	1.66322	1.24675	1.40448	1.07184	1.1112	1.17733	1.02324	0.729973	0.82596	0.80133	1.08065	0.810886	0.530345	0.438833	0.431934	1.66152	1.74694	1.43679	2.1538	2.22294	1.72183	1.05857	1.05845	0.978272	0.62004	0.293696	1.43815	1.12012	0.859726	0.897621	0.467037	1.61509	2.03286	1.03176	"AP003256-AK101847	-	NBS/LRR	genes	that	are	3	common
LOC_Os01g55610	1.34527	1.20976	1.36578	1.39458	1.51284	1.96921	0.741738	0.945244	0.400085	0.184735	0.248284	0.17911	0.173983	0.0709906	0.234831	1.07706	1.26478	1.29105	0.407498	0.503478	1.09393	0.324034	0.257352	0.486779	0.236415	0.28646	0.302245	0.197532	0.188274	0.139449	1.30694	1.62554	0.695689	0.204043	0.159935	1.21096	0.668303	0.356055	0.27504	0.175085	NPF1.2;	Synonyms=NRT1.11;	At1g52190;	F9I5.4	"peptide	transporter	5	common
LOC_Os01g55650	4.17629	4.75799	3.58291	9.62737	9.13404	8.70957	5.59291	5.42853	4.83899	5.41927	6.83469	6.28181	5.68533	6.60483	5.48888	4.95413	5.57069	4.11918	17.4673	14.4892	14.0509	3.90565	4.75517	4.90854	6.6378	7.29479	6.82887	5.56366	6.56876	5.4324	4.1724	9.157	5.28681	6.17859	5.92635	4.88133	15.3358	4.52312	6.92049	5.85494	SPAC1A6.05c	"phospholipase,	patatin	family,	putative,	expressed"	1	common
LOC_Os01g55690	0.069539	0.0835362	0	6.7622	7.6417	7.42131	0.588877	0.36035	0.445006	0.450724	0.216348	0.509832	0.0990475	0.187639	0.128914	0	0	0	0.710164	1.5855	0.362639	0.36706	0.528005	0.169666	0.331669	0.131047	0.162234	0.113399	0.0717748	0.085058	0.0510251	7.27507	0.464744	0.392301	0.138534	0	0.886101	0.35491	0.208316	0.0900774	"GLUA3;	Synonyms=GLUA-3,	GT22,	GT3;	Os03g0427300,	LOC_Os03g31360;	1	common
LOC_Os01g55730	6.73372	6.74094	8.07185	7.27555	4.6879	4.8766	16.1669	18.2621	19.0498	14.8338	11.0356	11.8146	16.1269	15.0225	14.1486	9.11227	9.81511	8.87099	6.95208	6.48668	7.1513	21.0299	23.0478	22.7353	14.6263	16.0037	13.7604	15.5546	18.3141	18.462	7.18217	5.61335	17.8263	12.5613	15.0994	9.26612	6.86335	22.271	14.7968	17.4435	"AGAP003732-PA,	putative,	expressed"	"GO:0005575,GO:0008150"	cellular_component|biological_process	NA	3	common
LOC_Os01g55740	1.46992	1.45017	1.82901	3.43806	2.51771	2.54073	5.34606	5.27679	5.93683	3.84032	3.02669	2.92292	3.6195	4.59865	3.07165	1.73127	1.8907	1.57242	3.21986	3.19435	3.79942	6.37929	6.95105	6.93027	4.46185	5.48662	4.74412	6.83939	5.62897	6.5578	1.58303	2.83217	5.51989	3.26331	3.76327	1.73146	3.40454	6.75354	4.89753	6.34205	RBL12	{ECO:0000303|PubMed:17181860};	Synonyms=PARL	{ECO:0000303|PubMed:17938163};	At1g18600	{ECO:0000312|Araport:AT1G18600};	3	common
LOC_Os01g55900	0.892863	1.39976	2.00138	0.675371	0.419157	0.588902	2.73144	3.1602	2.97338	1.65494	1.81696	1.79974	2.12529	2.08055	1.85648	1.74557	1.27428	1.49896	0.516132	0.536359	0.597398	3.96737	4.07943	3.59653	2.77731	2.11648	2.32244	2.02606	3.25158	3.10809	1.43133	0.561143	2.95501	1.75721	2.02077	1.50627	0.549963	3.88111	2.40541	2.79524	amb1588	"holliday	junction	resolvase,	putative,	expressed"	3	common
LOC_Os01g55940	2.55849	2.9898	2.91037	1.61361	1.25751	0.806966	3.29486	2.42977	2.04107	1.90978	1.98733	0.886111	3.16298	4.94025	7.00219	3.46884	3.07381	1.92731	1.80089	0.910781	2.11563	1.68656	1.85123	1.4093	0.993472	1.32329	0.735039	1.00773	0.852194	1.07017	2.81955	1.22603	2.58856	1.59441	5.03514	2.82332	1.6091	1.64903	1.01727	0.976698	"GH3.8;	Os07g0592600,	LOC_Os07g40290;	OJ1710_H11.110,	OsJ_023992,	OsJ_24963	2	common
LOC_Os01g55974	0.225774	0.393072	0.303795	0.322898	0.376534	0.373425	0.67921	0.691802	0.62818	0.48713	0.468282	0.349563	0.499348	0.346376	0.515603	0.339043	0.445507	0.317611	0.100248	0.262123	0.0921436	0.67758	1.04751	0.987954	0.681929	0.544687	0.593353	0.560269	0.607913	0.780453	0.307547	0.357619	0.666397	0.434992	0.453776	0.367387	0.151505	0.904348	0.606657	0.649545	CG6951	"deoxycytidylate	deaminase,	putative,	expressed"	"GO:0003824,GO:0005488,GO:0005623,GO:0008150,GO:0008152,GO:0016787"	3	common
LOC_Os01g56010	0.316617	0.586368	0.347695	0	0.0164119	0.260422	0.179837	0.262513	0.261438	0.0801634	0.26268	0.149227	0.144955	0.180725	0.130434	0.192981	0.558814	0.400168	0.0323343	0.178847	0.0330225	1.04453	0.211166	0.257501	0.164143	0.248611	0.218242	0.403372	0.114379	0.306594	0.416893	0.0922781	0.234596	0.164023	0.152038	0.383988	0.0814012	0.5044	0.210332	0.274781	"serpin	domain	containing	protein,	putative,	expressed"	5	common
LOC_Os01g56080	0.110142	0.624808	0.403179	0.415139	0.152247	0.188737	0.947883	1.48396	1.47789	2.19375	2.77944	1.57658	2.05439	1.86703	2.04185	0.298367	0.370278	0.37122	0.599905	0.791838	0.421212	1.04351	1.13014	1.23169	2.36016	2.0372	1.71308	1.60902	1.74315	1.12269	0.379376	0.252041	1.30325	2.18326	1.98776	0.346622	0.604318	1.13511	2.03681	1.49162	expressed	protein	NA	NA	NA	NA	2	common
LOC_Os01g56090	0.0480753	0.0240634	0.0479949	0.469477	0.04984	0.345999	0.0496483	0.373689	0.0992425	0.316474	0.32407	0.352469	0.17119	0.0249468	0.173296	0.122093	0.0727292	0.0729143	0.122742	0.345625	0.150425	0.170803	0.0986575	0.171059	0.249236	0.629154	0.356871	0.489986	0.173674	0.294022	0.0400445	0.288439	0.174193	0.331004	0.123144	0.0892455	0.206264	0.14684	0.411754	0.319227	expressed	protein	"GO:0003674,GO:0005575,GO:0008150"	molecular_function|cellular_component|biological_process	NA	NA	4	common
LOC_Os01g56180	15.0342	14.6104	13.2842	3.22484	1.71259	2.58662	6.01013	6.03153	6.25713	6.96832	9.3674	6.60334	8.95845	9.46866	9.92717	19.7681	19.5189	17.5612	3.00263	2.16356	3.41428	5.89215	7.61981	9.33679	7.88845	8.0287	6.63761	5.76157	6.00682	6.59635	14.3096	2.50802	6.0996	7.64635	9.45143	18.9494	2.86016	7.61625	7.51825	6.12158	expressed	protein	"GO:0003674,GO:0005783,GO:0008150"	molecular_function|endoplasmic	reticulum|biological_process	NA	5	common
LOC_Os01g56220	0.0291058	0.233096	0.0290571	0.179515	0.0603484	0.17955	0.150291	0.241322	0.390543	0.67797	0.181107	0.640177	0.651463	0.513513	0.89929	0.0295671	0.205482	0.147146	0.267518	0.328819	0.151784	0.324996	0.209053	0.295893	0.422499	0.487557	0.679038	0.711956	0.270375	0.326346	0.0970864	0.139804	0.260719	0.499751	0.688089	0.127398	0.249374	0.276647	0.529698	0.436226	expressed	protein	NA	NA	NA	NA	2	common
LOC_Os01g56320	1.46571	1.09858	0.825425	1.04307	1.2234	1.82381	1.84745	1.05944	1.38871	0.449125	0.311799	0.960445	0.298239	0.319829	0.379321	1.77909	1.37968	1.36039	0.982545	0.509496	0.744752	2.77728	3.27778	1.4977	2.31466	3.52546	2.78182	1.5628	1.59041	1.86176	1.1299	1.36343	1.43187	0.57379	0.332463	1.50639	0.745598	2.51758	2.87398	1.67166	SBT2.6	{ECO:0000303|PubMed:16193095};	At4g30020	{ECO:0000312|Araport:AT4G30020};	F6G3.50	{ECO:0000312|EMBL:CAB43837.1}	4	common
LOC_Os01g56330	12.4388	8.22808	8.06939	5.86364	9.69114	11.9944	7.66677	5.40941	6.59921	3.92804	5.7428	6.31564	1.80346	1.83968	1.91927	12.9822	12.2394	11.1829	6.10395	6.39529	5.89411	7.29752	11.465	7.20833	10.5879	9.83445	9.30259	3.90675	3.39342	3.34347	9.57874	9.18306	6.55846	5.32883	1.85414	12.1349	6.13112	8.65694	9.90833	3.54788	ANX1;	At3g04690;	F7O18.16	"TKL_IRAK_CrRLK1L-1.5	-	The	5	common
LOC_Os01g56380	2.08664	2.18835	1.64916	0.574539	0.412045	0.255401	0.423287	0.489158	0.512795	0.742152	1.04334	0.754513	0.922462	0.270695	0.409342	1.45099	1.40298	2.13495	1.17965	0.216856	0.375675	0.617789	0.216653	0.631341	0.772695	0.468129	0.790281	0.455725	0.679451	0.430451	1.97472	0.413995	0.47508	0.846669	0.534167	1.66297	0.590726	0.488594	0.677035	0.521876	TYRDC-2	"decarboxylase,	putative,	expressed"	"GO:0003824,GO:0005488,GO:0005575,GO:0006950,GO:0008152,GO:0009987"	catalytic	5	common
LOC_Os01g56450	9.30739	1.32514	4.58396	0.403959	0.321634	0.404039	0.683515	1.24328	2.02808	6.95434	3.73222	2.53455	2.39887	6.13908	6.77393	14.0563	15.3528	9.76633	0.295715	0.339876	0.970742	2.49843	1.10356	3.80583	6.04759	2.25203	2.93908	11.2147	8.32576	10.3515	5.07216	0.376544	1.31829	4.40704	5.10396	13.0585	0.535444	2.46927	3.74623	9.96399	At2g38640;	T6A23.16	"DUF567	domain	containing	protein,	5	common
LOC_Os01g56460	1.52656	1.35628	1.21921	1.25537	0.692386	0.843622	3.3895	4.84526	3.68308	3.67181	2.43407	1.93864	4.54284	4.17858	4.3629	2.40367	2.7328	1.87152	0.935397	0.823111	1.53247	3.85463	4.42498	4.77216	3.38329	3.21644	2.9544	5.58172	5.10115	7.62459	1.36735	0.930461	3.97261	2.68151	4.36144	2.336	1.09699	4.35059	3.18471	6.10249	"mitochondrial	glycoprotein,	putative,	expressed"	GO:0005739	mitochondrion	3	common
LOC_Os01g56480	4.16794	4.33444	4.03977	14.8914	14.8086	13.3966	5.1401	6.33268	7.81036	6.55702	4.28043	5.29778	3.9934	5.37546	4.9594	3.74071	5.1014	3.88693	12.2322	12.2184	16.4176	10.1047	7.09999	5.43016	3.98589	4.7449	5.02067	6.6813	4.88668	5.48582	4.18071	14.3655	6.42771	5.37841	4.77609	4.24301	13.6228	7.54496	4.58382	5.6846	expressed	protein	NA	NA	NA	NA	1	common
LOC_Os01g56580	33.7876	36.2081	30.3865	17.0639	12.4606	14.8635	25.4484	25.4403	24.7544	26.9261	29.2108	29.8754	27.7602	27.6256	27.5049	30.7586	35.3494	31.6667	15.0232	15.3774	13.8939	24.4257	26.539	29.1514	26.9167	27.9268	29.0279	22.5909	25.4098	24.3573	33.4607	14.796	25.2144	28.6708	27.6303	32.5916	14.7648	26.7054	27.9571	24.1193	"HD16	{ECO:0000303|PubMed:23789941};	Synonyms=CKI	{ECO:0000305},	EL1	{ECO:0000303|PubMed:20400938};	5	common
LOC_Os01g56690	0	0.0294206	0	0.0302103	0.0304679	0.0302163	0.0303507	0.0304588	0	3.21449	5.88229	2.00078	20.1527	24.065	36.5638	0.179129	0.0296402	0.089147	0.060027	0.271652	0.245218	0.0298326	0.241243	0.149387	0.27425	0.0307689	0.155829	0	0	0	0.00980687	0.0302982	0.0202698	3.69919	26.9272	0.0993055	0.192299	0.140154	0.153616	0	"BHLH148	{ECO:0000303|PubMed:20472752};	Os03g0741100	{ECO:0000312|EMBL:BAF13135.1},	LOC_Os03g53020	{ECO:0000312|EMBL:ABF98794.1};	2	common
LOC_Os01g56730	2.46131	2.05092	3.08214	1.44785	0.943966	0.892288	2.07168	1.72517	1.80622	1.59936	1.77054	1.65403	1.76591	1.87519	1.46527	2.29798	2.56844	2.11464	0.741005	0.993606	0.623226	1.90634	2.11673	2.6613	2.06522	2.30875	2.3838	3.0451	3.36279	3.37895	2.53146	1.0947	1.86769	1.67464	1.70212	2.32702	0.785946	2.22812	2.25259	3.26228	expressed	protein	NA	NA	NA	NA	5	common
LOC_Os01g56790	11.7416	10.0412	8.55533	18.9768	14.2782	12.3223	16.5939	17.1288	17.3028	22.8808	24.2524	23.5319	18.7749	19.6934	18.6406	10.2318	10.958	8.76336	26.3689	21.6247	23.2954	9.71577	14.9668	13.8671	19.9058	22.1096	21.1334	14.2144	17.9489	14.8327	10.1127	15.1925	17.0085	23.555	19.0363	9.98437	23.763	12.8499	21.0496	15.6653	MYOB5	{ECO:0000305};	At1g18990	{ECO:0000312|Araport:AT1G18990};	F14D16.14	{ECO:0000312|EMBL:AAF79302.1}	2	common
LOC_Os01g56870	0.634487	0.711008	0.860323	0.272568	0.284709	0.243412	1.52565	2.00219	2.10151	0.575442	0.746387	0.942262	0.953828	0.72728	0.546178	0.644543	0.525298	0.861766	0.232108	0.165341	0.197539	3.54715	2.13771	2.58011	1.49248	1.8441	1.82772	2.30679	2.01353	3.09855	0.735272	0.266896	1.87645	0.754697	0.742429	0.677202	0.198329	2.75499	1.72144	2.47296	expressed	protein	NA	NA	NA	NA	3	common
LOC_Os01g56940	0.649987	0.836593	0.486674	0.1909	0.0802197	0.0318229	0.391565	0.352862	0.207656	0.34481	0.353086	0.251239	0.173195	0.0963671	0.398468	0.345865	0.398007	0.391196	0.0395117	0.0158943	0.0484231	0.392736	0.190552	0.652918	0.280809	0.502275	0.196937	0.307575	0.191682	0.141972	0.657751	0.100981	0.317361	0.316379	0.222677	0.378356	0.0346097	0.412069	0.326674	0.213743	exo1;	Synonyms=exoi	"flap	endonuclease,	putative,	expressed"	5	common
LOC_Os01g56980	4.93017	5.17537	4.94243	1.21067	1.10032	0.633617	2.9276	2.27804	1.9012	2.62828	4.1187	4.5828	2.21536	2.19589	2.36956	3.74232	4.98611	3.69718	1.69928	1.03379	1.17125	1.55698	1.84081	2.84713	3.12392	4.02894	5.00311	2.62409	3.51968	2.45685	5.01599	0.981535	2.36895	3.77659	2.26027	4.14187	1.30144	2.08164	4.05199	2.86687	l(1)G0196;	CG14616	"histidine	acid	phosphatase,	putative,	5	common
LOC_Os01g57040	4.91176	1.154	0.0500361	1.03041	1.19507	2.11276	4.39959	1.55833	1.03463	2.74099	2.18305	4.93446	0.254958	0.0520156	0.051619	3.66583	0.859321	2.78723	0.818958	0	0.104548	1.7298	4.06271	0	2.54639	2.5187	1.7008	0.20433	0.103463	0	2.0386	1.44608	2.33085	3.28617	0.119531	2.43746	0.307835	1.93084	2.2553	0.102598	expressed	protein	NA	NA	NA	NA	4	common
LOC_Os01g57050	2.43501	1.66784	1.19414	0.131739	0.0664313	0.109805	0.419114	0.819076	0.992096	1.01671	0.70884	0.917233	0.521548	0.266011	0.263982	1.38869	0.969401	1.20944	0.130881	0	0.0222778	2.08148	0.745165	0.673151	1.01876	1.09576	0.611577	0.653098	0.529116	0.435443	1.76566	0.102658	0.743428	0.880927	0.350514	1.18917	0.051053	1.1666	0.908699	0.539219	expressed	protein	NA	NA	NA	NA	5	common
LOC_Os01g57073	7.43318	7.52149	6.62566	7.98992	7.80204	8.22002	9.37872	10.0456	9.66036	13.5303	16.2944	13.7083	14.5031	14.0831	14.0266	7.68896	9.02842	6.54822	8.01984	8.07798	7.7269	8.4478	9.74911	10.1739	16.4897	17.3612	14.9925	11.2821	11.4445	9.96803	7.19345	8.00399	9.69488	14.511	14.2042	7.7552	7.94157	9.45693	16.2811	10.8982	IDE	"insulin-degrading	enzyme,	putative,	expressed"	"GO:0003824,GO:0005488,GO:0005575,GO:0016787,GO:0019538"	2	common
LOC_Os01g57150	0.64818	0.719023	0.437226	0.414181	1.52556	1.53097	0.759846	0.435744	0.687105	0.141934	0.0545027	0.201831	0	0.0909046	0	1.31691	1.2191	1.29305	0.30414	0.251888	0.365426	0.657962	1.70764	0.445235	1.32597	2.36597	0.928871	0.285677	0.0904082	0.124996	0.601477	1.1569	0.627565	0.132756	0.0303015	1.27635	0.307151	0.936944	1.54027	0.167027	"SR	protein	related	family	member,	putative,	4	common
LOC_Os01g57250	17.1419	17.0155	13.0877	12.9926	16.5714	19.9297	33.0901	31.8024	32.5308	35.0323	28.9348	24.431	38.3938	37.6073	34.4712	21.6936	27.7745	19.2522	15.5487	13.1669	20.9905	53.7254	54.6591	46.03	40.8533	49.2967	39.0602	42.4063	41.6945	44.7698	15.7484	16.4979	32.4744	29.4661	36.8241	22.9068	16.5687	51.4715	43.07	42.9569	expressed	protein	NA	NA	NA	NA	3	common
LOC_Os01g57260	27.8958	29.7218	30.1947	106.906	112.8	106.884	42.2202	46.1117	40.6318	52.8471	41.29	39.1949	43.9838	53.1356	47.6268	33.5238	35.3508	28.9401	109.744	126.863	120.723	44.8385	40.2827	30.5958	42.1235	38.1728	36.604	42.0813	43.4536	38.602	29.2708	108.864	42.9879	44.444	48.2488	32.6049	119.11	38.5724	38.9668	41.379	Vps28;	Synonyms=l(2)k16503;	CG12770	"vacuolar	protein	sorting-associated	1	common
LOC_Os01g57350	10.4345	10.5636	12.8234	13.6113	12.2058	12.7769	5.38794	6.55074	6.00423	4.50259	5.17727	4.64529	4.52321	4.78082	4.90987	13.0267	11.4528	11.2545	14.4088	15.5357	13.9221	11.3749	7.80455	7.67814	5.93159	4.25085	5.31678	7.35925	7.78445	8.64854	11.2738	12.8646	5.98097	4.77505	4.73797	11.9113	14.6222	8.95254	5.16641	7.93075	"SPHK1;	Synonyms=SPHK,	SPK"	"diacylglycerol	kinase,	putative,	1	common
LOC_Os01g57540	0.232784	0.271873	0.180751	0.265876	0.844652	0.239336	0.97496	0.58974	1.05452	1.63717	2.82987	1.39514	2.03939	1.61059	1.86469	0.144512	0.299988	0.183066	0.435838	0.239077	0.256278	0.420084	0.530786	0.473303	2.065	2.95164	1.85143	1.06765	2.28255	1.34458	0.22847	0.449955	0.873073	1.95406	1.83822	0.209189	0.310398	0.474724	2.28935	1.56493	SD16;	Synonyms=ARK2;	At1g65800;	F1E22.21	"protein	kinase,	2	common
[truncated: 14,583 more rows]

## Sheet: TableS1-2 up-regulated in 0 hpi
	logFC	logCPM	PValue	FDR
LOC_Os03g59190	12.0929	2.9747	0	0
LOC_Os03g43100	11.4823	2.7994	0	0
LOC_Os03g02470	11.4567	5.0605	0	0
LOC_Os09g09540	11.1345	2.0014	0	0
LOC_Os06g26080	10.7303	0.649	0	0
LOC_Os11g45550	10.3463	1.8916	0	0
LOC_Os08g09990	10.2646	1.0895	0	0
LOC_Os07g01960	10.0938	1.226	0	0
[truncated: 313 more rows]

## Sheet: TableS1-3downregulated in 0 hpi
	logFC	logCPM	PValue	FDR
[truncated: 98 more rows]

[truncated: 8 more sheets: TableS1-4up-regulated in 24 hpi, TableS1-5downregulated in24 hpi, TableS1-6up-regulated in 48 hpi, TableS1-7downregulated in48hpi, TableS1-8up-regulated 96 hpi, TableS1-9downregulatedin96 hpi, TableS1-10upregulatedin120 hpi, TableS1-11downregulatedin120hpi]
