# Supplementary material for: Transcriptomic and Metabolomic Analyses of the Piz-t-Mediated Resistance in Rice against Magnaporthe oryzae
Source: Plants (Basel). 2024 Dec 4;13(23):3408. doi: 10.3390/plants13233408 (PMC11644127; doi:10.3390/plants13233408)
Supplement: Supplementary file 1 [file plants-13-03408-s001.zip › Final Suppl Files/Table S2 DEGs in GO analysis of K-mean clustering.xlsx]

## Sheet: pizt_DEG_c1_GO_p
GO_acc	term_type	Term	Percentage_genes	Percentage_bg	Fold_enrichment	queryitem	querytotal	bgitem	bgtotal	pvalue	FDR	entries
GO:0080090	P	regulation of primary metabolic process	0.116601	0.0675389	1.72642	177	1518	1626	24075	1.3e-11	2.6e-09	// LOC_Os06g43090 // LOC_Os01g52680 // LOC_Os02g56140 // LOC_Os03g14850 // LOC_Os10g35660 // LOC_Os05g38550 // LOC_Os05g37640 // LOC_Os08g42550 // LOC_Os03g09170 // LOC_Os12g32240 // LOC_Os02g07770 // LOC_Os04g49230 // LOC_Os03g08500 // LOC_Os09g25070 // LOC_Os02g35770 // LOC_Os09g30400 // LOC_Os05g32270 // LOC_Os03g55990 // LOC_Os03g20310 // LOC_Os02g40530 // LOC_Os05g37170 // LOC_Os03g25550 // …
GO:0019222	P	regulation of metabolic process	0.119236	0.0691173	1.72512	181	1518	1664	24075	7.7e-12	2.6e-09	// LOC_Os06g43090 // LOC_Os01g52680 // LOC_Os01g67480 // LOC_Os02g56140 // LOC_Os03g14850 // LOC_Os10g35660 // LOC_Os05g38550 // LOC_Os05g37640 // LOC_Os08g42550 // LOC_Os03g09170 // LOC_Os12g32240 // LOC_Os02g07770 // LOC_Os04g49230 // LOC_Os03g08500 // LOC_Os09g25070 // LOC_Os02g35770 // LOC_Os09g30400 // LOC_Os05g32270 // LOC_Os01g57420 // LOC_Os03g20310 // LOC_Os02g40530 // LOC_Os05g37170 // …
GO:0060255	P	regulation of macromolecule metabolic process	0.11726	0.0681205	1.72136	178	1518	1640	24075	1.4e-11	2.6e-09	// LOC_Os06g43090 // LOC_Os01g52680 // LOC_Os02g56140 // LOC_Os03g14850 // LOC_Os10g35660 // LOC_Os05g38550 // LOC_Os05g37640 // LOC_Os08g42550 // LOC_Os03g09170 // LOC_Os12g32240 // LOC_Os02g07770 // LOC_Os04g49230 // LOC_Os03g08500 // LOC_Os09g25070 // LOC_Os02g35770 // LOC_Os09g30400 // LOC_Os05g32270 // LOC_Os03g55990 // LOC_Os03g20310 // LOC_Os02g40530 // LOC_Os05g37170 // LOC_Os03g25550 // …
GO:0050789	P	regulation of biological process	0.137681	0.0841952	1.63526	209	1518	2027	24075	1.4e-11	2.6e-09	// LOC_Os06g43090 // LOC_Os01g52680 // LOC_Os01g67480 // LOC_Os02g57250 // LOC_Os08g13840 // LOC_Os07g30300 // LOC_Os01g47760 // LOC_Os10g35660 // LOC_Os05g38550 // LOC_Os05g37640 // LOC_Os12g29330 // LOC_Os08g42550 // LOC_Os03g09170 // LOC_Os01g61860 // LOC_Os02g07770 // LOC_Os05g27530 // LOC_Os04g49230 // LOC_Os03g08500 // LOC_Os01g27140 // LOC_Os02g35770 // LOC_Os09g30400 // LOC_Os05g32270 // …
GO:0065007	P	biological regulation	0.14361	0.0882658	1.62702	218	1518	2125	24075	7.3e-12	2.6e-09	// LOC_Os06g43090 // LOC_Os01g52680 // LOC_Os01g67480 // LOC_Os09g30250 // LOC_Os08g13840 // LOC_Os02g57250 // LOC_Os07g30300 // LOC_Os01g47760 // LOC_Os10g35660 // LOC_Os05g38550 // LOC_Os05g37640 // LOC_Os12g29330 // LOC_Os08g42550 // LOC_Os03g09170 // LOC_Os01g61860 // LOC_Os02g07770 // LOC_Os05g27530 // LOC_Os04g49230 // LOC_Os03g08500 // LOC_Os01g27140 // LOC_Os02g35770 // LOC_Os09g30400 // …
GO:0006350	P	transcription	0.118577	0.0676636	1.75245	180	1518	1629	24075	2.6e-12	2.6e-09	// LOC_Os06g43090 // LOC_Os01g52680 // LOC_Os02g56140 // LOC_Os03g14850 // LOC_Os10g35660 // LOC_Os05g37640 // LOC_Os08g42550 // LOC_Os03g09170 // LOC_Os02g07770 // LOC_Os04g49230 // LOC_Os03g60130 // LOC_Os03g08500 // LOC_Os09g25070 // LOC_Os02g35770 // LOC_Os09g30400 // LOC_Os05g32270 // LOC_Os03g55990 // LOC_Os03g20310 // LOC_Os02g40530 // LOC_Os05g37170 // LOC_Os08g17655 // LOC_Os01g48700 // …
GO:0051171	P	regulation of nitrogen compound metabolic process	0.110672	0.063136	1.75291	168	1518	1520	24075	1.5e-11	2.6e-09	// LOC_Os06g43090 // LOC_Os01g52680 // LOC_Os02g56140 // LOC_Os03g14850 // LOC_Os10g35660 // LOC_Os05g37640 // LOC_Os08g42550 // LOC_Os03g09170 // LOC_Os02g07770 // LOC_Os04g49230 // LOC_Os03g08500 // LOC_Os09g25070 // LOC_Os02g35770 // LOC_Os09g30400 // LOC_Os05g32270 // LOC_Os03g55990 // LOC_Os03g20310 // LOC_Os02g40530 // LOC_Os05g37170 // LOC_Os03g25550 // LOC_Os01g48700 // LOC_Os03g52450 // …
GO:0031323	P	regulation of cellular metabolic process	0.114625	0.0661682	1.73232	174	1518	1593	24075	1.5e-11	2.6e-09	// LOC_Os06g43090 // LOC_Os01g52680 // LOC_Os01g67480 // LOC_Os02g56140 // LOC_Os03g14850 // LOC_Os10g35660 // LOC_Os05g37640 // LOC_Os08g42550 // LOC_Os03g09170 // LOC_Os12g32240 // LOC_Os02g07770 // LOC_Os04g49230 // LOC_Os03g08500 // LOC_Os09g25070 // LOC_Os02g35770 // LOC_Os09g30400 // LOC_Os05g32270 // LOC_Os01g57420 // LOC_Os03g20310 // LOC_Os02g40530 // LOC_Os05g37170 // LOC_Os03g25550 // …
GO:0019219	P	regulation of nucleobase, nucleoside, nucleotide and nucleic acid metabolic process	0.110672	0.063136	1.75291	168	1518	1520	24075	1.5e-11	2.6e-09	// LOC_Os06g43090 // LOC_Os01g52680 // LOC_Os02g56140 // LOC_Os03g14850 // LOC_Os10g35660 // LOC_Os05g37640 // LOC_Os08g42550 // LOC_Os03g09170 // LOC_Os02g07770 // LOC_Os04g49230 // LOC_Os03g08500 // LOC_Os09g25070 // LOC_Os02g35770 // LOC_Os09g30400 // LOC_Os05g32270 // LOC_Os03g55990 // LOC_Os03g20310 // LOC_Os02g40530 // LOC_Os05g37170 // LOC_Os03g25550 // LOC_Os01g48700 // LOC_Os03g52450 // …
GO:0045449	P	regulation of transcription	0.110013	0.0628453	1.75054	167	1518	1513	24075	1.9e-11	3e-09	// LOC_Os06g43090 // LOC_Os01g52680 // LOC_Os02g56140 // LOC_Os03g14850 // LOC_Os10g35660 // LOC_Os05g37640 // LOC_Os08g42550 // LOC_Os03g09170 // LOC_Os02g07770 // LOC_Os04g49230 // LOC_Os03g08500 // LOC_Os09g25070 // LOC_Os02g35770 // LOC_Os09g30400 // LOC_Os05g32270 // LOC_Os03g55990 // LOC_Os03g20310 // LOC_Os02g40530 // LOC_Os05g37170 // LOC_Os03g25550 // LOC_Os01g48700 // LOC_Os03g52450 // …
GO:0010556	P	regulation of macromolecule biosynthetic process	0.111989	0.0649637	1.72388	170	1518	1564	24075	3.8e-11	3.8e-09	// LOC_Os06g43090 // LOC_Os01g52680 // LOC_Os02g56140 // LOC_Os03g14850 // LOC_Os10g35660 // LOC_Os05g37640 // LOC_Os08g42550 // LOC_Os03g09170 // LOC_Os12g32240 // LOC_Os02g07770 // LOC_Os04g49230 // LOC_Os03g08500 // LOC_Os09g25070 // LOC_Os02g35770 // LOC_Os09g30400 // LOC_Os05g32270 // LOC_Os03g55990 // LOC_Os03g20310 // LOC_Os02g40530 // LOC_Os05g37170 // LOC_Os03g25550 // LOC_Os01g48700 // …
GO:0009889	P	regulation of biosynthetic process	0.111989	0.0649637	1.72388	170	1518	1564	24075	3.8e-11	3.8e-09	// LOC_Os06g43090 // LOC_Os01g52680 // LOC_Os02g56140 // LOC_Os03g14850 // LOC_Os10g35660 // LOC_Os05g37640 // LOC_Os08g42550 // LOC_Os03g09170 // LOC_Os12g32240 // LOC_Os02g07770 // LOC_Os04g49230 // LOC_Os03g08500 // LOC_Os09g25070 // LOC_Os02g35770 // LOC_Os09g30400 // LOC_Os05g32270 // LOC_Os03g55990 // LOC_Os03g20310 // LOC_Os02g40530 // LOC_Os05g37170 // LOC_Os03g25550 // LOC_Os01g48700 // …
GO:0050794	P	regulation of cellular process	0.13307	0.0812046	1.6387	202	1518	1955	24075	2.8e-11	3.8e-09	// LOC_Os06g43090 // LOC_Os01g52680 // LOC_Os01g67480 // LOC_Os02g57250 // LOC_Os02g56140 // LOC_Os07g30300 // LOC_Os01g47760 // LOC_Os10g35660 // LOC_Os05g37640 // LOC_Os12g29330 // LOC_Os08g42550 // LOC_Os03g09170 // LOC_Os01g61860 // LOC_Os02g07770 // LOC_Os05g27530 // LOC_Os04g49230 // LOC_Os03g08500 // LOC_Os01g27140 // LOC_Os02g35770 // LOC_Os09g30400 // LOC_Os05g32270 // LOC_Os01g57420 // …
GO:0031326	P	regulation of cellular biosynthetic process	0.111989	0.0649637	1.72388	170	1518	1564	24075	3.8e-11	3.8e-09	// LOC_Os06g43090 // LOC_Os01g52680 // LOC_Os02g56140 // LOC_Os03g14850 // LOC_Os10g35660 // LOC_Os05g37640 // LOC_Os08g42550 // LOC_Os03g09170 // LOC_Os12g32240 // LOC_Os02g07770 // LOC_Os04g49230 // LOC_Os03g08500 // LOC_Os09g25070 // LOC_Os02g35770 // LOC_Os09g30400 // LOC_Os05g32270 // LOC_Os03g55990 // LOC_Os03g20310 // LOC_Os02g40530 // LOC_Os05g37170 // LOC_Os03g25550 // LOC_Os01g48700 // …
GO:0010467	P	gene expression	0.156785	0.100685	1.55718	238	1518	2424	24075	3.7e-11	3.8e-09	// LOC_Os06g43090 // LOC_Os08g40610 // LOC_Os01g52680 // LOC_Os08g13840 // LOC_Os03g14850 // LOC_Os04g16826 // LOC_Os03g12570 // LOC_Os08g42550 // LOC_Os03g09170 // LOC_Os04g32710 // LOC_Os12g32240 // LOC_Os02g07770 // LOC_Os12g32250 // LOC_Os04g49230 // LOC_Os03g60130 // LOC_Os03g08500 // LOC_Os09g25070 // LOC_Os02g35770 // LOC_Os09g30400 // LOC_Os05g32270 // LOC_Os10g35660 // LOC_Os01g15290 // …
GO:0010468	P	regulation of gene expression	0.112648	0.0655036	1.71972	171	1518	1577	24075	3.9e-11	3.8e-09	// LOC_Os06g43090 // LOC_Os01g52680 // LOC_Os02g56140 // LOC_Os03g14850 // LOC_Os10g35660 // LOC_Os05g37640 // LOC_Os08g42550 // LOC_Os03g09170 // LOC_Os12g32240 // LOC_Os02g07770 // LOC_Os04g49230 // LOC_Os03g08500 // LOC_Os09g25070 // LOC_Os02g35770 // LOC_Os09g30400 // LOC_Os05g32270 // LOC_Os03g55990 // LOC_Os03g20310 // LOC_Os02g40530 // LOC_Os05g37170 // LOC_Os03g25550 // LOC_Os09g21180 // …
GO:0005975	P	carbohydrate metabolic process	0.0619236	0.0346002	1.78969	94	1518	833	24075	2.5e-07	2.3e-05	// LOC_Os12g12110 // LOC_Os04g43410 // LOC_Os01g03710 // LOC_Os05g05270 // LOC_Os01g72340 // LOC_Os05g46200 // LOC_Os08g40680 // LOC_Os05g36270 // LOC_Os01g34880 // LOC_Os06g34020 // LOC_Os08g02220 // LOC_Os10g32830 // LOC_Os05g48750 // LOC_Os03g53710 // LOC_Os04g24140 // LOC_Os01g52450 // LOC_Os08g40690 // LOC_Os04g58580 // LOC_Os11g18730 // LOC_Os11g02600 // LOC_Os08g34580 // LOC_Os04g40990 // …
GO:0006351	P	transcription, DNA-dependent	0.0586298	0.032648	1.79582	89	1518	786	24075	4.6e-07	4e-05	// LOC_Os01g52680 // LOC_Os01g09120 // LOC_Os03g14850 // LOC_Os05g37640 // LOC_Os08g42550 // LOC_Os03g09170 // LOC_Os03g60130 // LOC_Os04g49230 // LOC_Os03g08500 // LOC_Os02g35770 // LOC_Os05g32270 // LOC_Os03g55990 // LOC_Os03g20310 // LOC_Os01g48700 // LOC_Os02g55380 // LOC_Os01g04020 // LOC_Os01g53220 // LOC_Os09g36440 // LOC_Os05g36160 // LOC_Os04g46220 // LOC_Os05g37170 // LOC_Os08g37480 // …
GO:0032774	P	RNA biosynthetic process	0.0586298	0.032731	1.79126	89	1518	788	24075	5.1e-07	4.2e-05	// LOC_Os01g52680 // LOC_Os01g09120 // LOC_Os03g14850 // LOC_Os05g37640 // LOC_Os08g42550 // LOC_Os03g09170 // LOC_Os03g60130 // LOC_Os04g49230 // LOC_Os03g08500 // LOC_Os02g35770 // LOC_Os05g32270 // LOC_Os03g55990 // LOC_Os03g20310 // LOC_Os01g48700 // LOC_Os02g55380 // LOC_Os01g04020 // LOC_Os01g53220 // LOC_Os09g36440 // LOC_Os05g36160 // LOC_Os04g46220 // LOC_Os05g37170 // LOC_Os08g37480 // …
GO:0006355	P	regulation of transcription, DNA-dependent	0.0546772	0.0306127	1.7861	83	1518	737	24075	1.4e-06	0.00011	// LOC_Os08g01090 // LOC_Os01g64020 // LOC_Os02g10760 // LOC_Os09g27140 // LOC_Os01g52680 // LOC_Os06g07030 // LOC_Os06g50600 // LOC_Os02g09830 // LOC_Os02g01355 // LOC_Os04g28140 // LOC_Os01g21120 // LOC_Os01g48700 // LOC_Os04g40630 // LOC_Os04g28160 // LOC_Os03g14850 // LOC_Os05g37640 // LOC_Os01g67770 // LOC_Os05g37170 // LOC_Os08g42550 // LOC_Os03g21800 // LOC_Os02g35770 // LOC_Os06g48534 // …
GO:0051252	P	regulation of RNA metabolic process	0.0546772	0.0307373	1.77886	83	1518	740	24075	1.6e-06	0.00012	// LOC_Os08g01090 // LOC_Os01g64020 // LOC_Os02g10760 // LOC_Os09g27140 // LOC_Os01g52680 // LOC_Os06g07030 // LOC_Os06g50600 // LOC_Os02g09830 // LOC_Os02g01355 // LOC_Os04g28140 // LOC_Os01g21120 // LOC_Os01g48700 // LOC_Os04g40630 // LOC_Os04g28160 // LOC_Os03g14850 // LOC_Os05g37640 // LOC_Os01g67770 // LOC_Os05g37170 // LOC_Os08g42550 // LOC_Os03g21800 // LOC_Os02g35770 // LOC_Os06g48534 // …
GO:0016070	P	RNA metabolic process	0.0711462	0.0451921	1.57431	108	1518	1088	24075	8.2e-06	0.00058	// LOC_Os08g01090 // LOC_Os01g52680 // LOC_Os01g09120 // LOC_Os03g14850 // LOC_Os05g37640 // LOC_Os08g42550 // LOC_Os03g09170 // LOC_Os03g60130 // LOC_Os04g49230 // LOC_Os03g08500 // LOC_Os02g35770 // LOC_Os05g32270 // LOC_Os03g55990 // LOC_Os03g20310 // LOC_Os01g48700 // LOC_Os02g55380 // LOC_Os01g04020 // LOC_Os01g53220 // LOC_Os09g36440 // LOC_Os05g36160 // LOC_Os04g25990 // LOC_Os04g46220 // …
GO:0034641	P	cellular nitrogen compound metabolic process	0.0349144	0.0180685	1.93233	53	1518	435	24075	1.7e-05	0.0011	// LOC_Os12g19304 // LOC_Os03g50510 // LOC_Os04g57400 // LOC_Os05g30454 // LOC_Os01g04620 // LOC_Os06g01360 // LOC_Os11g04670 // LOC_Os10g33270 // LOC_Os04g42090 // LOC_Os04g32010 // LOC_Os04g43650 // LOC_Os04g45970 // LOC_Os12g39860 // LOC_Os05g35440 // LOC_Os02g39790 // LOC_Os05g18780 // LOC_Os06g14740 // LOC_Os03g61120 // LOC_Os02g07160 // LOC_Os01g49670 // LOC_Os03g58260 // LOC_Os02g50350 // …
GO:0009081	P	branched chain family amino acid metabolic process	0.00658762	0.000996885	6.6082	10	1518	24	24075	1.8e-05	0.0012	// LOC_Os06g14740 // LOC_Os03g12890 // LOC_Os06g46372 // LOC_Os11g04670 // LOC_Os07g09060 // LOC_Os03g50510 // LOC_Os12g04440 // LOC_Os02g30630 // LOC_Os04g32010 // LOC_Os04g47190
GO:0030001	P	metal ion transport	0.0204216	0.00888889	2.29743	31	1518	214	24075	5.8e-05	0.0036	// LOC_Os03g03500 // LOC_Os07g47100 // LOC_Os02g37320 // LOC_Os03g64340 // LOC_Os06g45940 // LOC_Os05g04120 // LOC_Os06g35060 // LOC_Os11g01530 // LOC_Os04g32030 // LOC_Os06g47550 // LOC_Os03g06160 // LOC_Os12g01530 // LOC_Os01g03490 // LOC_Os03g02860 // LOC_Os07g41600 // LOC_Os03g05750 // LOC_Os07g47350 // LOC_Os02g39910 // LOC_Os07g01810 // LOC_Os02g37330 // LOC_Os01g52070 // LOC_Os05g10940 // …
GO:0006732	P	coenzyme metabolic process	0.0125165	0.00419522	2.9835	19	1518	101	24075	8.2e-05	0.0049	// LOC_Os12g19304 // LOC_Os01g21160 // LOC_Os06g14740 // LOC_Os06g46900 // LOC_Os01g70580 // LOC_Os06g46372 // LOC_Os01g49670 // LOC_Os04g24140 // LOC_Os04g56620 // LOC_Os01g12560 // LOC_Os08g43370 // LOC_Os07g27790 // LOC_Os05g30454 // LOC_Os06g05910 // LOC_Os08g40180 // LOC_Os03g30300 // LOC_Os02g38200 // LOC_Os09g15810 // LOC_Os03g63490
GO:0055114	P	oxidation reduction	0.0803689	0.0561163	1.43218	122	1518	1351	24075	0.00011	0.0062	// LOC_Os01g06600 // LOC_Os12g37419 // LOC_Os05g07090 // LOC_Os02g21300 // LOC_Os05g38410 // LOC_Os02g07680 // LOC_Os07g11970 // LOC_Os02g14170 // LOC_Os10g37210 // LOC_Os02g50350 // LOC_Os05g24880 // LOC_Os05g39690 // LOC_Os04g52130 // LOC_Os09g26880 // LOC_Os01g45760 // LOC_Os02g09260 // LOC_Os07g22498 // LOC_Os03g58040 // LOC_Os02g38200 // LOC_Os08g43390 // LOC_Os05g48700 // LOC_Os02g38010 // …
GO:0051186	P	cofactor metabolic process	0.0151515	0.00593977	2.55086	23	1518	143	24075	0.00013	0.0072	// LOC_Os12g19304 // LOC_Os01g21160 // LOC_Os06g46900 // LOC_Os07g27790 // LOC_Os03g63490 // LOC_Os06g14740 // LOC_Os01g49670 // LOC_Os05g30454 // LOC_Os06g05910 // LOC_Os08g40180 // LOC_Os04g52130 // LOC_Os09g15810 // LOC_Os12g30030 // LOC_Os03g22060 // LOC_Os04g41260 // LOC_Os02g38200 // LOC_Os04g56620 // LOC_Os01g12560 // LOC_Os08g43370 // LOC_Os03g30300 // LOC_Os04g24140 // LOC_Os06g46372 // …
GO:0044281	P	small molecule metabolic process	0.0625823	0.0429491	1.45713	95	1518	1034	24075	0.00036	0.019	// LOC_Os03g12570 // LOC_Os05g38410 // LOC_Os04g43650 // LOC_Os02g06530 // LOC_Os01g46570 // LOC_Os03g63490 // LOC_Os02g39790 // LOC_Os02g19924 // LOC_Os01g49670 // LOC_Os02g50350 // LOC_Os04g42090 // LOC_Os04g32010 // LOC_Os03g61120 // LOC_Os03g18130 // LOC_Os01g04620 // LOC_Os10g32830 // LOC_Os01g12560 // LOC_Os03g58040 // LOC_Os01g52260 // LOC_Os04g25990 // LOC_Os04g24140 // LOC_Os04g58580 // …
GO:0006725	P	cellular aromatic compound metabolic process	0.0144928	0.00602285	2.4063	22	1518	145	24075	0.00037	0.019	// LOC_Os06g01360 // LOC_Os05g38410 // LOC_Os12g39860 // LOC_Os05g18780 // LOC_Os05g30454 // LOC_Os02g07160 // LOC_Os03g58260 // LOC_Os02g50350 // LOC_Os03g61120 // LOC_Os02g10310 // LOC_Os09g15810 // LOC_Os08g37790 // LOC_Os01g64520 // LOC_Os05g38170 // LOC_Os04g56620 // LOC_Os04g55780 // LOC_Os02g35590 // LOC_Os06g48510 // LOC_Os06g45930 // LOC_Os01g63190 // LOC_Os01g65690 // LOC_Os01g70580
GO:0009108	P	coenzyme biosynthetic process	0.00790514	0.00232606	3.3985	12	1518	56	24075	0.0006	0.03	// LOC_Os12g19304 // LOC_Os01g21160 // LOC_Os06g46900 // LOC_Os01g70580 // LOC_Os01g49670 // LOC_Os04g56620 // LOC_Os01g12560 // LOC_Os07g27790 // LOC_Os05g30454 // LOC_Os06g05910 // LOC_Os09g15810 // LOC_Os03g63490
GO:0006519	P	cellular amino acid and derivative metabolic process	0.0283267	0.0162409	1.74416	43	1518	391	24075	0.00072	0.034	// LOC_Os03g50510 // LOC_Os04g57400 // LOC_Os03g12890 // LOC_Os06g01360 // LOC_Os11g04670 // LOC_Os04g42090 // LOC_Os07g27790 // LOC_Os05g38410 // LOC_Os04g32010 // LOC_Os04g43650 // LOC_Os03g63490 // LOC_Os05g35440 // LOC_Os02g39790 // LOC_Os06g14740 // LOC_Os02g19924 // LOC_Os02g07160 // LOC_Os03g58260 // LOC_Os04g33300 // LOC_Os07g09060 // LOC_Os02g33080 // LOC_Os03g61120 // LOC_Os12g32240 // …
GO:0044283	P	small molecule biosynthetic process	0.0243742	0.0132918	1.83378	37	1518	320	24075	0.00072	0.034	// LOC_Os12g19304 // LOC_Os01g21160 // LOC_Os04g57400 // LOC_Os03g50510 // LOC_Os07g15190 // LOC_Os11g04670 // LOC_Os09g19650 // LOC_Os04g42090 // LOC_Os07g27790 // LOC_Os06g15170 // LOC_Os03g63490 // LOC_Os02g39790 // LOC_Os05g18780 // LOC_Os03g61120 // LOC_Os01g49670 // LOC_Os02g50350 // LOC_Os04g33300 // LOC_Os04g32010 // LOC_Os02g33080 // LOC_Os05g30454 // LOC_Os03g18130 // LOC_Os12g39860 // …
GO:0051188	P	cofactor biosynthetic process	0.0105402	0.00390447	2.69952	16	1518	94	24075	0.00077	0.035	// LOC_Os12g19304 // LOC_Os03g22060 // LOC_Os01g21160 // LOC_Os06g46900 // LOC_Os01g70580 // LOC_Os01g49670 // LOC_Os04g56620 // LOC_Os01g12560 // LOC_Os12g30030 // LOC_Os07g27790 // LOC_Os05g30454 // LOC_Os06g05910 // LOC_Os04g52130 // LOC_Os09g15810 // LOC_Os04g41260 // LOC_Os03g63490
GO:0044271	P	cellular nitrogen compound biosynthetic process	0.0191041	0.00959502	1.99104	29	1518	231	24075	0.00083	0.037	// LOC_Os04g57400 // LOC_Os03g50510 // LOC_Os11g04670 // LOC_Os04g42090 // LOC_Os12g39860 // LOC_Os02g39790 // LOC_Os05g18780 // LOC_Os03g61120 // LOC_Os02g50350 // LOC_Os04g33300 // LOC_Os04g32010 // LOC_Os02g33080 // LOC_Os05g30454 // LOC_Os03g18130 // LOC_Os04g52130 // LOC_Os08g37790 // LOC_Os03g22060 // LOC_Os04g41260 // LOC_Os02g28110 // LOC_Os05g38170 // LOC_Os04g56620 // LOC_Os01g59920 // …
GO:0009308	P	amine metabolic process	0.0270092	0.015784	1.71118	41	1518	380	24075	0.0013	0.056	// LOC_Os12g12110 // LOC_Os03g50510 // LOC_Os04g57400 // LOC_Os03g12890 // LOC_Os06g01360 // LOC_Os11g04670 // LOC_Os04g42090 // LOC_Os02g38010 // LOC_Os04g43650 // LOC_Os04g41640 // LOC_Os05g35440 // LOC_Os02g39790 // LOC_Os06g14740 // LOC_Os04g32010 // LOC_Os02g07160 // LOC_Os03g58260 // LOC_Os04g33300 // LOC_Os07g09060 // LOC_Os02g33080 // LOC_Os03g61120 // LOC_Os03g18130 // LOC_Os02g10310 // …
GO:0044262	P	cellular carbohydrate metabolic process	0.0270092	0.0159917	1.68895	41	1518	385	24075	0.0016	0.068	// LOC_Os04g40990 // LOC_Os04g50208 // LOC_Os02g49332 // LOC_Os06g22919 // LOC_Os03g20420 // LOC_Os01g47550 // LOC_Os06g48180 // LOC_Os06g14740 // LOC_Os01g71280 // LOC_Os04g51880 // LOC_Os06g48200 // LOC_Os01g34880 // LOC_Os06g36560 // LOC_Os03g51610 // LOC_Os03g63760 // LOC_Os12g43630 // LOC_Os02g01510 // LOC_Os10g30156 // LOC_Os08g31980 // LOC_Os10g32830 // LOC_Os03g22120 // LOC_Os03g12320 // …
GO:0006769	P	nicotinamide metabolic process	0.00461133	0.00103842	4.44071	7	1518	25	24075	0.0023	0.089	// LOC_Os12g19304 // LOC_Os06g14740 // LOC_Os06g46372 // LOC_Os01g49670 // LOC_Os08g43370 // LOC_Os03g30300 // LOC_Os04g24140
GO:0046496	P	nicotinamide nucleotide metabolic process	0.00461133	0.00103842	4.44071	7	1518	25	24075	0.0023	0.089	// LOC_Os12g19304 // LOC_Os06g14740 // LOC_Os06g46372 // LOC_Os01g49670 // LOC_Os08g43370 // LOC_Os03g30300 // LOC_Os04g24140
GO:0009820	P	alkaloid metabolic process	0.00461133	0.00103842	4.44071	7	1518	25	24075	0.0023	0.089	// LOC_Os12g19304 // LOC_Os06g14740 // LOC_Os06g46372 // LOC_Os01g49670 // LOC_Os08g43370 // LOC_Os03g30300 // LOC_Os04g24140
GO:0044106	P	cellular amine metabolic process	0.0237154	0.0138318	1.71456	36	1518	333	24075	0.0024	0.091	// LOC_Os03g50510 // LOC_Os04g57400 // LOC_Os03g12890 // LOC_Os06g01360 // LOC_Os11g04670 // LOC_Os04g42090 // LOC_Os04g32010 // LOC_Os04g43650 // LOC_Os05g35440 // LOC_Os02g39790 // LOC_Os06g14740 // LOC_Os02g07160 // LOC_Os03g58260 // LOC_Os04g33300 // LOC_Os07g09060 // LOC_Os02g33080 // LOC_Os03g61120 // LOC_Os03g18130 // LOC_Os02g10310 // LOC_Os04g47190 // LOC_Os01g04620 // LOC_Os02g28110 // …
GO:0006733	P	oxidoreduction coenzyme metabolic process	0.00527009	0.00141225	3.73169	8	1518	34	24075	0.0029	0.11	// LOC_Os12g19304 // LOC_Os06g14740 // LOC_Os06g46372 // LOC_Os01g49670 // LOC_Os08g43370 // LOC_Os06g05910 // LOC_Os03g30300 // LOC_Os04g24140
GO:0009082	P	branched chain family amino acid biosynthetic process	0.00329381	0.000539979	6.09988	5	1518	13	24075	0.0033	0.12	// LOC_Os03g50510 // LOC_Os02g30630 // LOC_Os11g04670 // LOC_Os04g32010 // LOC_Os12g04440
GO:0019362	P	pyridine nucleotide metabolic process	0.00461133	0.0011215	4.11177	7	1518	27	24075	0.0033	0.12	// LOC_Os12g19304 // LOC_Os06g14740 // LOC_Os06g46372 // LOC_Os01g49670 // LOC_Os08g43370 // LOC_Os03g30300 // LOC_Os04g24140
GO:0043603	P	cellular amide metabolic process	0.00461133	0.00116303	3.96492	7	1518	28	24075	0.004	0.14	// LOC_Os12g19304 // LOC_Os06g14740 // LOC_Os06g46372 // LOC_Os01g49670 // LOC_Os08g43370 // LOC_Os03g30300 // LOC_Os04g24140
GO:0006812	P	cation transport	0.0237154	0.0144548	1.64066	36	1518	348	24075	0.0046	0.16	// LOC_Os03g03500 // LOC_Os02g06530 // LOC_Os07g47100 // LOC_Os02g37320 // LOC_Os03g64340 // LOC_Os06g45940 // LOC_Os12g42200 // LOC_Os05g04120 // LOC_Os10g21238 // LOC_Os06g35060 // LOC_Os11g01530 // LOC_Os04g32030 // LOC_Os06g47550 // LOC_Os03g06160 // LOC_Os12g01530 // LOC_Os02g55890 // LOC_Os03g02860 // LOC_Os07g41600 // LOC_Os03g05750 // LOC_Os01g03914 // LOC_Os07g01810 // LOC_Os07g47350 // …
GO:0006357	P	regulation of transcription from RNA polymerase II promoter	0.00395257	0.000913811	4.32537	6	1518	22	24075	0.0053	0.17	// LOC_Os09g27140 // LOC_Os02g53230 // LOC_Os07g12630 // LOC_Os06g11370 // LOC_Os08g37480 // LOC_Os03g60130
GO:0042398	P	cellular amino acid derivative biosynthetic process	0.00527009	0.00161994	3.25327	8	1518	39	24075	0.006	0.19	// LOC_Os02g33080 // LOC_Os02g39790 // LOC_Os02g28110 // LOC_Os01g12560 // LOC_Os04g42090 // LOC_Os07g27790 // LOC_Os03g61120 // LOC_Os03g63490
GO:0016052	P	carbohydrate catabolic process	0.0111989	0.00544133	2.05813	17	1518	131	24075	0.0068	0.22	// LOC_Os12g12110 // LOC_Os09g02540 // LOC_Os04g02900 // LOC_Os06g14740 // LOC_Os01g71280 // LOC_Os06g46372 // LOC_Os12g43630 // LOC_Os03g22790 // LOC_Os08g43370 // LOC_Os06g36560 // LOC_Os12g15490 // LOC_Os10g41550 // LOC_Os03g30300 // LOC_Os05g33140 // LOC_Os02g01510 // LOC_Os04g41640 // LOC_Os04g24140
GO:0006082	P	organic acid metabolic process	0.0296443	0.0196885	1.50567	45	1518	474	24075	0.0071	0.22	// LOC_Os03g50510 // LOC_Os01g21160 // LOC_Os04g57400 // LOC_Os03g12890 // LOC_Os06g01360 // LOC_Os04g40990 // LOC_Os07g15190 // LOC_Os11g04670 // LOC_Os10g33270 // LOC_Os04g45970 // LOC_Os04g43650 // LOC_Os04g32010 // LOC_Os06g15170 // LOC_Os05g35440 // LOC_Os06g14740 // LOC_Os02g07160 // LOC_Os03g58260 // LOC_Os04g33300 // LOC_Os07g09060 // LOC_Os03g61120 // LOC_Os03g18130 // LOC_Os12g43630 // …
GO:0005976	P	polysaccharide metabolic process	0.0118577	0.00593977	1.99632	18	1518	143	24075	0.0072	0.22	// LOC_Os12g12110 // LOC_Os02g03550 // LOC_Os06g22919 // LOC_Os12g15490 // LOC_Os03g12320 // LOC_Os06g48200 // LOC_Os02g49332 // LOC_Os01g34880 // LOC_Os04g41640 // LOC_Os05g48750 // LOC_Os07g36610 // LOC_Os03g63760 // LOC_Os10g41550 // LOC_Os02g46910 // LOC_Os03g22790 // LOC_Os10g30156 // LOC_Os05g33140 // LOC_Os06g48180
GO:0019321	P	pentose metabolic process	0.00329381	0.000706127	4.66461	5	1518	17	24075	0.0082	0.23	// LOC_Os10g32830 // LOC_Os03g20420 // LOC_Os05g09370 // LOC_Os01g47550 // LOC_Os04g24140
GO:0006739	P	NADP metabolic process	0.00329381	0.000706127	4.66461	5	1518	17	24075	0.0082	0.23	// LOC_Os06g46372 // LOC_Os03g30300 // LOC_Os06g14740 // LOC_Os08g43370 // LOC_Os04g24140
GO:0006740	P	NADPH regeneration	0.00329381	0.000706127	4.66461	5	1518	17	24075	0.0082	0.23	// LOC_Os06g46372 // LOC_Os03g30300 // LOC_Os06g14740 // LOC_Os08g43370 // LOC_Os04g24140
GO:0006098	P	pentose-phosphate shunt	0.00329381	0.000706127	4.66461	5	1518	17	24075	0.0082	0.23	// LOC_Os06g46372 // LOC_Os03g30300 // LOC_Os06g14740 // LOC_Os08g43370 // LOC_Os04g24140
GO:0042180	P	cellular ketone metabolic process	0.0296443	0.0199377	1.48685	45	1518	480	24075	0.0087	0.24	// LOC_Os03g50510 // LOC_Os01g21160 // LOC_Os04g57400 // LOC_Os03g12890 // LOC_Os06g01360 // LOC_Os04g40990 // LOC_Os07g15190 // LOC_Os11g04670 // LOC_Os09g19650 // LOC_Os04g45970 // LOC_Os04g43650 // LOC_Os04g32010 // LOC_Os06g15170 // LOC_Os05g35440 // LOC_Os06g14740 // LOC_Os02g07160 // LOC_Os03g58260 // LOC_Os04g33300 // LOC_Os07g09060 // LOC_Os03g61120 // LOC_Os03g18130 // LOC_Os12g43630 // …
GO:0006575	P	cellular amino acid derivative metabolic process	0.0085639	0.00382139	2.24104	13	1518	92	24075	0.0092	0.25	// LOC_Os02g33080 // LOC_Os02g39790 // LOC_Os02g28110 // LOC_Os05g38410 // LOC_Os01g63190 // LOC_Os03g58260 // LOC_Os01g12560 // LOC_Os09g37100 // LOC_Os04g42090 // LOC_Os07g27790 // LOC_Os03g61120 // LOC_Os12g32240 // LOC_Os03g63490
GO:0006520	P	cellular amino acid metabolic process	0.0204216	0.0125857	1.62261	31	1518	303	24075	0.0093	0.25	// LOC_Os03g50510 // LOC_Os04g57400 // LOC_Os03g12890 // LOC_Os06g01360 // LOC_Os11g04670 // LOC_Os04g45970 // LOC_Os04g32010 // LOC_Os04g43650 // LOC_Os05g35440 // LOC_Os06g14740 // LOC_Os02g07160 // LOC_Os03g58260 // LOC_Os04g33300 // LOC_Os07g09060 // LOC_Os03g61120 // LOC_Os03g18130 // LOC_Os02g10310 // LOC_Os04g47190 // LOC_Os01g04620 // LOC_Os08g37790 // LOC_Os01g59920 // LOC_Os03g58040 // …
GO:0006366	P	transcription from RNA polymerase II promoter	0.00527009	0.00178609	2.95064	8	1518	43	24075	0.0098	0.26	// LOC_Os09g27140 // LOC_Os02g53230 // LOC_Os05g05860 // LOC_Os07g12630 // LOC_Os06g11370 // LOC_Os08g37480 // LOC_Os01g48810 // LOC_Os03g60130
GO:0043436	P	oxoacid metabolic process	0.0289855	0.0196469	1.47532	44	1518	473	24075	0.011	0.27	// LOC_Os03g50510 // LOC_Os01g21160 // LOC_Os04g57400 // LOC_Os03g12890 // LOC_Os06g01360 // LOC_Os04g40990 // LOC_Os07g15190 // LOC_Os11g04670 // LOC_Os09g19650 // LOC_Os04g45970 // LOC_Os04g43650 // LOC_Os04g32010 // LOC_Os06g15170 // LOC_Os05g35440 // LOC_Os06g14740 // LOC_Os02g07160 // LOC_Os03g58260 // LOC_Os04g33300 // LOC_Os07g09060 // LOC_Os03g61120 // LOC_Os03g18130 // LOC_Os12g43630 // …
GO:0019752	P	carboxylic acid metabolic process	0.0289855	0.0196469	1.47532	44	1518	473	24075	0.011	0.27	// LOC_Os03g50510 // LOC_Os01g21160 // LOC_Os04g57400 // LOC_Os03g12890 // LOC_Os06g01360 // LOC_Os04g40990 // LOC_Os07g15190 // LOC_Os11g04670 // LOC_Os09g19650 // LOC_Os04g45970 // LOC_Os04g43650 // LOC_Os04g32010 // LOC_Os06g15170 // LOC_Os05g35440 // LOC_Os06g14740 // LOC_Os02g07160 // LOC_Os03g58260 // LOC_Os04g33300 // LOC_Os07g09060 // LOC_Os03g61120 // LOC_Os03g18130 // LOC_Os12g43630 // …
GO:0005996	P	monosaccharide metabolic process	0.0118577	0.00623053	1.90316	18	1518	150	24075	0.011	0.28	// LOC_Os09g02540 // LOC_Os10g32830 // LOC_Os05g09370 // LOC_Os09g35800 // LOC_Os06g46372 // LOC_Os04g51880 // LOC_Os12g43630 // LOC_Os04g58580 // LOC_Os04g02900 // LOC_Os08g43370 // LOC_Os03g20420 // LOC_Os04g50208 // LOC_Os01g47550 // LOC_Os03g30300 // LOC_Os06g14740 // LOC_Os02g01510 // LOC_Os04g38540 // LOC_Os04g24140
GO:0019748	P	secondary metabolic process	0.00658762	0.00265836	2.47808	10	1518	64	24075	0.012	0.29	// LOC_Os12g19304 // LOC_Os06g14740 // LOC_Os05g34290 // LOC_Os01g63190 // LOC_Os01g49670 // LOC_Os08g43370 // LOC_Os06g46372 // LOC_Os03g30300 // LOC_Os05g38410 // LOC_Os04g24140
GO:0007275	P	multicellular organismal development	0.00395257	0.0011215	3.52437	6	1518	27	24075	0.012	0.29	// LOC_Os01g03190 // LOC_Os05g14860 // LOC_Os08g23870 // LOC_Os01g13370 // LOC_Os04g49980 // LOC_Os03g24040
GO:0009309	P	amine biosynthetic process	0.0118577	0.00635514	1.86585	18	1518	153	24075	0.013	0.31	// LOC_Os02g39790 // LOC_Os04g57400 // LOC_Os06g45930 // LOC_Os02g28110 // LOC_Os04g55780 // LOC_Os03g50510 // LOC_Os08g37790 // LOC_Os01g59920 // LOC_Os04g33300 // LOC_Os04g32010 // LOC_Os11g04670 // LOC_Os02g33080 // LOC_Os03g61120 // LOC_Os01g52260 // LOC_Os12g04440 // LOC_Os03g18130 // LOC_Os02g30630 // LOC_Os04g42090
GO:0009072	P	aromatic amino acid family metabolic process	0.00592885	0.00232606	2.54888	9	1518	56	24075	0.014	0.31	// LOC_Os06g45930 // LOC_Os04g55780 // LOC_Os06g01360 // LOC_Os08g37790 // LOC_Os02g07160 // LOC_Os03g61120 // LOC_Os02g35590 // LOC_Os02g10310 // LOC_Os03g58260
GO:0034621	P	cellular macromolecular complex subunit organization	0.0111989	0.00589823	1.89869	17	1518	142	24075	0.014	0.31	// LOC_Os08g36410 // LOC_Os03g16800 // LOC_Os03g56810 // LOC_Os06g04020 // LOC_Os06g04030 // LOC_Os08g33100 // LOC_Os12g32240 // LOC_Os05g34170 // LOC_Os02g07060 // LOC_Os03g58470 // LOC_Os08g33190 // LOC_Os05g31160 // LOC_Os05g38640 // LOC_Os12g25120 // LOC_Os09g38020 // LOC_Os05g38560 // LOC_Os07g36500
GO:0016567	P	protein ubiquitination	0.0085639	0.00407061	2.10384	13	1518	98	24075	0.014	0.31	// LOC_Os01g03190 // LOC_Os01g13370 // LOC_Os05g14860 // LOC_Os06g06470 // LOC_Os03g24040 // LOC_Os08g32610 // LOC_Os12g17880 // LOC_Os08g13780 // LOC_Os02g34410 // LOC_Os02g12410 // LOC_Os01g66130 // LOC_Os04g58920 // LOC_Os10g08790
GO:0032502	P	developmental process	0.00395257	0.00116303	3.3985	6	1518	28	24075	0.014	0.31	// LOC_Os01g03190 // LOC_Os05g14860 // LOC_Os08g23870 // LOC_Os01g13370 // LOC_Os04g49980 // LOC_Os03g24040
GO:0043933	P	macromolecular complex subunit organization	0.013834	0.007892	1.75291	21	1518	190	24075	0.014	0.31	// LOC_Os08g36410 // LOC_Os02g07060 // LOC_Os03g16800 // LOC_Os03g56810 // LOC_Os06g04020 // LOC_Os06g04030 // LOC_Os08g33100 // LOC_Os12g32240 // LOC_Os05g34170 // LOC_Os03g29470 // LOC_Os09g36440 // LOC_Os03g58470 // LOC_Os08g33190 // LOC_Os05g31160 // LOC_Os01g48810 // LOC_Os05g38640 // LOC_Os12g25120 // LOC_Os09g26180 // LOC_Os05g38560 // LOC_Os09g38020 // LOC_Os07g36500
GO:0006066	P	alcohol metabolic process	0.0144928	0.00839045	1.72729	22	1518	202	24075	0.014	0.31	// LOC_Os04g50208 // LOC_Os03g20420 // LOC_Os01g47550 // LOC_Os06g14740 // LOC_Os01g71280 // LOC_Os04g51880 // LOC_Os06g36560 // LOC_Os12g43630 // LOC_Os04g24140 // LOC_Os10g32830 // LOC_Os03g51610 // LOC_Os04g02900 // LOC_Os08g43370 // LOC_Os03g30300 // LOC_Os02g01510 // LOC_Os09g02540 // LOC_Os05g09370 // LOC_Os09g35800 // LOC_Os06g46372 // LOC_Os04g58580 // LOC_Os09g37100 // LOC_Os04g38540
GO:0070647	P	protein modification by small protein conjugation or removal	0.0085639	0.00411215	2.08258	13	1518	99	24075	0.015	0.32	// LOC_Os01g03190 // LOC_Os01g13370 // LOC_Os05g14860 // LOC_Os06g06470 // LOC_Os03g24040 // LOC_Os08g32610 // LOC_Os12g17880 // LOC_Os08g13780 // LOC_Os02g34410 // LOC_Os02g12410 // LOC_Os01g66130 // LOC_Os04g58920 // LOC_Os10g08790
GO:0032446	P	protein modification by small protein conjugation	0.0085639	0.00411215	2.08258	13	1518	99	24075	0.015	0.32	// LOC_Os01g03190 // LOC_Os01g13370 // LOC_Os05g14860 // LOC_Os06g06470 // LOC_Os03g24040 // LOC_Os08g32610 // LOC_Os12g17880 // LOC_Os08g13780 // LOC_Os02g34410 // LOC_Os02g12410 // LOC_Os01g66130 // LOC_Os04g58920 // LOC_Os10g08790
GO:0034622	P	cellular macromolecular complex assembly	0.00988142	0.00502596	1.96608	15	1518	121	24075	0.015	0.32	// LOC_Os08g36410 // LOC_Os03g16800 // LOC_Os03g56810 // LOC_Os06g04020 // LOC_Os06g04030 // LOC_Os08g33100 // LOC_Os02g07060 // LOC_Os05g34170 // LOC_Os03g58470 // LOC_Os08g33190 // LOC_Os05g38640 // LOC_Os12g25120 // LOC_Os09g38020 // LOC_Os05g38560 // LOC_Os07g36500
GO:0065003	P	macromolecular complex assembly	0.0125165	0.00701973	1.78304	19	1518	169	24075	0.016	0.33	// LOC_Os08g36410 // LOC_Os03g16800 // LOC_Os03g56810 // LOC_Os06g04020 // LOC_Os06g04030 // LOC_Os08g33100 // LOC_Os02g07060 // LOC_Os05g34170 // LOC_Os03g29470 // LOC_Os09g36440 // LOC_Os03g58470 // LOC_Os08g33190 // LOC_Os01g48810 // LOC_Os05g38640 // LOC_Os12g25120 // LOC_Os09g26180 // LOC_Os05g38560 // LOC_Os09g38020 // LOC_Os07g36500
GO:0006811	P	ion transport	0.0250329	0.016947	1.47713	38	1518	408	24075	0.016	0.33	// LOC_Os03g03500 // LOC_Os02g06530 // LOC_Os07g47100 // LOC_Os02g37320 // LOC_Os03g64340 // LOC_Os06g45940 // LOC_Os12g42200 // LOC_Os05g04120 // LOC_Os10g21238 // LOC_Os06g35060 // LOC_Os11g01530 // LOC_Os04g32030 // LOC_Os06g47550 // LOC_Os03g06160 // LOC_Os06g48060 // LOC_Os12g01530 // LOC_Os02g55890 // LOC_Os03g02860 // LOC_Os07g41600 // LOC_Os03g05750 // LOC_Os01g03914 // LOC_Os07g01810 // …
GO:0034728	P	nucleosome organization	0.00658762	0.00290758	2.26567	10	1518	70	24075	0.02	0.38	// LOC_Os06g04030 // LOC_Os06g04020 // LOC_Os08g33100 // LOC_Os03g58470 // LOC_Os05g38640 // LOC_Os08g33190 // LOC_Os12g25120 // LOC_Os09g38020 // LOC_Os05g38560 // LOC_Os07g36500
GO:0065004	P	protein-DNA complex assembly	0.00658762	0.00290758	2.26567	10	1518	70	24075	0.02	0.38	// LOC_Os06g04030 // LOC_Os06g04020 // LOC_Os08g33100 // LOC_Os03g58470 // LOC_Os05g38640 // LOC_Os08g33190 // LOC_Os12g25120 // LOC_Os09g38020 // LOC_Os05g38560 // LOC_Os07g36500
GO:0022607	P	cellular component assembly	0.0125165	0.00714434	1.75194	19	1518	172	24075	0.019	0.38	// LOC_Os08g36410 // LOC_Os03g16800 // LOC_Os03g56810 // LOC_Os06g04020 // LOC_Os06g04030 // LOC_Os08g33100 // LOC_Os02g07060 // LOC_Os05g34170 // LOC_Os03g29470 // LOC_Os09g36440 // LOC_Os03g58470 // LOC_Os08g33190 // LOC_Os01g48810 // LOC_Os05g38640 // LOC_Os12g25120 // LOC_Os09g26180 // LOC_Os05g38560 // LOC_Os09g38020 // LOC_Os07g36500
GO:0031497	P	chromatin assembly	0.00658762	0.00290758	2.26567	10	1518	70	24075	0.02	0.38	// LOC_Os06g04030 // LOC_Os06g04020 // LOC_Os08g33100 // LOC_Os03g58470 // LOC_Os05g38640 // LOC_Os08g33190 // LOC_Os12g25120 // LOC_Os09g38020 // LOC_Os05g38560 // LOC_Os07g36500
GO:0006334	P	nucleosome assembly	0.00658762	0.00290758	2.26567	10	1518	70	24075	0.02	0.38	// LOC_Os06g04030 // LOC_Os06g04020 // LOC_Os08g33100 // LOC_Os03g58470 // LOC_Os05g38640 // LOC_Os08g33190 // LOC_Os12g25120 // LOC_Os09g38020 // LOC_Os05g38560 // LOC_Os07g36500
GO:0019438	P	aromatic compound biosynthetic process	0.00527009	0.00207684	2.53755	8	1518	50	24075	0.021	0.39	// LOC_Os05g18780 // LOC_Os06g45930 // LOC_Os05g30454 // LOC_Os08g37790 // LOC_Os04g56620 // LOC_Os03g61120 // LOC_Os01g70580 // LOC_Os04g55780
GO:0006323	P	DNA packaging	0.00658762	0.00294912	2.23376	10	1518	71	24075	0.021	0.4	// LOC_Os06g04030 // LOC_Os06g04020 // LOC_Os08g33100 // LOC_Os03g58470 // LOC_Os05g38640 // LOC_Os08g33190 // LOC_Os12g25120 // LOC_Os09g38020 // LOC_Os05g38560 // LOC_Os07g36500
GO:0071103	P	DNA conformation change	0.00724638	0.00340602	2.12752	11	1518	82	24075	0.022	0.4	// LOC_Os06g04030 // LOC_Os06g04020 // LOC_Os08g33100 // LOC_Os09g10770 // LOC_Os03g58470 // LOC_Os08g33190 // LOC_Os05g38640 // LOC_Os12g25120 // LOC_Os09g38020 // LOC_Os05g38560 // LOC_Os07g36500
GO:0042401	P	cellular biogenic amine biosynthetic process	0.00329381	0.000996885	3.3041	5	1518	24	24075	0.026	0.48	// LOC_Os02g33080 // LOC_Os03g61120 // LOC_Os02g39790 // LOC_Os04g42090 // LOC_Os02g28110
GO:0009628	P	response to abiotic stimulus	0.00658762	0.00307373	2.1432	10	1518	74	24075	0.027	0.48	// LOC_Os08g44410 // LOC_Os01g08130 // LOC_Os03g10800 // LOC_Os03g44620 // LOC_Os11g02620 // LOC_Os12g39630 // LOC_Os01g08140 // LOC_Os03g10880 // LOC_Os02g43930 // LOC_Os03g27280
GO:0051234	P	establishment of localization	0.0810277	0.0680374	1.19093	123	1518	1638	24075	0.032	0.56	// LOC_Os03g03500 // LOC_Os02g06530 // LOC_Os09g31478 // LOC_Os01g73230 // LOC_Os05g13320 // LOC_Os02g50820 // LOC_Os01g50820 // LOC_Os04g49260 // LOC_Os05g27530 // LOC_Os03g60880 // LOC_Os03g53780 // LOC_Os03g43970 // LOC_Os02g50210 // LOC_Os07g30830 // LOC_Os10g35050 // LOC_Os04g44300 // LOC_Os07g47350 // LOC_Os04g55170 // LOC_Os05g48040 // LOC_Os05g10940 // LOC_Os01g09290 // LOC_Os10g36070 // …
GO:0006810	P	transport	0.0810277	0.0680374	1.19093	123	1518	1638	24075	0.032	0.56	// LOC_Os03g03500 // LOC_Os02g06530 // LOC_Os09g31478 // LOC_Os01g73230 // LOC_Os05g13320 // LOC_Os02g50820 // LOC_Os01g50820 // LOC_Os04g49260 // LOC_Os05g27530 // LOC_Os03g60880 // LOC_Os03g53780 // LOC_Os03g43970 // LOC_Os02g50210 // LOC_Os07g30830 // LOC_Os10g35050 // LOC_Os04g44300 // LOC_Os07g47350 // LOC_Os04g55170 // LOC_Os05g48040 // LOC_Os05g10940 // LOC_Os01g09290 // LOC_Os10g36070 // …
GO:0042592	P	homeostatic process	0.0105402	0.00610592	1.72622	16	1518	147	24075	0.033	0.57	// LOC_Os04g51920 // LOC_Os01g16152 // LOC_Os07g47100 // LOC_Os11g01530 // LOC_Os11g43520 // LOC_Os01g27140 // LOC_Os03g29190 // LOC_Os12g35340 // LOC_Os01g47760 // LOC_Os02g53400 // LOC_Os05g40190 // LOC_Os09g11450 // LOC_Os07g48510 // LOC_Os07g06600 // LOC_Os12g01530 // LOC_Os06g11740
GO:0006576	P	cellular biogenic amine metabolic process	0.00461133	0.0019107	2.41343	7	1518	46	24075	0.036	0.62	// LOC_Os02g39790 // LOC_Os02g28110 // LOC_Os03g58260 // LOC_Os04g42090 // LOC_Os09g37100 // LOC_Os02g33080 // LOC_Os03g61120
GO:0006979	P	response to oxidative stress	0.0118577	0.00722741	1.64066	18	1518	174	24075	0.037	0.63	// LOC_Os02g14170 // LOC_Os09g36750 // LOC_Os02g14430 // LOC_Os07g48060 // LOC_Os10g02040 // LOC_Os04g59190 // LOC_Os06g48030 // LOC_Os06g35520 // LOC_Os01g28030 // LOC_Os02g14440 // LOC_Os01g22370 // LOC_Os03g27430 // LOC_Os06g51150 // LOC_Os04g14680 // LOC_Os10g02070 // LOC_Os09g32964 // LOC_Os06g46799 // LOC_Os03g17690
GO:0018130	P	heterocycle biosynthetic process	0.00658762	0.00328141	2.00755	10	1518	79	24075	0.038	0.63	// LOC_Os03g22060 // LOC_Os10g35840 // LOC_Os03g61120 // LOC_Os04g56620 // LOC_Os05g30454 // LOC_Os01g70580 // LOC_Os04g52130 // LOC_Os05g18780 // LOC_Os04g41260 // LOC_Os12g39860
GO:0051179	P	localization	0.0810277	0.0685774	1.18155	123	1518	1651	24075	0.038	0.63	// LOC_Os03g03500 // LOC_Os02g06530 // LOC_Os09g31478 // LOC_Os01g73230 // LOC_Os05g13320 // LOC_Os02g50820 // LOC_Os01g50820 // LOC_Os04g49260 // LOC_Os05g27530 // LOC_Os03g60880 // LOC_Os03g53780 // LOC_Os03g43970 // LOC_Os02g50210 // LOC_Os07g30830 // LOC_Os10g35050 // LOC_Os04g44300 // LOC_Os07g47350 // LOC_Os04g55170 // LOC_Os05g48040 // LOC_Os05g10940 // LOC_Os01g09290 // LOC_Os10g36070 // …
GO:0034637	P	cellular carbohydrate biosynthetic process	0.0085639	0.0047352	1.80856	13	1518	114	24075	0.038	0.63	// LOC_Os05g48750 // LOC_Os02g49332 // LOC_Os03g12320 // LOC_Os04g50208 // LOC_Os04g58580 // LOC_Os01g34880 // LOC_Os05g05270 // LOC_Os07g36610 // LOC_Os08g31980 // LOC_Os08g34580 // LOC_Os10g30156 // LOC_Os02g54820 // LOC_Os09g23350
GO:0044264	P	cellular polysaccharide metabolic process	0.00790514	0.0042783	1.84773	12	1518	103	24075	0.04	0.64	// LOC_Os02g03550 // LOC_Os06g22919 // LOC_Os02g49332 // LOC_Os03g12320 // LOC_Os06g48200 // LOC_Os01g34880 // LOC_Os05g48750 // LOC_Os07g36610 // LOC_Os03g63760 // LOC_Os02g46910 // LOC_Os10g30156 // LOC_Os06g48180
GO:0023046	P	signaling process	0.0171278	0.0115888	1.47796	26	1518	279	24075	0.041	0.64	// LOC_Os07g30300 // LOC_Os01g67770 // LOC_Os04g28140 // LOC_Os03g25400 // LOC_Os01g09120 // LOC_Os11g05930 // LOC_Os08g44350 // LOC_Os03g10370 // LOC_Os01g61860 // LOC_Os05g27530 // LOC_Os01g15010 // LOC_Os02g40510 // LOC_Os11g02240 // LOC_Os01g47730 // LOC_Os04g39440 // LOC_Os12g02200 // LOC_Os01g54480 // LOC_Os02g39030 // LOC_Os04g13480 // LOC_Os04g28160 // LOC_Os03g60530 // LOC_Os11g34460 // …
GO:0000272	P	polysaccharide catabolic process	0.00395257	0.00153686	2.57184	6	1518	37	24075	0.04	0.64	// LOC_Os12g12110 // LOC_Os12g15490 // LOC_Os10g41550 // LOC_Os05g33140 // LOC_Os04g41640 // LOC_Os03g22790
GO:0023060	P	signal transmission	0.0171278	0.0115888	1.47796	26	1518	279	24075	0.041	0.64	// LOC_Os07g30300 // LOC_Os01g67770 // LOC_Os04g28140 // LOC_Os03g25400 // LOC_Os01g09120 // LOC_Os11g05930 // LOC_Os08g44350 // LOC_Os03g10370 // LOC_Os01g61860 // LOC_Os05g27530 // LOC_Os01g15010 // LOC_Os02g40510 // LOC_Os11g02240 // LOC_Os01g47730 // LOC_Os04g39440 // LOC_Os12g02200 // LOC_Os01g54480 // LOC_Os02g39030 // LOC_Os04g13480 // LOC_Os04g28160 // LOC_Os03g60530 // LOC_Os11g34460 // …
GO:0044272	P	sulfur compound biosynthetic process	0.00461133	0.00199377	2.31287	7	1518	48	24075	0.043	0.67	// LOC_Os05g18780 // LOC_Os04g57400 // LOC_Os01g59920 // LOC_Os07g27790 // LOC_Os05g30454 // LOC_Os01g52260 // LOC_Os01g70580
GO:0044275	P	cellular carbohydrate catabolic process	0.00724638	0.00390447	1.85592	11	1518	94	24075	0.047	0.72	// LOC_Os09g02540 // LOC_Os04g02900 // LOC_Os06g14740 // LOC_Os01g71280 // LOC_Os06g46372 // LOC_Os12g43630 // LOC_Os08g43370 // LOC_Os06g36560 // LOC_Os03g30300 // LOC_Os02g01510 // LOC_Os04g24140
GO:0046164	P	alcohol catabolic process	0.00724638	0.00390447	1.85592	11	1518	94	24075	0.047	0.72	// LOC_Os09g02540 // LOC_Os04g02900 // LOC_Os06g14740 // LOC_Os01g71280 // LOC_Os06g46372 // LOC_Os12g43630 // LOC_Os08g43370 // LOC_Os06g36560 // LOC_Os03g30300 // LOC_Os02g01510 // LOC_Os04g24140
GO:0000160	P	two-component signal transduction system (phosphorelay)	0.00461133	0.00211838	2.17682	7	1518	51	24075	0.055	0.81	// LOC_Os04g13480 // LOC_Os04g28140 // LOC_Os02g40510 // LOC_Os04g28160 // LOC_Os11g05930 // LOC_Os08g44350 // LOC_Os01g67770
GO:0016051	P	carbohydrate biosynthetic process	0.0085639	0.00502596	1.70393	13	1518	121	24075	0.055	0.81	// LOC_Os05g48750 // LOC_Os02g49332 // LOC_Os03g12320 // LOC_Os04g50208 // LOC_Os04g58580 // LOC_Os01g34880 // LOC_Os05g05270 // LOC_Os07g36610 // LOC_Os08g31980 // LOC_Os08g34580 // LOC_Os10g30156 // LOC_Os02g54820 // LOC_Os09g23350
GO:0008652	P	cellular amino acid biosynthetic process	0.00922266	0.0055244	1.66944	14	1518	133	24075	0.054	0.81	// LOC_Os04g57400 // LOC_Os06g45930 // LOC_Os04g55780 // LOC_Os03g50510 // LOC_Os08g37790 // LOC_Os01g59920 // LOC_Os04g33300 // LOC_Os04g32010 // LOC_Os11g04670 // LOC_Os03g61120 // LOC_Os01g52260 // LOC_Os12g04440 // LOC_Os03g18130 // LOC_Os02g30630
GO:0019318	P	hexose metabolic process	0.00922266	0.0055244	1.66944	14	1518	133	24075	0.054	0.81	// LOC_Os09g02540 // LOC_Os04g50208 // LOC_Os06g14740 // LOC_Os09g35800 // LOC_Os06g46372 // LOC_Os04g51880 // LOC_Os12g43630 // LOC_Os04g58580 // LOC_Os04g02900 // LOC_Os08g43370 // LOC_Os03g30300 // LOC_Os02g01510 // LOC_Os04g38540 // LOC_Os04g24140
GO:0044282	P	small molecule catabolic process	0.00988142	0.00606438	1.62942	15	1518	146	24075	0.056	0.81	// LOC_Os06g46372 // LOC_Os09g02540 // LOC_Os04g02900 // LOC_Os06g14740 // LOC_Os05g38410 // LOC_Os01g63190 // LOC_Os01g71280 // LOC_Os12g43630 // LOC_Os08g43370 // LOC_Os06g36560 // LOC_Os06g01360 // LOC_Os03g30300 // LOC_Os11g39220 // LOC_Os02g01510 // LOC_Os04g24140
GO:0016311	P	dephosphorylation	0.00658762	0.00357217	1.84415	10	1518	86	24075	0.058	0.84	// LOC_Os02g46080 // LOC_Os06g33549 // LOC_Os05g02500 // LOC_Os01g20940 // LOC_Os01g19130 // LOC_Os03g55320 // LOC_Os07g02330 // LOC_Os06g05870 // LOC_Os02g48840 // LOC_Os02g39030
GO:0016138	P	glycoside biosynthetic process	0.00329381	0.00128764	2.55801	5	1518	31	24075	0.06	0.85	// LOC_Os05g05270 // LOC_Os08g34580 // LOC_Os08g31980 // LOC_Os09g23350 // LOC_Os02g54820
GO:0046351	P	disaccharide biosynthetic process	0.00329381	0.00128764	2.55801	5	1518	31	24075	0.06	0.85	// LOC_Os05g05270 // LOC_Os08g34580 // LOC_Os08g31980 // LOC_Os09g23350 // LOC_Os02g54820
GO:0044085	P	cellular component biogenesis	0.0144928	0.00992731	1.45989	22	1518	239	24075	0.062	0.87	// LOC_Os01g70010 // LOC_Os01g48810 // LOC_Os12g25120 // LOC_Os09g38020 // LOC_Os08g36410 // LOC_Os06g04030 // LOC_Os03g56810 // LOC_Os02g07060 // LOC_Os05g34170 // LOC_Os02g52610 // LOC_Os03g58470 // LOC_Os05g38640 // LOC_Os07g36500 // LOC_Os10g10434 // LOC_Os08g33100 // LOC_Os03g29470 // LOC_Os09g36440 // LOC_Os09g26180 // LOC_Os05g38560 // LOC_Os03g16800 // LOC_Os06g04020 // LOC_Os08g33190
GO:0016998	P	cell wall macromolecule catabolic process	0.00395257	0.00174455	2.26567	6	1518	42	24075	0.063	0.88	// LOC_Os12g12110 // LOC_Os12g15490 // LOC_Os01g57390 // LOC_Os05g33140 // LOC_Os04g41640 // LOC_Os03g02685
GO:0006767	P	water-soluble vitamin metabolic process	0.00329381	0.00132918	2.47808	5	1518	32	24075	0.066	0.88	// LOC_Os12g19304 // LOC_Os05g30454 // LOC_Os01g70580 // LOC_Os05g18780 // LOC_Os01g49670
GO:0006766	P	vitamin metabolic process	0.00329381	0.00132918	2.47808	5	1518	32	24075	0.066	0.88	// LOC_Os12g19304 // LOC_Os05g30454 // LOC_Os01g70580 // LOC_Os05g18780 // LOC_Os01g49670
GO:0042364	P	water-soluble vitamin biosynthetic process	0.00329381	0.00132918	2.47808	5	1518	32	24075	0.066	0.88	// LOC_Os12g19304 // LOC_Os05g30454 // LOC_Os01g70580 // LOC_Os05g18780 // LOC_Os01g49670
GO:0009110	P	vitamin biosynthetic process	0.00329381	0.00132918	2.47808	5	1518	32	24075	0.066	0.88	// LOC_Os12g19304 // LOC_Os05g30454 // LOC_Os01g70580 // LOC_Os05g18780 // LOC_Os01g49670
GO:0055085	P	transmembrane transport	0.0362319	0.0291173	1.24434	55	1518	701	24075	0.069	0.92	// LOC_Os06g36330 // LOC_Os02g06530 // LOC_Os01g67580 // LOC_Os05g18670 // LOC_Os03g04460 // LOC_Os04g16450 // LOC_Os07g47100 // LOC_Os09g31478 // LOC_Os02g58530 // LOC_Os05g46220 // LOC_Os09g38100 // LOC_Os05g13320 // LOC_Os12g42200 // LOC_Os10g20470 // LOC_Os02g50820 // LOC_Os01g50820 // LOC_Os07g39400 // LOC_Os11g04020 // LOC_Os02g50960 // LOC_Os03g60880 // LOC_Os03g53780 // LOC_Os03g43970 // …
GO:0006470	P	protein amino acid dephosphorylation	0.00592885	0.00323988	1.82996	9	1518	78	24075	0.073	0.95	// LOC_Os02g46080 // LOC_Os06g33549 // LOC_Os05g02500 // LOC_Os01g20940 // LOC_Os01g19130 // LOC_Os03g55320 // LOC_Os07g02330 // LOC_Os06g05870 // LOC_Os02g48840
GO:0019725	P	cellular homeostasis	0.00922266	0.00581516	1.58597	14	1518	140	24075	0.074	0.95	// LOC_Os04g51920 // LOC_Os01g16152 // LOC_Os11g01530 // LOC_Os11g43520 // LOC_Os01g27140 // LOC_Os03g29190 // LOC_Os12g35340 // LOC_Os01g47760 // LOC_Os02g53400 // LOC_Os05g40190 // LOC_Os07g48510 // LOC_Os07g06600 // LOC_Os12g01530 // LOC_Os06g11740
GO:0009312	P	oligosaccharide biosynthetic process	0.00329381	0.00137072	2.40298	5	1518	33	24075	0.072	0.95	// LOC_Os05g05270 // LOC_Os08g34580 // LOC_Os08g31980 // LOC_Os09g23350 // LOC_Os02g54820
GO:0005984	P	disaccharide metabolic process	0.00395257	0.00182762	2.16268	6	1518	44	24075	0.074	0.95	// LOC_Os03g22120 // LOC_Os05g05270 // LOC_Os08g31980 // LOC_Os08g34580 // LOC_Os02g54820 // LOC_Os09g23350
GO:0016137	P	glycoside metabolic process	0.00395257	0.00182762	2.16268	6	1518	44	24075	0.074	0.95	// LOC_Os03g22120 // LOC_Os05g05270 // LOC_Os08g31980 // LOC_Os08g34580 // LOC_Os02g54820 // LOC_Os09g23350
GO:0051169	P	nuclear transport	0.00395257	0.00199377	1.98246	6	1518	48	24075	0.099	1	// LOC_Os05g27530 // LOC_Os03g60530 // LOC_Os01g47730 // LOC_Os10g31830 // LOC_Os04g39440 // LOC_Os01g14950
GO:0008104	P	protein localization	0.0118577	0.0127518	0.929884	18	1518	307	24075	0.65	1	// LOC_Os02g23890 // LOC_Os02g50210 // LOC_Os03g10370 // LOC_Os05g27530 // LOC_Os10g22039 // LOC_Os03g43860 // LOC_Os03g60530 // LOC_Os01g47730 // LOC_Os01g15010 // LOC_Os01g64262 // LOC_Os01g01350 // LOC_Os04g39440 // LOC_Os10g31830 // LOC_Os01g69250 // LOC_Os05g39760 // LOC_Os04g33220 // LOC_Os01g14950 // LOC_Os07g30830
GO:0009451	P	RNA modification	0.00329381	0.00178609	1.84415	5	1518	43	24075	0.15	1	// LOC_Os05g19954 // LOC_Os04g25990 // LOC_Os01g35170 // LOC_Os06g50360 // LOC_Os10g10434
GO:0009165	P	nucleotide biosynthetic process	0.00658762	0.0074351	0.886016	10	1518	179	24075	0.69	1	// LOC_Os12g19304 // LOC_Os10g21238 // LOC_Os01g64880 // LOC_Os02g06530 // LOC_Os06g47550 // LOC_Os02g50350 // LOC_Os05g49770 // LOC_Os01g49670 // LOC_Os06g41360 // LOC_Os01g46570
GO:0007165	P	signal transduction	0.0125165	0.00996885	1.25556	19	1518	240	24075	0.2	1	// LOC_Os01g54480 // LOC_Os01g61860 // LOC_Os07g30300 // LOC_Os03g10370 // LOC_Os05g27530 // LOC_Os03g60530 // LOC_Os01g47730 // LOC_Os11g34460 // LOC_Os01g15010 // LOC_Os03g25400 // LOC_Os11g19800 // LOC_Os01g09120 // LOC_Os10g31830 // LOC_Os04g39440 // LOC_Os12g02200 // LOC_Os02g10480 // LOC_Os03g22050 // LOC_Os11g02240 // LOC_Os02g39030
GO:0015979	P	photosynthesis	0.00461133	0.00477674	0.965372	7	1518	115	24075	0.59	1	// LOC_Os08g39430 // LOC_Os10g32400 // LOC_Os07g22498 // LOC_Os10g21192 // LOC_Os08g35420 // LOC_Os05g33300 // LOC_Os04g16866
GO:0070271	P	protein complex biogenesis	0.00592885	0.00390447	1.51848	9	1518	94	24075	0.16	1	// LOC_Os08g36410 // LOC_Os03g16800 // LOC_Os03g56810 // LOC_Os02g07060 // LOC_Os05g34170 // LOC_Os03g29470 // LOC_Os09g36440 // LOC_Os01g48810 // LOC_Os09g26180
GO:0051246	P	regulation of protein metabolic process	0.00592885	0.00440291	1.34658	9	1518	106	24075	0.24	1	// LOC_Os12g32240 // LOC_Os03g48280 // LOC_Os04g57220 // LOC_Os03g03130 // LOC_Os04g58800 // LOC_Os03g47580 // LOC_Os11g35425 // LOC_Os05g38550 // LOC_Os01g12950
GO:0006260	P	DNA replication	0.013834	0.120374	0.114925	21	1518	2898	24075	1	1	// LOC_Os02g37840 // LOC_Os04g47660 // LOC_Os12g26860 // LOC_Os12g07720 // LOC_Os07g48670 // LOC_Os03g39900 // LOC_Os01g23980 // LOC_Os11g44900 // LOC_Os12g04880 // LOC_Os01g37350 // LOC_Os07g23480 // LOC_Os09g34850 // LOC_Os09g17450 // LOC_Os08g17140 // LOC_Os06g48470 // LOC_Os01g29900 // LOC_Os04g08400 // LOC_Os10g32630 // LOC_Os04g29424 // LOC_Os02g47605 // LOC_Os08g39410
GO:0006073	P	cellular glucan metabolic process	0.00658762	0.003946	1.66944	10	1518	95	24075	0.094	1	// LOC_Os02g03550 // LOC_Os02g49332 // LOC_Os06g48200 // LOC_Os01g34880 // LOC_Os06g22919 // LOC_Os07g36610 // LOC_Os03g63760 // LOC_Os02g46910 // LOC_Os10g30156 // LOC_Os06g48180
GO:0016310	P	phosphorylation	0.0638999	0.070405	0.907604	97	1518	1695	24075	0.85	1	// LOC_Os03g04050 // LOC_Os02g05820 // LOC_Os03g12570 // LOC_Os02g57440 // LOC_Os02g06530 // LOC_Os01g41730 // LOC_Os10g38950 // LOC_Os07g29330 // LOC_Os02g46090 // LOC_Os07g04810 // LOC_Os01g57420 // LOC_Os06g30130 // LOC_Os03g27280 // LOC_Os03g48160 // LOC_Os01g57350 // LOC_Os07g48730 // LOC_Os11g10100 // LOC_Os03g01410 // LOC_Os01g54480 // LOC_Os04g59000 // LOC_Os11g47300 // LOC_Os11g34610 // …
GO:0006096	P	glycolysis	0.00329381	0.00286604	1.14925	5	1518	69	24075	0.45	1	// LOC_Os09g02540 // LOC_Os12g43630 // LOC_Os06g14740 // LOC_Os04g02900 // LOC_Os02g01510
GO:0046483	P	heterocycle metabolic process	0.0158103	0.0129595	1.21998	24	1518	312	24075	0.2	1	// LOC_Os02g06530 // LOC_Os04g41260 // LOC_Os01g64880 // LOC_Os01g47550 // LOC_Os12g39860 // LOC_Os10g21238 // LOC_Os05g18780 // LOC_Os03g61120 // LOC_Os06g47550 // LOC_Os03g58260 // LOC_Os02g50350 // LOC_Os05g30454 // LOC_Os04g52130 // LOC_Os09g15810 // LOC_Os01g64520 // LOC_Os03g22060 // LOC_Os10g32830 // LOC_Os05g38170 // LOC_Os04g56620 // LOC_Os10g35840 // LOC_Os01g46570 // LOC_Os05g09370 // …
GO:0034470	P	ncRNA processing	0.00329381	0.00307373	1.0716	5	1518	74	24075	0.51	1	// LOC_Os04g25990 // LOC_Os11g45250 // LOC_Os05g18780 // LOC_Os01g35170 // LOC_Os10g10434
GO:0032787	P	monocarboxylic acid metabolic process	0.00658762	0.00539979	1.21998	10	1518	130	24075	0.32	1	// LOC_Os06g39750 // LOC_Os01g21160 // LOC_Os04g50208 // LOC_Os01g34560 // LOC_Os04g40990 // LOC_Os07g15190 // LOC_Os09g19650 // LOC_Os06g15170 // LOC_Os11g39220 // LOC_Os09g15810
GO:0045184	P	establishment of protein localization	0.0118577	0.0122118	0.971001	18	1518	294	24075	0.58	1	// LOC_Os02g23890 // LOC_Os02g50210 // LOC_Os03g10370 // LOC_Os05g27530 // LOC_Os10g22039 // LOC_Os03g43860 // LOC_Os03g60530 // LOC_Os01g47730 // LOC_Os01g15010 // LOC_Os01g64262 // LOC_Os01g01350 // LOC_Os04g39440 // LOC_Os10g31830 // LOC_Os01g69250 // LOC_Os05g39760 // LOC_Os04g33220 // LOC_Os01g14950 // LOC_Os07g30830
GO:0030163	P	protein catabolic process	0.00395257	0.00764278	0.517164	6	1518	184	24075	0.97	1	// LOC_Os07g28590 // LOC_Os01g03190 // LOC_Os05g14860 // LOC_Os03g24040 // LOC_Os01g13370 // LOC_Os01g70920
GO:0023052	P	signaling	0.0210804	0.018567	1.13537	32	1518	447	24075	0.27	1	// LOC_Os07g30300 // LOC_Os01g67770 // LOC_Os04g28140 // LOC_Os03g25400 // LOC_Os01g09120 // LOC_Os11g05930 // LOC_Os08g44350 // LOC_Os03g10370 // LOC_Os01g61860 // LOC_Os05g27530 // LOC_Os01g15010 // LOC_Os02g40510 // LOC_Os01g57420 // LOC_Os11g02240 // LOC_Os01g57350 // LOC_Os01g47730 // LOC_Os09g37890 // LOC_Os04g39440 // LOC_Os12g02200 // LOC_Os01g54480 // LOC_Os02g39030 // LOC_Os02g10480 // …
GO:0046486	P	glycerolipid metabolic process	0.00329381	0.00240914	1.36721	5	1518	58	24075	0.32	1	// LOC_Os12g40500 // LOC_Os01g02890 // LOC_Os01g64262 // LOC_Os09g37100 // LOC_Os05g48060
GO:0010876	P	lipid localization	0.00461133	0.0042783	1.07784	7	1518	103	24075	0.48	1	// LOC_Os10g36070 // LOC_Os04g55170 // LOC_Os04g35790 // LOC_Os02g24720 // LOC_Os03g07100 // LOC_Os03g57990 // LOC_Os10g20890
GO:0043648	P	dicarboxylic acid metabolic process	0.00329381	0.00228453	1.44179	5	1518	55	24075	0.28	1	// LOC_Os03g61120 // LOC_Os08g37790 // LOC_Os06g45930 // LOC_Os04g55780 // LOC_Os12g43630
GO:0006278	P	RNA-dependent DNA replication	0.0118577	0.117383	0.101017	18	1518	2826	24075	1	1	// LOC_Os02g37840 // LOC_Os04g47660 // LOC_Os12g26860 // LOC_Os01g29900 // LOC_Os07g48670 // LOC_Os03g39900 // LOC_Os01g23980 // LOC_Os11g44900 // LOC_Os12g04880 // LOC_Os01g37350 // LOC_Os07g23480 // LOC_Os09g17450 // LOC_Os08g17140 // LOC_Os06g48470 // LOC_Os04g08400 // LOC_Os10g32630 // LOC_Os04g29424 // LOC_Os08g39410
GO:0016192	P	vesicle-mediated transport	0.00658762	0.00772586	0.852671	10	1518	186	24075	0.73	1	// LOC_Os05g30680 // LOC_Os11g05880 // LOC_Os08g36410 // LOC_Os04g55200 // LOC_Os06g07780 // LOC_Os01g11980 // LOC_Os01g73230 // LOC_Os10g27990 // LOC_Os04g58870 // LOC_Os03g16800
GO:0044249	P	cellular biosynthetic process	0.206851	0.244652	0.845491	314	1518	5890	24075	1	1	// LOC_Os06g43090 // LOC_Os08g40610 // LOC_Os01g52680 // LOC_Os06g46900 // LOC_Os09g38010 // LOC_Os12g26860 // LOC_Os08g40180 // LOC_Os01g02890 // LOC_Os08g13840 // LOC_Os06g48534 // LOC_Os04g16826 // LOC_Os06g15170 // LOC_Os01g67770 // LOC_Os12g29330 // LOC_Os01g46570 // LOC_Os08g42550 // LOC_Os06g11370 // LOC_Os03g63490 // LOC_Os02g37840 // LOC_Os04g32710 // LOC_Os02g39790 // LOC_Os02g07770 // …
GO:0019538	P	protein metabolic process	0.152833	0.179979	0.849168	232	1518	4333	24075	1	1	// LOC_Os03g04050 // LOC_Os08g40610 // LOC_Os02g05820 // LOC_Os03g12570 // LOC_Os02g57440 // LOC_Os01g13760 // LOC_Os09g30250 // LOC_Os04g49940 // LOC_Os06g06470 // LOC_Os08g32610 // LOC_Os07g41220 // LOC_Os03g02750 // LOC_Os04g16826 // LOC_Os05g38550 // LOC_Os02g54600 // LOC_Os01g03190 // LOC_Os01g41730 // LOC_Os03g37970 // LOC_Os08g28700 // LOC_Os12g32240 // LOC_Os05g31160 // LOC_Os01g54480 // …
GO:0016053	P	organic acid biosynthetic process	0.0131752	0.00922118	1.4288	20	1518	222	24075	0.084	1	// LOC_Os06g39750 // LOC_Os01g21160 // LOC_Os04g57400 // LOC_Os01g34560 // LOC_Os04g55780 // LOC_Os03g50510 // LOC_Os08g37790 // LOC_Os07g15190 // LOC_Os01g59920 // LOC_Os04g33300 // LOC_Os09g19650 // LOC_Os11g04670 // LOC_Os03g61120 // LOC_Os01g52260 // LOC_Os12g04440 // LOC_Os03g18130 // LOC_Os06g15170 // LOC_Os02g30630 // LOC_Os04g32010 // LOC_Os06g45930
GO:0019637	P	organophosphate metabolic process	0.00592885	0.0034891	1.69925	9	1518	84	24075	0.1	1	// LOC_Os01g71280 // LOC_Os12g40500 // LOC_Os03g12320 // LOC_Os05g48060 // LOC_Os01g02890 // LOC_Os01g64262 // LOC_Os09g37100 // LOC_Os11g34440 // LOC_Os02g39880
GO:0019320	P	hexose catabolic process	0.00592885	0.00365524	1.62201	9	1518	88	24075	0.12	1	// LOC_Os09g02540 // LOC_Os04g02900 // LOC_Os06g14740 // LOC_Os06g46372 // LOC_Os12g43630 // LOC_Os08g43370 // LOC_Os03g30300 // LOC_Os04g24140 // LOC_Os02g01510
GO:0006457	P	protein folding	0.0111989	0.00839045	1.33473	17	1518	202	24075	0.16	1	// LOC_Os02g10590 // LOC_Os04g49940 // LOC_Os03g20730 // LOC_Os06g44160 // LOC_Os01g13760 // LOC_Os03g44620 // LOC_Os01g62610 // LOC_Os07g30800 // LOC_Os02g03600 // LOC_Os02g46640 // LOC_Os08g28700 // LOC_Os08g44520 // LOC_Os11g05090 // LOC_Os02g43930 // LOC_Os07g40460 // LOC_Os02g19150 // LOC_Os06g51470
GO:0034645	P	cellular macromolecule biosynthetic process	0.165349	0.217985	0.758533	251	1518	5248	24075	1	1	// LOC_Os06g43090 // LOC_Os08g40610 // LOC_Os01g52680 // LOC_Os09g38010 // LOC_Os12g26860 // LOC_Os08g13840 // LOC_Os03g14850 // LOC_Os04g16826 // LOC_Os01g67770 // LOC_Os09g33930 // LOC_Os08g42550 // LOC_Os03g37970 // LOC_Os02g37840 // LOC_Os04g32710 // LOC_Os12g32240 // LOC_Os02g07770 // LOC_Os12g32250 // LOC_Os04g49230 // LOC_Os03g60130 // LOC_Os03g08500 // LOC_Os01g23980 // LOC_Os02g35770 // …
GO:0045454	P	cell redox homeostasis	0.00790514	0.00548287	1.44179	12	1518	132	24075	0.15	1	// LOC_Os04g51920 // LOC_Os01g16152 // LOC_Os11g43520 // LOC_Os01g27140 // LOC_Os03g29190 // LOC_Os12g35340 // LOC_Os01g47760 // LOC_Os02g53400 // LOC_Os05g40190 // LOC_Os07g48510 // LOC_Os07g06600 // LOC_Os06g11740
GO:0006855	P	multidrug transport	0.00329381	0.0026999	1.21998	5	1518	65	24075	0.4	1	// LOC_Os10g20470 // LOC_Os06g36330 // LOC_Os09g29284 // LOC_Os05g48040 // LOC_Os06g29950
GO:0044036	P	cell wall macromolecule metabolic process	0.00395257	0.00186916	2.11462	6	1518	45	24075	0.08	1	// LOC_Os12g12110 // LOC_Os12g15490 // LOC_Os01g57390 // LOC_Os05g33140 // LOC_Os04g41640 // LOC_Os03g02685
GO:0006807	P	nitrogen compound metabolic process	0.204216	0.29379	0.695108	310	1518	7073	24075	1	1	// LOC_Os12g12110 // LOC_Os08g01090 // LOC_Os01g52680 // LOC_Os01g67480 // LOC_Os02g05550 // LOC_Os12g26860 // LOC_Os05g37520 // LOC_Os08g13840 // LOC_Os03g14850 // LOC_Os10g35660 // LOC_Os04g43650 // LOC_Os03g12570 // LOC_Os12g29330 // LOC_Os01g46570 // LOC_Os08g42550 // LOC_Os05g35520 // LOC_Os12g39860 // LOC_Os02g37840 // LOC_Os02g39790 // LOC_Os02g07770 // LOC_Os06g49350 // LOC_Os04g49230 // …
GO:0034660	P	ncRNA metabolic process	0.00395257	0.00577362	0.684591	6	1518	139	24075	0.87	1	// LOC_Os08g42560 // LOC_Os05g18780 // LOC_Os10g10434 // LOC_Os11g45250 // LOC_Os04g25990 // LOC_Os01g35170
GO:0033692	P	cellular polysaccharide biosynthetic process	0.00395257	0.00303219	1.30354	6	1518	73	24075	0.33	1	// LOC_Os05g48750 // LOC_Os03g12320 // LOC_Os01g34880 // LOC_Os02g49332 // LOC_Os07g36610 // LOC_Os10g30156
GO:0044267	P	cellular protein metabolic process	0.123188	0.119502	1.03085	187	1518	2877	24075	0.35	1	// LOC_Os03g04050 // LOC_Os08g40610 // LOC_Os02g05820 // LOC_Os03g12570 // LOC_Os02g57440 // LOC_Os01g13760 // LOC_Os04g49940 // LOC_Os08g32610 // LOC_Os04g16826 // LOC_Os05g38550 // LOC_Os02g54600 // LOC_Os01g41730 // LOC_Os03g37970 // LOC_Os08g28700 // LOC_Os12g32240 // LOC_Os01g54480 // LOC_Os10g38950 // LOC_Os07g29330 // LOC_Os02g46090 // LOC_Os06g50920 // LOC_Os12g17880 // LOC_Os01g15290 // …
GO:0044260	P	cellular macromolecule metabolic process	0.293808	0.38837	0.756515	446	1518	9350	24075	1	1	// LOC_Os08g40610 // LOC_Os02g05550 // LOC_Os11g19720 // LOC_Os01g09120 // LOC_Os03g14850 // LOC_Os01g67770 // LOC_Os08g42550 // LOC_Os02g07770 // LOC_Os10g38950 // LOC_Os01g34880 // LOC_Os02g46090 // LOC_Os12g17880 // LOC_Os01g15290 // LOC_Os03g25550 // LOC_Os01g48700 // LOC_Os01g53220 // LOC_Os05g02500 // LOC_Os01g20940 // LOC_Os04g25990 // LOC_Os11g05090 // LOC_Os04g24140 // LOC_Os04g47660 // …
GO:0006886	P	intracellular protein transport	0.00790514	0.00839045	0.942159	12	1518	202	24075	0.62	1	// LOC_Os02g50210 // LOC_Os03g10370 // LOC_Os05g27530 // LOC_Os03g60530 // LOC_Os01g47730 // LOC_Os01g15010 // LOC_Os01g64262 // LOC_Os04g39440 // LOC_Os10g31830 // LOC_Os01g69250 // LOC_Os05g39760 // LOC_Os01g14950
GO:0016043	P	cellular component organization	0.0171278	0.0515057	0.332542	26	1518	1240	24075	1	1	// LOC_Os03g12570 // LOC_Os01g48810 // LOC_Os12g25120 // LOC_Os09g38020 // LOC_Os08g36410 // LOC_Os06g04030 // LOC_Os01g23980 // LOC_Os02g07060 // LOC_Os05g34170 // LOC_Os03g58470 // LOC_Os05g38640 // LOC_Os01g69250 // LOC_Os07g36500 // LOC_Os03g56810 // LOC_Os08g33100 // LOC_Os12g32240 // LOC_Os05g31160 // LOC_Os03g29470 // LOC_Os09g36440 // LOC_Os09g17450 // LOC_Os09g26180 // LOC_Os05g38560 // …
GO:0009259	P	ribonucleotide metabolic process	0.00395257	0.00627207	0.630186	6	1518	151	24075	0.91	1	// LOC_Os10g21238 // LOC_Os02g06530 // LOC_Os06g47550 // LOC_Os02g50350 // LOC_Os06g41360 // LOC_Os01g64880
GO:0065009	P	regulation of molecular function	0.00658762	0.00502596	1.31072	10	1518	121	24075	0.25	1	// LOC_Os01g61860 // LOC_Os01g57350 // LOC_Os01g52750 // LOC_Os09g30250 // LOC_Os03g62210 // LOC_Os01g57420 // LOC_Os01g64860 // LOC_Os02g10480 // LOC_Os03g02750 // LOC_Os02g39030
GO:0065008	P	regulation of biological quality	0.0105402	0.00731049	1.44179	16	1518	176	24075	0.11	1	// LOC_Os04g51920 // LOC_Os01g16152 // LOC_Os07g47100 // LOC_Os11g01530 // LOC_Os11g43520 // LOC_Os01g27140 // LOC_Os03g29190 // LOC_Os12g35340 // LOC_Os01g47760 // LOC_Os02g53400 // LOC_Os05g40190 // LOC_Os09g11450 // LOC_Os07g48510 // LOC_Os07g06600 // LOC_Os12g01530 // LOC_Os06g11740
GO:0034613	P	cellular protein localization	0.00790514	0.00859813	0.919402	12	1518	207	24075	0.65	1	// LOC_Os02g50210 // LOC_Os03g10370 // LOC_Os05g27530 // LOC_Os03g60530 // LOC_Os01g47730 // LOC_Os01g15010 // LOC_Os01g64262 // LOC_Os04g39440 // LOC_Os10g31830 // LOC_Os01g69250 // LOC_Os05g39760 // LOC_Os01g14950
GO:0016265	P	death	0.0131752	0.0225961	0.583077	20	1518	544	24075	1	1	// LOC_Os10g39520 // LOC_Os04g14220 // LOC_Os02g10580 // LOC_Os02g57310 // LOC_Os12g28250 // LOC_Os06g48990 // LOC_Os08g14850 // LOC_Os05g31550 // LOC_Os11g31060 // LOC_Os10g21400 // LOC_Os01g70080 // LOC_Os03g40194 // LOC_Os03g10910 // LOC_Os08g28570 // LOC_Os02g10550 // LOC_Os11g43140 // LOC_Os12g32590 // LOC_Os04g52890 // LOC_Os11g45050 // LOC_Os11g35210
GO:0006629	P	lipid metabolic process	0.0250329	0.0219315	1.14142	38	1518	528	24075	0.24	1	// LOC_Os01g21160 // LOC_Os01g55650 // LOC_Os10g08026 // LOC_Os01g02890 // LOC_Os09g19650 // LOC_Os04g48800 // LOC_Os01g73120 // LOC_Os06g15170 // LOC_Os11g48070 // LOC_Os03g25030 // LOC_Os07g39750 // LOC_Os06g05550 // LOC_Os08g40180 // LOC_Os09g33820 // LOC_Os07g23740 // LOC_Os06g39750 // LOC_Os05g34180 // LOC_Os03g25040 // LOC_Os05g48060 // LOC_Os03g12320 // LOC_Os08g41780 // LOC_Os05g48750 // …
GO:0006813	P	potassium ion transport	0.00461133	0.0023676	1.94768	7	1518	57	24075	0.084	1	// LOC_Os07g47350 // LOC_Os02g39910 // LOC_Os03g06160 // LOC_Os07g01810 // LOC_Os01g52070 // LOC_Os06g45940 // LOC_Os12g28260
GO:0050790	P	regulation of catalytic activity	0.00658762	0.00498442	1.32164	10	1518	120	24075	0.24	1	// LOC_Os01g61860 // LOC_Os01g57350 // LOC_Os01g52750 // LOC_Os09g30250 // LOC_Os03g62210 // LOC_Os01g57420 // LOC_Os01g64860 // LOC_Os02g10480 // LOC_Os03g02750 // LOC_Os02g39030
GO:0006952	P	defense response	0.0105402	0.0187747	0.561405	16	1518	452	24075	1	1	// LOC_Os03g10910 // LOC_Os04g14220 // LOC_Os02g10580 // LOC_Os03g03810 // LOC_Os06g48990 // LOC_Os08g14850 // LOC_Os05g31550 // LOC_Os10g21400 // LOC_Os01g70080 // LOC_Os03g40194 // LOC_Os03g18850 // LOC_Os08g28570 // LOC_Os02g10550 // LOC_Os12g32590 // LOC_Os11g45050 // LOC_Os11g35210
GO:0009260	P	ribonucleotide biosynthetic process	0.00395257	0.00618899	0.638645	6	1518	149	24075	0.9	1	// LOC_Os10g21238 // LOC_Os02g06530 // LOC_Os06g47550 // LOC_Os02g50350 // LOC_Os06g41360 // LOC_Os01g64880
GO:0043412	P	macromolecule modification	0.0843215	0.0822015	1.02579	128	1518	1979	24075	0.4	1	// LOC_Os03g04050 // LOC_Os02g05820 // LOC_Os03g12570 // LOC_Os02g57440 // LOC_Os08g32610 // LOC_Os05g38550 // LOC_Os02g54600 // LOC_Os01g41730 // LOC_Os12g32240 // LOC_Os01g54480 // LOC_Os10g38950 // LOC_Os07g29330 // LOC_Os02g46090 // LOC_Os06g50920 // LOC_Os12g17880 // LOC_Os06g30130 // LOC_Os03g27280 // LOC_Os05g33080 // LOC_Os05g14860 // LOC_Os07g48730 // LOC_Os11g10100 // LOC_Os03g47580 // …
GO:0008152	P	metabolic process	0.561924	0.598048	0.939596	853	1518	14398	24075	1	1	// LOC_Os08g40610 // LOC_Os02g05550 // LOC_Os10g08026 // LOC_Os12g04880 // LOC_Os01g09120 // LOC_Os03g27430 // LOC_Os06g15170 // LOC_Os01g67770 // LOC_Os12g40550 // LOC_Os08g42550 // LOC_Os05g35520 // LOC_Os02g07770 // LOC_Os05g31160 // LOC_Os07g30620 // LOC_Os10g38950 // LOC_Os02g50350 // LOC_Os04g33300 // LOC_Os01g34880 // LOC_Os02g46090 // LOC_Os01g66870 // LOC_Os11g24180 // LOC_Os01g15290 // …
GO:0051603	P	proteolysis involved in cellular protein catabolic process	0.00395257	0.00635514	0.621948	6	1518	153	24075	0.92	1	// LOC_Os07g28590 // LOC_Os01g03190 // LOC_Os05g14860 // LOC_Os03g24040 // LOC_Os01g13370 // LOC_Os01g70920
GO:0046907	P	intracellular transport	0.00988142	0.00967809	1.02101	15	1518	233	24075	0.51	1	// LOC_Os02g50210 // LOC_Os04g55200 // LOC_Os11g48040 // LOC_Os05g27530 // LOC_Os03g60530 // LOC_Os01g47730 // LOC_Os01g15010 // LOC_Os01g64262 // LOC_Os01g73230 // LOC_Os04g39440 // LOC_Os10g31830 // LOC_Os01g69250 // LOC_Os05g39760 // LOC_Os03g10370 // LOC_Os01g14950
GO:0012501	P	programmed cell death	0.0125165	0.0220976	0.566417	19	1518	532	24075	1	1	// LOC_Os03g10910 // LOC_Os04g14220 // LOC_Os02g10580 // LOC_Os02g57310 // LOC_Os12g28250 // LOC_Os06g48990 // LOC_Os08g14850 // LOC_Os05g31550 // LOC_Os11g31060 // LOC_Os10g21400 // LOC_Os01g70080 // LOC_Os03g40194 // LOC_Os08g28570 // LOC_Os02g10550 // LOC_Os11g43140 // LOC_Os12g32590 // LOC_Os04g52890 // LOC_Os11g45050 // LOC_Os11g35210
GO:0046394	P	carboxylic acid biosynthetic process	0.0131752	0.00922118	1.4288	20	1518	222	24075	0.084	1	// LOC_Os06g39750 // LOC_Os01g21160 // LOC_Os04g57400 // LOC_Os01g34560 // LOC_Os04g55780 // LOC_Os03g50510 // LOC_Os08g37790 // LOC_Os07g15190 // LOC_Os01g59920 // LOC_Os04g33300 // LOC_Os09g19650 // LOC_Os11g04670 // LOC_Os03g61120 // LOC_Os01g52260 // LOC_Os12g04440 // LOC_Os03g18130 // LOC_Os06g15170 // LOC_Os02g30630 // LOC_Os04g32010 // LOC_Os06g45930
GO:0050896	P	response to stimulus	0.0480896	0.0426168	1.12842	73	1518	1026	24075	0.17	1	// LOC_Os06g36330 // LOC_Os02g10580 // LOC_Os02g05820 // LOC_Os09g36750 // LOC_Os03g03810 // LOC_Os03g10800 // LOC_Os09g32964 // LOC_Os10g02040 // LOC_Os04g57230 // LOC_Os05g28740 // LOC_Os03g18850 // LOC_Os02g14440 // LOC_Os03g27430 // LOC_Os10g21400 // LOC_Os12g36630 // LOC_Os04g59190 // LOC_Os02g43930 // LOC_Os06g46799 // LOC_Os03g10880 // LOC_Os01g08130 // LOC_Os10g20470 // LOC_Os04g14220 // …
GO:0070727	P	cellular macromolecule localization	0.00790514	0.00859813	0.919402	12	1518	207	24075	0.65	1	// LOC_Os02g50210 // LOC_Os03g10370 // LOC_Os05g27530 // LOC_Os03g60530 // LOC_Os01g47730 // LOC_Os01g15010 // LOC_Os01g64262 // LOC_Os04g39440 // LOC_Os10g31830 // LOC_Os01g69250 // LOC_Os05g39760 // LOC_Os01g14950
GO:0006950	P	response to stress	0.0401845	0.0362617	1.10818	61	1518	873	24075	0.23	1	// LOC_Os02g10580 // LOC_Os02g05820 // LOC_Os09g36750 // LOC_Os03g03810 // LOC_Os09g32964 // LOC_Os10g02040 // LOC_Os04g57230 // LOC_Os05g28740 // LOC_Os03g18850 // LOC_Os02g14440 // LOC_Os03g27430 // LOC_Os10g21400 // LOC_Os12g36630 // LOC_Os04g59190 // LOC_Os02g43930 // LOC_Os06g46799 // LOC_Os12g39630 // LOC_Os04g14220 // LOC_Os10g40650 // LOC_Os05g07810 // LOC_Os01g65440 // LOC_Os02g14170 // …
GO:0006753	P	nucleoside phosphate metabolic process	0.0105402	0.00905504	1.16401	16	1518	218	24075	0.31	1	// LOC_Os12g19304 // LOC_Os10g21238 // LOC_Os01g64880 // LOC_Os06g14740 // LOC_Os01g49670 // LOC_Os06g46372 // LOC_Os06g47550 // LOC_Os02g50350 // LOC_Os02g06530 // LOC_Os08g43370 // LOC_Os05g49770 // LOC_Os08g40180 // LOC_Os03g30300 // LOC_Os06g41360 // LOC_Os01g46570 // LOC_Os04g24140
GO:0006633	P	fatty acid biosynthetic process	0.00395257	0.00336449	1.17479	6	1518	81	24075	0.41	1	// LOC_Os06g39750 // LOC_Os01g21160 // LOC_Os01g34560 // LOC_Os07g15190 // LOC_Os09g19650 // LOC_Os06g15170
GO:0006631	P	fatty acid metabolic process	0.00461133	0.00402908	1.14451	7	1518	97	24075	0.42	1	// LOC_Os06g39750 // LOC_Os01g21160 // LOC_Os01g34560 // LOC_Os07g15190 // LOC_Os09g19650 // LOC_Os06g15170 // LOC_Os11g39220
GO:0006869	P	lipid transport	0.00461133	0.0042783	1.07784	7	1518	103	24075	0.48	1	// LOC_Os10g36070 // LOC_Os04g55170 // LOC_Os04g35790 // LOC_Os02g24720 // LOC_Os03g07100 // LOC_Os03g57990 // LOC_Os10g20890
GO:0009314	P	response to radiation	0.00329381	0.0015784	2.0868	5	1518	38	24075	0.11	1	// LOC_Os03g10800 // LOC_Os11g02620 // LOC_Os01g08140 // LOC_Os01g08130 // LOC_Os03g10880
GO:0015074	P	DNA integration	0.0105402	0.131589	0.0800994	16	1518	3168	24075	1	1	// LOC_Os08g07870 // LOC_Os03g36480 // LOC_Os10g29650 // LOC_Os01g29900 // LOC_Os02g05550 // LOC_Os12g26860 // LOC_Os08g43110 // LOC_Os07g23480 // LOC_Os06g49350 // LOC_Os09g17450 // LOC_Os01g23980 // LOC_Os10g31020 // LOC_Os06g35550 // LOC_Os02g45040 // LOC_Os08g17990 // LOC_Os06g48470
GO:0009311	P	oligosaccharide metabolic process	0.00395257	0.00195223	2.02464	6	1518	47	24075	0.093	1	// LOC_Os03g22120 // LOC_Os05g05270 // LOC_Os08g31980 // LOC_Os08g34580 // LOC_Os02g54820 // LOC_Os09g23350
GO:0044248	P	cellular catabolic process	0.0144928	0.0139979	1.03535	22	1518	337	24075	0.47	1	// LOC_Os06g01360 // LOC_Os05g38410 // LOC_Os02g38200 // LOC_Os07g28590 // LOC_Os06g14740 // LOC_Os01g03190 // LOC_Os01g71280 // LOC_Os06g36560 // LOC_Os12g43630 // LOC_Os02g01510 // LOC_Os01g70920 // LOC_Os05g14860 // LOC_Os04g02900 // LOC_Os08g43370 // LOC_Os03g30300 // LOC_Os11g39220 // LOC_Os04g24140 // LOC_Os09g02540 // LOC_Os06g46372 // LOC_Os01g63190 // LOC_Os01g13370 // LOC_Os03g24040
GO:0009416	P	response to light stimulus	0.00329381	0.0015784	2.0868	5	1518	38	24075	0.11	1	// LOC_Os03g10800 // LOC_Os11g02620 // LOC_Os01g08140 // LOC_Os01g08130 // LOC_Os03g10880
GO:0007154	P	cell communication	0.00527009	0.00706127	0.746338	8	1518	170	24075	0.83	1	// LOC_Os01g61860 // LOC_Os02g10480 // LOC_Os01g47810 // LOC_Os09g37890 // LOC_Os01g36870 // LOC_Os01g12430 // LOC_Os01g54480 // LOC_Os02g39030
GO:0043086	P	negative regulation of catalytic activity	0.00329381	0.00245067	1.34404	5	1518	59	24075	0.33	1	// LOC_Os03g62210 // LOC_Os01g52750 // LOC_Os09g30250 // LOC_Os01g64860 // LOC_Os03g02750
GO:0006139	P	nucleobase, nucleoside, nucleotide and nucleic acid metabolic process	0.173254	0.278089	0.623017	263	1518	6695	24075	1	1	// LOC_Os06g43090 // LOC_Os08g01090 // LOC_Os01g52680 // LOC_Os02g05550 // LOC_Os12g26860 // LOC_Os12g04880 // LOC_Os08g13840 // LOC_Os03g14850 // LOC_Os10g35660 // LOC_Os03g12570 // LOC_Os05g37170 // LOC_Os01g46570 // LOC_Os08g42550 // LOC_Os12g39860 // LOC_Os02g37840 // LOC_Os02g07770 // LOC_Os06g49350 // LOC_Os04g49230 // LOC_Os03g60130 // LOC_Os03g08500 // LOC_Os02g50350 // LOC_Os02g35770 // …
GO:0009056	P	catabolic process	0.0204216	0.0179855	1.13545	31	1518	433	24075	0.27	1	// LOC_Os12g12110 // LOC_Os06g01360 // LOC_Os05g38410 // LOC_Os02g38200 // LOC_Os04g41640 // LOC_Os03g22790 // LOC_Os07g28590 // LOC_Os06g14740 // LOC_Os01g03190 // LOC_Os01g71280 // LOC_Os06g36560 // LOC_Os12g43630 // LOC_Os02g01510 // LOC_Os01g70920 // LOC_Os12g15490 // LOC_Os05g14860 // LOC_Os04g02900 // LOC_Os11g39220 // LOC_Os08g43370 // LOC_Os10g41550 // LOC_Os03g30300 // LOC_Os05g33140 // …
GO:0051641	P	cellular localization	0.0125165	0.0128349	0.975191	19	1518	309	24075	0.58	1	// LOC_Os05g30680 // LOC_Os11g05880 // LOC_Os02g50210 // LOC_Os04g55200 // LOC_Os11g48040 // LOC_Os05g27530 // LOC_Os03g60530 // LOC_Os01g47730 // LOC_Os01g15010 // LOC_Os01g64262 // LOC_Os10g27990 // LOC_Os01g73230 // LOC_Os04g58870 // LOC_Os10g31830 // LOC_Os04g39440 // LOC_Os01g69250 // LOC_Os05g39760 // LOC_Os03g10370 // LOC_Os01g14950
GO:0046365	P	monosaccharide catabolic process	0.00592885	0.00365524	1.62201	9	1518	88	24075	0.12	1	// LOC_Os09g02540 // LOC_Os04g02900 // LOC_Os06g14740 // LOC_Os06g46372 // LOC_Os12g43630 // LOC_Os08g43370 // LOC_Os03g30300 // LOC_Os04g24140 // LOC_Os02g01510
GO:0006508	P	proteolysis	0.0342556	0.0655867	0.522295	52	1518	1579	24075	1	1	// LOC_Os01g23980 // LOC_Os08g35830 // LOC_Os02g26190 // LOC_Os04g26360 // LOC_Os01g52750 // LOC_Os09g30250 // LOC_Os03g28980 // LOC_Os01g48750 // LOC_Os03g29540 // LOC_Os07g41220 // LOC_Os01g64860 // LOC_Os05g33400 // LOC_Os03g27170 // LOC_Os03g08790 // LOC_Os07g28590 // LOC_Os12g43370 // LOC_Os11g14900 // LOC_Os11g10750 // LOC_Os11g27264 // LOC_Os01g66870 // LOC_Os11g24180 // LOC_Os03g57660 // …
GO:0015672	P	monovalent inorganic cation transport	0.0085639	0.00643821	1.33017	13	1518	155	24075	0.2	1	// LOC_Os10g21238 // LOC_Os07g01810 // LOC_Os02g06530 // LOC_Os07g47350 // LOC_Os02g39910 // LOC_Os03g06160 // LOC_Os07g47100 // LOC_Os01g52070 // LOC_Os06g45940 // LOC_Os02g55890 // LOC_Os09g11450 // LOC_Os09g31130 // LOC_Os12g28260
GO:0044042	P	glucan metabolic process	0.00658762	0.003946	1.66944	10	1518	95	24075	0.094	1	// LOC_Os02g03550 // LOC_Os02g49332 // LOC_Os06g48200 // LOC_Os01g34880 // LOC_Os06g22919 // LOC_Os07g36610 // LOC_Os03g63760 // LOC_Os02g46910 // LOC_Os10g30156 // LOC_Os06g48180
GO:0006644	P	phospholipid metabolic process	0.00527009	0.00319834	1.64776	8	1518	77	24075	0.13	1	// LOC_Os05g48060 // LOC_Os12g40500 // LOC_Os03g12320 // LOC_Os01g02890 // LOC_Os01g64262 // LOC_Os09g37100 // LOC_Os11g34440 // LOC_Os02g39880
GO:0032501	P	multicellular organismal process	0.00658762	0.00639668	1.02985	10	1518	154	24075	0.51	1	// LOC_Os01g03190 // LOC_Os01g13370 // LOC_Os05g14860 // LOC_Os08g23870 // LOC_Os02g21300 // LOC_Os01g47810 // LOC_Os04g49980 // LOC_Os09g37890 // LOC_Os01g12430 // LOC_Os03g24040
GO:0044238	P	primary metabolic process	0.426219	0.497155	0.857316	647	1518	11969	24075	1	1	// LOC_Os08g40610 // LOC_Os02g05550 // LOC_Os10g08026 // LOC_Os12g04880 // LOC_Os01g09120 // LOC_Os03g14850 // LOC_Os06g15170 // LOC_Os01g67770 // LOC_Os08g42550 // LOC_Os02g07770 // LOC_Os05g31160 // LOC_Os10g38950 // LOC_Os02g50350 // LOC_Os04g33300 // LOC_Os01g34880 // LOC_Os02g46090 // LOC_Os01g66870 // LOC_Os11g24180 // LOC_Os01g15290 // LOC_Os11g13930 // LOC_Os03g18130 // LOC_Os03g25550 // …
GO:0043687	P	post-translational protein modification	0.0770751	0.0753894	1.02236	117	1518	1815	24075	0.42	1	// LOC_Os03g04050 // LOC_Os02g05820 // LOC_Os03g12570 // LOC_Os02g57440 // LOC_Os08g32610 // LOC_Os05g38550 // LOC_Os02g54600 // LOC_Os01g41730 // LOC_Os01g54480 // LOC_Os10g38950 // LOC_Os07g29330 // LOC_Os02g46090 // LOC_Os06g50920 // LOC_Os12g17880 // LOC_Os06g30130 // LOC_Os03g27280 // LOC_Os05g33080 // LOC_Os05g02500 // LOC_Os07g48730 // LOC_Os11g10100 // LOC_Os03g47580 // LOC_Os03g01410 // …
GO:0044092	P	negative regulation of molecular function	0.00329381	0.00245067	1.34404	5	1518	59	24075	0.33	1	// LOC_Os03g62210 // LOC_Os01g52750 // LOC_Os09g30250 // LOC_Os01g64860 // LOC_Os03g02750
GO:0044257	P	cellular protein catabolic process	0.00395257	0.00635514	0.621948	6	1518	153	24075	0.92	1	// LOC_Os07g28590 // LOC_Os01g03190 // LOC_Os05g14860 // LOC_Os03g24040 // LOC_Os01g13370 // LOC_Os01g70920
GO:0044255	P	cellular lipid metabolic process	0.0131752	0.00951194	1.38513	20	1518	229	24075	0.1	1	// LOC_Os06g39750 // LOC_Os01g21160 // LOC_Os01g34560 // LOC_Os07g15190 // LOC_Os11g34440 // LOC_Os12g40500 // LOC_Os03g12320 // LOC_Os05g48060 // LOC_Os01g02890 // LOC_Os01g64262 // LOC_Os09g19650 // LOC_Os05g48750 // LOC_Os05g34180 // LOC_Os01g73120 // LOC_Os02g39880 // LOC_Os06g15170 // LOC_Os09g37100 // LOC_Os11g39220 // LOC_Os08g40180 // LOC_Os07g23740
GO:0055086	P	nucleobase, nucleoside and nucleotide metabolic process	0.0131752	0.010135	1.29997	20	1518	244	24075	0.16	1	// LOC_Os12g19304 // LOC_Os01g64520 // LOC_Os01g64880 // LOC_Os06g14740 // LOC_Os01g49670 // LOC_Os10g21238 // LOC_Os06g46372 // LOC_Os06g47550 // LOC_Os05g38170 // LOC_Os02g50350 // LOC_Os02g17320 // LOC_Os02g06530 // LOC_Os08g43370 // LOC_Os05g49770 // LOC_Os08g40180 // LOC_Os03g30300 // LOC_Os06g41360 // LOC_Os12g39860 // LOC_Os01g46570 // LOC_Os04g24140
GO:0033036	P	macromolecule localization	0.016469	0.0170717	0.964701	25	1518	411	24075	0.6	1	// LOC_Os03g10370 // LOC_Os01g01350 // LOC_Os05g39760 // LOC_Os05g27530 // LOC_Os01g15010 // LOC_Os02g50210 // LOC_Os04g35790 // LOC_Os02g24720 // LOC_Os04g55170 // LOC_Os01g69250 // LOC_Os10g22039 // LOC_Os01g47730 // LOC_Os04g39440 // LOC_Os04g33220 // LOC_Os10g36070 // LOC_Os10g20890 // LOC_Os02g23890 // LOC_Os03g43860 // LOC_Os03g60530 // LOC_Os01g64262 // LOC_Os07g30830 // LOC_Os10g31830 // …
GO:0007242	P	intracellular signaling cascade	0.00658762	0.00548287	1.20149	10	1518	132	24075	0.33	1	// LOC_Os01g61860 // LOC_Os03g10370 // LOC_Os05g27530 // LOC_Os03g60530 // LOC_Os01g47730 // LOC_Os01g15010 // LOC_Os11g19800 // LOC_Os10g31830 // LOC_Os04g39440 // LOC_Os02g10480
GO:0042493	P	response to drug	0.00329381	0.00282451	1.16615	5	1518	68	24075	0.44	1	// LOC_Os10g20470 // LOC_Os06g36330 // LOC_Os09g29284 // LOC_Os05g48040 // LOC_Os06g29950
GO:0006333	P	chromatin assembly or disassembly	0.00922266	0.0407892	0.226105	14	1518	982	24075	1	1	// LOC_Os08g33100 // LOC_Os03g12570 // LOC_Os06g04030 // LOC_Os06g04020 // LOC_Os01g23980 // LOC_Os09g17450 // LOC_Os03g58470 // LOC_Os08g33190 // LOC_Os05g38640 // LOC_Os12g25120 // LOC_Os09g38020 // LOC_Os05g38560 // LOC_Os11g34060 // LOC_Os07g36500
GO:0009059	P	macromolecule biosynthetic process	0.166008	0.218152	0.760975	252	1518	5252	24075	1	1	// LOC_Os06g43090 // LOC_Os08g40610 // LOC_Os01g52680 // LOC_Os09g38010 // LOC_Os12g26860 // LOC_Os08g13840 // LOC_Os03g14850 // LOC_Os04g16826 // LOC_Os01g67770 // LOC_Os09g33930 // LOC_Os08g42550 // LOC_Os03g37970 // LOC_Os02g37840 // LOC_Os04g32710 // LOC_Os12g32240 // LOC_Os02g07770 // LOC_Os12g32250 // LOC_Os04g49230 // LOC_Os03g60130 // LOC_Os03g08500 // LOC_Os01g23980 // LOC_Os02g35770 // …
GO:0043170	P	macromolecule metabolic process	0.327404	0.433354	0.755513	497	1518	10433	24075	1	1	// LOC_Os08g40610 // LOC_Os02g05550 // LOC_Os12g04880 // LOC_Os01g09120 // LOC_Os03g14850 // LOC_Os01g67770 // LOC_Os08g42550 // LOC_Os02g07770 // LOC_Os05g31160 // LOC_Os10g38950 // LOC_Os01g34880 // LOC_Os02g46090 // LOC_Os01g66870 // LOC_Os11g24180 // LOC_Os01g15290 // LOC_Os03g25550 // LOC_Os01g48700 // LOC_Os01g53220 // LOC_Os05g02500 // LOC_Os01g20940 // LOC_Os08g36070 // LOC_Os04g25990 // …
GO:0006006	P	glucose metabolic process	0.00658762	0.00452752	1.45502	10	1518	109	24075	0.17	1	// LOC_Os09g02540 // LOC_Os04g50208 // LOC_Os06g14740 // LOC_Os06g46372 // LOC_Os12g43630 // LOC_Os04g02900 // LOC_Os08g43370 // LOC_Os03g30300 // LOC_Os04g24140 // LOC_Os02g01510
GO:0006007	P	glucose catabolic process	0.00592885	0.00365524	1.62201	9	1518	88	24075	0.12	1	// LOC_Os09g02540 // LOC_Os04g02900 // LOC_Os06g14740 // LOC_Os06g46372 // LOC_Os12g43630 // LOC_Os08g43370 // LOC_Os03g30300 // LOC_Os04g24140 // LOC_Os02g01510
GO:0006650	P	glycerophospholipid metabolic process	0.00329381	0.00240914	1.36721	5	1518	58	24075	0.32	1	// LOC_Os12g40500 // LOC_Os01g02890 // LOC_Os01g64262 // LOC_Os09g37100 // LOC_Os05g48060
GO:0043632	P	modification-dependent macromolecule catabolic process	0.00395257	0.00593977	0.665441	6	1518	143	24075	0.88	1	// LOC_Os07g28590 // LOC_Os01g03190 // LOC_Os05g14860 // LOC_Os03g24040 // LOC_Os01g13370 // LOC_Os01g70920
GO:0008219	P	cell death	0.0131752	0.0225961	0.583077	20	1518	544	24075	1	1	// LOC_Os10g39520 // LOC_Os04g14220 // LOC_Os02g10580 // LOC_Os02g57310 // LOC_Os12g28250 // LOC_Os06g48990 // LOC_Os08g14850 // LOC_Os05g31550 // LOC_Os11g31060 // LOC_Os10g21400 // LOC_Os01g70080 // LOC_Os03g40194 // LOC_Os03g10910 // LOC_Os08g28570 // LOC_Os02g10550 // LOC_Os11g43140 // LOC_Os12g32590 // LOC_Os04g52890 // LOC_Os11g45050 // LOC_Os11g35210
GO:0015893	P	drug transport	0.00329381	0.00282451	1.16615	5	1518	68	24075	0.44	1	// LOC_Os10g20470 // LOC_Os06g36330 // LOC_Os09g29284 // LOC_Os05g48040 // LOC_Os06g29950
GO:0006325	P	chromatin organization	0.00922266	0.0422845	0.21811	14	1518	1018	24075	1	1	// LOC_Os08g33100 // LOC_Os03g12570 // LOC_Os06g04030 // LOC_Os06g04020 // LOC_Os01g23980 // LOC_Os09g17450 // LOC_Os03g58470 // LOC_Os08g33190 // LOC_Os05g38640 // LOC_Os12g25120 // LOC_Os09g38020 // LOC_Os05g38560 // LOC_Os11g34060 // LOC_Os07g36500
GO:0044265	P	cellular macromolecule catabolic process	0.0111989	0.0105504	1.06147	17	1518	254	24075	0.44	1	// LOC_Os09g02540 // LOC_Os07g28590 // LOC_Os06g14740 // LOC_Os01g03190 // LOC_Os08g43370 // LOC_Os01g71280 // LOC_Os06g46372 // LOC_Os05g14860 // LOC_Os12g43630 // LOC_Os04g02900 // LOC_Os01g70920 // LOC_Os06g36560 // LOC_Os01g13370 // LOC_Os03g30300 // LOC_Os02g01510 // LOC_Os03g24040 // LOC_Os04g24140
GO:0071554	P	cell wall organization or biogenesis	0.00658762	0.00614746	1.0716	10	1518	148	24075	0.46	1	// LOC_Os12g12110 // LOC_Os03g25990 // LOC_Os12g15490 // LOC_Os01g57390 // LOC_Os02g52610 // LOC_Os05g39990 // LOC_Os04g15840 // LOC_Os05g33140 // LOC_Os04g41640 // LOC_Os03g02685
GO:0006511	P	ubiquitin-dependent protein catabolic process	0.00395257	0.00593977	0.665441	6	1518	143	24075	0.88	1	// LOC_Os07g28590 // LOC_Os01g03190 // LOC_Os05g14860 // LOC_Os03g24040 // LOC_Os01g13370 // LOC_Os01g70920
GO:0006468	P	protein amino acid phosphorylation	0.0586298	0.0652129	0.899052	89	1518	1570	24075	0.86	1	// LOC_Os03g04050 // LOC_Os02g05820 // LOC_Os03g12570 // LOC_Os02g57440 // LOC_Os02g54600 // LOC_Os01g41730 // LOC_Os10g38950 // LOC_Os07g29330 // LOC_Os02g46090 // LOC_Os07g04810 // LOC_Os06g30130 // LOC_Os03g27280 // LOC_Os07g48730 // LOC_Os11g10100 // LOC_Os03g01410 // LOC_Os01g54480 // LOC_Os04g59000 // LOC_Os11g47300 // LOC_Os11g34610 // LOC_Os12g42580 // LOC_Os03g14710 // LOC_Os07g38070 // …
GO:0009987	P	cellular process	0.470356	0.533292	0.881986	714	1518	12839	24075	1	1	// LOC_Os08g40610 // LOC_Os02g05550 // LOC_Os12g04880 // LOC_Os01g09120 // LOC_Os11g42800 // LOC_Os01g47760 // LOC_Os06g15170 // LOC_Os01g67770 // LOC_Os08g42550 // LOC_Os02g50820 // LOC_Os07g39400 // LOC_Os02g07770 // LOC_Os10g38950 // LOC_Os01g27140 // LOC_Os04g33300 // LOC_Os01g34880 // LOC_Os02g46090 // LOC_Os12g17880 // LOC_Os02g50210 // LOC_Os01g57420 // LOC_Os03g18130 // LOC_Os02g39030 // …
GO:0019941	P	modification-dependent protein catabolic process	0.00395257	0.00593977	0.665441	6	1518	143	24075	0.88	1	// LOC_Os07g28590 // LOC_Os01g03190 // LOC_Os05g14860 // LOC_Os03g24040 // LOC_Os01g13370 // LOC_Os01g70920
GO:0006461	P	protein complex assembly	0.00592885	0.00390447	1.51848	9	1518	94	24075	0.16	1	// LOC_Os08g36410 // LOC_Os03g16800 // LOC_Os03g56810 // LOC_Os02g07060 // LOC_Os05g34170 // LOC_Os03g29470 // LOC_Os09g36440 // LOC_Os01g48810 // LOC_Os09g26180
GO:0000271	P	polysaccharide biosynthetic process	0.00395257	0.0031568	1.25208	6	1518	76	24075	0.36	1	// LOC_Os05g48750 // LOC_Os03g12320 // LOC_Os01g34880 // LOC_Os02g49332 // LOC_Os07g36610 // LOC_Os10g30156
GO:0006913	P	nucleocytoplasmic transport	0.00395257	0.00199377	1.98246	6	1518	48	24075	0.099	1	// LOC_Os05g27530 // LOC_Os03g60530 // LOC_Os01g47730 // LOC_Os10g31830 // LOC_Os04g39440 // LOC_Os01g14950
GO:0006464	P	protein modification process	0.0810277	0.0801246	1.01127	123	1518	1929	24075	0.46	1	// LOC_Os03g04050 // LOC_Os02g05820 // LOC_Os03g12570 // LOC_Os02g57440 // LOC_Os08g32610 // LOC_Os05g38550 // LOC_Os02g54600 // LOC_Os01g41730 // LOC_Os12g32240 // LOC_Os01g54480 // LOC_Os10g38950 // LOC_Os07g29330 // LOC_Os02g46090 // LOC_Os06g50920 // LOC_Os12g17880 // LOC_Os06g30130 // LOC_Os03g27280 // LOC_Os05g33080 // LOC_Os05g02500 // LOC_Os07g48730 // LOC_Os11g10100 // LOC_Os03g47580 // …
GO:0015031	P	protein transport	0.0118577	0.0122118	0.971001	18	1518	294	24075	0.58	1	// LOC_Os02g23890 // LOC_Os02g50210 // LOC_Os03g10370 // LOC_Os05g27530 // LOC_Os10g22039 // LOC_Os03g43860 // LOC_Os03g60530 // LOC_Os01g47730 // LOC_Os01g15010 // LOC_Os01g64262 // LOC_Os01g01350 // LOC_Os04g39440 // LOC_Os10g31830 // LOC_Os01g69250 // LOC_Os05g39760 // LOC_Os04g33220 // LOC_Os01g14950 // LOC_Os07g30830
GO:0009058	P	biosynthetic process	0.214097	0.252752	0.847066	325	1518	6085	24075	1	1	// LOC_Os06g43090 // LOC_Os08g40610 // LOC_Os01g52680 // LOC_Os06g46900 // LOC_Os09g38010 // LOC_Os12g26860 // LOC_Os08g40180 // LOC_Os01g02890 // LOC_Os08g13840 // LOC_Os06g48534 // LOC_Os04g16826 // LOC_Os06g15170 // LOC_Os01g67770 // LOC_Os12g29330 // LOC_Os01g46570 // LOC_Os08g42550 // LOC_Os06g11370 // LOC_Os03g63490 // LOC_Os02g37840 // LOC_Os04g32710 // LOC_Os02g39790 // LOC_Os02g07770 // …
GO:0009117	P	nucleotide metabolic process	0.0105402	0.00905504	1.16401	16	1518	218	24075	0.31	1	// LOC_Os12g19304 // LOC_Os10g21238 // LOC_Os01g64880 // LOC_Os06g14740 // LOC_Os01g49670 // LOC_Os06g46372 // LOC_Os06g47550 // LOC_Os02g50350 // LOC_Os02g06530 // LOC_Os08g43370 // LOC_Os05g49770 // LOC_Os08g40180 // LOC_Os03g30300 // LOC_Os06g41360 // LOC_Os01g46570 // LOC_Os04g24140
GO:0009116	P	nucleoside metabolic process	0.00395257	0.00203531	1.942	6	1518	49	24075	0.11	1	// LOC_Os02g17320 // LOC_Os05g38170 // LOC_Os02g50350 // LOC_Os06g41360 // LOC_Os08g40180 // LOC_Os12g39860
GO:0051649	P	establishment of localization in cell	0.0125165	0.0124195	1.00781	19	1518	299	24075	0.52	1	// LOC_Os05g30680 // LOC_Os11g05880 // LOC_Os02g50210 // LOC_Os04g55200 // LOC_Os11g48040 // LOC_Os05g27530 // LOC_Os03g60530 // LOC_Os01g47730 // LOC_Os01g15010 // LOC_Os01g64262 // LOC_Os10g27990 // LOC_Os01g73230 // LOC_Os04g58870 // LOC_Os10g31830 // LOC_Os04g39440 // LOC_Os01g69250 // LOC_Os05g39760 // LOC_Os03g10370 // LOC_Os01g14950
GO:0042221	P	response to chemical stimulus	0.0171278	0.0125026	1.36994	26	1518	301	24075	0.079	1	// LOC_Os06g36330 // LOC_Os09g36750 // LOC_Os09g32964 // LOC_Os10g02040 // LOC_Os02g14440 // LOC_Os03g27430 // LOC_Os01g22370 // LOC_Os04g59190 // LOC_Os06g46799 // LOC_Os10g20470 // LOC_Os05g34290 // LOC_Os08g44410 // LOC_Os10g02070 // LOC_Os04g14680 // LOC_Os05g48040 // LOC_Os07g48060 // LOC_Os03g17690 // LOC_Os03g08800 // LOC_Os06g29950 // LOC_Os09g29284 // LOC_Os02g14430 // LOC_Os02g14170 // …
GO:0007264	P	small GTPase mediated signal transduction	0.00658762	0.00502596	1.31072	10	1518	121	24075	0.25	1	// LOC_Os01g61860 // LOC_Os03g10370 // LOC_Os05g27530 // LOC_Os03g60530 // LOC_Os01g47730 // LOC_Os01g15010 // LOC_Os11g19800 // LOC_Os10g31830 // LOC_Os04g39440 // LOC_Os02g10480
GO:0043623	P	cellular protein complex assembly	0.00329381	0.0019107	1.72388	5	1518	46	24075	0.18	1	// LOC_Os08g36410 // LOC_Os03g16800 // LOC_Os02g07060 // LOC_Os05g34170 // LOC_Os03g56810
GO:0009057	P	macromolecule catabolic process	0.0151515	0.0133749	1.13283	23	1518	322	24075	0.31	1	// LOC_Os12g12110 // LOC_Os04g41640 // LOC_Os03g22790 // LOC_Os07g28590 // LOC_Os06g14740 // LOC_Os01g03190 // LOC_Os01g71280 // LOC_Os06g36560 // LOC_Os12g43630 // LOC_Os04g24140 // LOC_Os01g70920 // LOC_Os12g15490 // LOC_Os05g14860 // LOC_Os04g02900 // LOC_Os08g43370 // LOC_Os10g41550 // LOC_Os03g30300 // LOC_Os05g33140 // LOC_Os02g01510 // LOC_Os09g02540 // LOC_Os06g46372 // LOC_Os01g13370 // …
GO:0006091	P	generation of precursor metabolites and energy	0.00790514	0.0100935	0.783194	12	1518	243	24075	0.83	1	// LOC_Os10g21238 // LOC_Os09g02540 // LOC_Os06g14740 // LOC_Os07g22498 // LOC_Os10g21192 // LOC_Os04g02900 // LOC_Os03g45710 // LOC_Os08g35420 // LOC_Os12g43630 // LOC_Os02g06530 // LOC_Os02g01510 // LOC_Os02g38200
GO:0008610	P	lipid biosynthetic process	0.00988142	0.00747664	1.32164	15	1518	180	24075	0.18	1	// LOC_Os06g39750 // LOC_Os01g21160 // LOC_Os01g34560 // LOC_Os05g48060 // LOC_Os12g40500 // LOC_Os03g12320 // LOC_Os07g15190 // LOC_Os01g02890 // LOC_Os09g19650 // LOC_Os05g48750 // LOC_Os05g34180 // LOC_Os04g53860 // LOC_Os06g15170 // LOC_Os07g10130 // LOC_Os08g40180
GO:0006996	P	organelle organization	0.0111989	0.0468951	0.238808	17	1518	1129	24075	1	1	// LOC_Os08g36410 // LOC_Os08g33100 // LOC_Os03g12570 // LOC_Os06g04030 // LOC_Os06g04020 // LOC_Os01g23980 // LOC_Os05g38640 // LOC_Os09g17450 // LOC_Os03g58470 // LOC_Os08g33190 // LOC_Os01g69250 // LOC_Os03g16800 // LOC_Os12g25120 // LOC_Os09g38020 // LOC_Os05g38560 // LOC_Os11g34060 // LOC_Os07g36500
GO:0007017	P	microtubule-based process	0.00527009	0.00328141	1.60604	8	1518	79	24075	0.14	1	// LOC_Os03g56810 // LOC_Os01g55510 // LOC_Os02g07060 // LOC_Os05g34170 // LOC_Os11g42800 // LOC_Os08g02380 // LOC_Os02g16909 // LOC_Os02g13570
GO:0051276	P	chromosome organization	0.00922266	0.0425337	0.216832	14	1518	1024	24075	1	1	// LOC_Os08g33100 // LOC_Os03g12570 // LOC_Os06g04030 // LOC_Os06g04020 // LOC_Os01g23980 // LOC_Os09g17450 // LOC_Os03g58470 // LOC_Os08g33190 // LOC_Os05g38640 // LOC_Os12g25120 // LOC_Os09g38020 // LOC_Os05g38560 // LOC_Os11g34060 // LOC_Os07g36500
GO:0007018	P	microtubule-based movement	0.00395257	0.00261682	1.51045	6	1518	63	24075	0.22	1	// LOC_Os03g56810 // LOC_Os02g07060 // LOC_Os05g34170 // LOC_Os11g42800 // LOC_Os08g02380 // LOC_Os02g13570
GO:0044237	P	cellular metabolic process	0.37747	0.444278	0.849626	573	1518	10696	24075	1	1	// LOC_Os08g40610 // LOC_Os02g05550 // LOC_Os12g04880 // LOC_Os01g09120 // LOC_Os03g14850 // LOC_Os06g15170 // LOC_Os01g67770 // LOC_Os08g42550 // LOC_Os02g07770 // LOC_Os10g38950 // LOC_Os02g50350 // LOC_Os04g33300 // LOC_Os01g34880 // LOC_Os02g46090 // LOC_Os12g17880 // LOC_Os01g15290 // LOC_Os01g57420 // LOC_Os03g18130 // LOC_Os03g25550 // LOC_Os01g48700 // LOC_Os10g32830 // LOC_Os01g57350 // …
GO:0006399	P	tRNA metabolic process	0.00329381	0.0047352	0.6956	5	1518	114	24075	0.84	1	// LOC_Os08g42560 // LOC_Os05g18780 // LOC_Os11g45250 // LOC_Os01g35170 // LOC_Os04g25990
GO:0006796	P	phosphate metabolic process	0.0711462	0.0745587	0.954232	108	1518	1795	24075	0.7	1	// LOC_Os03g04050 // LOC_Os02g05820 // LOC_Os03g12570 // LOC_Os02g57440 // LOC_Os02g06530 // LOC_Os01g41730 // LOC_Os01g54480 // LOC_Os10g38950 // LOC_Os07g29330 // LOC_Os02g46090 // LOC_Os06g50920 // LOC_Os01g57420 // LOC_Os06g30130 // LOC_Os03g27280 // LOC_Os03g48160 // LOC_Os01g57350 // LOC_Os05g02500 // LOC_Os07g48730 // LOC_Os11g10100 // LOC_Os03g01410 // LOC_Os06g33549 // LOC_Os04g59000 // …
GO:0006790	P	sulfur metabolic process	0.00461133	0.00261682	1.76219	7	1518	63	24075	0.12	1	// LOC_Os05g18780 // LOC_Os04g57400 // LOC_Os01g59920 // LOC_Os07g27790 // LOC_Os05g30454 // LOC_Os01g52260 // LOC_Os01g70580
GO:0006396	P	RNA processing	0.00922266	0.0082243	1.12139	14	1518	198	24075	0.38	1	// LOC_Os03g48050 // LOC_Os05g18780 // LOC_Os01g37050 // LOC_Os07g44970 // LOC_Os07g38420 // LOC_Os10g10434 // LOC_Os11g45250 // LOC_Os03g49430 // LOC_Os03g63740 // LOC_Os02g52250 // LOC_Os04g25990 // LOC_Os05g37520 // LOC_Os01g35170 // LOC_Os03g59550
GO:0006793	P	phosphorus metabolic process	0.0711462	0.0745587	0.954232	108	1518	1795	24075	0.7	1	// LOC_Os03g04050 // LOC_Os02g05820 // LOC_Os03g12570 // LOC_Os02g57440 // LOC_Os02g06530 // LOC_Os01g41730 // LOC_Os01g54480 // LOC_Os10g38950 // LOC_Os07g29330 // LOC_Os02g46090 // LOC_Os06g50920 // LOC_Os01g57420 // LOC_Os06g30130 // LOC_Os03g27280 // LOC_Os03g48160 // LOC_Os01g57350 // LOC_Os05g02500 // LOC_Os07g48730 // LOC_Os11g10100 // LOC_Os03g01410 // LOC_Os06g33549 // LOC_Os04g59000 // …
GO:0006259	P	DNA metabolic process	0.0270092	0.187539	0.144019	41	1518	4515	24075	1	1	// LOC_Os12g04880 // LOC_Os03g12570 // LOC_Os12g07720 // LOC_Os02g05550 // LOC_Os04g57230 // LOC_Os01g37350 // LOC_Os08g43110 // LOC_Os01g29900 // LOC_Os02g37840 // LOC_Os10g40650 // LOC_Os01g23980 // LOC_Os11g19720 // LOC_Os11g44900 // LOC_Os06g49350 // LOC_Os09g10770 // LOC_Os08g17140 // LOC_Os06g35550 // LOC_Os10g31020 // LOC_Os08g17990 // LOC_Os06g48470 // LOC_Os06g33040 // LOC_Os12g26860 // …
GO:0006412	P	translation	0.0283267	0.0247144	1.14616	43	1518	595	24075	0.21	1	// LOC_Os08g40610 // LOC_Os10g35690 // LOC_Os03g37970 // LOC_Os08g42920 // LOC_Os09g36440 // LOC_Os10g32920 // LOC_Os03g40180 // LOC_Os03g58050 // LOC_Os01g24690 // LOC_Os06g35730 // LOC_Os04g16826 // LOC_Os05g22718 // LOC_Os07g34589 // LOC_Os02g14059 // LOC_Os08g02840 // LOC_Os08g31219 // LOC_Os02g53230 // LOC_Os03g07290 // LOC_Os01g15290 // LOC_Os05g22716 // LOC_Os11g37510 // LOC_Os03g58204 // …
GO:0006915	P	apoptosis	0.0125165	0.0220976	0.566417	19	1518	532	24075	1	1	// LOC_Os03g10910 // LOC_Os04g14220 // LOC_Os02g10580 // LOC_Os02g57310 // LOC_Os12g28250 // LOC_Os06g48990 // LOC_Os08g14850 // LOC_Os05g31550 // LOC_Os11g31060 // LOC_Os10g21400 // LOC_Os01g70080 // LOC_Os03g40194 // LOC_Os08g28570 // LOC_Os02g10550 // LOC_Os11g43140 // LOC_Os12g32590 // LOC_Os04g52890 // LOC_Os11g45050 // LOC_Os11g35210

## Sheet: pizt_DEG_c2_GO_p
GO_acc	term_type	Term	Percentage_genes	Percentage_bg	Fold_enrichment	queryitem	querytotal	bgitem	bgtotal	pvalue	FDR	entries
GO:0006468	P	protein amino acid phosphorylation	0.164172	0.0652129	2.51747	329	2004	1570	24075	1.9e-47	3e-44	// LOC_Os03g43440 // LOC_Os01g49614 // LOC_Os03g17300 // LOC_Os07g18230 // LOC_Os07g38810 // LOC_Os09g29540 // LOC_Os03g03280 // LOC_Os03g17700 // LOC_Os01g47900 // LOC_Os08g24630 // LOC_Os12g14699 // LOC_Os10g05250 // LOC_Os11g03840 // LOC_Os01g70130 // LOC_Os01g02360 // LOC_Os01g50410 // LOC_Os04g30010 // LOC_Os07g35770 // LOC_Os06g45630 // LOC_Os02g57560 // LOC_Os01g04409 // LOC_Os01g05870 // …
GO:0043687	P	post-translational protein modification	0.177645	0.0753894	2.35636	356	2004	1815	24075	6.9e-46	5.4e-43	// LOC_Os02g33680 // LOC_Os01g02360 // LOC_Os01g02420 // LOC_Os06g45630 // LOC_Os11g46950 // LOC_Os02g48210 // LOC_Os02g05980 // LOC_Os12g40419 // LOC_Os03g12470 // LOC_Os06g37620 // LOC_Os05g47770 // LOC_Os08g40270 // LOC_Os03g10950 // LOC_Os10g18260 // LOC_Os07g35004 // LOC_Os03g48270 // LOC_Os04g52780 // LOC_Os09g15320 // LOC_Os11g12530 // LOC_Os05g25390 // LOC_Os06g06930 // LOC_Os01g49920 // …
GO:0006464	P	protein modification process	0.182136	0.0801246	2.27316	365	2004	1929	24075	5e-44	2.6e-41	// LOC_Os04g35270 // LOC_Os02g33680 // LOC_Os01g02360 // LOC_Os01g02420 // LOC_Os06g45630 // LOC_Os11g46950 // LOC_Os02g48210 // LOC_Os02g05980 // LOC_Os12g40419 // LOC_Os03g12470 // LOC_Os06g37620 // LOC_Os05g47770 // LOC_Os08g40270 // LOC_Os03g10950 // LOC_Os10g18260 // LOC_Os07g35004 // LOC_Os03g48270 // LOC_Os04g52780 // LOC_Os09g15320 // LOC_Os11g12530 // LOC_Os05g25390 // LOC_Os06g06930 // …
GO:0043412	P	macromolecule modification	0.182635	0.0822015	2.22179	366	2004	1979	24075	3.3e-42	1.3e-39	// LOC_Os04g35270 // LOC_Os02g33680 // LOC_Os01g02360 // LOC_Os01g02420 // LOC_Os06g45630 // LOC_Os11g46950 // LOC_Os02g48210 // LOC_Os02g05980 // LOC_Os12g40419 // LOC_Os03g12470 // LOC_Os06g37620 // LOC_Os05g47770 // LOC_Os08g40270 // LOC_Os03g10950 // LOC_Os10g18260 // LOC_Os07g35004 // LOC_Os03g48270 // LOC_Os04g52780 // LOC_Os09g15320 // LOC_Os11g12530 // LOC_Os05g25390 // LOC_Os06g06930 // …
GO:0016310	P	phosphorylation	0.164671	0.070405	2.33891	330	2004	1695	24075	9.8e-42	3e-39	// LOC_Os03g43440 // LOC_Os01g49614 // LOC_Os03g17300 // LOC_Os07g18230 // LOC_Os07g38810 // LOC_Os09g29540 // LOC_Os03g03280 // LOC_Os03g17700 // LOC_Os01g47900 // LOC_Os08g24630 // LOC_Os12g14699 // LOC_Os10g05250 // LOC_Os11g03840 // LOC_Os01g70130 // LOC_Os01g02360 // LOC_Os01g50410 // LOC_Os04g30010 // LOC_Os07g35770 // LOC_Os06g45630 // LOC_Os02g57560 // LOC_Os01g04409 // LOC_Os01g05870 // …
GO:0006796	P	phosphate metabolic process	0.169162	0.0745587	2.26884	339	2004	1795	24075	1.6e-40	3.5e-38	// LOC_Os03g43440 // LOC_Os01g49614 // LOC_Os03g17300 // LOC_Os07g18230 // LOC_Os07g38810 // LOC_Os09g29540 // LOC_Os03g03280 // LOC_Os03g17700 // LOC_Os01g47900 // LOC_Os01g53710 // LOC_Os12g14699 // LOC_Os10g05250 // LOC_Os11g03840 // LOC_Os01g70130 // LOC_Os01g02360 // LOC_Os01g50410 // LOC_Os04g30010 // LOC_Os07g35770 // LOC_Os06g45630 // LOC_Os02g57560 // LOC_Os01g04409 // LOC_Os01g05870 // …
GO:0006793	P	phosphorus metabolic process	0.169162	0.0745587	2.26884	339	2004	1795	24075	1.6e-40	3.5e-38	// LOC_Os03g43440 // LOC_Os01g49614 // LOC_Os03g17300 // LOC_Os07g18230 // LOC_Os07g38810 // LOC_Os09g29540 // LOC_Os03g03280 // LOC_Os03g17700 // LOC_Os01g47900 // LOC_Os01g53710 // LOC_Os12g14699 // LOC_Os10g05250 // LOC_Os11g03840 // LOC_Os01g70130 // LOC_Os01g02360 // LOC_Os01g50410 // LOC_Os04g30010 // LOC_Os07g35770 // LOC_Os06g45630 // LOC_Os02g57560 // LOC_Os01g04409 // LOC_Os01g05870 // …
GO:0044267	P	cellular protein metabolic process	0.196607	0.119502	1.64522	394	2004	2877	24075	3e-21	5.8e-19	// LOC_Os04g35270 // LOC_Os02g33680 // LOC_Os01g38229 // LOC_Os01g02360 // LOC_Os01g02420 // LOC_Os06g45630 // LOC_Os11g46950 // LOC_Os02g48210 // LOC_Os02g05980 // LOC_Os12g40419 // LOC_Os03g12470 // LOC_Os06g37620 // LOC_Os05g47770 // LOC_Os08g40270 // LOC_Os03g10950 // LOC_Os10g18260 // LOC_Os07g35004 // LOC_Os09g27930 // LOC_Os03g48270 // LOC_Os04g52780 // LOC_Os09g15320 // LOC_Os11g12530 // …
GO:0055114	P	oxidation reduction	0.111277	0.0561163	1.98298	223	2004	1351	24075	8.2e-20	1.4e-17	// LOC_Os07g33580 // LOC_Os06g32990 // LOC_Os11g05380 // LOC_Os07g44130 // LOC_Os03g05900 // LOC_Os10g17260 // LOC_Os03g63310 // LOC_Os02g39490 // LOC_Os10g37050 // LOC_Os12g07810 // LOC_Os04g57550 // LOC_Os08g39850 // LOC_Os07g11870 // LOC_Os03g58890 // LOC_Os02g09270 // LOC_Os05g25640 // LOC_Os10g28320 // LOC_Os08g14570 // LOC_Os10g20610 // LOC_Os04g10000 // LOC_Os10g38110 // LOC_Os03g18030 // …
GO:0045449	P	regulation of transcription	0.0988024	0.0628453	1.57215	198	2004	1513	24075	2.6e-09	4e-07	// LOC_Os03g58420 // LOC_Os07g48450 // LOC_Os09g28440 // LOC_Os05g04210 // LOC_Os01g66270 // LOC_Os04g21950 // LOC_Os01g64790 // LOC_Os07g44950 // LOC_Os08g26880 // LOC_Os05g45410 // LOC_Os08g38210 // LOC_Os09g35010 // LOC_Os04g23440 // LOC_Os01g43650 // LOC_Os02g54050 // LOC_Os09g35910 // LOC_Os02g54520 // LOC_Os09g36250 // LOC_Os01g48446 // LOC_Os01g50940 // LOC_Os05g50930 // LOC_Os07g41580 // …
GO:0019219	P	regulation of nucleobase, nucleoside, nucleotide and nucleic acid metabolic process	0.0988024	0.063136	1.56491	198	2004	1520	24075	3.5e-09	4.6e-07	// LOC_Os03g58420 // LOC_Os07g48450 // LOC_Os09g28440 // LOC_Os05g04210 // LOC_Os01g66270 // LOC_Os04g21950 // LOC_Os01g64790 // LOC_Os07g44950 // LOC_Os08g26880 // LOC_Os05g45410 // LOC_Os08g38210 // LOC_Os09g35010 // LOC_Os04g23440 // LOC_Os01g43650 // LOC_Os02g54050 // LOC_Os09g35910 // LOC_Os02g54520 // LOC_Os09g36250 // LOC_Os01g48446 // LOC_Os01g50940 // LOC_Os05g50930 // LOC_Os07g41580 // …
GO:0051171	P	regulation of nitrogen compound metabolic process	0.0988024	0.063136	1.56491	198	2004	1520	24075	3.5e-09	4.6e-07	// LOC_Os03g58420 // LOC_Os07g48450 // LOC_Os09g28440 // LOC_Os05g04210 // LOC_Os01g66270 // LOC_Os04g21950 // LOC_Os01g64790 // LOC_Os07g44950 // LOC_Os08g26880 // LOC_Os05g45410 // LOC_Os08g38210 // LOC_Os09g35010 // LOC_Os04g23440 // LOC_Os01g43650 // LOC_Os02g54050 // LOC_Os09g35910 // LOC_Os02g54520 // LOC_Os09g36250 // LOC_Os01g48446 // LOC_Os01g50940 // LOC_Os05g50930 // LOC_Os07g41580 // …
GO:0009889	P	regulation of biosynthetic process	0.0993014	0.0649637	1.52857	199	2004	1564	24075	1.7e-08	1.7e-06	// LOC_Os03g58420 // LOC_Os07g48450 // LOC_Os09g28440 // LOC_Os05g04210 // LOC_Os01g66270 // LOC_Os04g21950 // LOC_Os01g64790 // LOC_Os07g44950 // LOC_Os08g26880 // LOC_Os05g45410 // LOC_Os08g38210 // LOC_Os09g35010 // LOC_Os04g23440 // LOC_Os01g43650 // LOC_Os02g54050 // LOC_Os09g35910 // LOC_Os02g54520 // LOC_Os09g36250 // LOC_Os01g48446 // LOC_Os01g50940 // LOC_Os05g50930 // LOC_Os07g41580 // …
GO:0031326	P	regulation of cellular biosynthetic process	0.0993014	0.0649637	1.52857	199	2004	1564	24075	1.7e-08	1.7e-06	// LOC_Os03g58420 // LOC_Os07g48450 // LOC_Os09g28440 // LOC_Os05g04210 // LOC_Os01g66270 // LOC_Os04g21950 // LOC_Os01g64790 // LOC_Os07g44950 // LOC_Os08g26880 // LOC_Os05g45410 // LOC_Os08g38210 // LOC_Os09g35010 // LOC_Os04g23440 // LOC_Os01g43650 // LOC_Os02g54050 // LOC_Os09g35910 // LOC_Os02g54520 // LOC_Os09g36250 // LOC_Os01g48446 // LOC_Os01g50940 // LOC_Os05g50930 // LOC_Os07g41580 // …
GO:0010556	P	regulation of macromolecule biosynthetic process	0.0993014	0.0649637	1.52857	199	2004	1564	24075	1.7e-08	1.7e-06	// LOC_Os03g58420 // LOC_Os07g48450 // LOC_Os09g28440 // LOC_Os05g04210 // LOC_Os01g66270 // LOC_Os04g21950 // LOC_Os01g64790 // LOC_Os07g44950 // LOC_Os08g26880 // LOC_Os05g45410 // LOC_Os08g38210 // LOC_Os09g35010 // LOC_Os04g23440 // LOC_Os01g43650 // LOC_Os02g54050 // LOC_Os09g35910 // LOC_Os02g54520 // LOC_Os09g36250 // LOC_Os01g48446 // LOC_Os01g50940 // LOC_Os05g50930 // LOC_Os07g41580 // …
GO:0010468	P	regulation of gene expression	0.0993014	0.0655036	1.51597	199	2004	1577	24075	2.9e-08	2.8e-06	// LOC_Os03g58420 // LOC_Os07g48450 // LOC_Os09g28440 // LOC_Os05g04210 // LOC_Os01g66270 // LOC_Os04g21950 // LOC_Os01g64790 // LOC_Os07g44950 // LOC_Os08g26880 // LOC_Os05g45410 // LOC_Os08g38210 // LOC_Os09g35010 // LOC_Os04g23440 // LOC_Os01g43650 // LOC_Os02g54050 // LOC_Os09g35910 // LOC_Os02g54520 // LOC_Os09g36250 // LOC_Os01g48446 // LOC_Os01g50940 // LOC_Os05g50930 // LOC_Os07g41580 // …
GO:0031323	P	regulation of cellular metabolic process	0.0998004	0.0661682	1.50828	200	2004	1593	24075	3.8e-08	3.5e-06	// LOC_Os03g58420 // LOC_Os07g48450 // LOC_Os09g28440 // LOC_Os05g04210 // LOC_Os01g66270 // LOC_Os04g21950 // LOC_Os01g64790 // LOC_Os07g44950 // LOC_Os08g26880 // LOC_Os05g45410 // LOC_Os08g38210 // LOC_Os09g35010 // LOC_Os04g23440 // LOC_Os01g43650 // LOC_Os02g54050 // LOC_Os09g35910 // LOC_Os02g54520 // LOC_Os09g36250 // LOC_Os01g48446 // LOC_Os01g50940 // LOC_Os05g50930 // LOC_Os07g41580 // …
GO:0080090	P	regulation of primary metabolic process	0.100299	0.0675389	1.48506	201	2004	1626	24075	9.7e-08	8.4e-06	// LOC_Os03g58420 // LOC_Os07g48450 // LOC_Os09g28440 // LOC_Os05g04210 // LOC_Os01g66270 // LOC_Os04g21950 // LOC_Os01g64790 // LOC_Os07g44950 // LOC_Os08g26880 // LOC_Os05g45410 // LOC_Os08g38210 // LOC_Os09g35010 // LOC_Os04g23440 // LOC_Os01g43650 // LOC_Os02g54050 // LOC_Os09g35910 // LOC_Os02g54520 // LOC_Os09g36250 // LOC_Os01g48446 // LOC_Os02g13800 // LOC_Os01g50940 // LOC_Os05g50930 // …
GO:0051704	P	multi-organism process	0.0159681	0.00498442	3.20359	32	2004	120	24075	1.4e-07	1.2e-05	// LOC_Os04g54080 // LOC_Os04g01320 // LOC_Os01g47900 // LOC_Os11g10290 // LOC_Os10g01100 // LOC_Os11g03840 // LOC_Os09g37880 // LOC_Os05g07450 // LOC_Os11g03820 // LOC_Os05g07470 // LOC_Os10g20160 // LOC_Os07g36544 // LOC_Os01g06240 // LOC_Os12g03640 // LOC_Os05g07300 // LOC_Os01g47840 // LOC_Os01g48040 // LOC_Os09g37834 // LOC_Os01g48020 // LOC_Os01g48000 // LOC_Os01g66250 // LOC_Os01g45520 // …
GO:0060255	P	regulation of macromolecule metabolic process	0.100299	0.0681205	1.47238	201	2004	1640	24075	1.7e-07	1.3e-05	// LOC_Os03g58420 // LOC_Os07g48450 // LOC_Os09g28440 // LOC_Os05g04210 // LOC_Os01g66270 // LOC_Os04g21950 // LOC_Os01g64790 // LOC_Os07g44950 // LOC_Os08g26880 // LOC_Os05g45410 // LOC_Os08g38210 // LOC_Os09g35010 // LOC_Os04g23440 // LOC_Os01g43650 // LOC_Os02g54050 // LOC_Os09g35910 // LOC_Os02g54520 // LOC_Os09g36250 // LOC_Os01g48446 // LOC_Os02g13800 // LOC_Os01g50940 // LOC_Os05g50930 // …
GO:0006350	P	transcription	0.0998004	0.0676636	1.47495	200	2004	1629	24075	1.6e-07	1.3e-05	// LOC_Os03g58420 // LOC_Os07g48450 // LOC_Os09g28440 // LOC_Os05g04210 // LOC_Os01g66270 // LOC_Os04g21950 // LOC_Os01g64790 // LOC_Os07g44950 // LOC_Os08g26880 // LOC_Os05g45410 // LOC_Os08g38210 // LOC_Os09g35010 // LOC_Os04g23440 // LOC_Os01g43650 // LOC_Os02g54050 // LOC_Os09g35910 // LOC_Os02g54520 // LOC_Os09g36250 // LOC_Os01g48446 // LOC_Os01g50940 // LOC_Os05g50930 // LOC_Os07g41580 // …
GO:0019222	P	regulation of metabolic process	0.100798	0.0691173	1.45837	202	2004	1664	24075	2.9e-07	2.1e-05	// LOC_Os03g58420 // LOC_Os07g48450 // LOC_Os09g28440 // LOC_Os05g04210 // LOC_Os01g66270 // LOC_Os04g21950 // LOC_Os01g64790 // LOC_Os07g44950 // LOC_Os08g26880 // LOC_Os05g45410 // LOC_Os08g38210 // LOC_Os09g35010 // LOC_Os04g23440 // LOC_Os01g43650 // LOC_Os02g54050 // LOC_Os09g35910 // LOC_Os02g54520 // LOC_Os09g36250 // LOC_Os01g48446 // LOC_Os02g13800 // LOC_Os01g50940 // LOC_Os05g50930 // …
GO:0016998	P	cell wall macromolecule catabolic process	0.00898204	0.00174455	5.14863	18	2004	42	24075	3.3e-07	2.2e-05	// LOC_Os10g39680 // LOC_Os03g30470 // LOC_Os11g37950 // LOC_Os06g51050 // LOC_Os09g21210 // LOC_Os02g09960 // LOC_Os02g39330 // LOC_Os06g51060 // LOC_Os04g41620 // LOC_Os10g39700 // LOC_Os11g34624 // LOC_Os11g35330 // LOC_Os05g04690 // LOC_Os03g04110 // LOC_Os04g41680 // LOC_Os03g04060 // LOC_Os11g37970 // LOC_Os05g33130
GO:0019538	P	protein metabolic process	0.226048	0.179979	1.25597	453	2004	4333	24075	3.4e-07	2.2e-05	// LOC_Os04g35270 // LOC_Os02g33680 // LOC_Os01g38229 // LOC_Os01g02360 // LOC_Os06g45630 // LOC_Os11g46950 // LOC_Os02g48210 // LOC_Os02g05980 // LOC_Os12g40419 // LOC_Os03g12470 // LOC_Os06g37620 // LOC_Os05g47770 // LOC_Os08g40270 // LOC_Os03g10950 // LOC_Os10g18260 // LOC_Os07g35004 // LOC_Os09g27930 // LOC_Os03g48270 // LOC_Os04g52780 // LOC_Os09g15320 // LOC_Os11g12530 // LOC_Os05g25390 // …
GO:0009875	P	pollen-pistil interaction	0.0149701	0.0047352	3.16144	30	2004	114	24075	4.4e-07	2.3e-05	// LOC_Os04g54080 // LOC_Os04g01320 // LOC_Os01g47900 // LOC_Os11g10290 // LOC_Os10g01100 // LOC_Os02g32620 // LOC_Os09g37880 // LOC_Os05g07450 // LOC_Os11g03820 // LOC_Os05g07470 // LOC_Os10g20160 // LOC_Os07g36544 // LOC_Os01g06240 // LOC_Os12g03640 // LOC_Os05g07300 // LOC_Os01g47840 // LOC_Os01g48040 // LOC_Os09g37834 // LOC_Os01g48020 // LOC_Os01g48000 // LOC_Os01g66250 // LOC_Os01g45520 // …
GO:0050794	P	regulation of cellular process	0.11477	0.0812046	1.41335	230	2004	1955	24075	3.7e-07	2.3e-05	// LOC_Os03g58420 // LOC_Os07g48450 // LOC_Os03g43440 // LOC_Os09g28440 // LOC_Os05g04210 // LOC_Os01g66270 // LOC_Os06g12190 // LOC_Os05g45840 // LOC_Os01g64790 // LOC_Os07g44950 // LOC_Os01g61080 // LOC_Os08g26880 // LOC_Os05g45410 // LOC_Os08g38210 // LOC_Os09g35010 // LOC_Os04g23440 // LOC_Os01g43650 // LOC_Os02g54050 // LOC_Os12g05680 // LOC_Os09g35910 // LOC_Os02g54520 // LOC_Os07g44430 // …
GO:0008037	P	cell recognition	0.0149701	0.0047352	3.16144	30	2004	114	24075	4.4e-07	2.3e-05	// LOC_Os04g54080 // LOC_Os04g01320 // LOC_Os01g47900 // LOC_Os11g10290 // LOC_Os10g01100 // LOC_Os02g32620 // LOC_Os09g37880 // LOC_Os05g07450 // LOC_Os11g03820 // LOC_Os05g07470 // LOC_Os10g20160 // LOC_Os07g36544 // LOC_Os01g06240 // LOC_Os12g03640 // LOC_Os05g07300 // LOC_Os01g47840 // LOC_Os01g48040 // LOC_Os09g37834 // LOC_Os01g48020 // LOC_Os01g48000 // LOC_Os01g66250 // LOC_Os01g45520 // …
GO:0048544	P	recognition of pollen	0.0149701	0.0047352	3.16144	30	2004	114	24075	4.4e-07	2.3e-05	// LOC_Os04g54080 // LOC_Os04g01320 // LOC_Os01g47900 // LOC_Os11g10290 // LOC_Os10g01100 // LOC_Os02g32620 // LOC_Os09g37880 // LOC_Os05g07450 // LOC_Os11g03820 // LOC_Os05g07470 // LOC_Os10g20160 // LOC_Os07g36544 // LOC_Os01g06240 // LOC_Os12g03640 // LOC_Os05g07300 // LOC_Os01g47840 // LOC_Os01g48040 // LOC_Os09g37834 // LOC_Os01g48020 // LOC_Os01g48000 // LOC_Os01g66250 // LOC_Os01g45520 // …
GO:0022414	P	reproductive process	0.0149701	0.0047352	3.16144	30	2004	114	24075	4.4e-07	2.3e-05	// LOC_Os04g54080 // LOC_Os04g01320 // LOC_Os01g47900 // LOC_Os11g10290 // LOC_Os10g01100 // LOC_Os02g32620 // LOC_Os09g37880 // LOC_Os05g07450 // LOC_Os11g03820 // LOC_Os05g07470 // LOC_Os10g20160 // LOC_Os07g36544 // LOC_Os01g06240 // LOC_Os12g03640 // LOC_Os05g07300 // LOC_Os01g47840 // LOC_Os01g48040 // LOC_Os09g37834 // LOC_Os01g48020 // LOC_Os01g48000 // LOC_Os01g66250 // LOC_Os01g45520 // …
GO:0009856	P	pollination	0.0149701	0.0047352	3.16144	30	2004	114	24075	4.4e-07	2.3e-05	// LOC_Os04g54080 // LOC_Os04g01320 // LOC_Os01g47900 // LOC_Os11g10290 // LOC_Os10g01100 // LOC_Os02g32620 // LOC_Os09g37880 // LOC_Os05g07450 // LOC_Os11g03820 // LOC_Os05g07470 // LOC_Os10g20160 // LOC_Os07g36544 // LOC_Os01g06240 // LOC_Os12g03640 // LOC_Os05g07300 // LOC_Os01g47840 // LOC_Os01g48040 // LOC_Os09g37834 // LOC_Os01g48020 // LOC_Os01g48000 // LOC_Os01g66250 // LOC_Os01g45520 // …
GO:0044036	P	cell wall macromolecule metabolic process	0.00898204	0.00186916	4.80539	18	2004	45	24075	7.3e-07	3.7e-05	// LOC_Os10g39680 // LOC_Os03g30470 // LOC_Os11g37950 // LOC_Os06g51050 // LOC_Os09g21210 // LOC_Os02g09960 // LOC_Os02g39330 // LOC_Os06g51060 // LOC_Os04g41620 // LOC_Os10g39700 // LOC_Os11g34624 // LOC_Os11g35330 // LOC_Os05g04690 // LOC_Os03g04110 // LOC_Os04g41680 // LOC_Os03g04060 // LOC_Os11g37970 // LOC_Os05g33130
GO:0065007	P	biological regulation	0.121756	0.0882658	1.37943	244	2004	2125	24075	8.8e-07	4.3e-05	// LOC_Os03g58420 // LOC_Os07g48450 // LOC_Os03g43440 // LOC_Os09g28440 // LOC_Os05g04210 // LOC_Os01g66270 // LOC_Os02g43790 // LOC_Os06g12190 // LOC_Os05g45840 // LOC_Os01g64790 // LOC_Os07g44950 // LOC_Os01g61080 // LOC_Os08g26880 // LOC_Os05g45410 // LOC_Os08g38210 // LOC_Os02g43330 // LOC_Os09g35010 // LOC_Os04g23440 // LOC_Os01g43650 // LOC_Os02g54050 // LOC_Os12g05680 // LOC_Os09g35910 // …
GO:0000003	P	reproduction	0.0159681	0.0055244	2.89046	32	2004	133	24075	9.8e-07	4.7e-05	// LOC_Os04g54080 // LOC_Os04g01320 // LOC_Os01g47900 // LOC_Os11g10290 // LOC_Os10g01100 // LOC_Os02g32620 // LOC_Os09g37880 // LOC_Os05g07450 // LOC_Os11g03820 // LOC_Os05g07470 // LOC_Os10g20160 // LOC_Os07g36544 // LOC_Os01g06240 // LOC_Os12g03640 // LOC_Os05g07300 // LOC_Os01g47840 // LOC_Os01g48040 // LOC_Os09g37834 // LOC_Os01g48020 // LOC_Os01g48000 // LOC_Os03g01270 // LOC_Os01g66250 // …
GO:0050789	P	regulation of biological process	0.115768	0.0841952	1.375	232	2004	2027	24075	2.1e-06	9.6e-05	// LOC_Os03g58420 // LOC_Os07g48450 // LOC_Os03g43440 // LOC_Os09g28440 // LOC_Os05g04210 // LOC_Os01g66270 // LOC_Os06g12190 // LOC_Os05g45840 // LOC_Os01g64790 // LOC_Os07g44950 // LOC_Os01g61080 // LOC_Os08g26880 // LOC_Os05g45410 // LOC_Os08g38210 // LOC_Os09g35010 // LOC_Os04g23440 // LOC_Os01g43650 // LOC_Os02g54050 // LOC_Os12g05680 // LOC_Os09g35910 // LOC_Os02g54520 // LOC_Os07g44430 // …
GO:0032501	P	multicellular organismal process	0.0169661	0.00639668	2.65233	34	2004	154	24075	2.4e-06	0.00011	// LOC_Os04g54080 // LOC_Os04g01320 // LOC_Os01g47900 // LOC_Os11g10290 // LOC_Os04g51150 // LOC_Os10g01100 // LOC_Os11g03840 // LOC_Os09g37880 // LOC_Os05g07450 // LOC_Os11g03820 // LOC_Os05g07470 // LOC_Os10g20160 // LOC_Os07g36544 // LOC_Os01g06240 // LOC_Os12g03640 // LOC_Os05g07300 // LOC_Os01g47840 // LOC_Os01g48040 // LOC_Os09g37834 // LOC_Os01g48020 // LOC_Os01g48000 // LOC_Os01g03290 // …
GO:0006026	P	aminoglycan catabolic process	0.00648703	0.00107996	6.00674	13	2004	26	24075	3.8e-06	0.00016	// LOC_Os03g30470 // LOC_Os11g37950 // LOC_Os06g51050 // LOC_Os03g04060 // LOC_Os02g39330 // LOC_Os06g51060 // LOC_Os04g41620 // LOC_Os05g04690 // LOC_Os10g39700 // LOC_Os10g39680 // LOC_Os04g41680 // LOC_Os11g37970 // LOC_Os05g33130
GO:0006030	P	chitin metabolic process	0.00648703	0.00107996	6.00674	13	2004	26	24075	3.8e-06	0.00016	// LOC_Os03g30470 // LOC_Os11g37950 // LOC_Os06g51050 // LOC_Os03g04060 // LOC_Os02g39330 // LOC_Os06g51060 // LOC_Os04g41620 // LOC_Os05g04690 // LOC_Os10g39700 // LOC_Os10g39680 // LOC_Os04g41680 // LOC_Os11g37970 // LOC_Os05g33130
GO:0006032	P	chitin catabolic process	0.00648703	0.00107996	6.00674	13	2004	26	24075	3.8e-06	0.00016	// LOC_Os03g30470 // LOC_Os11g37950 // LOC_Os06g51050 // LOC_Os03g04060 // LOC_Os02g39330 // LOC_Os06g51060 // LOC_Os04g41620 // LOC_Os05g04690 // LOC_Os10g39700 // LOC_Os10g39680 // LOC_Os04g41680 // LOC_Os11g37970 // LOC_Os05g33130
GO:0055085	P	transmembrane transport	0.0484032	0.0291173	1.66235	97	2004	701	24075	4.5e-06	0.00018	// LOC_Os11g08370 // LOC_Os04g49900 // LOC_Os08g31670 // LOC_Os04g53930 // LOC_Os08g37370 // LOC_Os03g10090 // LOC_Os05g04610 // LOC_Os04g13210 // LOC_Os02g57720 // LOC_Os01g43460 // LOC_Os02g44080 // LOC_Os04g44750 // LOC_Os07g08350 // LOC_Os01g31980 // LOC_Os10g41190 // LOC_Os01g41720 // LOC_Os09g38130 // LOC_Os10g20350 // LOC_Os01g45990 // LOC_Os07g26660 // LOC_Os07g12890 // LOC_Os03g05620 // …
GO:0006022	P	aminoglycan metabolic process	0.00648703	0.00120457	5.38535	13	2004	29	24075	9.6e-06	0.00038	// LOC_Os03g30470 // LOC_Os11g37950 // LOC_Os06g51050 // LOC_Os03g04060 // LOC_Os02g39330 // LOC_Os06g51060 // LOC_Os04g41620 // LOC_Os05g04690 // LOC_Os10g39700 // LOC_Os10g39680 // LOC_Os04g41680 // LOC_Os11g37970 // LOC_Os05g33130
GO:0005975	P	carbohydrate metabolic process	0.0543912	0.0346002	1.57199	109	2004	833	24075	1.1e-05	0.00042	// LOC_Os04g35270 // LOC_Os09g08120 // LOC_Os05g04690 // LOC_Os10g39840 // LOC_Os10g28120 // LOC_Os03g12840 // LOC_Os05g35266 // LOC_Os10g28080 // LOC_Os04g43380 // LOC_Os04g41970 // LOC_Os07g23944 // LOC_Os01g71400 // LOC_Os08g42390 // LOC_Os01g70170 // LOC_Os07g35480 // LOC_Os04g53310 // LOC_Os09g20390 // LOC_Os05g15920 // LOC_Os08g20420 // LOC_Os01g71860 // LOC_Os02g31030 // LOC_Os10g40550 // …
GO:0006810	P	transport	0.0938124	0.0680374	1.37884	188	2004	1638	24075	1.8e-05	0.00066	// LOC_Os10g20380 // LOC_Os11g08370 // LOC_Os04g46940 // LOC_Os02g47090 // LOC_Os06g07200 // LOC_Os04g49900 // LOC_Os08g31670 // LOC_Os04g53930 // LOC_Os05g41060 // LOC_Os08g37370 // LOC_Os03g10090 // LOC_Os01g41720 // LOC_Os10g36100 // LOC_Os05g04610 // LOC_Os04g13210 // LOC_Os11g36400 // LOC_Os09g27580 // LOC_Os09g34900 // LOC_Os02g57720 // LOC_Os05g33960 // LOC_Os01g43460 // LOC_Os02g44080 // …
GO:0051234	P	establishment of localization	0.0938124	0.0680374	1.37884	188	2004	1638	24075	1.8e-05	0.00066	// LOC_Os10g20380 // LOC_Os11g08370 // LOC_Os04g46940 // LOC_Os02g47090 // LOC_Os06g07200 // LOC_Os04g49900 // LOC_Os08g31670 // LOC_Os04g53930 // LOC_Os05g41060 // LOC_Os08g37370 // LOC_Os03g10090 // LOC_Os01g41720 // LOC_Os10g36100 // LOC_Os05g04610 // LOC_Os04g13210 // LOC_Os11g36400 // LOC_Os09g27580 // LOC_Os09g34900 // LOC_Os02g57720 // LOC_Os05g33960 // LOC_Os01g43460 // LOC_Os02g44080 // …
GO:0051179	P	localization	0.0938124	0.0685774	1.36798	188	2004	1651	24075	2.7e-05	0.00097	// LOC_Os10g20380 // LOC_Os11g08370 // LOC_Os04g46940 // LOC_Os02g47090 // LOC_Os06g07200 // LOC_Os04g49900 // LOC_Os08g31670 // LOC_Os04g53930 // LOC_Os05g41060 // LOC_Os08g37370 // LOC_Os03g10090 // LOC_Os01g41720 // LOC_Os10g36100 // LOC_Os05g04610 // LOC_Os04g13210 // LOC_Os11g36400 // LOC_Os09g27580 // LOC_Os09g34900 // LOC_Os02g57720 // LOC_Os05g33960 // LOC_Os01g43460 // LOC_Os02g44080 // …
GO:0007154	P	cell communication	0.0159681	0.00706127	2.26136	32	2004	170	24075	7.3e-05	0.0025	// LOC_Os04g54080 // LOC_Os04g01320 // LOC_Os05g45840 // LOC_Os01g47900 // LOC_Os11g10290 // LOC_Os10g01100 // LOC_Os02g32620 // LOC_Os09g37880 // LOC_Os05g07450 // LOC_Os11g03820 // LOC_Os05g07470 // LOC_Os10g20160 // LOC_Os07g36544 // LOC_Os01g06240 // LOC_Os08g40620 // LOC_Os12g03640 // LOC_Os05g07300 // LOC_Os01g47840 // LOC_Os01g48040 // LOC_Os09g37834 // LOC_Os01g48020 // LOC_Os01g48000 // …
GO:0000272	P	polysaccharide catabolic process	0.00648703	0.00153686	4.22095	13	2004	37	24075	7.5e-05	0.0025	// LOC_Os03g30470 // LOC_Os11g37950 // LOC_Os06g51050 // LOC_Os03g04060 // LOC_Os02g39330 // LOC_Os06g51060 // LOC_Os04g41620 // LOC_Os05g04690 // LOC_Os10g39700 // LOC_Os10g39680 // LOC_Os04g41680 // LOC_Os11g37970 // LOC_Os05g33130
GO:0071554	P	cell wall organization or biogenesis	0.0144711	0.00614746	2.35399	29	2004	148	24075	8.5e-05	0.0028	// LOC_Os11g07090 // LOC_Os02g09960 // LOC_Os02g17534 // LOC_Os04g41620 // LOC_Os05g04690 // LOC_Os10g39680 // LOC_Os05g33130 // LOC_Os04g41680 // LOC_Os02g39330 // LOC_Os01g20980 // LOC_Os08g24750 // LOC_Os11g34624 // LOC_Os03g06040 // LOC_Os01g14660 // LOC_Os02g17600 // LOC_Os03g30470 // LOC_Os09g21210 // LOC_Os10g39700 // LOC_Os10g26680 // LOC_Os03g04110 // LOC_Os11g37970 // LOC_Os11g37950 // …
GO:0016265	P	death	0.0364271	0.0225961	1.6121	73	2004	544	24075	0.00015	0.0048	// LOC_Os04g25900 // LOC_Os12g10180 // LOC_Os09g34150 // LOC_Os08g10260 // LOC_Os11g12330 // LOC_Os01g57340 // LOC_Os02g18080 // LOC_Os01g52330 // LOC_Os02g35490 // LOC_Os04g12830 // LOC_Os08g29809 // LOC_Os11g45130 // LOC_Os06g41670 // LOC_Os04g02030 // LOC_Os02g27540 // LOC_Os06g29110 // LOC_Os06g48520 // LOC_Os11g06234 // LOC_Os11g45790 // LOC_Os09g19280 // LOC_Os07g02630 // LOC_Os02g35210 // …
GO:0050896	P	response to stimulus	0.0608782	0.0426168	1.4285	122	2004	1026	24075	0.00016	0.0048	// LOC_Os04g25900 // LOC_Os06g32990 // LOC_Os09g34150 // LOC_Os05g34220 // LOC_Os01g57340 // LOC_Os06g41670 // LOC_Os03g37640 // LOC_Os04g02030 // LOC_Os11g12330 // LOC_Os02g45160 // LOC_Os01g72910 // LOC_Os04g28860 // LOC_Os02g47650 // LOC_Os06g37620 // LOC_Os03g13180 // LOC_Os04g11195 // LOC_Os12g26290 // LOC_Os01g72900 // LOC_Os07g37950 // LOC_Os01g31980 // LOC_Os12g13550 // LOC_Os08g42700 // …
GO:0008219	P	cell death	0.0364271	0.0225961	1.6121	73	2004	544	24075	0.00015	0.0048	// LOC_Os04g25900 // LOC_Os12g10180 // LOC_Os09g34150 // LOC_Os08g10260 // LOC_Os11g12330 // LOC_Os01g57340 // LOC_Os02g18080 // LOC_Os01g52330 // LOC_Os02g35490 // LOC_Os04g12830 // LOC_Os08g29809 // LOC_Os11g45130 // LOC_Os06g41670 // LOC_Os04g02030 // LOC_Os02g27540 // LOC_Os06g29110 // LOC_Os06g48520 // LOC_Os11g06234 // LOC_Os11g45790 // LOC_Os09g19280 // LOC_Os07g02630 // LOC_Os02g35210 // …
GO:0012501	P	programmed cell death	0.0349301	0.0220976	1.58072	70	2004	532	24075	0.00035	0.01	// LOC_Os04g25900 // LOC_Os12g10180 // LOC_Os09g34150 // LOC_Os08g10260 // LOC_Os11g12330 // LOC_Os01g57340 // LOC_Os02g18080 // LOC_Os01g52330 // LOC_Os02g18070 // LOC_Os04g12830 // LOC_Os08g29809 // LOC_Os11g45130 // LOC_Os06g41670 // LOC_Os04g02030 // LOC_Os02g27540 // LOC_Os07g02610 // LOC_Os06g48520 // LOC_Os11g06234 // LOC_Os09g19280 // LOC_Os07g02630 // LOC_Os02g35210 // LOC_Os04g43340 // …
GO:0006915	P	apoptosis	0.0349301	0.0220976	1.58072	70	2004	532	24075	0.00035	0.01	// LOC_Os04g25900 // LOC_Os12g10180 // LOC_Os09g34150 // LOC_Os08g10260 // LOC_Os11g12330 // LOC_Os01g57340 // LOC_Os02g18080 // LOC_Os01g52330 // LOC_Os02g18070 // LOC_Os04g12830 // LOC_Os08g29809 // LOC_Os11g45130 // LOC_Os06g41670 // LOC_Os04g02030 // LOC_Os02g27540 // LOC_Os07g02610 // LOC_Os06g48520 // LOC_Os11g06234 // LOC_Os09g19280 // LOC_Os07g02630 // LOC_Os02g35210 // LOC_Os04g43340 // …
GO:0015833	P	peptide transport	0.00948104	0.00357217	2.65414	19	2004	86	24075	0.00038	0.011	// LOC_Os06g38294 // LOC_Os05g27010 // LOC_Os04g50950 // LOC_Os04g50940 // LOC_Os07g41250 // LOC_Os03g01290 // LOC_Os02g47090 // LOC_Os10g33210 // LOC_Os03g60850 // LOC_Os11g12740 // LOC_Os10g42900 // LOC_Os10g02210 // LOC_Os04g41400 // LOC_Os05g35650 // LOC_Os04g50930 // LOC_Os01g54515 // LOC_Os05g33960 // LOC_Os02g46460 // LOC_Os11g18110
GO:0006857	P	oligopeptide transport	0.00948104	0.00357217	2.65414	19	2004	86	24075	0.00038	0.011	// LOC_Os06g38294 // LOC_Os05g27010 // LOC_Os04g50950 // LOC_Os04g50940 // LOC_Os07g41250 // LOC_Os03g01290 // LOC_Os02g47090 // LOC_Os10g33210 // LOC_Os03g60850 // LOC_Os11g12740 // LOC_Os10g42900 // LOC_Os10g02210 // LOC_Os04g41400 // LOC_Os05g35650 // LOC_Os04g50930 // LOC_Os01g54515 // LOC_Os05g33960 // LOC_Os02g46460 // LOC_Os11g18110
GO:0006952	P	defense response	0.0299401	0.0187747	1.59471	60	2004	452	24075	0.00073	0.021	// LOC_Os04g25900 // LOC_Os12g10180 // LOC_Os09g34150 // LOC_Os08g10260 // LOC_Os01g57340 // LOC_Os02g18080 // LOC_Os02g18070 // LOC_Os06g41670 // LOC_Os08g29809 // LOC_Os11g45130 // LOC_Os04g02030 // LOC_Os02g27540 // LOC_Os04g43440 // LOC_Os12g36880 // LOC_Os11g12330 // LOC_Os02g35210 // LOC_Os04g43340 // LOC_Os01g58510 // LOC_Os05g34220 // LOC_Os11g45930 // LOC_Os04g53120 // LOC_Os04g41370 // …
GO:0009308	P	amine metabolic process	0.0259481	0.015784	1.64395	52	2004	380	24075	0.00087	0.024	// LOC_Os10g37340 // LOC_Os03g58290 // LOC_Os03g50880 // LOC_Os04g41620 // LOC_Os05g04690 // LOC_Os08g23150 // LOC_Os07g42960 // LOC_Os03g51080 // LOC_Os05g15150 // LOC_Os06g04070 // LOC_Os05g33130 // LOC_Os03g10050 // LOC_Os03g58320 // LOC_Os02g39330 // LOC_Os03g58300 // LOC_Os06g51060 // LOC_Os04g58400 // LOC_Os04g55720 // LOC_Os03g13300 // LOC_Os03g42110 // LOC_Os01g55870 // LOC_Os03g06200 // …
GO:0042221	P	response to chemical stimulus	0.0214571	0.0125026	1.71621	43	2004	301	24075	0.0011	0.03	// LOC_Os08g02110 // LOC_Os06g32990 // LOC_Os06g33080 // LOC_Os01g57730 // LOC_Os10g20390 // LOC_Os01g31980 // LOC_Os05g06970 // LOC_Os03g37411 // LOC_Os07g48010 // LOC_Os11g02100 // LOC_Os01g73170 // LOC_Os02g45160 // LOC_Os04g59150 // LOC_Os04g30490 // LOC_Os01g53570 // LOC_Os05g04490 // LOC_Os12g03230 // LOC_Os03g13180 // LOC_Os06g48020 // LOC_Os06g49310 // LOC_Os06g32980 // LOC_Os03g11734 // …
GO:0006950	P	response to stress	0.0503992	0.0362617	1.38987	101	2004	873	24075	0.0013	0.034	// LOC_Os04g25900 // LOC_Os06g32990 // LOC_Os09g34150 // LOC_Os05g34220 // LOC_Os01g57340 // LOC_Os06g41670 // LOC_Os04g02030 // LOC_Os01g72910 // LOC_Os04g28860 // LOC_Os02g47650 // LOC_Os06g37620 // LOC_Os03g13180 // LOC_Os03g48370 // LOC_Os01g72900 // LOC_Os07g37950 // LOC_Os12g26290 // LOC_Os12g13550 // LOC_Os08g42700 // LOC_Os07g33740 // LOC_Os12g32790 // LOC_Os09g30220 // LOC_Os10g01760 // …
GO:0009607	P	response to biotic stimulus	0.00349301	0.00066459	5.25589	7	2004	16	24075	0.0013	0.034	// LOC_Os11g37950 // LOC_Os12g36830 // LOC_Os04g50700 // LOC_Os12g36850 // LOC_Os12g36880 // LOC_Os12g36860 // LOC_Os11g37970
GO:0016567	P	protein ubiquitination	0.00948104	0.00407061	2.32914	19	2004	98	24075	0.0015	0.038	// LOC_Os01g03290 // LOC_Os02g50460 // LOC_Os03g13740 // LOC_Os09g39620 // LOC_Os02g33680 // LOC_Os02g44610 // LOC_Os06g13090 // LOC_Os06g13080 // LOC_Os10g01060 // LOC_Os06g13870 // LOC_Os06g37620 // LOC_Os05g36360 // LOC_Os04g34030 // LOC_Os02g33590 // LOC_Os10g03440 // LOC_Os03g01160 // LOC_Os10g40490 // LOC_Os04g34140 // LOC_Os02g46500
GO:0042493	P	response to drug	0.00748503	0.00282451	2.65003	15	2004	68	24075	0.0015	0.038	// LOC_Os11g04030 // LOC_Os03g11734 // LOC_Os10g20350 // LOC_Os12g03240 // LOC_Os07g31884 // LOC_Os04g30490 // LOC_Os10g20390 // LOC_Os10g20380 // LOC_Os12g03230 // LOC_Os01g31980 // LOC_Os03g37411 // LOC_Os01g69010 // LOC_Os10g20400 // LOC_Os03g37640 // LOC_Os06g49310
GO:0015893	P	drug transport	0.00748503	0.00282451	2.65003	15	2004	68	24075	0.0015	0.038	// LOC_Os11g04030 // LOC_Os03g11734 // LOC_Os10g20350 // LOC_Os12g03240 // LOC_Os07g31884 // LOC_Os04g30490 // LOC_Os10g20390 // LOC_Os10g20380 // LOC_Os12g03230 // LOC_Os01g31980 // LOC_Os03g37411 // LOC_Os01g69010 // LOC_Os10g20400 // LOC_Os03g37640 // LOC_Os06g49310
GO:0070647	P	protein modification by small protein conjugation or removal	0.00948104	0.00411215	2.30562	19	2004	99	24075	0.0016	0.04	// LOC_Os01g03290 // LOC_Os02g50460 // LOC_Os03g13740 // LOC_Os09g39620 // LOC_Os02g33680 // LOC_Os02g44610 // LOC_Os06g13090 // LOC_Os06g13080 // LOC_Os10g01060 // LOC_Os06g13870 // LOC_Os06g37620 // LOC_Os05g36360 // LOC_Os04g34030 // LOC_Os02g33590 // LOC_Os10g03440 // LOC_Os03g01160 // LOC_Os10g40490 // LOC_Os04g34140 // LOC_Os02g46500
GO:0032446	P	protein modification by small protein conjugation	0.00948104	0.00411215	2.30562	19	2004	99	24075	0.0016	0.04	// LOC_Os01g03290 // LOC_Os02g50460 // LOC_Os03g13740 // LOC_Os09g39620 // LOC_Os02g33680 // LOC_Os02g44610 // LOC_Os06g13090 // LOC_Os06g13080 // LOC_Os10g01060 // LOC_Os06g13870 // LOC_Os06g37620 // LOC_Os05g36360 // LOC_Os04g34030 // LOC_Os02g33590 // LOC_Os10g03440 // LOC_Os03g01160 // LOC_Os10g40490 // LOC_Os04g34140 // LOC_Os02g46500
GO:0009072	P	aromatic amino acid family metabolic process	0.00648703	0.00232606	2.78884	13	2004	56	24075	0.0021	0.05	// LOC_Os03g58320 // LOC_Os05g35290 // LOC_Os04g43800 // LOC_Os02g41680 // LOC_Os03g58300 // LOC_Os02g41670 // LOC_Os03g58290 // LOC_Os09g08130 // LOC_Os08g23150 // LOC_Os07g42960 // LOC_Os04g33390 // LOC_Os02g41650 // LOC_Os01g55870
GO:0006855	P	multidrug transport	0.00698603	0.0026999	2.58752	14	2004	65	24075	0.0026	0.061	// LOC_Os03g11734 // LOC_Os10g20350 // LOC_Os12g03240 // LOC_Os07g31884 // LOC_Os04g30490 // LOC_Os10g20390 // LOC_Os10g20380 // LOC_Os12g03230 // LOC_Os01g31980 // LOC_Os03g37411 // LOC_Os01g69010 // LOC_Os10g20400 // LOC_Os03g37640 // LOC_Os06g49310
GO:0006559	P	L-phenylalanine catabolic process	0.00249501	0.000415369	6.00674	5	2004	10	24075	0.0042	0.096	// LOC_Os02g41650 // LOC_Os02g41670 // LOC_Os05g35290 // LOC_Os04g43800 // LOC_Os02g41680
GO:0009074	P	aromatic amino acid family catabolic process	0.00249501	0.000415369	6.00674	5	2004	10	24075	0.0042	0.096	// LOC_Os02g41650 // LOC_Os02g41670 // LOC_Os05g35290 // LOC_Os04g43800 // LOC_Os02g41680
GO:0006869	P	lipid transport	0.00898204	0.0042783	2.09944	18	2004	103	24075	0.0051	0.11	// LOC_Os10g40520 // LOC_Os03g14642 // LOC_Os04g46830 // LOC_Os10g40510 // LOC_Os10g36100 // LOC_Os08g01710 // LOC_Os07g30590 // LOC_Os06g06340 // LOC_Os05g01030 // LOC_Os03g20949 // LOC_Os04g52260 // LOC_Os11g02424 // LOC_Os04g52250 // LOC_Os05g47700 // LOC_Os03g14654 // LOC_Os07g07930 // LOC_Os08g29150 // LOC_Os10g36090
GO:0010876	P	lipid localization	0.00898204	0.0042783	2.09944	18	2004	103	24075	0.0051	0.11	// LOC_Os10g40520 // LOC_Os03g14642 // LOC_Os04g46830 // LOC_Os10g40510 // LOC_Os10g36100 // LOC_Os08g01710 // LOC_Os07g30590 // LOC_Os06g06340 // LOC_Os05g01030 // LOC_Os03g20949 // LOC_Os04g52260 // LOC_Os11g02424 // LOC_Os04g52250 // LOC_Os05g47700 // LOC_Os03g14654 // LOC_Os07g07930 // LOC_Os08g29150 // LOC_Os10g36090
GO:0023052	P	signaling	0.0264471	0.018567	1.42442	53	2004	447	24075	0.011	0.24	// LOC_Os07g48090 // LOC_Os01g47840 // LOC_Os03g43440 // LOC_Os04g54080 // LOC_Os04g01320 // LOC_Os05g45840 // LOC_Os01g47900 // LOC_Os11g10290 // LOC_Os10g01100 // LOC_Os11g03840 // LOC_Os05g03610 // LOC_Os09g37880 // LOC_Os10g34170 // LOC_Os11g45280 // LOC_Os05g07450 // LOC_Os11g03820 // LOC_Os05g04550 // LOC_Os06g35160 // LOC_Os06g43910 // LOC_Os10g20160 // LOC_Os07g36544 // LOC_Os01g06240 // …
GO:0006568	P	tryptophan metabolic process	0.00249501	0.000581516	4.29053	5	2004	14	24075	0.012	0.26	// LOC_Os03g58300 // LOC_Os03g58320 // LOC_Os03g58290 // LOC_Os09g08130 // LOC_Os08g23150
GO:0006586	P	indolalkylamine metabolic process	0.00249501	0.000581516	4.29053	5	2004	14	24075	0.012	0.26	// LOC_Os03g58300 // LOC_Os03g58320 // LOC_Os03g58290 // LOC_Os09g08130 // LOC_Os08g23150
GO:0042434	P	indole derivative metabolic process	0.00249501	0.000581516	4.29053	5	2004	14	24075	0.012	0.26	// LOC_Os03g58300 // LOC_Os03g58320 // LOC_Os03g58290 // LOC_Os09g08130 // LOC_Os08g23150
GO:0042430	P	indole and derivative metabolic process	0.00249501	0.000581516	4.29053	5	2004	14	24075	0.012	0.26	// LOC_Os03g58300 // LOC_Os03g58320 // LOC_Os03g58290 // LOC_Os09g08130 // LOC_Os08g23150
GO:0006887	P	exocytosis	0.00598802	0.00265836	2.25253	12	2004	64	24075	0.013	0.26	// LOC_Os12g06840 // LOC_Os12g01040 // LOC_Os11g36400 // LOC_Os06g14450 // LOC_Os05g39610 // LOC_Os11g01050 // LOC_Os08g40840 // LOC_Os05g30660 // LOC_Os08g13270 // LOC_Os03g33520 // LOC_Os06g08460 // LOC_Os02g36619
GO:0009063	P	cellular amino acid catabolic process	0.00349301	0.00116303	3.00337	7	2004	28	24075	0.016	0.3	// LOC_Os02g41650 // LOC_Os04g43800 // LOC_Os02g41680 // LOC_Os10g40360 // LOC_Os05g35290 // LOC_Os06g04070 // LOC_Os02g41670
GO:0032940	P	secretion by cell	0.00598802	0.00274143	2.18427	12	2004	66	24075	0.016	0.3	// LOC_Os12g06840 // LOC_Os12g01040 // LOC_Os11g36400 // LOC_Os06g14450 // LOC_Os05g39610 // LOC_Os11g01050 // LOC_Os08g40840 // LOC_Os05g30660 // LOC_Os08g13270 // LOC_Os03g33520 // LOC_Os06g08460 // LOC_Os02g36619
GO:0046903	P	secretion	0.00598802	0.00274143	2.18427	12	2004	66	24075	0.016	0.3	// LOC_Os12g06840 // LOC_Os12g01040 // LOC_Os11g36400 // LOC_Os06g14450 // LOC_Os05g39610 // LOC_Os11g01050 // LOC_Os08g40840 // LOC_Os05g30660 // LOC_Os08g13270 // LOC_Os03g33520 // LOC_Os06g08460 // LOC_Os02g36619
GO:0009310	P	amine catabolic process	0.00349301	0.00116303	3.00337	7	2004	28	24075	0.016	0.3	// LOC_Os02g41650 // LOC_Os04g43800 // LOC_Os02g41680 // LOC_Os10g40360 // LOC_Os05g35290 // LOC_Os06g04070 // LOC_Os02g41670
GO:0019751	P	polyol metabolic process	0.00349301	0.00116303	3.00337	7	2004	28	24075	0.016	0.3	// LOC_Os03g12840 // LOC_Os04g55410 // LOC_Os02g26720 // LOC_Os02g31030 // LOC_Os08g42390 // LOC_Os03g40670 // LOC_Os03g09250
GO:0006558	P	L-phenylalanine metabolic process	0.00299401	0.000872274	3.43242	6	2004	21	24075	0.015	0.3	// LOC_Os02g41650 // LOC_Os04g43800 // LOC_Os02g41680 // LOC_Os02g41670 // LOC_Os04g33390 // LOC_Os05g35290
GO:0006979	P	response to oxidative stress	0.011976	0.00722741	1.65703	24	2004	174	24075	0.018	0.33	// LOC_Os08g02110 // LOC_Os06g32990 // LOC_Os01g57730 // LOC_Os05g06970 // LOC_Os07g48010 // LOC_Os11g02100 // LOC_Os01g73170 // LOC_Os04g59150 // LOC_Os06g33080 // LOC_Os05g04490 // LOC_Os03g13180 // LOC_Os06g48020 // LOC_Os06g32980 // LOC_Os04g59200 // LOC_Os01g73200 // LOC_Os07g48020 // LOC_Os01g22249 // LOC_Os12g26290 // LOC_Os10g01760 // LOC_Os03g25330 // LOC_Os06g33100 // LOC_Os12g02060 // …
GO:0030001	P	metal ion transport	0.0139721	0.00888889	1.57186	28	2004	214	24075	0.02	0.37	// LOC_Os03g37840 // LOC_Os04g46940 // LOC_Os06g48810 // LOC_Os02g54760 // LOC_Os09g27580 // LOC_Os08g31340 // LOC_Os08g39370 // LOC_Os04g39300 // LOC_Os09g34900 // LOC_Os03g25610 // LOC_Os03g06080 // LOC_Os01g74110 // LOC_Os07g12900 // LOC_Os08g31140 // LOC_Os10g38870 // LOC_Os03g29850 // LOC_Os01g41720 // LOC_Os03g46470 // LOC_Os08g03600 // LOC_Os09g20000 // LOC_Os01g45990 // LOC_Os07g12890 // …
GO:0006629	P	lipid metabolic process	0.0294411	0.0219315	1.34241	59	2004	528	24075	0.021	0.38	// LOC_Os08g40590 // LOC_Os05g49900 // LOC_Os01g50760 // LOC_Os01g42730 // LOC_Os06g12250 // LOC_Os02g30200 // LOC_Os08g04800 // LOC_Os03g50410 // LOC_Os01g11650 // LOC_Os04g01510 // LOC_Os01g63260 // LOC_Os02g11070 // LOC_Os03g17520 // LOC_Os01g46090 // LOC_Os01g58380 // LOC_Os06g06290 // LOC_Os03g18070 // LOC_Os08g37210 // LOC_Os12g01370 // LOC_Os07g47250 // LOC_Os01g12381 // LOC_Os02g52830 // …
GO:0016054	P	organic acid catabolic process	0.00349301	0.00128764	2.71272	7	2004	31	24075	0.024	0.43	// LOC_Os02g41650 // LOC_Os04g43800 // LOC_Os02g41680 // LOC_Os10g40360 // LOC_Os05g35290 // LOC_Os06g04070 // LOC_Os02g41670
GO:0046395	P	carboxylic acid catabolic process	0.00349301	0.00128764	2.71272	7	2004	31	24075	0.024	0.43	// LOC_Os02g41650 // LOC_Os04g43800 // LOC_Os02g41680 // LOC_Os10g40360 // LOC_Os05g35290 // LOC_Os06g04070 // LOC_Os02g41670
GO:0005976	P	polysaccharide metabolic process	0.00998004	0.00593977	1.68021	20	2004	143	24075	0.025	0.45	// LOC_Os06g04200 // LOC_Os03g30470 // LOC_Os11g37950 // LOC_Os05g50380 // LOC_Os03g04060 // LOC_Os10g42750 // LOC_Os02g39330 // LOC_Os09g30120 // LOC_Os06g51060 // LOC_Os04g41620 // LOC_Os04g51520 // LOC_Os10g39840 // LOC_Os05g04690 // LOC_Os06g51050 // LOC_Os10g39700 // LOC_Os10g39680 // LOC_Os04g53310 // LOC_Os04g41680 // LOC_Os11g37970 // LOC_Os05g33130
GO:0043436	P	oxoacid metabolic process	0.0264471	0.0196469	1.34612	53	2004	473	24075	0.026	0.45	// LOC_Os10g23900 // LOC_Os10g37340 // LOC_Os03g58290 // LOC_Os06g12250 // LOC_Os03g50880 // LOC_Os08g04540 // LOC_Os01g01080 // LOC_Os08g23150 // LOC_Os07g42960 // LOC_Os05g15150 // LOC_Os03g03370 // LOC_Os06g04070 // LOC_Os10g26110 // LOC_Os01g58380 // LOC_Os03g10050 // LOC_Os03g58320 // LOC_Os01g52500 // LOC_Os03g58300 // LOC_Os05g49900 // LOC_Os04g58400 // LOC_Os02g30200 // LOC_Os04g55720 // …
GO:0019752	P	carboxylic acid metabolic process	0.0264471	0.0196469	1.34612	53	2004	473	24075	0.026	0.45	// LOC_Os10g23900 // LOC_Os10g37340 // LOC_Os03g58290 // LOC_Os06g12250 // LOC_Os03g50880 // LOC_Os08g04540 // LOC_Os01g01080 // LOC_Os08g23150 // LOC_Os07g42960 // LOC_Os05g15150 // LOC_Os03g03370 // LOC_Os06g04070 // LOC_Os10g26110 // LOC_Os01g58380 // LOC_Os03g10050 // LOC_Os03g58320 // LOC_Os01g52500 // LOC_Os03g58300 // LOC_Os05g49900 // LOC_Os04g58400 // LOC_Os02g30200 // LOC_Os04g55720 // …
GO:0006082	P	organic acid metabolic process	0.0264471	0.0196885	1.34328	53	2004	474	24075	0.027	0.46	// LOC_Os10g23900 // LOC_Os10g37340 // LOC_Os03g58290 // LOC_Os06g12250 // LOC_Os03g50880 // LOC_Os08g04540 // LOC_Os01g01080 // LOC_Os08g23150 // LOC_Os07g42960 // LOC_Os05g15150 // LOC_Os03g03370 // LOC_Os06g04070 // LOC_Os10g26110 // LOC_Os01g58380 // LOC_Os03g10050 // LOC_Os03g58320 // LOC_Os01g52500 // LOC_Os03g58300 // LOC_Os05g49900 // LOC_Os04g58400 // LOC_Os02g30200 // LOC_Os04g55720 // …
GO:0006519	P	cellular amino acid and derivative metabolic process	0.0224551	0.0162409	1.38262	45	2004	391	24075	0.027	0.46	// LOC_Os10g23900 // LOC_Os10g37340 // LOC_Os03g58290 // LOC_Os03g50880 // LOC_Os08g04540 // LOC_Os06g10210 // LOC_Os08g23150 // LOC_Os07g42960 // LOC_Os03g51080 // LOC_Os05g15150 // LOC_Os06g04070 // LOC_Os10g26110 // LOC_Os03g10050 // LOC_Os03g58320 // LOC_Os12g15680 // LOC_Os03g58300 // LOC_Os04g58400 // LOC_Os02g20360 // LOC_Os04g55720 // LOC_Os03g13300 // LOC_Os03g42110 // LOC_Os01g55870 // …
GO:0042180	P	cellular ketone metabolic process	0.0264471	0.0199377	1.32649	53	2004	480	24075	0.032	0.54	// LOC_Os10g23900 // LOC_Os10g37340 // LOC_Os03g58290 // LOC_Os06g12250 // LOC_Os03g50880 // LOC_Os08g04540 // LOC_Os01g01080 // LOC_Os08g23150 // LOC_Os07g42960 // LOC_Os05g15150 // LOC_Os03g03370 // LOC_Os06g04070 // LOC_Os10g26110 // LOC_Os01g58380 // LOC_Os03g10050 // LOC_Os03g58320 // LOC_Os01g52500 // LOC_Os03g58300 // LOC_Os05g49900 // LOC_Os04g58400 // LOC_Os02g30200 // LOC_Os04g55720 // …
GO:0016052	P	carbohydrate catabolic process	0.00898204	0.00544133	1.65071	18	2004	131	24075	0.037	0.62	// LOC_Os12g05110 // LOC_Os03g30470 // LOC_Os11g37950 // LOC_Os06g51050 // LOC_Os06g51060 // LOC_Os02g39330 // LOC_Os05g10650 // LOC_Os01g09570 // LOC_Os04g41620 // LOC_Os02g07260 // LOC_Os05g04690 // LOC_Os10g39700 // LOC_Os10g39680 // LOC_Os04g41680 // LOC_Os03g04060 // LOC_Os11g37970 // LOC_Os01g70170 // LOC_Os05g33130
GO:0006520	P	cellular amino acid metabolic process	0.0174651	0.0125857	1.38769	35	2004	303	24075	0.044	0.73	// LOC_Os10g37340 // LOC_Os03g58290 // LOC_Os03g50880 // LOC_Os08g23150 // LOC_Os07g42960 // LOC_Os03g51080 // LOC_Os05g15150 // LOC_Os06g04070 // LOC_Os03g10050 // LOC_Os03g58320 // LOC_Os03g58300 // LOC_Os04g58400 // LOC_Os04g55720 // LOC_Os03g13300 // LOC_Os03g42110 // LOC_Os01g55870 // LOC_Os03g06200 // LOC_Os02g43470 // LOC_Os05g35290 // LOC_Os02g41680 // LOC_Os10g40360 // LOC_Os09g08130 // …
GO:0008152	P	metabolic process	0.616766	0.598048	1.0313	1236	2004	14398	24075	0.052	0.85	// LOC_Os03g59080 // LOC_Os04g35270 // LOC_Os02g33680 // LOC_Os04g46940 // LOC_Os12g24650 // LOC_Os12g37970 // LOC_Os05g04690 // LOC_Os07g42960 // LOC_Os11g38810 // LOC_Os08g26880 // LOC_Os05g45410 // LOC_Os01g02360 // LOC_Os02g43290 // LOC_Os06g45630 // LOC_Os09g24330 // LOC_Os04g53830 // LOC_Os01g05870 // LOC_Os11g46950 // LOC_Os02g48210 // LOC_Os10g28320 // LOC_Os12g40419 // LOC_Os03g12470 // …
GO:0019439	P	aromatic compound catabolic process	0.00299401	0.00128764	2.32519	6	2004	31	24075	0.061	0.98	// LOC_Os02g41650 // LOC_Os04g43800 // LOC_Os02g41680 // LOC_Os02g41670 // LOC_Os05g35290 // LOC_Os12g15680
GO:0008104	P	protein localization	0.00598802	0.0127518	0.469582	12	2004	307	24075	1	1	// LOC_Os05g02060 // LOC_Os03g38590 // LOC_Os03g09140 // LOC_Os06g39875 // LOC_Os10g37430 // LOC_Os06g07200 // LOC_Os02g08180 // LOC_Os05g43390 // LOC_Os03g02390 // LOC_Os05g41060 // LOC_Os03g57310 // LOC_Os03g59600
GO:0006470	P	protein amino acid dephosphorylation	0.00299401	0.00323988	0.924113	6	2004	78	24075	0.63	1	// LOC_Os05g49730 // LOC_Os03g18150 // LOC_Os10g39780 // LOC_Os01g53710 // LOC_Os12g09640 // LOC_Os03g10950
GO:0009165	P	nucleotide biosynthetic process	0.00449102	0.0074351	0.604029	9	2004	179	24075	0.96	1	// LOC_Os07g12900 // LOC_Os09g22000 // LOC_Os04g46940 // LOC_Os01g52530 // LOC_Os05g01030 // LOC_Os03g20949 // LOC_Os07g46630 // LOC_Os02g04170 // LOC_Os08g29150
GO:0044281	P	small molecule metabolic process	0.0464072	0.0429491	1.08052	93	2004	1034	24075	0.25	1	// LOC_Os05g06940 // LOC_Os04g46940 // LOC_Os08g32750 // LOC_Os02g30200 // LOC_Os01g01080 // LOC_Os07g42960 // LOC_Os03g12840 // LOC_Os03g58300 // LOC_Os05g49900 // LOC_Os05g13970 // LOC_Os08g42390 // LOC_Os01g09570 // LOC_Os03g03370 // LOC_Os07g08840 // LOC_Os12g16200 // LOC_Os09g08130 // LOC_Os07g46630 // LOC_Os02g31030 // LOC_Os02g11070 // LOC_Os02g44000 // LOC_Os08g04560 // LOC_Os03g10220 // …
GO:0044282	P	small molecule catabolic process	0.00648703	0.00606438	1.06969	13	2004	146	24075	0.45	1	// LOC_Os10g40360 // LOC_Os12g05110 // LOC_Os05g35290 // LOC_Os04g43800 // LOC_Os02g41680 // LOC_Os01g09570 // LOC_Os01g70170 // LOC_Os02g07260 // LOC_Os05g10650 // LOC_Os02g41650 // LOC_Os06g04070 // LOC_Os02g41670 // LOC_Os12g15680
GO:0044283	P	small molecule biosynthetic process	0.010978	0.0132918	0.825926	22	2004	320	24075	0.84	1	// LOC_Os06g12250 // LOC_Os07g42960 // LOC_Os06g04070 // LOC_Os03g10050 // LOC_Os05g49900 // LOC_Os04g55720 // LOC_Os02g04170 // LOC_Os03g42110 // LOC_Os01g55870 // LOC_Os03g06200 // LOC_Os03g09250 // LOC_Os06g10210 // LOC_Os03g03370 // LOC_Os12g16200 // LOC_Os10g40360 // LOC_Os04g33390 // LOC_Os02g11070 // LOC_Os02g44000 // LOC_Os02g10830 // LOC_Os10g38940 // LOC_Os12g42876 // LOC_Os03g01820
GO:0044042	P	glucan metabolic process	0.00349301	0.003946	0.885203	7	2004	95	24075	0.68	1	// LOC_Os04g53310 // LOC_Os10g42750 // LOC_Os09g30120 // LOC_Os05g50380 // LOC_Os04g51520 // LOC_Os10g39840 // LOC_Os06g04200
GO:0045454	P	cell redox homeostasis	0.00648703	0.00548287	1.18315	13	2004	132	24075	0.32	1	// LOC_Os01g13950 // LOC_Os06g12030 // LOC_Os06g12190 // LOC_Os01g07376 // LOC_Os07g08840 // LOC_Os03g58630 // LOC_Os07g44430 // LOC_Os04g33680 // LOC_Os01g09830 // LOC_Os07g32570 // LOC_Os09g27830 // LOC_Os10g34170 // LOC_Os11g47770
GO:0044275	P	cellular carbohydrate catabolic process	0.00249501	0.00390447	0.639015	5	2004	94	24075	0.89	1	// LOC_Os12g05110 // LOC_Os05g10650 // LOC_Os01g09570 // LOC_Os01g70170 // LOC_Os02g07260
GO:0009199	P	ribonucleoside triphosphate metabolic process	0.00299401	0.00556594	0.537917	6	2004	134	24075	0.96	1	// LOC_Os07g12900 // LOC_Os04g46940 // LOC_Os09g22000 // LOC_Os05g01030 // LOC_Os03g20949 // LOC_Os08g29150
GO:0006260	P	DNA replication	0.00299401	0.120374	0.0248726	6	2004	2898	24075	1	1	// LOC_Os03g06900 // LOC_Os03g55200 // LOC_Os06g46720 // LOC_Os08g06620 // LOC_Os05g24520 // LOC_Os01g47830
GO:0006073	P	cellular glucan metabolic process	0.00349301	0.003946	0.885203	7	2004	95	24075	0.68	1	// LOC_Os04g53310 // LOC_Os10g42750 // LOC_Os09g30120 // LOC_Os05g50380 // LOC_Os04g51520 // LOC_Os10g39840 // LOC_Os06g04200
GO:0044092	P	negative regulation of molecular function	0.00399202	0.00245067	1.62895	8	2004	59	24075	0.14	1	// LOC_Os02g17090 // LOC_Os04g03796 // LOC_Os02g16940 // LOC_Os01g58290 // LOC_Os01g58280 // LOC_Os04g03100 // LOC_Os09g30458 // LOC_Os02g17000
GO:0033036	P	macromolecule localization	0.0149701	0.0170717	0.876896	30	2004	411	24075	0.78	1	// LOC_Os03g14642 // LOC_Os06g07200 // LOC_Os05g01030 // LOC_Os05g43390 // LOC_Os07g30590 // LOC_Os10g40520 // LOC_Os10g36100 // LOC_Os04g52250 // LOC_Os04g46830 // LOC_Os03g57310 // LOC_Os03g59600 // LOC_Os08g01710 // LOC_Os08g29150 // LOC_Os06g39875 // LOC_Os10g37430 // LOC_Os07g07930 // LOC_Os06g06340 // LOC_Os03g20949 // LOC_Os10g36090 // LOC_Os05g41060 // LOC_Os02g08180 // LOC_Os03g09140 // …
GO:0019725	P	cellular homeostasis	0.00648703	0.00581516	1.11554	13	2004	140	24075	0.39	1	// LOC_Os01g13950 // LOC_Os06g12030 // LOC_Os06g12190 // LOC_Os01g07376 // LOC_Os07g08840 // LOC_Os03g58630 // LOC_Os07g44430 // LOC_Os04g33680 // LOC_Os01g09830 // LOC_Os07g32570 // LOC_Os09g27830 // LOC_Os10g34170 // LOC_Os11g47770
GO:0009206	P	purine ribonucleoside triphosphate biosynthetic process	0.00299401	0.00548287	0.546067	6	2004	132	24075	0.96	1	// LOC_Os07g12900 // LOC_Os04g46940 // LOC_Os09g22000 // LOC_Os05g01030 // LOC_Os03g20949 // LOC_Os08g29150
GO:0009205	P	purine ribonucleoside triphosphate metabolic process	0.00299401	0.00556594	0.537917	6	2004	134	24075	0.96	1	// LOC_Os07g12900 // LOC_Os04g46940 // LOC_Os09g22000 // LOC_Os05g01030 // LOC_Os03g20949 // LOC_Os08g29150
GO:0009201	P	ribonucleoside triphosphate biosynthetic process	0.00299401	0.00548287	0.546067	6	2004	132	24075	0.96	1	// LOC_Os07g12900 // LOC_Os04g46940 // LOC_Os09g22000 // LOC_Os05g01030 // LOC_Os03g20949 // LOC_Os08g29150
GO:0046034	P	ATP metabolic process	0.00299401	0.00535826	0.558766	6	2004	129	24075	0.95	1	// LOC_Os07g12900 // LOC_Os04g46940 // LOC_Os09g22000 // LOC_Os05g01030 // LOC_Os03g20949 // LOC_Os08g29150
GO:0032787	P	monocarboxylic acid metabolic process	0.00399202	0.00539979	0.739291	8	2004	130	24075	0.84	1	// LOC_Os03g03370 // LOC_Os06g12250 // LOC_Os10g38940 // LOC_Os05g49900 // LOC_Os03g01820 // LOC_Os02g30200 // LOC_Os02g11070 // LOC_Os01g58380
GO:0045184	P	establishment of protein localization	0.00598802	0.0122118	0.490346	12	2004	294	24075	1	1	// LOC_Os05g02060 // LOC_Os03g38590 // LOC_Os03g09140 // LOC_Os06g39875 // LOC_Os10g37430 // LOC_Os06g07200 // LOC_Os02g08180 // LOC_Os05g43390 // LOC_Os03g02390 // LOC_Os05g41060 // LOC_Os03g57310 // LOC_Os03g59600
GO:0030163	P	protein catabolic process	0.00449102	0.00764278	0.587616	9	2004	184	24075	0.97	1	// LOC_Os09g37580 // LOC_Os11g40450 // LOC_Os01g03290 // LOC_Os01g61700 // LOC_Os02g46650 // LOC_Os07g43220 // LOC_Os09g10300 // LOC_Os07g43240 // LOC_Os09g10200
GO:0043648	P	dicarboxylic acid metabolic process	0.00299401	0.00228453	1.31056	6	2004	55	24075	0.33	1	// LOC_Os07g43700 // LOC_Os07g42960 // LOC_Os01g52500 // LOC_Os04g33390 // LOC_Os08g33720 // LOC_Os01g55870
GO:0006418	P	tRNA aminoacylation for protein translation	0.00349301	0.00274143	1.27416	7	2004	66	24075	0.33	1	// LOC_Os02g09120 // LOC_Os04g58400 // LOC_Os12g22600 // LOC_Os02g04700 // LOC_Os05g15150 // LOC_Os01g06510 // LOC_Os10g36210
GO:0006575	P	cellular amino acid derivative metabolic process	0.00449102	0.00382139	1.17523	9	2004	92	24075	0.37	1	// LOC_Os06g10210 // LOC_Os03g58320 // LOC_Os12g15680 // LOC_Os03g58290 // LOC_Os12g16200 // LOC_Os03g58300 // LOC_Os09g08130 // LOC_Os08g23150 // LOC_Os06g04070
GO:0006576	P	cellular biogenic amine metabolic process	0.00299401	0.0019107	1.56697	6	2004	46	24075	0.21	1	// LOC_Os03g58320 // LOC_Os03g58290 // LOC_Os03g58300 // LOC_Os09g08130 // LOC_Os08g23150 // LOC_Os06g04070
GO:0061024	P	membrane organization	0.00249501	0.00161994	1.54019	5	2004	39	24075	0.25	1	// LOC_Os02g55970 // LOC_Os05g02140 // LOC_Os01g50010 // LOC_Os10g37430 // LOC_Os06g45050
GO:0016053	P	organic acid biosynthetic process	0.00848303	0.00922118	0.919951	17	2004	222	24075	0.67	1	// LOC_Os03g10050 // LOC_Os03g03370 // LOC_Os03g01820 // LOC_Os02g10830 // LOC_Os06g12250 // LOC_Os10g38940 // LOC_Os10g40360 // LOC_Os05g49900 // LOC_Os04g55720 // LOC_Os12g42876 // LOC_Os07g42960 // LOC_Os03g42110 // LOC_Os04g33390 // LOC_Os02g11070 // LOC_Os01g55870 // LOC_Os03g06200 // LOC_Os02g44000
GO:0043086	P	negative regulation of catalytic activity	0.00399202	0.00245067	1.62895	8	2004	59	24075	0.14	1	// LOC_Os02g17090 // LOC_Os04g03796 // LOC_Os02g16940 // LOC_Os01g58290 // LOC_Os01g58280 // LOC_Os04g03100 // LOC_Os09g30458 // LOC_Os02g17000
GO:0046483	P	heterocycle metabolic process	0.00898204	0.0129595	0.693085	18	2004	312	24075	0.95	1	// LOC_Os10g34230 // LOC_Os07g12900 // LOC_Os09g22000 // LOC_Os03g58300 // LOC_Os10g40360 // LOC_Os04g46940 // LOC_Os09g08130 // LOC_Os05g01030 // LOC_Os03g20949 // LOC_Os03g58320 // LOC_Os01g71310 // LOC_Os07g46630 // LOC_Os05g31040 // LOC_Os08g29150 // LOC_Os03g58290 // LOC_Os01g56810 // LOC_Os02g44000 // LOC_Os08g23150
GO:0043038	P	amino acid activation	0.00349301	0.00274143	1.27416	7	2004	66	24075	0.33	1	// LOC_Os02g09120 // LOC_Os04g58400 // LOC_Os12g22600 // LOC_Os02g04700 // LOC_Os05g15150 // LOC_Os01g06510 // LOC_Os10g36210
GO:0043039	P	tRNA aminoacylation	0.00349301	0.00274143	1.27416	7	2004	66	24075	0.33	1	// LOC_Os02g09120 // LOC_Os04g58400 // LOC_Os12g22600 // LOC_Os02g04700 // LOC_Os05g15150 // LOC_Os01g06510 // LOC_Os10g36210
GO:0023060	P	signal transmission	0.00948104	0.0115888	0.818122	19	2004	279	24075	0.83	1	// LOC_Os07g05620 // LOC_Os07g48090 // LOC_Os03g43440 // LOC_Os05g03610 // LOC_Os03g09140 // LOC_Os05g04550 // LOC_Os06g35160 // LOC_Os05g45840 // LOC_Os07g37950 // LOC_Os06g39875 // LOC_Os12g37560 // LOC_Os05g11790 // LOC_Os06g43910 // LOC_Os05g41060 // LOC_Os07g44290 // LOC_Os11g45280 // LOC_Os08g40620 // LOC_Os07g44330 // LOC_Os03g59600
GO:0006164	P	purine nucleotide biosynthetic process	0.00349301	0.00623053	0.560629	7	2004	150	24075	0.96	1	// LOC_Os07g12900 // LOC_Os04g46940 // LOC_Os09g22000 // LOC_Os05g01030 // LOC_Os03g20949 // LOC_Os07g46630 // LOC_Os08g29150
GO:0007165	P	signal transduction	0.00898204	0.00996885	0.90101	18	2004	240	24075	0.7	1	// LOC_Os07g05620 // LOC_Os07g48090 // LOC_Os03g43440 // LOC_Os06g39875 // LOC_Os03g09140 // LOC_Os05g04550 // LOC_Os06g35160 // LOC_Os05g45840 // LOC_Os07g37950 // LOC_Os12g37560 // LOC_Os05g11790 // LOC_Os05g03610 // LOC_Os05g41060 // LOC_Os07g44290 // LOC_Os11g45280 // LOC_Os08g40620 // LOC_Os07g44330 // LOC_Os03g59600
GO:0019320	P	hexose catabolic process	0.00249501	0.00365524	0.682584	5	2004	88	24075	0.85	1	// LOC_Os12g05110 // LOC_Os05g10650 // LOC_Os01g09570 // LOC_Os01g70170 // LOC_Os02g07260
GO:0022607	P	cellular component assembly	0.00548902	0.00714434	0.768304	11	2004	172	24075	0.84	1	// LOC_Os02g55970 // LOC_Os05g02140 // LOC_Os06g45050 // LOC_Os01g56780 // LOC_Os05g39050 // LOC_Os01g17330 // LOC_Os05g50930 // LOC_Os01g05630 // LOC_Os10g39870 // LOC_Os01g50010 // LOC_Os07g08710
GO:0006457	P	protein folding	0.00499002	0.00839045	0.594726	10	2004	202	24075	0.97	1	// LOC_Os05g43170 // LOC_Os02g28980 // LOC_Os01g38229 // LOC_Os09g31486 // LOC_Os06g50300 // LOC_Os05g06440 // LOC_Os08g39140 // LOC_Os03g52340 // LOC_Os03g64210 // LOC_Os05g45350
GO:0009141	P	nucleoside triphosphate metabolic process	0.00299401	0.00560748	0.533932	6	2004	135	24075	0.96	1	// LOC_Os07g12900 // LOC_Os04g46940 // LOC_Os09g22000 // LOC_Os05g01030 // LOC_Os03g20949 // LOC_Os08g29150
GO:0009142	P	nucleoside triphosphate biosynthetic process	0.00299401	0.00548287	0.546067	6	2004	132	24075	0.96	1	// LOC_Os07g12900 // LOC_Os04g46940 // LOC_Os09g22000 // LOC_Os05g01030 // LOC_Os03g20949 // LOC_Os08g29150
GO:0009144	P	purine nucleoside triphosphate metabolic process	0.00299401	0.00556594	0.537917	6	2004	134	24075	0.96	1	// LOC_Os07g12900 // LOC_Os04g46940 // LOC_Os09g22000 // LOC_Os05g01030 // LOC_Os03g20949 // LOC_Os08g29150
GO:0009145	P	purine nucleoside triphosphate biosynthetic process	0.00299401	0.00548287	0.546067	6	2004	132	24075	0.96	1	// LOC_Os07g12900 // LOC_Os04g46940 // LOC_Os09g22000 // LOC_Os05g01030 // LOC_Os03g20949 // LOC_Os08g29150
GO:0006807	P	nitrogen compound metabolic process	0.14521	0.29379	0.494263	291	2004	7073	24075	1	1	// LOC_Os03g58420 // LOC_Os07g48450 // LOC_Os09g28440 // LOC_Os05g04210 // LOC_Os02g38090 // LOC_Os04g21950 // LOC_Os01g64790 // LOC_Os07g44950 // LOC_Os02g15560 // LOC_Os05g04690 // LOC_Os07g42960 // LOC_Os11g40460 // LOC_Os08g26880 // LOC_Os05g45410 // LOC_Os08g38210 // LOC_Os02g43330 // LOC_Os05g06940 // LOC_Os01g73770 // LOC_Os09g35010 // LOC_Os04g23440 // LOC_Os01g43650 // LOC_Os02g54050 // …
GO:0009064	P	glutamine family amino acid metabolic process	0.00349301	0.00170301	2.05108	7	2004	41	24075	0.073	1	// LOC_Os03g50880 // LOC_Os03g13300 // LOC_Os03g42110 // LOC_Os03g51080 // LOC_Os06g04070 // LOC_Os10g40360 // LOC_Os02g44000
GO:0023034	P	intracellular signaling pathway	0.00249501	0.00149533	1.66854	5	2004	36	24075	0.2	1	// LOC_Os10g34170 // LOC_Os12g37560 // LOC_Os06g12030 // LOC_Os05g03610 // LOC_Os07g42040
GO:0034660	P	ncRNA metabolic process	0.00449102	0.00577362	0.777851	9	2004	139	24075	0.81	1	// LOC_Os02g09120 // LOC_Os04g58400 // LOC_Os12g22600 // LOC_Os07g32550 // LOC_Os05g24660 // LOC_Os02g04700 // LOC_Os01g06510 // LOC_Os05g15150 // LOC_Os10g36210
GO:0016051	P	carbohydrate biosynthetic process	0.00499002	0.00502596	0.992849	10	2004	121	24075	0.56	1	// LOC_Os04g53310 // LOC_Os10g42750 // LOC_Os11g03900 // LOC_Os09g20390 // LOC_Os09g30120 // LOC_Os05g50380 // LOC_Os12g03720 // LOC_Os10g40550 // LOC_Os06g04200 // LOC_Os03g09250
GO:0023033	P	signaling pathway	0.00299401	0.00253375	1.18165	6	2004	61	24075	0.41	1	// LOC_Os06g12030 // LOC_Os04g54200 // LOC_Os12g37560 // LOC_Os05g03610 // LOC_Os10g34170 // LOC_Os07g42040
GO:0044264	P	cellular polysaccharide metabolic process	0.00349301	0.0042783	0.81645	7	2004	103	24075	0.75	1	// LOC_Os04g53310 // LOC_Os10g42750 // LOC_Os09g30120 // LOC_Os05g50380 // LOC_Os04g51520 // LOC_Os10g39840 // LOC_Os06g04200
GO:0044265	P	cellular macromolecule catabolic process	0.00698603	0.0105504	0.66216	14	2004	254	24075	0.96	1	// LOC_Os12g05110 // LOC_Os09g37580 // LOC_Os05g10650 // LOC_Os11g40450 // LOC_Os01g09570 // LOC_Os01g03290 // LOC_Os02g07260 // LOC_Os02g46650 // LOC_Os01g03730 // LOC_Os09g10300 // LOC_Os07g43240 // LOC_Os09g10200 // LOC_Os01g70170 // LOC_Os07g43220
GO:0044262	P	cellular carbohydrate metabolic process	0.0174651	0.0159917	1.09213	35	2004	385	24075	0.33	1	// LOC_Os11g30760 // LOC_Os08g28730 // LOC_Os04g35270 // LOC_Os10g42750 // LOC_Os09g30120 // LOC_Os01g09570 // LOC_Os02g07260 // LOC_Os04g55410 // LOC_Os09g26310 // LOC_Os03g40670 // LOC_Os03g12840 // LOC_Os05g10650 // LOC_Os02g38840 // LOC_Os05g50380 // LOC_Os09g27950 // LOC_Os09g15420 // LOC_Os10g39840 // LOC_Os01g63970 // LOC_Os08g42390 // LOC_Os01g70170 // LOC_Os12g05110 // LOC_Os05g35266 // …
GO:0044260	P	cellular macromolecule metabolic process	0.312874	0.38837	0.805609	627	2004	9350	24075	1	1	// LOC_Os07g48450 // LOC_Os04g35270 // LOC_Os02g33680 // LOC_Os01g38229 // LOC_Os08g26880 // LOC_Os05g45410 // LOC_Os01g02360 // LOC_Os06g45630 // LOC_Os11g46950 // LOC_Os02g48210 // LOC_Os02g05980 // LOC_Os12g40419 // LOC_Os03g12470 // LOC_Os06g37620 // LOC_Os05g47770 // LOC_Os01g48446 // LOC_Os03g10950 // LOC_Os10g18260 // LOC_Os07g35004 // LOC_Os07g41580 // LOC_Os09g27930 // LOC_Os07g04560 // …
GO:0016044	P	cellular membrane organization	0.00249501	0.00161994	1.54019	5	2004	39	24075	0.25	1	// LOC_Os02g55970 // LOC_Os05g02140 // LOC_Os01g50010 // LOC_Os10g37430 // LOC_Os06g45050
GO:0006886	P	intracellular protein transport	0.00399202	0.00839045	0.475781	8	2004	202	24075	0.99	1	// LOC_Os03g09140 // LOC_Os06g39875 // LOC_Os10g37430 // LOC_Os06g07200 // LOC_Os02g08180 // LOC_Os05g43390 // LOC_Os05g41060 // LOC_Os03g57310
GO:0016043	P	cellular component organization	0.00898204	0.0515057	0.174389	18	2004	1240	24075	1	1	// LOC_Os04g45410 // LOC_Os02g55970 // LOC_Os05g02140 // LOC_Os10g37430 // LOC_Os06g45050 // LOC_Os02g12380 // LOC_Os01g17330 // LOC_Os01g56780 // LOC_Os05g39050 // LOC_Os06g03660 // LOC_Os05g50930 // LOC_Os01g05630 // LOC_Os10g39870 // LOC_Os01g50010 // LOC_Os07g08710 // LOC_Os10g17680 // LOC_Os03g19010 // LOC_Os02g12350
GO:0065003	P	macromolecular complex assembly	0.00548902	0.00701973	0.781942	11	2004	169	24075	0.82	1	// LOC_Os02g55970 // LOC_Os05g02140 // LOC_Os06g45050 // LOC_Os01g56780 // LOC_Os05g39050 // LOC_Os01g17330 // LOC_Os05g50930 // LOC_Os01g05630 // LOC_Os10g39870 // LOC_Os01g50010 // LOC_Os07g08710
GO:0006812	P	cation transport	0.0164671	0.0144548	1.13921	33	2004	348	24075	0.26	1	// LOC_Os03g37840 // LOC_Os04g46940 // LOC_Os03g12530 // LOC_Os06g48810 // LOC_Os02g54760 // LOC_Os09g27580 // LOC_Os08g31340 // LOC_Os08g39370 // LOC_Os09g20000 // LOC_Os04g39300 // LOC_Os09g34900 // LOC_Os03g25610 // LOC_Os03g06080 // LOC_Os01g74110 // LOC_Os07g12900 // LOC_Os08g31140 // LOC_Os10g38870 // LOC_Os01g20160 // LOC_Os03g29850 // LOC_Os01g41720 // LOC_Os08g03600 // LOC_Os04g51830 // …
GO:0065009	P	regulation of molecular function	0.00548902	0.00502596	1.09213	11	2004	121	24075	0.44	1	// LOC_Os02g17090 // LOC_Os04g03796 // LOC_Os02g16940 // LOC_Os01g58290 // LOC_Os01g58280 // LOC_Os04g03100 // LOC_Os09g30458 // LOC_Os02g17000 // LOC_Os04g54200 // LOC_Os08g40620 // LOC_Os05g45840
GO:0065008	P	regulation of biological quality	0.00848303	0.00731049	1.16039	17	2004	176	24075	0.31	1	// LOC_Os10g34230 // LOC_Os06g12030 // LOC_Os01g13950 // LOC_Os06g12190 // LOC_Os01g07376 // LOC_Os05g31040 // LOC_Os07g08840 // LOC_Os03g58630 // LOC_Os07g44430 // LOC_Os04g33680 // LOC_Os01g09830 // LOC_Os01g71310 // LOC_Os07g32570 // LOC_Os09g27830 // LOC_Os10g34170 // LOC_Os11g47770 // LOC_Os01g56810
GO:0009150	P	purine ribonucleotide metabolic process	0.00349301	0.00610592	0.57207	7	2004	147	24075	0.96	1	// LOC_Os07g12900 // LOC_Os04g46940 // LOC_Os09g22000 // LOC_Os05g01030 // LOC_Os03g20949 // LOC_Os07g46630 // LOC_Os08g29150
GO:0009309	P	amine biosynthetic process	0.00598802	0.00635514	0.942233	12	2004	153	24075	0.62	1	// LOC_Os03g10050 // LOC_Os03g06200 // LOC_Os04g33390 // LOC_Os02g10830 // LOC_Os10g40360 // LOC_Os04g55720 // LOC_Os12g42876 // LOC_Os07g42960 // LOC_Os03g42110 // LOC_Os01g55870 // LOC_Os06g04070 // LOC_Os02g44000
GO:0006813	P	potassium ion transport	0.00349301	0.0023676	1.47534	7	2004	57	24075	0.22	1	// LOC_Os03g37840 // LOC_Os01g45990 // LOC_Os09g27580 // LOC_Os09g21000 // LOC_Os06g48810 // LOC_Os02g54760 // LOC_Os01g70660
GO:0070085	P	glycosylation	0.00449102	0.00249221	1.80202	9	2004	60	24075	0.081	1	// LOC_Os11g30760 // LOC_Os04g35270 // LOC_Os05g35266 // LOC_Os09g27950 // LOC_Os07g09670 // LOC_Os01g63970 // LOC_Os09g26310 // LOC_Os09g26300 // LOC_Os04g42760
GO:0006811	P	ion transport	0.0184631	0.016947	1.08946	37	2004	408	24075	0.33	1	// LOC_Os03g37840 // LOC_Os04g46940 // LOC_Os03g12530 // LOC_Os02g35190 // LOC_Os06g48810 // LOC_Os02g54760 // LOC_Os09g27580 // LOC_Os08g31340 // LOC_Os03g01700 // LOC_Os08g39370 // LOC_Os09g20000 // LOC_Os08g31140 // LOC_Os04g39300 // LOC_Os09g34900 // LOC_Os03g05620 // LOC_Os03g25610 // LOC_Os03g06080 // LOC_Os01g74110 // LOC_Os07g12900 // LOC_Os08g03600 // LOC_Os10g30790 // LOC_Os10g38870 // …
GO:0050790	P	regulation of catalytic activity	0.00548902	0.00498442	1.10124	11	2004	120	24075	0.43	1	// LOC_Os02g17090 // LOC_Os04g03796 // LOC_Os02g16940 // LOC_Os01g58290 // LOC_Os01g58280 // LOC_Os04g03100 // LOC_Os09g30458 // LOC_Os02g17000 // LOC_Os04g54200 // LOC_Os08g40620 // LOC_Os05g45840
GO:0009152	P	purine ribonucleotide biosynthetic process	0.00349301	0.00602285	0.579961	7	2004	145	24075	0.95	1	// LOC_Os07g12900 // LOC_Os04g46940 // LOC_Os09g22000 // LOC_Os05g01030 // LOC_Os03g20949 // LOC_Os07g46630 // LOC_Os08g29150
GO:0043413	P	macromolecule glycosylation	0.00449102	0.00249221	1.80202	9	2004	60	24075	0.081	1	// LOC_Os11g30760 // LOC_Os04g35270 // LOC_Os05g35266 // LOC_Os09g27950 // LOC_Os07g09670 // LOC_Os01g63970 // LOC_Os09g26310 // LOC_Os09g26300 // LOC_Os04g42760
GO:0016311	P	dephosphorylation	0.00399202	0.00357217	1.11753	8	2004	86	24075	0.44	1	// LOC_Os05g49730 // LOC_Os03g18150 // LOC_Os10g39780 // LOC_Os01g53710 // LOC_Os12g09640 // LOC_Os03g10950 // LOC_Os12g23190 // LOC_Os02g53160
GO:0034641	P	cellular nitrogen compound metabolic process	0.0184631	0.0180685	1.02184	37	2004	435	24075	0.47	1	// LOC_Os10g37340 // LOC_Os03g58290 // LOC_Os03g50880 // LOC_Os08g23150 // LOC_Os07g42960 // LOC_Os03g51080 // LOC_Os05g15150 // LOC_Os06g04070 // LOC_Os03g10050 // LOC_Os03g58320 // LOC_Os03g58300 // LOC_Os04g58400 // LOC_Os04g55720 // LOC_Os03g13300 // LOC_Os02g04170 // LOC_Os03g42110 // LOC_Os01g55870 // LOC_Os03g06200 // LOC_Os01g70170 // LOC_Os02g43470 // LOC_Os05g35290 // LOC_Os02g41680 // …
GO:0016070	P	RNA metabolic process	0.0409182	0.0451921	0.905427	82	2004	1088	24075	0.83	1	// LOC_Os08g43200 // LOC_Os01g66270 // LOC_Os09g29820 // LOC_Os01g64790 // LOC_Os07g44950 // LOC_Os10g25850 // LOC_Os03g64260 // LOC_Os10g36210 // LOC_Os01g62310 // LOC_Os06g25250 // LOC_Os05g15150 // LOC_Os08g26880 // LOC_Os05g45410 // LOC_Os02g51670 // LOC_Os09g35010 // LOC_Os09g28354 // LOC_Os05g34940 // LOC_Os09g29460 // LOC_Os03g10210 // LOC_Os02g54050 // LOC_Os08g43600 // LOC_Os05g34730 // …
GO:0008652	P	cellular amino acid biosynthetic process	0.00548902	0.0055244	0.993596	11	2004	133	24075	0.55	1	// LOC_Os03g10050 // LOC_Os04g33390 // LOC_Os02g10830 // LOC_Os10g40360 // LOC_Os04g55720 // LOC_Os12g42876 // LOC_Os07g42960 // LOC_Os03g42110 // LOC_Os01g55870 // LOC_Os03g06200 // LOC_Os02g44000
GO:0033692	P	cellular polysaccharide biosynthetic process	0.00249501	0.00303219	0.822841	5	2004	73	24075	0.73	1	// LOC_Os04g53310 // LOC_Os09g30120 // LOC_Os05g50380 // LOC_Os06g04200 // LOC_Os10g42750
GO:0044271	P	cellular nitrogen compound biosynthetic process	0.00598802	0.00959502	0.624077	12	2004	231	24075	0.97	1	// LOC_Os03g10050 // LOC_Os03g06200 // LOC_Os04g33390 // LOC_Os02g10830 // LOC_Os10g40360 // LOC_Os04g55720 // LOC_Os12g42876 // LOC_Os07g42960 // LOC_Os03g42110 // LOC_Os01g55870 // LOC_Os06g04070 // LOC_Os02g44000
GO:0046907	P	intracellular transport	0.00449102	0.00967809	0.46404	9	2004	233	24075	1	1	// LOC_Os03g09140 // LOC_Os06g39875 // LOC_Os10g37430 // LOC_Os06g07200 // LOC_Os02g08180 // LOC_Os05g43390 // LOC_Os08g37370 // LOC_Os05g41060 // LOC_Os03g57310
GO:0009260	P	ribonucleotide biosynthetic process	0.00349301	0.00618899	0.564391	7	2004	149	24075	0.96	1	// LOC_Os07g12900 // LOC_Os04g46940 // LOC_Os09g22000 // LOC_Os05g01030 // LOC_Os03g20949 // LOC_Os07g46630 // LOC_Os08g29150
GO:0046394	P	carboxylic acid biosynthetic process	0.00848303	0.00922118	0.919951	17	2004	222	24075	0.67	1	// LOC_Os03g10050 // LOC_Os03g03370 // LOC_Os03g01820 // LOC_Os02g10830 // LOC_Os06g12250 // LOC_Os10g38940 // LOC_Os10g40360 // LOC_Os05g49900 // LOC_Os04g55720 // LOC_Os12g42876 // LOC_Os07g42960 // LOC_Os03g42110 // LOC_Os04g33390 // LOC_Os02g11070 // LOC_Os01g55870 // LOC_Os03g06200 // LOC_Os02g44000
GO:0070727	P	cellular macromolecule localization	0.00399202	0.00859813	0.464289	8	2004	207	24075	0.99	1	// LOC_Os03g09140 // LOC_Os06g39875 // LOC_Os10g37430 // LOC_Os06g07200 // LOC_Os02g08180 // LOC_Os05g43390 // LOC_Os05g41060 // LOC_Os03g57310
GO:0015074	P	DNA integration	0.00399202	0.131589	0.0303371	8	2004	3168	24075	1	1	// LOC_Os11g40460 // LOC_Os01g70540 // LOC_Os08g03180 // LOC_Os04g46210 // LOC_Os03g21419 // LOC_Os07g45620 // LOC_Os11g17390 // LOC_Os05g10890
GO:0006511	P	ubiquitin-dependent protein catabolic process	0.00399202	0.00593977	0.672082	8	2004	143	24075	0.9	1	// LOC_Os09g37580 // LOC_Os11g40450 // LOC_Os01g03290 // LOC_Os02g46650 // LOC_Os07g43220 // LOC_Os09g10300 // LOC_Os07g43240 // LOC_Os09g10200
GO:0006351	P	transcription, DNA-dependent	0.0354291	0.032648	1.08519	71	2004	786	24075	0.27	1	// LOC_Os08g43200 // LOC_Os01g66270 // LOC_Os09g29820 // LOC_Os01g64790 // LOC_Os07g44950 // LOC_Os10g25850 // LOC_Os03g64260 // LOC_Os01g62310 // LOC_Os08g26880 // LOC_Os05g45410 // LOC_Os02g51670 // LOC_Os09g35010 // LOC_Os09g28354 // LOC_Os05g34940 // LOC_Os09g29460 // LOC_Os03g10210 // LOC_Os02g54050 // LOC_Os08g43600 // LOC_Os05g34730 // LOC_Os09g35910 // LOC_Os09g28440 // LOC_Os08g30500 // …
GO:0006753	P	nucleoside phosphate metabolic process	0.00648703	0.00905504	0.7164	13	2004	218	24075	0.91	1	// LOC_Os02g04170 // LOC_Os09g22000 // LOC_Os09g31970 // LOC_Os01g70170 // LOC_Os04g46940 // LOC_Os01g52530 // LOC_Os05g01030 // LOC_Os03g20949 // LOC_Os07g46630 // LOC_Os08g29150 // LOC_Os05g06940 // LOC_Os07g42160 // LOC_Os07g12900
GO:0009116	P	nucleoside metabolic process	0.00249501	0.00203531	1.22586	5	2004	49	24075	0.4	1	// LOC_Os01g52530 // LOC_Os05g13970 // LOC_Os07g42160 // LOC_Os05g06940 // LOC_Os09g31970
GO:0006633	P	fatty acid biosynthetic process	0.00299401	0.00336449	0.889887	6	2004	81	24075	0.67	1	// LOC_Os03g03370 // LOC_Os06g12250 // LOC_Os10g38940 // LOC_Os05g49900 // LOC_Os03g01820 // LOC_Os02g11070
GO:0006631	P	fatty acid metabolic process	0.00399202	0.00402908	0.990802	8	2004	97	24075	0.56	1	// LOC_Os03g03370 // LOC_Os06g12250 // LOC_Os10g38940 // LOC_Os05g49900 // LOC_Os03g01820 // LOC_Os02g30200 // LOC_Os02g11070 // LOC_Os01g58380
GO:0032774	P	RNA biosynthetic process	0.0354291	0.032731	1.08243	71	2004	788	24075	0.28	1	// LOC_Os08g43200 // LOC_Os01g66270 // LOC_Os09g29820 // LOC_Os01g64790 // LOC_Os07g44950 // LOC_Os10g25850 // LOC_Os03g64260 // LOC_Os01g62310 // LOC_Os08g26880 // LOC_Os05g45410 // LOC_Os02g51670 // LOC_Os09g35010 // LOC_Os09g28354 // LOC_Os05g34940 // LOC_Os09g29460 // LOC_Os03g10210 // LOC_Os02g54050 // LOC_Os08g43600 // LOC_Os05g34730 // LOC_Os09g35910 // LOC_Os09g28440 // LOC_Os08g30500 // …
GO:0070271	P	protein complex biogenesis	0.00349301	0.00390447	0.89462	7	2004	94	24075	0.67	1	// LOC_Os02g55970 // LOC_Os05g02140 // LOC_Os06g45050 // LOC_Os01g56780 // LOC_Os01g50010 // LOC_Os05g50930 // LOC_Os10g39870
GO:0006732	P	coenzyme metabolic process	0.00249501	0.00419522	0.594726	5	2004	101	24075	0.92	1	// LOC_Os12g16200 // LOC_Os09g31970 // LOC_Os01g70170 // LOC_Os08g27840 // LOC_Os02g04170
GO:0044248	P	cellular catabolic process	0.011976	0.0139979	0.855559	24	2004	337	24075	0.8	1	// LOC_Os01g70170 // LOC_Os01g03290 // LOC_Os02g07260 // LOC_Os02g46650 // LOC_Os06g04070 // LOC_Os12g15680 // LOC_Os07g43220 // LOC_Os01g03730 // LOC_Os07g43240 // LOC_Os01g09570 // LOC_Os12g05110 // LOC_Os05g35290 // LOC_Os02g41680 // LOC_Os10g40360 // LOC_Os09g10300 // LOC_Os09g10200 // LOC_Os05g10650 // LOC_Os09g37580 // LOC_Os02g41650 // LOC_Os04g43800 // LOC_Os11g40450 // LOC_Os08g01940 // …
GO:0044249	P	cellular biosynthetic process	0.13523	0.244652	0.552742	271	2004	5890	24075	1	1	// LOC_Os03g58420 // LOC_Os07g48450 // LOC_Os04g35270 // LOC_Os05g04210 // LOC_Os01g66270 // LOC_Os04g21950 // LOC_Os01g64790 // LOC_Os07g44950 // LOC_Os07g42960 // LOC_Os02g11070 // LOC_Os08g26880 // LOC_Os05g45410 // LOC_Os08g38210 // LOC_Os01g39330 // LOC_Os09g35010 // LOC_Os04g23440 // LOC_Os01g43650 // LOC_Os02g54050 // LOC_Os12g05680 // LOC_Os06g04200 // LOC_Os09g35910 // LOC_Os02g54520 // …
GO:0009250	P	glucan biosynthetic process	0.00249501	0.0026999	0.924113	5	2004	65	24075	0.63	1	// LOC_Os04g53310 // LOC_Os09g30120 // LOC_Os05g50380 // LOC_Os06g04200 // LOC_Os10g42750
GO:0034645	P	cellular macromolecule biosynthetic process	0.115768	0.217985	0.531083	232	2004	5248	24075	1	1	// LOC_Os03g58420 // LOC_Os07g48450 // LOC_Os04g35270 // LOC_Os05g04210 // LOC_Os01g66270 // LOC_Os04g21950 // LOC_Os01g64790 // LOC_Os07g44950 // LOC_Os08g26880 // LOC_Os05g45410 // LOC_Os08g38210 // LOC_Os09g35010 // LOC_Os04g23440 // LOC_Os01g43650 // LOC_Os02g54050 // LOC_Os06g04200 // LOC_Os09g35910 // LOC_Os02g54520 // LOC_Os02g41450 // LOC_Os03g55200 // LOC_Os01g48446 // LOC_Os01g19330 // …
GO:0006163	P	purine nucleotide metabolic process	0.00349301	0.00639668	0.546067	7	2004	154	24075	0.97	1	// LOC_Os07g12900 // LOC_Os04g46940 // LOC_Os09g22000 // LOC_Os05g01030 // LOC_Os03g20949 // LOC_Os07g46630 // LOC_Os08g29150
GO:0009259	P	ribonucleotide metabolic process	0.00349301	0.00627207	0.556916	7	2004	151	24075	0.96	1	// LOC_Os07g12900 // LOC_Os04g46940 // LOC_Os09g22000 // LOC_Os05g01030 // LOC_Os03g20949 // LOC_Os07g46630 // LOC_Os08g29150
GO:0006461	P	protein complex assembly	0.00349301	0.00390447	0.89462	7	2004	94	24075	0.67	1	// LOC_Os02g55970 // LOC_Os05g02140 // LOC_Os06g45050 // LOC_Os01g56780 // LOC_Os01g50010 // LOC_Os05g50930 // LOC_Os10g39870
GO:0006139	P	nucleobase, nucleoside, nucleotide and nucleic acid metabolic process	0.122754	0.278089	0.441421	246	2004	6695	24075	1	1	// LOC_Os03g58420 // LOC_Os07g48450 // LOC_Os09g28440 // LOC_Os05g04210 // LOC_Os02g38090 // LOC_Os04g21950 // LOC_Os01g64790 // LOC_Os07g44950 // LOC_Os02g15560 // LOC_Os11g40460 // LOC_Os08g26880 // LOC_Os05g45410 // LOC_Os08g38210 // LOC_Os05g06940 // LOC_Os01g39330 // LOC_Os09g35010 // LOC_Os04g23440 // LOC_Os01g43650 // LOC_Os02g54050 // LOC_Os09g35910 // LOC_Os02g54520 // LOC_Os03g55200 // …
GO:0043623	P	cellular protein complex assembly	0.00249501	0.0019107	1.30581	5	2004	46	24075	0.35	1	// LOC_Os02g55970 // LOC_Os05g02140 // LOC_Os01g50010 // LOC_Os10g39870 // LOC_Os06g45050
GO:0009057	P	macromolecule catabolic process	0.0139721	0.0133749	1.04465	28	2004	322	24075	0.44	1	// LOC_Os01g09570 // LOC_Os04g41620 // LOC_Os01g03290 // LOC_Os01g61700 // LOC_Os05g04690 // LOC_Os02g46650 // LOC_Os10g39680 // LOC_Os05g33130 // LOC_Os05g10650 // LOC_Os02g39330 // LOC_Os06g51060 // LOC_Os07g43220 // LOC_Os01g03730 // LOC_Os07g43240 // LOC_Os01g70170 // LOC_Os12g05110 // LOC_Os03g30470 // LOC_Os03g04060 // LOC_Os09g37580 // LOC_Os09g10300 // LOC_Os10g39700 // LOC_Os09g10200 // …
GO:0043933	P	macromolecular complex subunit organization	0.00548902	0.007892	0.695517	11	2004	190	24075	0.91	1	// LOC_Os02g55970 // LOC_Os05g02140 // LOC_Os06g45050 // LOC_Os01g56780 // LOC_Os05g39050 // LOC_Os01g17330 // LOC_Os05g50930 // LOC_Os01g05630 // LOC_Os10g39870 // LOC_Os01g50010 // LOC_Os07g08710
GO:0015672	P	monovalent inorganic cation transport	0.00499002	0.00643821	0.775063	10	2004	155	24075	0.82	1	// LOC_Os03g37840 // LOC_Os01g23580 // LOC_Os08g39370 // LOC_Os01g45990 // LOC_Os09g27580 // LOC_Os09g21000 // LOC_Os06g48810 // LOC_Os09g34900 // LOC_Os02g54760 // LOC_Os01g70660
GO:0042545	P	cell wall modification	0.00249501	0.0019107	1.30581	5	2004	46	24075	0.35	1	// LOC_Os05g29790 // LOC_Os01g20980 // LOC_Os11g07090 // LOC_Os08g34910 // LOC_Os10g26680
GO:0008610	P	lipid biosynthetic process	0.00698603	0.00747664	0.934381	14	2004	180	24075	0.64	1	// LOC_Os05g49900 // LOC_Os03g03370 // LOC_Os01g01710 // LOC_Os06g12250 // LOC_Os10g38940 // LOC_Os01g14630 // LOC_Os01g50760 // LOC_Os07g09190 // LOC_Os08g20420 // LOC_Os03g01820 // LOC_Os09g31970 // LOC_Os03g17520 // LOC_Os02g11070 // LOC_Os03g09250
GO:0051603	P	proteolysis involved in cellular protein catabolic process	0.00399202	0.00635514	0.628155	8	2004	153	24075	0.93	1	// LOC_Os09g37580 // LOC_Os11g40450 // LOC_Os01g03290 // LOC_Os02g46650 // LOC_Os07g43220 // LOC_Os09g10300 // LOC_Os07g43240 // LOC_Os09g10200
GO:0006720	P	isoprenoid metabolic process	0.00249501	0.00170301	1.46506	5	2004	41	24075	0.28	1	// LOC_Os09g31970 // LOC_Os01g14630 // LOC_Os07g09190 // LOC_Os01g01710 // LOC_Os01g50760
GO:0009987	P	cellular process	0.486527	0.533292	0.912309	975	2004	12839	24075	1	1	// LOC_Os04g25900 // LOC_Os07g48450 // LOC_Os04g35270 // LOC_Os02g33680 // LOC_Os04g46940 // LOC_Os03g37640 // LOC_Os07g42960 // LOC_Os08g26880 // LOC_Os05g45410 // LOC_Os01g02360 // LOC_Os02g43290 // LOC_Os06g45630 // LOC_Os04g53830 // LOC_Os11g46950 // LOC_Os02g48210 // LOC_Os02g05980 // LOC_Os12g40419 // LOC_Os03g12470 // LOC_Os08g24750 // LOC_Os06g37620 // LOC_Os05g47770 // LOC_Os01g48446 // …
GO:0019941	P	modification-dependent protein catabolic process	0.00399202	0.00593977	0.672082	8	2004	143	24075	0.9	1	// LOC_Os09g37580 // LOC_Os11g40450 // LOC_Os01g03290 // LOC_Os02g46650 // LOC_Os07g43220 // LOC_Os09g10300 // LOC_Os07g43240 // LOC_Os09g10200
GO:0034637	P	cellular carbohydrate biosynthetic process	0.00399202	0.0047352	0.843051	8	2004	114	24075	0.73	1	// LOC_Os04g53310 // LOC_Os10g42750 // LOC_Os09g20390 // LOC_Os09g30120 // LOC_Os05g50380 // LOC_Os10g40550 // LOC_Os06g04200 // LOC_Os03g09250
GO:0023046	P	signaling process	0.00948104	0.0115888	0.818122	19	2004	279	24075	0.83	1	// LOC_Os07g05620 // LOC_Os07g48090 // LOC_Os03g43440 // LOC_Os05g03610 // LOC_Os03g09140 // LOC_Os05g04550 // LOC_Os06g35160 // LOC_Os05g45840 // LOC_Os07g37950 // LOC_Os06g39875 // LOC_Os12g37560 // LOC_Os05g11790 // LOC_Os06g43910 // LOC_Os05g41060 // LOC_Os07g44290 // LOC_Os11g45280 // LOC_Os08g40620 // LOC_Os07g44330 // LOC_Os03g59600
GO:0006508	P	proteolysis	0.0329341	0.0655867	0.502146	66	2004	1579	24075	1	1	// LOC_Os02g50730 // LOC_Os04g01710 // LOC_Os02g17090 // LOC_Os02g48870 // LOC_Os01g03290 // LOC_Os01g57073 // LOC_Os02g46650 // LOC_Os09g28000 // LOC_Os05g41660 // LOC_Os01g42790 // LOC_Os02g48860 // LOC_Os07g34850 // LOC_Os09g10200 // LOC_Os11g05760 // LOC_Os03g27590 // LOC_Os04g57490 // LOC_Os12g24650 // LOC_Os01g58280 // LOC_Os07g34940 // LOC_Os09g38920 // LOC_Os02g17000 // LOC_Os08g36530 // …
GO:0044257	P	cellular protein catabolic process	0.00399202	0.00635514	0.628155	8	2004	153	24075	0.93	1	// LOC_Os09g37580 // LOC_Os11g40450 // LOC_Os01g03290 // LOC_Os02g46650 // LOC_Os07g43220 // LOC_Os09g10300 // LOC_Os07g43240 // LOC_Os09g10200
GO:0044255	P	cellular lipid metabolic process	0.00898204	0.00951194	0.94429	18	2004	229	24075	0.63	1	// LOC_Os05g49900 // LOC_Os03g03370 // LOC_Os03g01820 // LOC_Os01g01710 // LOC_Os06g12250 // LOC_Os10g38940 // LOC_Os08g01940 // LOC_Os01g14630 // LOC_Os01g50760 // LOC_Os07g09190 // LOC_Os08g20420 // LOC_Os02g30200 // LOC_Os09g23740 // LOC_Os09g31970 // LOC_Os03g17520 // LOC_Os02g11070 // LOC_Os03g09250 // LOC_Os01g58380
GO:0055086	P	nucleobase, nucleoside and nucleotide metabolic process	0.00698603	0.010135	0.689298	14	2004	244	24075	0.94	1	// LOC_Os05g06940 // LOC_Os03g20949 // LOC_Os09g31970 // LOC_Os01g70170 // LOC_Os04g46940 // LOC_Os07g46630 // LOC_Os01g52530 // LOC_Os05g01030 // LOC_Os05g13970 // LOC_Os02g04170 // LOC_Os09g22000 // LOC_Os08g29150 // LOC_Os07g42160 // LOC_Os07g12900
GO:0007242	P	intracellular signaling cascade	0.00299401	0.00548287	0.546067	6	2004	132	24075	0.96	1	// LOC_Os03g09140 // LOC_Os05g45840 // LOC_Os05g41060 // LOC_Os08g40620 // LOC_Os06g39875 // LOC_Os03g59600
GO:0005996	P	monosaccharide metabolic process	0.00548902	0.00623053	0.880988	11	2004	150	24075	0.7	1	// LOC_Os12g05110 // LOC_Os08g28730 // LOC_Os05g10650 // LOC_Os02g38840 // LOC_Os01g09570 // LOC_Os05g50380 // LOC_Os09g15420 // LOC_Os02g07260 // LOC_Os12g03530 // LOC_Os08g03290 // LOC_Os01g70170
GO:0051252	P	regulation of RNA metabolic process	0.0349301	0.0307373	1.13641	70	2004	740	24075	0.17	1	// LOC_Os08g43200 // LOC_Os01g66270 // LOC_Os09g29820 // LOC_Os01g64790 // LOC_Os07g44950 // LOC_Os10g25850 // LOC_Os03g64260 // LOC_Os01g62310 // LOC_Os08g26880 // LOC_Os05g45410 // LOC_Os02g51670 // LOC_Os09g35010 // LOC_Os09g28354 // LOC_Os05g34940 // LOC_Os09g29460 // LOC_Os03g10210 // LOC_Os02g54050 // LOC_Os08g43600 // LOC_Os05g34730 // LOC_Os09g35910 // LOC_Os09g28440 // LOC_Os08g30500 // …
GO:0043170	P	macromolecule metabolic process	0.350299	0.433354	0.808344	702	2004	10433	24075	1	1	// LOC_Os07g48450 // LOC_Os04g35270 // LOC_Os02g33680 // LOC_Os01g38229 // LOC_Os05g04690 // LOC_Os08g26880 // LOC_Os05g45410 // LOC_Os01g02360 // LOC_Os06g45630 // LOC_Os11g46950 // LOC_Os02g48210 // LOC_Os02g05980 // LOC_Os12g40419 // LOC_Os03g12470 // LOC_Os06g37620 // LOC_Os05g47770 // LOC_Os01g48446 // LOC_Os03g10950 // LOC_Os10g18260 // LOC_Os07g35004 // LOC_Os07g41580 // LOC_Os09g27930 // …
GO:0051186	P	cofactor metabolic process	0.00249501	0.00593977	0.420052	5	2004	143	24075	0.99	1	// LOC_Os12g16200 // LOC_Os09g31970 // LOC_Os01g70170 // LOC_Os08g27840 // LOC_Os02g04170
GO:0034621	P	cellular macromolecular complex subunit organization	0.00449102	0.00589823	0.761417	9	2004	142	24075	0.83	1	// LOC_Os02g55970 // LOC_Os05g02140 // LOC_Os06g45050 // LOC_Os05g39050 // LOC_Os01g17330 // LOC_Os01g05630 // LOC_Os10g39870 // LOC_Os01g50010 // LOC_Os07g08710
GO:0006006	P	glucose metabolic process	0.00399202	0.00452752	0.881723	8	2004	109	24075	0.68	1	// LOC_Os12g05110 // LOC_Os05g10650 // LOC_Os02g38840 // LOC_Os01g09570 // LOC_Os05g50380 // LOC_Os02g07260 // LOC_Os08g03290 // LOC_Os01g70170
GO:0006007	P	glucose catabolic process	0.00249501	0.00365524	0.682584	5	2004	88	24075	0.85	1	// LOC_Os12g05110 // LOC_Os05g10650 // LOC_Os01g09570 // LOC_Os01g70170 // LOC_Os02g07260
GO:0044106	P	cellular amine metabolic process	0.0174651	0.0138318	1.26268	35	2004	333	24075	0.11	1	// LOC_Os10g37340 // LOC_Os03g58290 // LOC_Os03g50880 // LOC_Os08g23150 // LOC_Os07g42960 // LOC_Os03g51080 // LOC_Os05g15150 // LOC_Os06g04070 // LOC_Os03g10050 // LOC_Os03g58320 // LOC_Os03g58300 // LOC_Os04g58400 // LOC_Os04g55720 // LOC_Os03g13300 // LOC_Os03g42110 // LOC_Os01g55870 // LOC_Os03g06200 // LOC_Os02g43470 // LOC_Os05g35290 // LOC_Os02g41680 // LOC_Os10g40360 // LOC_Os09g08130 // …
GO:0046365	P	monosaccharide catabolic process	0.00249501	0.00365524	0.682584	5	2004	88	24075	0.85	1	// LOC_Os12g05110 // LOC_Os05g10650 // LOC_Os01g09570 // LOC_Os01g70170 // LOC_Os02g07260
GO:0042592	P	homeostatic process	0.00648703	0.00610592	1.06242	13	2004	147	24075	0.46	1	// LOC_Os01g13950 // LOC_Os06g12030 // LOC_Os06g12190 // LOC_Os01g07376 // LOC_Os07g08840 // LOC_Os03g58630 // LOC_Os07g44430 // LOC_Os04g33680 // LOC_Os01g09830 // LOC_Os07g32570 // LOC_Os09g27830 // LOC_Os10g34170 // LOC_Os11g47770
GO:0015031	P	protein transport	0.00598802	0.0122118	0.490346	12	2004	294	24075	1	1	// LOC_Os05g02060 // LOC_Os03g38590 // LOC_Os03g09140 // LOC_Os06g39875 // LOC_Os10g37430 // LOC_Os06g07200 // LOC_Os02g08180 // LOC_Os05g43390 // LOC_Os03g02390 // LOC_Os05g41060 // LOC_Os03g57310 // LOC_Os03g59600
GO:0034622	P	cellular macromolecular complex assembly	0.00449102	0.00502596	0.893564	9	2004	121	24075	0.68	1	// LOC_Os02g55970 // LOC_Os05g02140 // LOC_Os06g45050 // LOC_Os05g39050 // LOC_Os01g17330 // LOC_Os01g05630 // LOC_Os10g39870 // LOC_Os01g50010 // LOC_Os07g08710
GO:0043632	P	modification-dependent macromolecule catabolic process	0.00399202	0.00593977	0.672082	8	2004	143	24075	0.9	1	// LOC_Os09g37580 // LOC_Os11g40450 // LOC_Os01g03290 // LOC_Os02g46650 // LOC_Os07g43220 // LOC_Os09g10300 // LOC_Os07g43240 // LOC_Os09g10200
GO:0009100	P	glycoprotein metabolic process	0.00449102	0.00249221	1.80202	9	2004	60	24075	0.081	1	// LOC_Os11g30760 // LOC_Os04g35270 // LOC_Os05g35266 // LOC_Os09g27950 // LOC_Os07g09670 // LOC_Os01g63970 // LOC_Os09g26310 // LOC_Os09g26300 // LOC_Os04g42760
GO:0006486	P	protein amino acid glycosylation	0.00449102	0.00249221	1.80202	9	2004	60	24075	0.081	1	// LOC_Os11g30760 // LOC_Os04g35270 // LOC_Os05g35266 // LOC_Os09g27950 // LOC_Os07g09670 // LOC_Os01g63970 // LOC_Os09g26310 // LOC_Os09g26300 // LOC_Os04g42760
GO:0006355	P	regulation of transcription, DNA-dependent	0.0349301	0.0306127	1.14104	70	2004	737	24075	0.16	1	// LOC_Os08g43200 // LOC_Os01g66270 // LOC_Os09g29820 // LOC_Os01g64790 // LOC_Os07g44950 // LOC_Os10g25850 // LOC_Os03g64260 // LOC_Os01g62310 // LOC_Os08g26880 // LOC_Os05g45410 // LOC_Os02g51670 // LOC_Os09g35010 // LOC_Os09g28354 // LOC_Os05g34940 // LOC_Os09g29460 // LOC_Os03g10210 // LOC_Os02g54050 // LOC_Os08g43600 // LOC_Os05g34730 // LOC_Os09g35910 // LOC_Os09g28440 // LOC_Os08g30500 // …
GO:0006325	P	chromatin organization	0.00349301	0.0422845	0.0826074	7	2004	1018	24075	1	1	// LOC_Os04g45410 // LOC_Os02g12350 // LOC_Os02g12380 // LOC_Os01g56780 // LOC_Os05g39050 // LOC_Os01g05630 // LOC_Os07g08710
GO:0008299	P	isoprenoid biosynthetic process	0.00249501	0.00170301	1.46506	5	2004	41	24075	0.28	1	// LOC_Os09g31970 // LOC_Os01g14630 // LOC_Os07g09190 // LOC_Os01g01710 // LOC_Os01g50760
GO:0009101	P	glycoprotein biosynthetic process	0.00449102	0.00249221	1.80202	9	2004	60	24075	0.081	1	// LOC_Os11g30760 // LOC_Os04g35270 // LOC_Os05g35266 // LOC_Os09g27950 // LOC_Os07g09670 // LOC_Os01g63970 // LOC_Os09g26310 // LOC_Os09g26300 // LOC_Os04g42760
GO:0071555	P	cell wall organization	0.00399202	0.00344756	1.15793	8	2004	83	24075	0.4	1	// LOC_Os11g07090 // LOC_Os05g29790 // LOC_Os03g06010 // LOC_Os01g20980 // LOC_Os03g06040 // LOC_Os01g14660 // LOC_Os08g34910 // LOC_Os10g26680
GO:0010467	P	gene expression	0.107285	0.100685	1.06555	215	2004	2424	24075	0.18	1	// LOC_Os03g58420 // LOC_Os07g48450 // LOC_Os09g28440 // LOC_Os05g04210 // LOC_Os01g66270 // LOC_Os04g21950 // LOC_Os01g64790 // LOC_Os07g44950 // LOC_Os08g26880 // LOC_Os05g45410 // LOC_Os08g38210 // LOC_Os09g35010 // LOC_Os04g23440 // LOC_Os01g43650 // LOC_Os02g54050 // LOC_Os09g35910 // LOC_Os02g54520 // LOC_Os09g36250 // LOC_Os01g48446 // LOC_Os01g50940 // LOC_Os05g50930 // LOC_Os07g41580 // …
GO:0006790	P	sulfur metabolic process	0.00399202	0.00261682	1.52552	8	2004	63	24075	0.18	1	// LOC_Os03g10050 // LOC_Os03g10500 // LOC_Os11g41650 // LOC_Os04g02050 // LOC_Os02g10830 // LOC_Os12g16200 // LOC_Os12g42876 // LOC_Os07g32570
GO:0046164	P	alcohol catabolic process	0.00249501	0.00390447	0.639015	5	2004	94	24075	0.89	1	// LOC_Os12g05110 // LOC_Os05g10650 // LOC_Os01g09570 // LOC_Os01g70170 // LOC_Os02g07260
GO:0019318	P	hexose metabolic process	0.00499002	0.0055244	0.903269	10	2004	133	24075	0.67	1	// LOC_Os12g05110 // LOC_Os08g28730 // LOC_Os05g10650 // LOC_Os02g38840 // LOC_Os01g09570 // LOC_Os05g50380 // LOC_Os09g15420 // LOC_Os02g07260 // LOC_Os08g03290 // LOC_Os01g70170
GO:0006725	P	cellular aromatic compound metabolic process	0.00898204	0.00602285	1.49133	18	2004	145	24075	0.076	1	// LOC_Os10g34230 // LOC_Os05g35290 // LOC_Os04g43800 // LOC_Os02g41680 // LOC_Os03g58300 // LOC_Os02g41670 // LOC_Os03g58290 // LOC_Os09g08130 // LOC_Os12g15680 // LOC_Os03g58320 // LOC_Os01g71310 // LOC_Os07g42960 // LOC_Os05g31040 // LOC_Os04g33390 // LOC_Os02g41650 // LOC_Os01g55870 // LOC_Os01g56810 // LOC_Os08g23150
GO:0034613	P	cellular protein localization	0.00399202	0.00859813	0.464289	8	2004	207	24075	0.99	1	// LOC_Os03g09140 // LOC_Os06g39875 // LOC_Os10g37430 // LOC_Os06g07200 // LOC_Os02g08180 // LOC_Os05g43390 // LOC_Os05g41060 // LOC_Os03g57310
GO:0000271	P	polysaccharide biosynthetic process	0.00249501	0.0031568	0.79036	5	2004	76	24075	0.76	1	// LOC_Os04g53310 // LOC_Os09g30120 // LOC_Os05g50380 // LOC_Os06g04200 // LOC_Os10g42750
GO:0009058	P	biosynthetic process	0.148204	0.252752	0.58636	297	2004	6085	24075	1	1	// LOC_Os03g58420 // LOC_Os07g48450 // LOC_Os05g49620 // LOC_Os04g35270 // LOC_Os05g04210 // LOC_Os01g66270 // LOC_Os04g21950 // LOC_Os01g64790 // LOC_Os07g44950 // LOC_Os10g39710 // LOC_Os07g42960 // LOC_Os02g11070 // LOC_Os08g26880 // LOC_Os05g45410 // LOC_Os08g38210 // LOC_Os01g73770 // LOC_Os09g35010 // LOC_Os04g23440 // LOC_Os01g43650 // LOC_Os02g54050 // LOC_Os12g05680 // LOC_Os06g04200 // …
GO:0009059	P	macromolecule biosynthetic process	0.116267	0.218152	0.532966	233	2004	5252	24075	1	1	// LOC_Os03g58420 // LOC_Os07g48450 // LOC_Os04g35270 // LOC_Os05g04210 // LOC_Os01g66270 // LOC_Os04g21950 // LOC_Os01g64790 // LOC_Os07g44950 // LOC_Os08g26880 // LOC_Os05g45410 // LOC_Os08g38210 // LOC_Os09g35010 // LOC_Os04g23440 // LOC_Os01g43650 // LOC_Os02g54050 // LOC_Os06g04200 // LOC_Os09g35910 // LOC_Os02g54520 // LOC_Os02g41450 // LOC_Os03g55200 // LOC_Os01g48446 // LOC_Os01g19330 // …
GO:0009117	P	nucleotide metabolic process	0.00648703	0.00905504	0.7164	13	2004	218	24075	0.91	1	// LOC_Os02g04170 // LOC_Os09g22000 // LOC_Os09g31970 // LOC_Os01g70170 // LOC_Os04g46940 // LOC_Os01g52530 // LOC_Os05g01030 // LOC_Os03g20949 // LOC_Os07g46630 // LOC_Os08g29150 // LOC_Os05g06940 // LOC_Os07g42160 // LOC_Os07g12900
GO:0051649	P	establishment of localization in cell	0.010479	0.0124195	0.843756	21	2004	299	24075	0.8	1	// LOC_Os12g06840 // LOC_Os03g09140 // LOC_Os12g01040 // LOC_Os11g36400 // LOC_Os06g14450 // LOC_Os10g37430 // LOC_Os06g39875 // LOC_Os11g01050 // LOC_Os05g39610 // LOC_Os06g07200 // LOC_Os02g08180 // LOC_Os05g43390 // LOC_Os08g40840 // LOC_Os05g30660 // LOC_Os08g13270 // LOC_Os08g37370 // LOC_Os05g41060 // LOC_Os03g33520 // LOC_Os03g57310 // LOC_Os06g08460 // LOC_Os02g36619
GO:0007264	P	small GTPase mediated signal transduction	0.00299401	0.00502596	0.595709	6	2004	121	24075	0.93	1	// LOC_Os03g09140 // LOC_Os05g45840 // LOC_Os05g41060 // LOC_Os08g40620 // LOC_Os06g39875 // LOC_Os03g59600
GO:0009056	P	catabolic process	0.0224551	0.0179855	1.24851	45	2004	433	24075	0.092	1	// LOC_Os02g09960 // LOC_Os01g09570 // LOC_Os04g41620 // LOC_Os03g50410 // LOC_Os01g61700 // LOC_Os05g04690 // LOC_Os02g46650 // LOC_Os10g39680 // LOC_Os06g04070 // LOC_Os05g33130 // LOC_Os12g15680 // LOC_Os02g39330 // LOC_Os06g51060 // LOC_Os07g43220 // LOC_Os11g34624 // LOC_Os01g03730 // LOC_Os07g43240 // LOC_Os01g70170 // LOC_Os12g05110 // LOC_Os03g30470 // LOC_Os05g35290 // LOC_Os09g21210 // …
GO:0006091	P	generation of precursor metabolites and energy	0.00399202	0.0100935	0.395505	8	2004	243	24075	1	1	// LOC_Os12g05110 // LOC_Os08g27840 // LOC_Os03g61960 // LOC_Os01g09570 // LOC_Os05g50380 // LOC_Os02g07260 // LOC_Os08g01380 // LOC_Os05g10650
GO:0051641	P	cellular localization	0.010479	0.0128349	0.81645	21	2004	309	24075	0.84	1	// LOC_Os12g06840 // LOC_Os03g09140 // LOC_Os12g01040 // LOC_Os11g36400 // LOC_Os06g14450 // LOC_Os10g37430 // LOC_Os06g39875 // LOC_Os11g01050 // LOC_Os05g39610 // LOC_Os06g07200 // LOC_Os02g08180 // LOC_Os05g43390 // LOC_Os08g40840 // LOC_Os05g30660 // LOC_Os08g13270 // LOC_Os08g37370 // LOC_Os05g41060 // LOC_Os03g33520 // LOC_Os03g57310 // LOC_Os06g08460 // LOC_Os02g36619
GO:0006996	P	organelle organization	0.00798403	0.0468951	0.170253	16	2004	1129	24075	1	1	// LOC_Os04g45410 // LOC_Os02g55970 // LOC_Os05g02140 // LOC_Os10g37430 // LOC_Os06g45050 // LOC_Os02g12380 // LOC_Os01g17330 // LOC_Os01g56780 // LOC_Os05g39050 // LOC_Os06g03660 // LOC_Os01g05630 // LOC_Os01g50010 // LOC_Os07g08710 // LOC_Os10g17680 // LOC_Os03g19010 // LOC_Os02g12350
GO:0044238	P	primary metabolic process	0.438623	0.497155	0.882266	879	2004	11969	24075	1	1	// LOC_Os07g48450 // LOC_Os04g35270 // LOC_Os02g33680 // LOC_Os04g46940 // LOC_Os12g24650 // LOC_Os05g04690 // LOC_Os07g42960 // LOC_Os08g26880 // LOC_Os05g45410 // LOC_Os01g02360 // LOC_Os06g45630 // LOC_Os11g46950 // LOC_Os02g48210 // LOC_Os02g05980 // LOC_Os12g40419 // LOC_Os03g12470 // LOC_Os04g43380 // LOC_Os06g37620 // LOC_Os05g47770 // LOC_Os01g48446 // LOC_Os03g10950 // LOC_Os10g18260 // …
GO:0051276	P	chromosome organization	0.00349301	0.0425337	0.0821234	7	2004	1024	24075	1	1	// LOC_Os04g45410 // LOC_Os02g12350 // LOC_Os02g12380 // LOC_Os01g56780 // LOC_Os05g39050 // LOC_Os01g05630 // LOC_Os07g08710
GO:0006754	P	ATP biosynthetic process	0.00299401	0.00527518	0.567566	6	2004	127	24075	0.95	1	// LOC_Os07g12900 // LOC_Os04g46940 // LOC_Os09g22000 // LOC_Os05g01030 // LOC_Os03g20949 // LOC_Os08g29150
GO:0044237	P	cellular metabolic process	0.371756	0.444278	0.836765	745	2004	10696	24075	1	1	// LOC_Os07g48450 // LOC_Os04g35270 // LOC_Os02g33680 // LOC_Os04g46940 // LOC_Os07g42960 // LOC_Os08g26880 // LOC_Os05g45410 // LOC_Os01g02360 // LOC_Os02g43290 // LOC_Os06g45630 // LOC_Os04g53830 // LOC_Os11g46950 // LOC_Os02g48210 // LOC_Os02g05980 // LOC_Os12g40419 // LOC_Os03g12470 // LOC_Os06g37620 // LOC_Os05g47770 // LOC_Os01g48446 // LOC_Os03g10950 // LOC_Os10g18260 // LOC_Os07g35004 // …
GO:0006066	P	alcohol metabolic process	0.00948104	0.00839045	1.12998	19	2004	202	24075	0.34	1	// LOC_Os12g05110 // LOC_Os08g28730 // LOC_Os03g12840 // LOC_Os05g10650 // LOC_Os02g38840 // LOC_Os01g09570 // LOC_Os05g50380 // LOC_Os09g15420 // LOC_Os01g70170 // LOC_Os02g07260 // LOC_Os04g55410 // LOC_Os02g26720 // LOC_Os12g03530 // LOC_Os02g31030 // LOC_Os08g03290 // LOC_Os03g09250 // LOC_Os08g42390 // LOC_Os03g40670 // LOC_Os03g02700
GO:0006399	P	tRNA metabolic process	0.00399202	0.0047352	0.843051	8	2004	114	24075	0.73	1	// LOC_Os02g09120 // LOC_Os04g58400 // LOC_Os12g22600 // LOC_Os05g24660 // LOC_Os02g04700 // LOC_Os05g15150 // LOC_Os01g06510 // LOC_Os10g36210
GO:0044085	P	cellular component biogenesis	0.00748503	0.00992731	0.753984	15	2004	239	24075	0.89	1	// LOC_Os02g55970 // LOC_Os05g02140 // LOC_Os02g17534 // LOC_Os08g24750 // LOC_Os06g45050 // LOC_Os07g32550 // LOC_Os01g56780 // LOC_Os05g39050 // LOC_Os01g17330 // LOC_Os05g50930 // LOC_Os01g05630 // LOC_Os10g39870 // LOC_Os01g50010 // LOC_Os07g08710 // LOC_Os02g17600
GO:0006259	P	DNA metabolic process	0.00998004	0.187539	0.0532158	20	2004	4515	24075	1	1	// LOC_Os03g10220 // LOC_Os04g28860 // LOC_Os01g47830 // LOC_Os02g15560 // LOC_Os03g06900 // LOC_Os04g46210 // LOC_Os08g03180 // LOC_Os08g06620 // LOC_Os07g45620 // LOC_Os03g55200 // LOC_Os06g46720 // LOC_Os01g03730 // LOC_Os03g21419 // LOC_Os01g70540 // LOC_Os05g24520 // LOC_Os11g40460 // LOC_Os11g17390 // LOC_Os05g10890 // LOC_Os09g36240 // LOC_Os02g53430
GO:0006412	P	translation	0.00598802	0.0247144	0.242289	12	2004	595	24075	1	1	// LOC_Os02g09120 // LOC_Os10g36210 // LOC_Os04g58400 // LOC_Os03g15370 // LOC_Os09g31031 // LOC_Os12g22600 // LOC_Os02g04700 // LOC_Os01g06510 // LOC_Os05g15150 // LOC_Os02g19770 // LOC_Os01g06740 // LOC_Os09g27930
GO:0016192	P	vesicle-mediated transport	0.00998004	0.00772586	1.29177	20	2004	186	24075	0.17	1	// LOC_Os02g55970 // LOC_Os05g02140 // LOC_Os12g06840 // LOC_Os12g01040 // LOC_Os11g36400 // LOC_Os06g14450 // LOC_Os11g01050 // LOC_Os05g39610 // LOC_Os06g07200 // LOC_Os06g45050 // LOC_Os12g08980 // LOC_Os08g40840 // LOC_Os05g30660 // LOC_Os08g13270 // LOC_Os01g50010 // LOC_Os12g44250 // LOC_Os03g33520 // LOC_Os03g57310 // LOC_Os06g08460 // LOC_Os02g36619

## Sheet: pizt_DEG_c3_GO_p
GO_acc	term_type	Term	Percentage_genes	Percentage_bg	Fold_enrichment	queryitem	querytotal	bgitem	bgtotal	pvalue	FDR	entries
GO:0006412	P	translation	0.105442	0.0247144	4.26642	155	1470	595	24075	1.1e-45	1.9e-42	// LOC_Os06g43760 // LOC_Os10g32820 // LOC_Os04g42380 // LOC_Os01g22490 // LOC_Os01g48770 // LOC_Os05g18750 // LOC_Os10g34320 // LOC_Os05g48050 // LOC_Os02g01332 // LOC_Os08g13690 // LOC_Os08g39500 // LOC_Os03g04590 // LOC_Os01g49900 // LOC_Os11g05370 // LOC_Os01g59730 // LOC_Os08g44380 // LOC_Os12g03880 // LOC_Os11g24610 // LOC_Os03g63410 // LOC_Os12g03090 // LOC_Os01g51020 // LOC_Os02g16670 // …
GO:0010467	P	gene expression	0.203401	0.100685	2.02017	299	1470	2424	24075	1.4e-29	1.2e-26	// LOC_Os06g43760 // LOC_Os10g32820 // LOC_Os04g42380 // LOC_Os01g22490 // LOC_Os01g48770 // LOC_Os05g18750 // LOC_Os10g34320 // LOC_Os12g37410 // LOC_Os02g34840 // LOC_Os05g48050 // LOC_Os02g01332 // LOC_Os10g27174 // LOC_Os11g18830 // LOC_Os08g13690 // LOC_Os08g39500 // LOC_Os01g74540 // LOC_Os03g04590 // LOC_Os06g42630 // LOC_Os05g40820 // LOC_Os03g03930 // LOC_Os04g59430 // LOC_Os01g49900 // …
GO:0044267	P	cellular protein metabolic process	0.213605	0.119502	1.78747	314	1470	2877	24075	6.2e-23	3.4e-20	// LOC_Os04g34270 // LOC_Os09g19560 // LOC_Os06g43760 // LOC_Os05g40770 // LOC_Os10g32820 // LOC_Os04g42380 // LOC_Os01g22490 // LOC_Os01g48770 // LOC_Os05g18750 // LOC_Os06g49480 // LOC_Os12g42070 // LOC_Os02g57700 // LOC_Os10g28640 // LOC_Os04g57880 // LOC_Os04g36890 // LOC_Os09g36670 // LOC_Os07g44640 // LOC_Os03g29260 // LOC_Os08g13690 // LOC_Os08g39500 // LOC_Os01g39810 // LOC_Os05g45270 // …
GO:0006396	P	RNA processing	0.0312925	0.0082243	3.80489	46	1470	198	24075	8.8e-13	3.6e-10	// LOC_Os03g62720 // LOC_Os11g20689 // LOC_Os09g07820 // LOC_Os03g25450 // LOC_Os03g22320 // LOC_Os03g01110 // LOC_Os04g42200 // LOC_Os01g55170 // LOC_Os04g50660 // LOC_Os06g08800 // LOC_Os05g04940 // LOC_Os03g03930 // LOC_Os05g18850 // LOC_Os02g01350 // LOC_Os11g18830 // LOC_Os03g27930 // LOC_Os08g44380 // LOC_Os02g34570 // LOC_Os06g35470 // LOC_Os04g58690 // LOC_Os01g53890 // LOC_Os07g40700 // …
GO:0044281	P	small molecule metabolic process	0.0829932	0.0429491	1.93236	122	1470	1034	24075	5.2e-11	1.5e-08	// LOC_Os09g19560 // LOC_Os06g43760 // LOC_Os05g07880 // LOC_Os07g08340 // LOC_Os07g44630 // LOC_Os08g44210 // LOC_Os12g26060 // LOC_Os04g40950 // LOC_Os08g43580 // LOC_Os03g47610 // LOC_Os06g08800 // LOC_Os08g25390 // LOC_Os04g48880 // LOC_Os05g09650 // LOC_Os01g61380 // LOC_Os07g07060 // LOC_Os03g15050 // LOC_Os03g14450 // LOC_Os04g55060 // LOC_Os11g29490 // LOC_Os08g14490 // LOC_Os02g08410 // …
GO:0006457	P	protein folding	0.0292517	0.00839045	3.48631	43	1470	202	24075	5.5e-11	1.5e-08	// LOC_Os09g36670 // LOC_Os02g01280 // LOC_Os06g49480 // LOC_Os09g01650 // LOC_Os04g57880 // LOC_Os04g36890 // LOC_Os01g18210 // LOC_Os05g48810 // LOC_Os06g11320 // LOC_Os06g47320 // LOC_Os12g07060 // LOC_Os01g38359 // LOC_Os04g32950 // LOC_Os03g25050 // LOC_Os04g35690 // LOC_Os09g12270 // LOC_Os09g39780 // LOC_Os09g26730 // LOC_Os07g14270 // LOC_Os05g46290 // LOC_Os08g41390 // LOC_Os01g38180 // …
GO:0022613	P	ribonucleoprotein complex biogenesis	0.0136054	0.00203531	6.68471	20	1470	49	24075	1.1e-09	2.5e-07	// LOC_Os04g50660 // LOC_Os09g32976 // LOC_Os08g23710 // LOC_Os08g03640 // LOC_Os03g51984 // LOC_Os03g60750 // LOC_Os03g13800 // LOC_Os02g57590 // LOC_Os03g22320 // LOC_Os11g18830 // LOC_Os10g03540 // LOC_Os07g47420 // LOC_Os11g01420 // LOC_Os12g03880 // LOC_Os07g12320 // LOC_Os12g01430 // LOC_Os06g49140 // LOC_Os11g04070 // LOC_Os05g08360 // LOC_Os09g27270
GO:0042254	P	ribosome biogenesis	0.0129252	0.00195223	6.62071	19	1470	47	24075	3.2e-09	6.6e-07	// LOC_Os04g50660 // LOC_Os09g32976 // LOC_Os08g23710 // LOC_Os08g03640 // LOC_Os03g60750 // LOC_Os03g13800 // LOC_Os02g57590 // LOC_Os03g22320 // LOC_Os03g51984 // LOC_Os10g03540 // LOC_Os07g47420 // LOC_Os11g01420 // LOC_Os12g03880 // LOC_Os07g12320 // LOC_Os12g01430 // LOC_Os06g49140 // LOC_Os11g04070 // LOC_Os05g08360 // LOC_Os09g27270
GO:0051716	P	cellular response to stimulus	0.0204082	0.00548287	3.72217	30	1470	132	24075	1.2e-08	2.2e-06	// LOC_Os01g55900 // LOC_Os12g10850 // LOC_Os06g04190 // LOC_Os04g42784 // LOC_Os05g37350 // LOC_Os12g25350 // LOC_Os01g67510 // LOC_Os03g43850 // LOC_Os05g19270 // LOC_Os07g38600 // LOC_Os02g57530 // LOC_Os05g49250 // LOC_Os08g21330 // LOC_Os05g10980 // LOC_Os06g13070 // LOC_Os05g46270 // LOC_Os01g72880 // LOC_Os06g22140 // LOC_Os02g29464 // LOC_Os03g53000 // LOC_Os02g54710 // LOC_Os04g42990 // …
GO:0033554	P	cellular response to stress	0.0197279	0.00523364	3.76944	29	1470	126	24075	1.7e-08	2.8e-06	// LOC_Os01g55900 // LOC_Os12g10850 // LOC_Os06g04190 // LOC_Os04g42784 // LOC_Os05g37350 // LOC_Os12g25350 // LOC_Os01g67510 // LOC_Os03g43850 // LOC_Os05g19270 // LOC_Os07g38600 // LOC_Os05g49250 // LOC_Os08g21330 // LOC_Os05g10980 // LOC_Os06g13070 // LOC_Os05g46270 // LOC_Os01g72880 // LOC_Os06g22140 // LOC_Os02g29464 // LOC_Os03g53000 // LOC_Os02g54710 // LOC_Os04g42990 // LOC_Os11g16590 // …
GO:0006281	P	DNA repair	0.0190476	0.00502596	3.78985	28	1470	121	24075	2.6e-08	3.7e-06	// LOC_Os01g55900 // LOC_Os12g10850 // LOC_Os06g04190 // LOC_Os04g42784 // LOC_Os05g37350 // LOC_Os12g25350 // LOC_Os01g67510 // LOC_Os03g43850 // LOC_Os05g19270 // LOC_Os07g38600 // LOC_Os05g49250 // LOC_Os08g21330 // LOC_Os05g10980 // LOC_Os06g13070 // LOC_Os05g46270 // LOC_Os01g72880 // LOC_Os02g29464 // LOC_Os03g53000 // LOC_Os02g54710 // LOC_Os04g42990 // LOC_Os11g16590 // LOC_Os02g37920 // …
GO:0019538	P	protein metabolic process	0.238776	0.179979	1.32668	351	1470	4333	24075	2.6e-08	3.7e-06	// LOC_Os04g42380 // LOC_Os12g42070 // LOC_Os03g05430 // LOC_Os02g01332 // LOC_Os05g34460 // LOC_Os01g39810 // LOC_Os12g34320 // LOC_Os02g40200 // LOC_Os01g49900 // LOC_Os02g55180 // LOC_Os01g59730 // LOC_Os07g07060 // LOC_Os11g36150 // LOC_Os12g03090 // LOC_Os02g16670 // LOC_Os07g08660 // LOC_Os01g66379 // LOC_Os02g18380 // LOC_Os04g45960 // LOC_Os11g03400 // LOC_Os02g08490 // LOC_Os09g30418 // …
GO:0006974	P	response to DNA damage stimulus	0.0190476	0.0050675	3.75878	28	1470	122	24075	3.1e-08	3.9e-06	// LOC_Os01g55900 // LOC_Os12g10850 // LOC_Os06g04190 // LOC_Os04g42784 // LOC_Os05g37350 // LOC_Os12g25350 // LOC_Os01g67510 // LOC_Os03g43850 // LOC_Os05g19270 // LOC_Os07g38600 // LOC_Os05g49250 // LOC_Os08g21330 // LOC_Os05g10980 // LOC_Os06g13070 // LOC_Os05g46270 // LOC_Os01g72880 // LOC_Os02g29464 // LOC_Os03g53000 // LOC_Os02g54710 // LOC_Os04g42990 // LOC_Os11g16590 // LOC_Os02g37920 // …
GO:0044283	P	small molecule biosynthetic process	0.0333333	0.0132918	2.50781	49	1470	320	24075	4.4e-08	4.9e-06	// LOC_Os12g13320 // LOC_Os01g46380 // LOC_Os08g43580 // LOC_Os07g34570 // LOC_Os05g36000 // LOC_Os01g39280 // LOC_Os04g42520 // LOC_Os12g26060 // LOC_Os08g44530 // LOC_Os03g22950 // LOC_Os07g42420 // LOC_Os04g43750 // LOC_Os07g30150 // LOC_Os03g47610 // LOC_Os03g12290 // LOC_Os08g25390 // LOC_Os04g48880 // LOC_Os01g72240 // LOC_Os02g39570 // LOC_Os01g56310 // LOC_Os03g15050 // LOC_Os04g31070 // …
GO:0006950	P	response to stress	0.0666667	0.0362617	1.83849	98	1470	873	24075	4.2e-08	4.9e-06	// LOC_Os07g48050 // LOC_Os04g21890 // LOC_Os04g42784 // LOC_Os05g37350 // LOC_Os05g19270 // LOC_Os01g25760 // LOC_Os01g07590 // LOC_Os06g13070 // LOC_Os04g30930 // LOC_Os10g04110 // LOC_Os08g28670 // LOC_Os11g16590 // LOC_Os09g30418 // LOC_Os02g37920 // LOC_Os09g30412 // LOC_Os01g05600 // LOC_Os08g07890 // LOC_Os06g45330 // LOC_Os04g46390 // LOC_Os03g30910 // LOC_Os01g55900 // LOC_Os05g23250 // …
GO:0016070	P	RNA metabolic process	0.077551	0.0451921	1.71603	114	1470	1088	24075	9.3e-08	9.4e-06	// LOC_Os06g43760 // LOC_Os12g37410 // LOC_Os02g34840 // LOC_Os01g74540 // LOC_Os06g08800 // LOC_Os03g03930 // LOC_Os03g63720 // LOC_Os11g09160 // LOC_Os06g44410 // LOC_Os07g07060 // LOC_Os08g03520 // LOC_Os02g57530 // LOC_Os02g34570 // LOC_Os02g16670 // LOC_Os03g06630 // LOC_Os02g57590 // LOC_Os06g33980 // LOC_Os01g09750 // LOC_Os09g27270 // LOC_Os04g47380 // LOC_Os03g54160 // LOC_Os08g09690 // …
GO:0044085	P	cellular component biogenesis	0.0272109	0.00992731	2.74101	40	1470	239	24075	9.6e-08	9.4e-06	// LOC_Os11g04240 // LOC_Os03g22320 // LOC_Os02g20860 // LOC_Os12g01430 // LOC_Os08g23710 // LOC_Os05g37160 // LOC_Os04g50660 // LOC_Os07g36130 // LOC_Os04g38620 // LOC_Os03g13800 // LOC_Os08g38720 // LOC_Os11g04500 // LOC_Os11g18830 // LOC_Os12g03880 // LOC_Os05g41080 // LOC_Os03g50355 // LOC_Os09g32976 // LOC_Os08g03640 // LOC_Os02g57590 // LOC_Os02g57150 // LOC_Os07g44940 // LOC_Os10g03540 // …
GO:0009451	P	RNA modification	0.0108844	0.00178609	6.09397	16	1470	43	24075	1.4e-07	1.3e-05	// LOC_Os07g44190 // LOC_Os04g47380 // LOC_Os01g56620 // LOC_Os05g43374 // LOC_Os03g25450 // LOC_Os03g60750 // LOC_Os09g01620 // LOC_Os03g17920 // LOC_Os06g08800 // LOC_Os09g27270 // LOC_Os03g27930 // LOC_Os03g26440 // LOC_Os02g44810 // LOC_Os12g09290 // LOC_Os06g49140 // LOC_Os03g21980
GO:0050896	P	response to stimulus	0.0721088	0.0426168	1.69203	106	1470	1026	24075	4.9e-07	4.3e-05	// LOC_Os07g48050 // LOC_Os04g21890 // LOC_Os04g42784 // LOC_Os05g37350 // LOC_Os12g02540 // LOC_Os05g19270 // LOC_Os01g25760 // LOC_Os01g07590 // LOC_Os02g57530 // LOC_Os06g13070 // LOC_Os01g73220 // LOC_Os10g04110 // LOC_Os08g28670 // LOC_Os11g16590 // LOC_Os09g30418 // LOC_Os02g37920 // LOC_Os09g30412 // LOC_Os01g05600 // LOC_Os08g07890 // LOC_Os06g45330 // LOC_Os04g46390 // LOC_Os03g30910 // …
GO:0016053	P	organic acid biosynthetic process	0.0244898	0.00922118	2.65582	36	1470	222	24075	8e-07	6.4e-05	// LOC_Os12g13320 // LOC_Os01g46380 // LOC_Os08g43580 // LOC_Os12g26060 // LOC_Os08g44530 // LOC_Os03g22950 // LOC_Os07g42420 // LOC_Os03g12290 // LOC_Os08g25390 // LOC_Os04g48880 // LOC_Os02g39570 // LOC_Os04g31070 // LOC_Os04g36800 // LOC_Os04g55060 // LOC_Os03g14120 // LOC_Os08g14490 // LOC_Os07g20544 // LOC_Os03g55280 // LOC_Os02g08410 // LOC_Os03g18590 // LOC_Os04g27830 // LOC_Os01g56310 // …
GO:0046394	P	carboxylic acid biosynthetic process	0.0244898	0.00922118	2.65582	36	1470	222	24075	8e-07	6.4e-05	// LOC_Os12g13320 // LOC_Os01g46380 // LOC_Os08g43580 // LOC_Os12g26060 // LOC_Os08g44530 // LOC_Os03g22950 // LOC_Os07g42420 // LOC_Os03g12290 // LOC_Os08g25390 // LOC_Os04g48880 // LOC_Os02g39570 // LOC_Os04g31070 // LOC_Os04g36800 // LOC_Os04g55060 // LOC_Os03g14120 // LOC_Os08g14490 // LOC_Os07g20544 // LOC_Os03g55280 // LOC_Os02g08410 // LOC_Os03g18590 // LOC_Os04g27830 // LOC_Os01g56310 // …
GO:0007005	P	mitochondrion organization	0.00680272	0.00066459	10.236	10	1470	16	24075	8.8e-07	6.6e-05	// LOC_Os12g38310 // LOC_Os07g13950 // LOC_Os04g49220 // LOC_Os11g03710 // LOC_Os09g11250 // LOC_Os05g08410 // LOC_Os02g45820 // LOC_Os08g42380 // LOC_Os05g02050 // LOC_Os08g25090
GO:0001522	P	pseudouridine synthesis	0.00748299	0.000913811	8.18878	11	1470	22	24075	1.3e-06	9.5e-05	// LOC_Os07g44190 // LOC_Os04g47380 // LOC_Os05g43374 // LOC_Os01g56620 // LOC_Os03g25450 // LOC_Os09g01620 // LOC_Os03g17920 // LOC_Os03g26440 // LOC_Os02g44810 // LOC_Os12g09290 // LOC_Os03g21980
GO:0042180	P	cellular ketone metabolic process	0.0394558	0.0199377	1.97895	58	1470	480	24075	3.4e-06	0.00023	// LOC_Os12g13320 // LOC_Os01g46380 // LOC_Os03g02030 // LOC_Os08g43580 // LOC_Os06g43760 // LOC_Os03g10190 // LOC_Os08g44210 // LOC_Os06g45670 // LOC_Os12g26060 // LOC_Os02g39570 // LOC_Os12g33610 // LOC_Os08g44530 // LOC_Os03g22950 // LOC_Os07g42420 // LOC_Os07g07060 // LOC_Os03g12290 // LOC_Os08g25390 // LOC_Os11g14040 // LOC_Os04g48880 // LOC_Os05g09650 // LOC_Os03g01600 // LOC_Os01g61380 // …
GO:0070585	P	protein localization in mitochondrion	0.00612245	0.000623053	9.82653	9	1470	15	24075	4e-06	0.00026	// LOC_Os12g38310 // LOC_Os07g13950 // LOC_Os04g49220 // LOC_Os11g03710 // LOC_Os09g11250 // LOC_Os02g45820 // LOC_Os08g42380 // LOC_Os05g02050 // LOC_Os08g25090
GO:0006626	P	protein targeting to mitochondrion	0.00612245	0.000623053	9.82653	9	1470	15	24075	4e-06	0.00026	// LOC_Os12g38310 // LOC_Os07g13950 // LOC_Os04g49220 // LOC_Os11g03710 // LOC_Os09g11250 // LOC_Os02g45820 // LOC_Os08g42380 // LOC_Os05g02050 // LOC_Os08g25090
GO:0044271	P	cellular nitrogen compound biosynthetic process	0.0238095	0.00959502	2.48145	35	1470	231	24075	4.4e-06	0.00027	// LOC_Os12g13320 // LOC_Os01g46380 // LOC_Os07g34570 // LOC_Os01g39280 // LOC_Os04g42520 // LOC_Os12g26060 // LOC_Os03g21900 // LOC_Os08g44530 // LOC_Os04g43750 // LOC_Os07g30150 // LOC_Os03g47610 // LOC_Os03g12290 // LOC_Os08g25390 // LOC_Os01g72240 // LOC_Os02g39570 // LOC_Os01g47420 // LOC_Os08g15030 // LOC_Os03g14120 // LOC_Os07g20544 // LOC_Os03g55280 // LOC_Os12g17070 // LOC_Os02g08410 // …
GO:0007007	P	inner mitochondrial membrane organization	0.0047619	0.000332295	14.3304	7	1470	8	24075	8.8e-06	0.0005	// LOC_Os12g38310 // LOC_Os07g13950 // LOC_Os04g49220 // LOC_Os11g03710 // LOC_Os02g45820 // LOC_Os08g42380 // LOC_Os05g02050
GO:0045039	P	protein import into mitochondrial inner membrane	0.0047619	0.000332295	14.3304	7	1470	8	24075	8.8e-06	0.0005	// LOC_Os12g38310 // LOC_Os07g13950 // LOC_Os04g49220 // LOC_Os11g03710 // LOC_Os02g45820 // LOC_Os08g42380 // LOC_Os05g02050
GO:0006839	P	mitochondrial transport	0.00612245	0.0007892	7.75779	9	1470	19	24075	1.7e-05	0.00095	// LOC_Os12g38310 // LOC_Os07g13950 // LOC_Os04g49220 // LOC_Os11g03710 // LOC_Os09g11250 // LOC_Os02g45820 // LOC_Os08g42380 // LOC_Os05g02050 // LOC_Os08g25090
GO:0017038	P	protein import	0.00612245	0.000830737	7.3699	9	1470	20	24075	2.4e-05	0.0013	// LOC_Os12g38310 // LOC_Os07g13950 // LOC_Os04g49220 // LOC_Os11g03710 // LOC_Os09g11250 // LOC_Os02g45820 // LOC_Os08g42380 // LOC_Os05g02050 // LOC_Os08g25090
GO:0043436	P	oxoacid metabolic process	0.0367347	0.0196469	1.86974	54	1470	473	24075	3e-05	0.0015	// LOC_Os12g13320 // LOC_Os01g46380 // LOC_Os03g02030 // LOC_Os08g43580 // LOC_Os06g43760 // LOC_Os03g10190 // LOC_Os08g44210 // LOC_Os06g45670 // LOC_Os12g26060 // LOC_Os02g39570 // LOC_Os12g33610 // LOC_Os08g44530 // LOC_Os03g22950 // LOC_Os07g42420 // LOC_Os03g12290 // LOC_Os08g25390 // LOC_Os11g14040 // LOC_Os04g48880 // LOC_Os03g01600 // LOC_Os01g61380 // LOC_Os07g07060 // LOC_Os03g15050 // …
GO:0019752	P	carboxylic acid metabolic process	0.0367347	0.0196469	1.86974	54	1470	473	24075	3e-05	0.0015	// LOC_Os12g13320 // LOC_Os01g46380 // LOC_Os03g02030 // LOC_Os08g43580 // LOC_Os06g43760 // LOC_Os03g10190 // LOC_Os08g44210 // LOC_Os06g45670 // LOC_Os12g26060 // LOC_Os02g39570 // LOC_Os12g33610 // LOC_Os08g44530 // LOC_Os03g22950 // LOC_Os07g42420 // LOC_Os03g12290 // LOC_Os08g25390 // LOC_Os11g14040 // LOC_Os04g48880 // LOC_Os03g01600 // LOC_Os01g61380 // LOC_Os07g07060 // LOC_Os03g15050 // …
GO:0006082	P	organic acid metabolic process	0.0367347	0.0196885	1.8658	54	1470	474	24075	3.2e-05	0.0016	// LOC_Os12g13320 // LOC_Os01g46380 // LOC_Os03g02030 // LOC_Os08g43580 // LOC_Os06g43760 // LOC_Os03g10190 // LOC_Os08g44210 // LOC_Os06g45670 // LOC_Os12g26060 // LOC_Os02g39570 // LOC_Os12g33610 // LOC_Os08g44530 // LOC_Os03g22950 // LOC_Os07g42420 // LOC_Os03g12290 // LOC_Os08g25390 // LOC_Os11g14040 // LOC_Os04g48880 // LOC_Os03g01600 // LOC_Os01g61380 // LOC_Os07g07060 // LOC_Os03g15050 // …
GO:0007006	P	mitochondrial membrane organization	0.0047619	0.000456906	10.4221	7	1470	11	24075	3.7e-05	0.0018	// LOC_Os12g38310 // LOC_Os07g13950 // LOC_Os04g49220 // LOC_Os11g03710 // LOC_Os02g45820 // LOC_Os08g42380 // LOC_Os05g02050
GO:0034641	P	cellular nitrogen compound metabolic process	0.0340136	0.0180685	1.88248	50	1470	435	24075	5e-05	0.0023	// LOC_Os12g13320 // LOC_Os01g46380 // LOC_Os06g43760 // LOC_Os05g07880 // LOC_Os07g34570 // LOC_Os01g39280 // LOC_Os03g10190 // LOC_Os04g42520 // LOC_Os06g45670 // LOC_Os12g26060 // LOC_Os02g39570 // LOC_Os12g33610 // LOC_Os03g21900 // LOC_Os08g44530 // LOC_Os04g43750 // LOC_Os07g30150 // LOC_Os03g47610 // LOC_Os03g12290 // LOC_Os08g25390 // LOC_Os11g14040 // LOC_Os01g72240 // LOC_Os03g01600 // …
GO:0046483	P	heterocycle metabolic process	0.0265306	0.0129595	2.04719	39	1470	312	24075	6.8e-05	0.003	// LOC_Os07g34570 // LOC_Os01g39280 // LOC_Os07g44630 // LOC_Os04g42520 // LOC_Os12g26060 // LOC_Os03g07840 // LOC_Os03g21900 // LOC_Os04g43750 // LOC_Os07g30150 // LOC_Os03g47610 // LOC_Os08g23730 // LOC_Os05g41580 // LOC_Os01g72240 // LOC_Os05g45740 // LOC_Os03g61600 // LOC_Os01g47420 // LOC_Os03g46640 // LOC_Os03g20460 // LOC_Os11g04460 // LOC_Os04g02670 // LOC_Os09g29190 // LOC_Os08g15030 // …
GO:0032259	P	methylation	0.00748299	0.00153686	4.869	11	1470	37	24075	6.9e-05	0.003	// LOC_Os09g19560 // LOC_Os06g08800 // LOC_Os03g58400 // LOC_Os03g10224 // LOC_Os03g60750 // LOC_Os03g05420 // LOC_Os03g27930 // LOC_Os02g35060 // LOC_Os09g27270 // LOC_Os07g44640 // LOC_Os06g49140
GO:0006414	P	translational elongation	0.00748299	0.00161994	4.61931	11	1470	39	24075	0.0001	0.0044	// LOC_Os08g02340 // LOC_Os08g03640 // LOC_Os07g46750 // LOC_Os03g59160 // LOC_Os03g29260 // LOC_Os11g04070 // LOC_Os01g09510 // LOC_Os12g03880 // LOC_Os01g13080 // LOC_Os03g63410 // LOC_Os02g32760
GO:0034621	P	cellular macromolecular complex subunit organization	0.014966	0.00589823	2.53737	22	1470	142	24075	0.00019	0.0075	// LOC_Os05g37160 // LOC_Os01g05900 // LOC_Os11g18830 // LOC_Os05g41080 // LOC_Os03g50355 // LOC_Os07g36130 // LOC_Os01g66379 // LOC_Os11g04500 // LOC_Os01g71270 // LOC_Os02g57150 // LOC_Os07g44940 // LOC_Os03g01530 // LOC_Os04g38620 // LOC_Os04g41300 // LOC_Os09g39730 // LOC_Os07g47420 // LOC_Os03g51200 // LOC_Os05g08410 // LOC_Os04g56970 // LOC_Os04g53550 // LOC_Os12g04270 // LOC_Os12g34012
GO:0006364	P	rRNA processing	0.00612245	0.00116303	5.26421	9	1470	28	24075	0.00019	0.0075	// LOC_Os04g50660 // LOC_Os03g22320 // LOC_Os03g60750 // LOC_Os02g57590 // LOC_Os03g51984 // LOC_Os07g12320 // LOC_Os06g49140 // LOC_Os05g08360 // LOC_Os09g27270
GO:0016072	P	rRNA metabolic process	0.00612245	0.00116303	5.26421	9	1470	28	24075	0.00019	0.0075	// LOC_Os04g50660 // LOC_Os03g22320 // LOC_Os03g60750 // LOC_Os02g57590 // LOC_Os03g51984 // LOC_Os07g12320 // LOC_Os06g49140 // LOC_Os05g08360 // LOC_Os09g27270
GO:0033365	P	protein localization in organelle	0.00612245	0.00116303	5.26421	9	1470	28	24075	0.00019	0.0075	// LOC_Os12g38310 // LOC_Os07g13950 // LOC_Os04g49220 // LOC_Os11g03710 // LOC_Os09g11250 // LOC_Os02g45820 // LOC_Os08g42380 // LOC_Os05g02050 // LOC_Os08g25090
GO:0009262	P	deoxyribonucleotide metabolic process	0.00340136	0.000249221	13.648	5	1470	6	24075	0.00022	0.0079	// LOC_Os07g44630 // LOC_Os12g26060 // LOC_Os06g03720 // LOC_Os06g14620 // LOC_Os03g46640
GO:0034404	P	nucleobase, nucleoside and nucleotide biosynthetic process	0.00544218	0.000913811	5.95547	8	1470	22	24075	0.00022	0.0079	// LOC_Os01g72240 // LOC_Os05g35580 // LOC_Os04g57950 // LOC_Os04g42520 // LOC_Os07g30150 // LOC_Os04g43750 // LOC_Os01g54370 // LOC_Os08g15030
GO:0034654	P	nucleobase, nucleoside, nucleotide and nucleic acid biosynthetic process	0.00544218	0.000913811	5.95547	8	1470	22	24075	0.00022	0.0079	// LOC_Os01g72240 // LOC_Os05g35580 // LOC_Os04g57950 // LOC_Os04g42520 // LOC_Os07g30150 // LOC_Os04g43750 // LOC_Os01g54370 // LOC_Os08g15030
GO:0046112	P	nucleobase biosynthetic process	0.0047619	0.00066459	7.16518	7	1470	16	24075	0.00022	0.0079	// LOC_Os07g30150 // LOC_Os05g35580 // LOC_Os04g57950 // LOC_Os04g42520 // LOC_Os01g72240 // LOC_Os01g54370 // LOC_Os08g15030
GO:0055086	P	nucleobase, nucleoside and nucleotide metabolic process	0.0210884	0.010135	2.08075	31	1470	244	24075	0.00028	0.0097	// LOC_Os03g07840 // LOC_Os02g48390 // LOC_Os07g44630 // LOC_Os04g42520 // LOC_Os06g03720 // LOC_Os12g26060 // LOC_Os08g44460 // LOC_Os04g43750 // LOC_Os07g30150 // LOC_Os03g20460 // LOC_Os08g23730 // LOC_Os06g14620 // LOC_Os05g41580 // LOC_Os05g45740 // LOC_Os03g61600 // LOC_Os01g72240 // LOC_Os03g46640 // LOC_Os11g04460 // LOC_Os04g02670 // LOC_Os09g29190 // LOC_Os08g15030 // LOC_Os11g29490 // …
GO:0006633	P	fatty acid biosynthetic process	0.0102041	0.00336449	3.03288	15	1470	81	24075	0.00037	0.013	// LOC_Os09g36860 // LOC_Os08g43580 // LOC_Os04g55060 // LOC_Os04g48880 // LOC_Os04g31070 // LOC_Os05g36000 // LOC_Os08g14490 // LOC_Os11g31900 // LOC_Os05g31290 // LOC_Os03g18590 // LOC_Os03g22950 // LOC_Os04g36800 // LOC_Os07g42420 // LOC_Os09g10600 // LOC_Os08g12840
GO:0009112	P	nucleobase metabolic process	0.0047619	0.000747664	6.36905	7	1470	18	24075	0.0004	0.013	// LOC_Os07g30150 // LOC_Os05g35580 // LOC_Os04g57950 // LOC_Os04g42520 // LOC_Os01g72240 // LOC_Os01g54370 // LOC_Os08g15030
GO:0055114	P	oxidation reduction	0.0782313	0.0561163	1.39409	115	1470	1351	24075	0.00042	0.014	// LOC_Os01g46380 // LOC_Os06g19530 // LOC_Os05g33600 // LOC_Os07g48050 // LOC_Os05g41010 // LOC_Os01g07910 // LOC_Os02g42810 // LOC_Os06g46436 // LOC_Os01g50530 // LOC_Os08g25390 // LOC_Os04g48880 // LOC_Os03g06654 // LOC_Os01g61380 // LOC_Os06g08600 // LOC_Os05g35010 // LOC_Os02g56100 // LOC_Os01g73220 // LOC_Os04g33630 // LOC_Os04g40600 // LOC_Os01g59020 // LOC_Os04g57950 // LOC_Os11g25220 // …
GO:0043414	P	macromolecule methylation	0.00544218	0.00103842	5.24082	8	1470	25	24075	0.00045	0.014	// LOC_Os09g19560 // LOC_Os06g08800 // LOC_Os03g58400 // LOC_Os03g60750 // LOC_Os03g27930 // LOC_Os09g27270 // LOC_Os07g44640 // LOC_Os06g49140
GO:0006605	P	protein targeting	0.00612245	0.00132918	4.60619	9	1470	32	24075	0.00044	0.014	// LOC_Os12g38310 // LOC_Os07g13950 // LOC_Os04g49220 // LOC_Os11g03710 // LOC_Os09g11250 // LOC_Os02g45820 // LOC_Os08g42380 // LOC_Os05g02050 // LOC_Os08g25090
GO:0034622	P	cellular macromolecular complex assembly	0.0129252	0.00502596	2.57168	19	1470	121	24075	0.00043	0.014	// LOC_Os05g37160 // LOC_Os03g01530 // LOC_Os07g36130 // LOC_Os03g51200 // LOC_Os04g38620 // LOC_Os01g05900 // LOC_Os11g04500 // LOC_Os02g57150 // LOC_Os03g50355 // LOC_Os11g18830 // LOC_Os07g47420 // LOC_Os05g08410 // LOC_Os04g56970 // LOC_Os07g44940 // LOC_Os04g53550 // LOC_Os05g41080 // LOC_Os12g34012 // LOC_Os12g04270 // LOC_Os09g39730
GO:0008652	P	cellular amino acid biosynthetic process	0.0136054	0.0055244	2.46279	20	1470	133	24075	0.00051	0.015	// LOC_Os12g13320 // LOC_Os03g12290 // LOC_Os01g46380 // LOC_Os07g20544 // LOC_Os08g25390 // LOC_Os02g24020 // LOC_Os03g55280 // LOC_Os02g08410 // LOC_Os02g39570 // LOC_Os05g47640 // LOC_Os12g26060 // LOC_Os03g17120 // LOC_Os11g14950 // LOC_Os03g15120 // LOC_Os06g36880 // LOC_Os08g44530 // LOC_Os08g23730 // LOC_Os04g27830 // LOC_Os10g28350 // LOC_Os03g14120
GO:0006730	P	one-carbon metabolic process	0.00816327	0.0023676	3.44791	12	1470	57	24075	0.00052	0.016	// LOC_Os09g19560 // LOC_Os06g08800 // LOC_Os03g58400 // LOC_Os03g10224 // LOC_Os03g60750 // LOC_Os03g05420 // LOC_Os03g27930 // LOC_Os02g35060 // LOC_Os12g26060 // LOC_Os09g27270 // LOC_Os07g44640 // LOC_Os06g49140
GO:0009067	P	aspartate family amino acid biosynthetic process	0.00544218	0.00107996	5.03925	8	1470	26	24075	0.00056	0.016	// LOC_Os10g28350 // LOC_Os08g25390 // LOC_Os02g24020 // LOC_Os03g14120 // LOC_Os03g55280 // LOC_Os05g47640 // LOC_Os08g23730 // LOC_Os04g27830
GO:0043933	P	macromolecular complex subunit organization	0.0170068	0.007892	2.15494	25	1470	190	24075	0.00066	0.019	// LOC_Os02g20860 // LOC_Os05g37160 // LOC_Os01g05900 // LOC_Os08g38720 // LOC_Os11g18830 // LOC_Os05g41080 // LOC_Os03g50355 // LOC_Os07g36130 // LOC_Os01g66379 // LOC_Os11g04500 // LOC_Os01g71270 // LOC_Os02g57150 // LOC_Os07g44940 // LOC_Os03g01530 // LOC_Os04g38620 // LOC_Os04g41300 // LOC_Os09g39730 // LOC_Os07g47420 // LOC_Os03g51200 // LOC_Os11g04240 // LOC_Os05g08410 // LOC_Os04g56970 // …
GO:0001510	P	RNA methylation	0.00340136	0.000373832	9.09864	5	1470	9	24075	0.00081	0.023	// LOC_Os03g27930 // LOC_Os03g60750 // LOC_Os06g49140 // LOC_Os06g08800 // LOC_Os09g27270
GO:0006612	P	protein targeting to membrane	0.0047619	0.000872274	5.45918	7	1470	21	24075	0.00084	0.023	// LOC_Os12g38310 // LOC_Os07g13950 // LOC_Os04g49220 // LOC_Os11g03710 // LOC_Os02g45820 // LOC_Os08g42380 // LOC_Os05g02050
GO:0009066	P	aspartate family amino acid metabolic process	0.00544218	0.00116303	4.6793	8	1470	28	24075	0.00084	0.023	// LOC_Os10g28350 // LOC_Os08g25390 // LOC_Os02g24020 // LOC_Os03g14120 // LOC_Os03g55280 // LOC_Os05g47640 // LOC_Os08g23730 // LOC_Os04g27830
GO:0032787	P	monocarboxylic acid metabolic process	0.0129252	0.00539979	2.39364	19	1470	130	24075	0.00094	0.025	// LOC_Os05g31290 // LOC_Os09g36860 // LOC_Os02g02850 // LOC_Os08g43580 // LOC_Os04g55060 // LOC_Os04g48880 // LOC_Os04g31070 // LOC_Os05g36000 // LOC_Os08g14490 // LOC_Os11g31900 // LOC_Os03g02030 // LOC_Os08g44210 // LOC_Os03g18590 // LOC_Os03g15050 // LOC_Os03g22950 // LOC_Os04g36800 // LOC_Os07g42420 // LOC_Os09g10600 // LOC_Os08g12840
GO:0043623	P	cellular protein complex assembly	0.00680272	0.0019107	3.56034	10	1470	46	24075	0.0012	0.032	// LOC_Os05g37160 // LOC_Os11g04500 // LOC_Os02g57150 // LOC_Os07g44940 // LOC_Os03g01530 // LOC_Os05g08410 // LOC_Os04g56970 // LOC_Os04g53550 // LOC_Os12g04270 // LOC_Os12g34012
GO:0008380	P	RNA splicing	0.0047619	0.000955348	4.98447	7	1470	23	24075	0.0013	0.034	// LOC_Os11g38930 // LOC_Os10g41790 // LOC_Os06g33980 // LOC_Os11g18830 // LOC_Os03g23935 // LOC_Os06g44880 // LOC_Os06g42770
GO:0065003	P	macromolecular complex assembly	0.014966	0.00701973	2.13199	22	1470	169	24075	0.0015	0.039	// LOC_Os02g20860 // LOC_Os05g37160 // LOC_Os01g05900 // LOC_Os08g38720 // LOC_Os11g18830 // LOC_Os05g41080 // LOC_Os03g50355 // LOC_Os07g36130 // LOC_Os11g04500 // LOC_Os02g57150 // LOC_Os07g44940 // LOC_Os03g01530 // LOC_Os04g38620 // LOC_Os09g39730 // LOC_Os07g47420 // LOC_Os03g51200 // LOC_Os11g04240 // LOC_Os05g08410 // LOC_Os04g56970 // LOC_Os04g53550 // LOC_Os12g04270 // LOC_Os12g34012
GO:0022607	P	cellular component assembly	0.014966	0.00714434	2.0948	22	1470	172	24075	0.0019	0.047	// LOC_Os02g20860 // LOC_Os05g37160 // LOC_Os01g05900 // LOC_Os08g38720 // LOC_Os11g18830 // LOC_Os05g41080 // LOC_Os03g50355 // LOC_Os07g36130 // LOC_Os11g04500 // LOC_Os02g57150 // LOC_Os07g44940 // LOC_Os03g01530 // LOC_Os04g38620 // LOC_Os09g39730 // LOC_Os07g47420 // LOC_Os03g51200 // LOC_Os11g04240 // LOC_Os05g08410 // LOC_Os04g56970 // LOC_Os04g53550 // LOC_Os12g04270 // LOC_Os12g34012
GO:0006631	P	fatty acid metabolic process	0.0102041	0.00402908	2.53261	15	1470	97	24075	0.0019	0.047	// LOC_Os09g36860 // LOC_Os08g43580 // LOC_Os04g55060 // LOC_Os04g48880 // LOC_Os04g31070 // LOC_Os05g36000 // LOC_Os08g14490 // LOC_Os11g31900 // LOC_Os05g31290 // LOC_Os03g18590 // LOC_Os03g22950 // LOC_Os04g36800 // LOC_Os07g42420 // LOC_Os09g10600 // LOC_Os08g12840
GO:0005996	P	monosaccharide metabolic process	0.0136054	0.00623053	2.18367	20	1470	150	24075	0.0019	0.047	// LOC_Os10g06720 // LOC_Os11g03780 // LOC_Os02g38920 // LOC_Os01g02880 // LOC_Os01g47080 // LOC_Os09g24910 // LOC_Os05g44922 // LOC_Os03g52460 // LOC_Os04g38530 // LOC_Os07g08340 // LOC_Os04g40950 // LOC_Os06g45590 // LOC_Os10g08550 // LOC_Os03g20300 // LOC_Os12g03480 // LOC_Os03g14450 // LOC_Os02g51590 // LOC_Os03g15050 // LOC_Os01g60190 // LOC_Os05g49070
GO:0006006	P	glucose metabolic process	0.0108844	0.00452752	2.40404	16	1470	109	24075	0.0022	0.053	// LOC_Os02g38920 // LOC_Os01g47080 // LOC_Os09g24910 // LOC_Os03g15050 // LOC_Os05g44922 // LOC_Os03g52460 // LOC_Os01g02880 // LOC_Os07g08340 // LOC_Os04g40950 // LOC_Os06g45590 // LOC_Os10g08550 // LOC_Os03g20300 // LOC_Os03g14450 // LOC_Os02g51590 // LOC_Os05g49070 // LOC_Os01g60190
GO:0009309	P	amine biosynthetic process	0.0136054	0.00635514	2.14086	20	1470	153	24075	0.0023	0.055	// LOC_Os12g13320 // LOC_Os03g12290 // LOC_Os01g46380 // LOC_Os07g20544 // LOC_Os08g25390 // LOC_Os02g24020 // LOC_Os03g55280 // LOC_Os02g08410 // LOC_Os02g39570 // LOC_Os05g47640 // LOC_Os12g26060 // LOC_Os03g17120 // LOC_Os11g14950 // LOC_Os03g15120 // LOC_Os06g36880 // LOC_Os08g44530 // LOC_Os08g23730 // LOC_Os04g27830 // LOC_Os10g28350 // LOC_Os03g14120
GO:0006220	P	pyrimidine nucleotide metabolic process	0.00408163	0.0007892	5.17186	6	1470	19	24075	0.0025	0.058	// LOC_Os04g57950 // LOC_Os07g44630 // LOC_Os12g26060 // LOC_Os03g46640 // LOC_Os02g35700 // LOC_Os01g72240
GO:0019318	P	hexose metabolic process	0.0122449	0.0055244	2.21651	18	1470	133	24075	0.0027	0.062	// LOC_Os10g06720 // LOC_Os02g38920 // LOC_Os01g02880 // LOC_Os01g47080 // LOC_Os09g24910 // LOC_Os05g44922 // LOC_Os03g52460 // LOC_Os04g38530 // LOC_Os07g08340 // LOC_Os04g40950 // LOC_Os06g45590 // LOC_Os10g08550 // LOC_Os03g20300 // LOC_Os03g14450 // LOC_Os02g51590 // LOC_Os03g15050 // LOC_Os01g60190 // LOC_Os05g49070
GO:0006725	P	cellular aromatic compound metabolic process	0.0129252	0.00602285	2.14602	19	1470	145	24075	0.0029	0.066	// LOC_Os03g02030 // LOC_Os08g44210 // LOC_Os09g36030 // LOC_Os11g14040 // LOC_Os07g34570 // LOC_Os02g04740 // LOC_Os01g39280 // LOC_Os05g35580 // LOC_Os04g57950 // LOC_Os01g54370 // LOC_Os04g42520 // LOC_Os01g72240 // LOC_Os01g47420 // LOC_Os12g33610 // LOC_Os02g08410 // LOC_Os08g15030 // LOC_Os02g02850 // LOC_Os07g30150 // LOC_Os03g47610
GO:0034470	P	ncRNA processing	0.00816327	0.00307373	2.65582	12	1470	74	24075	0.0037	0.079	// LOC_Os04g50660 // LOC_Os02g16670 // LOC_Os11g38930 // LOC_Os03g60750 // LOC_Os02g57590 // LOC_Os03g22320 // LOC_Os03g51984 // LOC_Os06g33980 // LOC_Os07g12320 // LOC_Os06g49140 // LOC_Os05g08360 // LOC_Os09g27270
GO:0006298	P	mismatch repair	0.00340136	0.000581516	5.84913	5	1470	14	24075	0.0037	0.079	// LOC_Os05g19270 // LOC_Os01g72880 // LOC_Os12g25350 // LOC_Os04g42784 // LOC_Os02g37920
GO:0009308	P	amine metabolic process	0.0258503	0.015784	1.63776	38	1470	380	24075	0.0037	0.079	// LOC_Os12g13320 // LOC_Os01g46380 // LOC_Os06g43760 // LOC_Os05g07880 // LOC_Os03g10190 // LOC_Os06g45670 // LOC_Os12g26060 // LOC_Os02g39570 // LOC_Os12g33610 // LOC_Os08g44530 // LOC_Os03g12290 // LOC_Os11g37960 // LOC_Os11g37940 // LOC_Os08g25390 // LOC_Os11g14040 // LOC_Os03g01600 // LOC_Os07g07060 // LOC_Os11g03470 // LOC_Os05g48450 // LOC_Os08g15030 // LOC_Os03g14120 // LOC_Os07g20544 // …
GO:0006753	P	nucleoside phosphate metabolic process	0.0170068	0.00905504	1.87816	25	1470	218	24075	0.0036	0.079	// LOC_Os03g07840 // LOC_Os02g48390 // LOC_Os07g44630 // LOC_Os06g03720 // LOC_Os12g26060 // LOC_Os08g44460 // LOC_Os01g72240 // LOC_Os03g20460 // LOC_Os08g23730 // LOC_Os06g14620 // LOC_Os05g41580 // LOC_Os05g45740 // LOC_Os03g61600 // LOC_Os03g46640 // LOC_Os11g04460 // LOC_Os04g02670 // LOC_Os09g29190 // LOC_Os11g29490 // LOC_Os05g18790 // LOC_Os08g40530 // LOC_Os01g53720 // LOC_Os04g57950 // …
GO:0006520	P	cellular amino acid metabolic process	0.0217687	0.0125857	1.72964	32	1470	303	24075	0.0036	0.079	// LOC_Os12g13320 // LOC_Os01g46380 // LOC_Os06g43760 // LOC_Os03g10190 // LOC_Os06g45670 // LOC_Os12g26060 // LOC_Os02g39570 // LOC_Os12g33610 // LOC_Os08g44530 // LOC_Os03g12290 // LOC_Os08g25390 // LOC_Os11g14040 // LOC_Os03g55280 // LOC_Os03g01600 // LOC_Os07g07060 // LOC_Os11g03470 // LOC_Os05g48450 // LOC_Os08g15030 // LOC_Os03g14120 // LOC_Os07g20544 // LOC_Os08g23730 // LOC_Os02g08410 // …
GO:0009117	P	nucleotide metabolic process	0.0170068	0.00905504	1.87816	25	1470	218	24075	0.0036	0.079	// LOC_Os03g07840 // LOC_Os02g48390 // LOC_Os07g44630 // LOC_Os06g03720 // LOC_Os12g26060 // LOC_Os08g44460 // LOC_Os01g72240 // LOC_Os03g20460 // LOC_Os08g23730 // LOC_Os06g14620 // LOC_Os05g41580 // LOC_Os05g45740 // LOC_Os03g61600 // LOC_Os03g46640 // LOC_Os11g04460 // LOC_Os04g02670 // LOC_Os09g29190 // LOC_Os11g29490 // LOC_Os05g18790 // LOC_Os08g40530 // LOC_Os01g53720 // LOC_Os04g57950 // …
GO:0044106	P	cellular amine metabolic process	0.0231293	0.0138318	1.67218	34	1470	333	24075	0.0044	0.09	// LOC_Os12g13320 // LOC_Os01g46380 // LOC_Os06g43760 // LOC_Os05g07880 // LOC_Os03g10190 // LOC_Os06g45670 // LOC_Os12g26060 // LOC_Os02g39570 // LOC_Os12g33610 // LOC_Os08g44530 // LOC_Os03g12290 // LOC_Os08g25390 // LOC_Os11g14040 // LOC_Os03g55280 // LOC_Os03g01600 // LOC_Os07g07060 // LOC_Os11g03470 // LOC_Os05g48450 // LOC_Os08g15030 // LOC_Os03g14120 // LOC_Os07g20544 // LOC_Os08g23730 // …
GO:0009987	P	cellular process	0.568707	0.533292	1.06641	836	1470	12839	24075	0.0044	0.09	// LOC_Os04g46760 // LOC_Os04g55060 // LOC_Os04g42380 // LOC_Os12g42070 // LOC_Os02g34840 // LOC_Os05g45740 // LOC_Os05g38460 // LOC_Os06g06450 // LOC_Os01g39810 // LOC_Os05g37350 // LOC_Os12g34320 // LOC_Os02g40200 // LOC_Os06g46436 // LOC_Os01g49900 // LOC_Os02g55180 // LOC_Os05g09650 // LOC_Os01g59730 // LOC_Os07g07060 // LOC_Os11g36150 // LOC_Os06g04370 // LOC_Os01g62570 // LOC_Os12g03090 // …
GO:0043094	P	cellular metabolic compound salvage	0.00340136	0.000623053	5.45918	5	1470	15	24075	0.0047	0.095	// LOC_Os04g42520 // LOC_Os04g27830 // LOC_Os04g43750 // LOC_Os07g30150 // LOC_Os10g28350
GO:0016044	P	cellular membrane organization	0.00544218	0.00161994	3.3595	8	1470	39	24075	0.005	0.099	// LOC_Os12g38310 // LOC_Os07g13950 // LOC_Os04g49220 // LOC_Os02g45820 // LOC_Os08g42380 // LOC_Os03g02480 // LOC_Os05g02050 // LOC_Os11g03710
GO:0061024	P	membrane organization	0.00544218	0.00161994	3.3595	8	1470	39	24075	0.005	0.099	// LOC_Os12g38310 // LOC_Os07g13950 // LOC_Os04g49220 // LOC_Os02g45820 // LOC_Os08g42380 // LOC_Os03g02480 // LOC_Os05g02050 // LOC_Os11g03710
GO:0006066	P	alcohol metabolic process	0.0156463	0.00839045	1.86477	23	1470	202	24075	0.0055	0.11	// LOC_Os05g07880 // LOC_Os09g24910 // LOC_Os03g52460 // LOC_Os07g08340 // LOC_Os01g47080 // LOC_Os11g03780 // LOC_Os04g38530 // LOC_Os04g40950 // LOC_Os10g08550 // LOC_Os03g15050 // LOC_Os12g03480 // LOC_Os03g14450 // LOC_Os10g06720 // LOC_Os02g38920 // LOC_Os05g44922 // LOC_Os01g02880 // LOC_Os01g01369 // LOC_Os01g60190 // LOC_Os02g51590 // LOC_Os07g15680 // LOC_Os06g45590 // LOC_Os03g20300 // …
GO:0009116	P	nucleoside metabolic process	0.00612245	0.00203531	3.00812	9	1470	49	24075	0.0056	0.11	// LOC_Os02g48390 // LOC_Os05g35580 // LOC_Os04g57950 // LOC_Os04g43750 // LOC_Os04g42520 // LOC_Os01g72240 // LOC_Os03g46640 // LOC_Os02g35700 // LOC_Os07g30150
GO:0018130	P	heterocycle biosynthetic process	0.00816327	0.00328141	2.48773	12	1470	79	24075	0.0059	0.11	// LOC_Os01g56310 // LOC_Os12g17070 // LOC_Os02g04740 // LOC_Os01g39280 // LOC_Os04g42520 // LOC_Os07g34570 // LOC_Os07g30150 // LOC_Os03g15120 // LOC_Os03g21900 // LOC_Os04g43750 // LOC_Os01g47420 // LOC_Os03g47610
GO:0009081	P	branched chain family amino acid metabolic process	0.00408163	0.000996885	4.09439	6	1470	24	24075	0.0065	0.12	// LOC_Os01g46380 // LOC_Os02g39570 // LOC_Os03g01600 // LOC_Os08g44530 // LOC_Os05g48450 // LOC_Os11g14950
GO:0006952	P	defense response	0.0285714	0.0187747	1.52181	42	1470	452	24075	0.0077	0.14	// LOC_Os01g55530 // LOC_Os05g23250 // LOC_Os11g42040 // LOC_Os04g21890 // LOC_Os05g41290 // LOC_Os11g29520 // LOC_Os11g37960 // LOC_Os07g33690 // LOC_Os11g37940 // LOC_Os06g06380 // LOC_Os06g49390 // LOC_Os11g13430 // LOC_Os12g28100 // LOC_Os10g04674 // LOC_Os01g25760 // LOC_Os11g45060 // LOC_Os12g37740 // LOC_Os11g45970 // LOC_Os07g40810 // LOC_Os03g20840 // LOC_Os05g31530 // LOC_Os10g07574 // …
GO:0006461	P	protein complex assembly	0.00884354	0.00390447	2.26498	13	1470	94	24075	0.0085	0.15	// LOC_Os05g37160 // LOC_Os11g04500 // LOC_Os11g04240 // LOC_Os08g38720 // LOC_Os02g57150 // LOC_Os02g20860 // LOC_Os03g01530 // LOC_Os05g08410 // LOC_Os04g56970 // LOC_Os07g44940 // LOC_Os04g53550 // LOC_Os12g04270 // LOC_Os12g34012
GO:0070271	P	protein complex biogenesis	0.00884354	0.00390447	2.26498	13	1470	94	24075	0.0085	0.15	// LOC_Os05g37160 // LOC_Os11g04500 // LOC_Os11g04240 // LOC_Os08g38720 // LOC_Os02g57150 // LOC_Os02g20860 // LOC_Os03g01530 // LOC_Os05g08410 // LOC_Os04g56970 // LOC_Os07g44940 // LOC_Os04g53550 // LOC_Os12g04270 // LOC_Os12g34012
GO:0006221	P	pyrimidine nucleotide biosynthetic process	0.00340136	0.000747664	4.54932	5	1470	18	24075	0.0088	0.16	// LOC_Os07g44630 // LOC_Os01g72240 // LOC_Os12g26060 // LOC_Os02g35700 // LOC_Os04g57950
GO:0000279	P	M phase	0.00340136	0.0007892	4.30988	5	1470	19	24075	0.011	0.19	// LOC_Os01g07170 // LOC_Os09g32930 // LOC_Os12g04980 // LOC_Os06g46540 // LOC_Os05g50360
GO:0008610	P	lipid biosynthetic process	0.0136054	0.00747664	1.81973	20	1470	180	24075	0.012	0.21	// LOC_Os09g36860 // LOC_Os08g43580 // LOC_Os04g55060 // LOC_Os04g48880 // LOC_Os04g31070 // LOC_Os12g16650 // LOC_Os05g36000 // LOC_Os08g14490 // LOC_Os01g52400 // LOC_Os11g31900 // LOC_Os05g31290 // LOC_Os01g57930 // LOC_Os02g01920 // LOC_Os03g18590 // LOC_Os03g22950 // LOC_Os04g36800 // LOC_Os01g39810 // LOC_Os07g42420 // LOC_Os09g10600 // LOC_Os08g12840
GO:0015674	P	di-, tri-valent inorganic cation transport	0.00340136	0.000830737	4.09439	5	1470	20	24075	0.013	0.22	// LOC_Os04g39430 // LOC_Os11g04460 // LOC_Os12g37530 // LOC_Os08g40530 // LOC_Os05g41580
GO:0022403	P	cell cycle phase	0.00340136	0.000830737	4.09439	5	1470	20	24075	0.013	0.22	// LOC_Os01g07170 // LOC_Os09g32930 // LOC_Os12g04980 // LOC_Os06g46540 // LOC_Os05g50360
GO:0042592	P	homeostatic process	0.0115646	0.00610592	1.894	17	1470	147	24075	0.014	0.23	// LOC_Os05g48930 // LOC_Os05g06430 // LOC_Os11g43530 // LOC_Os07g34030 // LOC_Os06g44910 // LOC_Os04g35600 // LOC_Os11g09280 // LOC_Os06g42000 // LOC_Os01g23740 // LOC_Os04g39280 // LOC_Os10g08879 // LOC_Os02g01010 // LOC_Os04g39430 // LOC_Os05g06460 // LOC_Os02g34940 // LOC_Os03g17860 // LOC_Os01g07950
GO:0044272	P	sulfur compound biosynthetic process	0.00544218	0.00199377	2.72959	8	1470	48	24075	0.014	0.24	// LOC_Os10g28350 // LOC_Os03g55280 // LOC_Os07g34570 // LOC_Os01g39280 // LOC_Os06g36880 // LOC_Os04g27830 // LOC_Os01g56310 // LOC_Os03g47610
GO:0009123	P	nucleoside monophosphate metabolic process	0.00340136	0.000872274	3.89942	5	1470	21	24075	0.015	0.25	// LOC_Os08g23730 // LOC_Os12g26060 // LOC_Os05g18790 // LOC_Os03g61600 // LOC_Os04g57950
GO:0009124	P	nucleoside monophosphate biosynthetic process	0.00340136	0.000872274	3.89942	5	1470	21	24075	0.015	0.25	// LOC_Os08g23730 // LOC_Os12g26060 // LOC_Os05g18790 // LOC_Os03g61600 // LOC_Os04g57950
GO:0034660	P	ncRNA metabolic process	0.0108844	0.00577362	1.88519	16	1470	139	24075	0.017	0.28	// LOC_Os04g50660 // LOC_Os02g16670 // LOC_Os11g38930 // LOC_Os03g60750 // LOC_Os02g57590 // LOC_Os03g22320 // LOC_Os03g51984 // LOC_Os06g33980 // LOC_Os03g10190 // LOC_Os06g43760 // LOC_Os07g07060 // LOC_Os07g12320 // LOC_Os06g49140 // LOC_Os02g09100 // LOC_Os05g08360 // LOC_Os09g27270
GO:0006289	P	nucleotide-excision repair	0.00340136	0.000913811	3.72217	5	1470	22	24075	0.018	0.29	// LOC_Os11g16590 // LOC_Os08g21330 // LOC_Os05g10980 // LOC_Os07g38600 // LOC_Os02g54710
GO:0019725	P	cellular homeostasis	0.0108844	0.00581516	1.87172	16	1470	140	24075	0.018	0.29	// LOC_Os05g48930 // LOC_Os05g06430 // LOC_Os11g43530 // LOC_Os07g34030 // LOC_Os06g44910 // LOC_Os11g09280 // LOC_Os06g42000 // LOC_Os01g23740 // LOC_Os04g35600 // LOC_Os10g08879 // LOC_Os02g01010 // LOC_Os04g39430 // LOC_Os05g06460 // LOC_Os02g34940 // LOC_Os03g17860 // LOC_Os01g07950
GO:0044255	P	cellular lipid metabolic process	0.0156463	0.00951194	1.64491	23	1470	229	24075	0.02	0.32	// LOC_Os05g07880 // LOC_Os03g22950 // LOC_Os04g55060 // LOC_Os01g39810 // LOC_Os07g42420 // LOC_Os01g57930 // LOC_Os04g48880 // LOC_Os03g24170 // LOC_Os04g36800 // LOC_Os08g14490 // LOC_Os04g31070 // LOC_Os02g01920 // LOC_Os03g50030 // LOC_Os03g18590 // LOC_Os02g58500 // LOC_Os09g36860 // LOC_Os07g15680 // LOC_Os08g43580 // LOC_Os05g36000 // LOC_Os11g31900 // LOC_Os05g31290 // LOC_Os09g10600 // …
GO:0009165	P	nucleotide biosynthetic process	0.0129252	0.0074351	1.7384	19	1470	179	24075	0.02	0.32	// LOC_Os11g29490 // LOC_Os08g23730 // LOC_Os08g40530 // LOC_Os05g41580 // LOC_Os01g53720 // LOC_Os02g48390 // LOC_Os05g45740 // LOC_Os04g57950 // LOC_Os04g02670 // LOC_Os07g44630 // LOC_Os03g61600 // LOC_Os12g26060 // LOC_Os09g29190 // LOC_Os03g07840 // LOC_Os05g18790 // LOC_Os05g02940 // LOC_Os11g04460 // LOC_Os02g35700 // LOC_Os01g72240
GO:0016052	P	carbohydrate catabolic process	0.0102041	0.00544133	1.87529	15	1470	131	24075	0.021	0.33	// LOC_Os11g37940 // LOC_Os05g49070 // LOC_Os04g30770 // LOC_Os01g47080 // LOC_Os09g24910 // LOC_Os09g39570 // LOC_Os05g44922 // LOC_Os07g08340 // LOC_Os01g02880 // LOC_Os01g18400 // LOC_Os01g60190 // LOC_Os03g14450 // LOC_Os02g51590 // LOC_Os11g37960 // LOC_Os10g08550
GO:0006790	P	sulfur metabolic process	0.00612245	0.00261682	2.33965	9	1470	63	24075	0.022	0.34	// LOC_Os10g28350 // LOC_Os03g55280 // LOC_Os07g34570 // LOC_Os01g39280 // LOC_Os12g08270 // LOC_Os06g36880 // LOC_Os04g27830 // LOC_Os01g56310 // LOC_Os03g47610
GO:0006519	P	cellular amino acid and derivative metabolic process	0.0238095	0.0162409	1.46602	35	1470	391	24075	0.022	0.34	// LOC_Os12g13320 // LOC_Os01g46380 // LOC_Os06g43760 // LOC_Os05g07880 // LOC_Os03g10190 // LOC_Os06g45670 // LOC_Os12g26060 // LOC_Os02g39570 // LOC_Os12g33610 // LOC_Os08g44530 // LOC_Os03g12290 // LOC_Os08g25390 // LOC_Os11g14040 // LOC_Os03g55280 // LOC_Os03g01600 // LOC_Os07g07060 // LOC_Os11g03470 // LOC_Os05g48450 // LOC_Os08g15030 // LOC_Os03g14120 // LOC_Os07g20544 // LOC_Os08g23730 // …
GO:0006284	P	base-excision repair	0.00340136	0.000996885	3.41199	5	1470	24	24075	0.023	0.36	// LOC_Os08g21330 // LOC_Os05g49250 // LOC_Os05g37350 // LOC_Os12g10850 // LOC_Os06g13070
GO:0012501	P	programmed cell death	0.0306122	0.0220976	1.38532	45	1470	532	24075	0.024	0.36	// LOC_Os01g55530 // LOC_Os05g23250 // LOC_Os11g42040 // LOC_Os04g21890 // LOC_Os05g43670 // LOC_Os05g41290 // LOC_Os11g29520 // LOC_Os07g33690 // LOC_Os11g06230 // LOC_Os06g06380 // LOC_Os02g41760 // LOC_Os11g06210 // LOC_Os11g13430 // LOC_Os12g28100 // LOC_Os10g04674 // LOC_Os01g25760 // LOC_Os11g45060 // LOC_Os12g37740 // LOC_Os11g45970 // LOC_Os07g40810 // LOC_Os03g20840 // LOC_Os05g31530 // …
GO:0006915	P	apoptosis	0.0306122	0.0220976	1.38532	45	1470	532	24075	0.024	0.36	// LOC_Os01g55530 // LOC_Os05g23250 // LOC_Os11g42040 // LOC_Os04g21890 // LOC_Os05g43670 // LOC_Os05g41290 // LOC_Os11g29520 // LOC_Os07g33690 // LOC_Os11g06230 // LOC_Os06g06380 // LOC_Os02g41760 // LOC_Os11g06210 // LOC_Os11g13430 // LOC_Os12g28100 // LOC_Os10g04674 // LOC_Os01g25760 // LOC_Os11g45060 // LOC_Os12g37740 // LOC_Os11g45970 // LOC_Os07g40810 // LOC_Os03g20840 // LOC_Os05g31530 // …
GO:0022402	P	cell cycle process	0.00340136	0.00103842	3.27551	5	1470	25	24075	0.027	0.4	// LOC_Os01g07170 // LOC_Os09g32930 // LOC_Os12g04980 // LOC_Os06g46540 // LOC_Os05g50360
GO:0009108	P	coenzyme biosynthetic process	0.00544218	0.00232606	2.33965	8	1470	56	24075	0.03	0.44	// LOC_Os04g57790 // LOC_Os02g04740 // LOC_Os05g09650 // LOC_Os03g02030 // LOC_Os06g05900 // LOC_Os03g62260 // LOC_Os02g02850 // LOC_Os01g56310
GO:0016265	P	death	0.0306122	0.0225961	1.35476	45	1470	544	24075	0.033	0.47	// LOC_Os01g55530 // LOC_Os05g23250 // LOC_Os11g42040 // LOC_Os04g21890 // LOC_Os05g43670 // LOC_Os05g41290 // LOC_Os11g29520 // LOC_Os07g33690 // LOC_Os11g06230 // LOC_Os06g06380 // LOC_Os02g41760 // LOC_Os11g06210 // LOC_Os11g13430 // LOC_Os12g28100 // LOC_Os10g04674 // LOC_Os01g25760 // LOC_Os11g45060 // LOC_Os12g37740 // LOC_Os11g45970 // LOC_Os07g40810 // LOC_Os03g20840 // LOC_Os05g31530 // …
GO:0008219	P	cell death	0.0306122	0.0225961	1.35476	45	1470	544	24075	0.033	0.47	// LOC_Os01g55530 // LOC_Os05g23250 // LOC_Os11g42040 // LOC_Os04g21890 // LOC_Os05g43670 // LOC_Os05g41290 // LOC_Os11g29520 // LOC_Os07g33690 // LOC_Os11g06230 // LOC_Os06g06380 // LOC_Os02g41760 // LOC_Os11g06210 // LOC_Os11g13430 // LOC_Os12g28100 // LOC_Os10g04674 // LOC_Os01g25760 // LOC_Os11g45060 // LOC_Os12g37740 // LOC_Os11g45970 // LOC_Os07g40810 // LOC_Os03g20840 // LOC_Os05g31530 // …
GO:0034613	P	cellular protein localization	0.0136054	0.00859813	1.58237	20	1470	207	24075	0.039	0.55	// LOC_Os07g34510 // LOC_Os04g49220 // LOC_Os11g03710 // LOC_Os07g13950 // LOC_Os07g45300 // LOC_Os03g18190 // LOC_Os05g28510 // LOC_Os02g29400 // LOC_Os05g19040 // LOC_Os12g38310 // LOC_Os08g28080 // LOC_Os09g15790 // LOC_Os05g50654 // LOC_Os02g45820 // LOC_Os09g11250 // LOC_Os08g42380 // LOC_Os05g02050 // LOC_Os11g24560 // LOC_Os08g25090 // LOC_Os03g02480
GO:0046907	P	intracellular transport	0.014966	0.00967809	1.54638	22	1470	233	24075	0.038	0.55	// LOC_Os07g34510 // LOC_Os03g10920 // LOC_Os05g19040 // LOC_Os05g28510 // LOC_Os04g42500 // LOC_Os12g38310 // LOC_Os08g28080 // LOC_Os05g02050 // LOC_Os07g45300 // LOC_Os11g24560 // LOC_Os01g62570 // LOC_Os08g25090 // LOC_Os09g15790 // LOC_Os07g13950 // LOC_Os03g18190 // LOC_Os02g45820 // LOC_Os09g11250 // LOC_Os02g29400 // LOC_Os04g49220 // LOC_Os05g50654 // LOC_Os11g03710 // LOC_Os08g42380
GO:0070727	P	cellular macromolecule localization	0.0136054	0.00859813	1.58237	20	1470	207	24075	0.039	0.55	// LOC_Os07g34510 // LOC_Os04g49220 // LOC_Os11g03710 // LOC_Os07g13950 // LOC_Os07g45300 // LOC_Os03g18190 // LOC_Os05g28510 // LOC_Os02g29400 // LOC_Os05g19040 // LOC_Os12g38310 // LOC_Os08g28080 // LOC_Os09g15790 // LOC_Os05g50654 // LOC_Os02g45820 // LOC_Os09g11250 // LOC_Os08g42380 // LOC_Os05g02050 // LOC_Os11g24560 // LOC_Os08g25090 // LOC_Os03g02480
GO:0045454	P	cell redox homeostasis	0.00952381	0.00548287	1.73701	14	1470	132	24075	0.042	0.59	// LOC_Os05g48930 // LOC_Os05g06430 // LOC_Os11g43530 // LOC_Os07g34030 // LOC_Os06g44910 // LOC_Os11g09280 // LOC_Os06g42000 // LOC_Os01g23740 // LOC_Os04g35600 // LOC_Os02g01010 // LOC_Os05g06460 // LOC_Os02g34940 // LOC_Os03g17860 // LOC_Os01g07950
GO:0007049	P	cell cycle	0.00340136	0.00124611	2.72959	5	1470	30	24075	0.048	0.67	// LOC_Os01g07170 // LOC_Os09g32930 // LOC_Os12g04980 // LOC_Os06g46540 // LOC_Os05g50360
GO:0006979	P	response to oxidative stress	0.0115646	0.00722741	1.60011	17	1470	174	24075	0.05	0.68	// LOC_Os09g29490 // LOC_Os05g42000 // LOC_Os08g41090 // LOC_Os04g55740 // LOC_Os06g20150 // LOC_Os06g22140 // LOC_Os10g39160 // LOC_Os07g47990 // LOC_Os07g48050 // LOC_Os04g53640 // LOC_Os04g59210 // LOC_Os05g14260 // LOC_Os11g18170 // LOC_Os12g07820 // LOC_Os01g73220 // LOC_Os12g07830 // LOC_Os07g48030
GO:0051641	P	cellular localization	0.0183673	0.0128349	1.43105	27	1470	309	24075	0.051	0.69	// LOC_Os07g34510 // LOC_Os03g10920 // LOC_Os05g19040 // LOC_Os05g28510 // LOC_Os04g42500 // LOC_Os12g38310 // LOC_Os08g28080 // LOC_Os05g02050 // LOC_Os07g45300 // LOC_Os11g24560 // LOC_Os05g30640 // LOC_Os08g41820 // LOC_Os01g62570 // LOC_Os08g25090 // LOC_Os03g02480 // LOC_Os09g15790 // LOC_Os07g13950 // LOC_Os03g18190 // LOC_Os11g03710 // LOC_Os09g11250 // LOC_Os02g29400 // LOC_Os04g18030 // …
GO:0006886	P	intracellular protein transport	0.0129252	0.00839045	1.54046	19	1470	202	24075	0.053	0.72	// LOC_Os07g34510 // LOC_Os04g49220 // LOC_Os07g13950 // LOC_Os07g45300 // LOC_Os03g18190 // LOC_Os05g28510 // LOC_Os02g29400 // LOC_Os05g19040 // LOC_Os12g38310 // LOC_Os08g28080 // LOC_Os09g15790 // LOC_Os05g50654 // LOC_Os02g45820 // LOC_Os09g11250 // LOC_Os08g42380 // LOC_Os05g02050 // LOC_Os11g24560 // LOC_Os08g25090 // LOC_Os11g03710
GO:0065008	P	regulation of biological quality	0.0115646	0.00731049	1.58192	17	1470	176	24075	0.054	0.72	// LOC_Os05g48930 // LOC_Os05g06430 // LOC_Os11g43530 // LOC_Os07g34030 // LOC_Os06g44910 // LOC_Os04g35600 // LOC_Os11g09280 // LOC_Os06g42000 // LOC_Os01g23740 // LOC_Os04g39280 // LOC_Os10g08879 // LOC_Os02g01010 // LOC_Os04g39430 // LOC_Os05g06460 // LOC_Os02g34940 // LOC_Os03g17860 // LOC_Os01g07950
GO:0019320	P	hexose catabolic process	0.00680272	0.00365524	1.86109	10	1470	88	24075	0.055	0.72	// LOC_Os01g47080 // LOC_Os09g24910 // LOC_Os05g44922 // LOC_Os01g02880 // LOC_Os07g08340 // LOC_Os10g08550 // LOC_Os03g14450 // LOC_Os02g51590 // LOC_Os05g49070 // LOC_Os01g60190
GO:0046365	P	monosaccharide catabolic process	0.00680272	0.00365524	1.86109	10	1470	88	24075	0.055	0.72	// LOC_Os01g47080 // LOC_Os09g24910 // LOC_Os05g44922 // LOC_Os01g02880 // LOC_Os07g08340 // LOC_Os10g08550 // LOC_Os03g14450 // LOC_Os02g51590 // LOC_Os05g49070 // LOC_Os01g60190
GO:0006007	P	glucose catabolic process	0.00680272	0.00365524	1.86109	10	1470	88	24075	0.055	0.72	// LOC_Os01g47080 // LOC_Os09g24910 // LOC_Os05g44922 // LOC_Os01g02880 // LOC_Os07g08340 // LOC_Os10g08550 // LOC_Os03g14450 // LOC_Os02g51590 // LOC_Os05g49070 // LOC_Os01g60190
GO:0051649	P	establishment of localization in cell	0.0176871	0.0124195	1.42413	26	1470	299	24075	0.057	0.74	// LOC_Os07g34510 // LOC_Os03g10920 // LOC_Os05g19040 // LOC_Os05g28510 // LOC_Os04g42500 // LOC_Os12g38310 // LOC_Os08g28080 // LOC_Os05g02050 // LOC_Os07g45300 // LOC_Os11g24560 // LOC_Os05g30640 // LOC_Os08g41820 // LOC_Os01g62570 // LOC_Os08g25090 // LOC_Os09g15790 // LOC_Os07g13950 // LOC_Os03g18190 // LOC_Os02g45820 // LOC_Os09g11250 // LOC_Os02g29400 // LOC_Os04g18030 // LOC_Os01g05580 // …
GO:0006163	P	purine nucleotide metabolic process	0.0102041	0.00639668	1.59522	15	1470	154	24075	0.063	0.82	// LOC_Os11g29490 // LOC_Os08g23730 // LOC_Os08g40530 // LOC_Os05g41580 // LOC_Os01g53720 // LOC_Os05g45740 // LOC_Os04g02670 // LOC_Os03g61600 // LOC_Os03g07840 // LOC_Os05g18790 // LOC_Os05g02940 // LOC_Os11g04460 // LOC_Os02g35700 // LOC_Os09g29190 // LOC_Os03g20460
GO:0006820	P	anion transport	0.0047619	0.00228453	2.08442	7	1470	55	24075	0.065	0.83	// LOC_Os01g40570 // LOC_Os01g51770 // LOC_Os01g52130 // LOC_Os01g16910 // LOC_Os01g45750 // LOC_Os10g08879 // LOC_Os02g48880
GO:0006733	P	oxidoreduction coenzyme metabolic process	0.00340136	0.00141225	2.40846	5	1470	34	24075	0.071	0.9	// LOC_Os04g57790 // LOC_Os03g62260 // LOC_Os05g09650 // LOC_Os06g05900 // LOC_Os05g49070
GO:0046164	P	alcohol catabolic process	0.00680272	0.00390447	1.74229	10	1470	94	24075	0.076	0.94	// LOC_Os01g47080 // LOC_Os09g24910 // LOC_Os05g44922 // LOC_Os01g02880 // LOC_Os07g08340 // LOC_Os10g08550 // LOC_Os03g14450 // LOC_Os02g51590 // LOC_Os05g49070 // LOC_Os01g60190
GO:0044275	P	cellular carbohydrate catabolic process	0.00680272	0.00390447	1.74229	10	1470	94	24075	0.076	0.94	// LOC_Os01g47080 // LOC_Os09g24910 // LOC_Os05g44922 // LOC_Os01g02880 // LOC_Os07g08340 // LOC_Os10g08550 // LOC_Os03g14450 // LOC_Os02g51590 // LOC_Os05g49070 // LOC_Os01g60190
GO:0051188	P	cofactor biosynthetic process	0.00680272	0.00390447	1.74229	10	1470	94	24075	0.076	0.94	// LOC_Os03g62260 // LOC_Os04g57790 // LOC_Os02g04740 // LOC_Os05g09650 // LOC_Os03g02030 // LOC_Os12g17070 // LOC_Os06g05900 // LOC_Os03g21900 // LOC_Os02g02850 // LOC_Os01g56310
GO:0006096	P	glycolysis	0.00544218	0.00286604	1.89885	8	1470	69	24075	0.075	0.94	// LOC_Os01g47080 // LOC_Os09g24910 // LOC_Os05g44922 // LOC_Os01g02880 // LOC_Os07g08340 // LOC_Os10g08550 // LOC_Os03g14450 // LOC_Os02g51590
GO:0034728	P	nucleosome organization	0.0047619	0.00290758	1.63776	7	1470	70	24075	0.15	1	// LOC_Os07g36130 // LOC_Os03g51200 // LOC_Os01g05900 // LOC_Os04g38620 // LOC_Os05g41080 // LOC_Os03g50355 // LOC_Os09g39730
GO:0008104	P	protein localization	0.0163265	0.0127518	1.28033	24	1470	307	24075	0.15	1	// LOC_Os07g34510 // LOC_Os05g19040 // LOC_Os05g28510 // LOC_Os12g38310 // LOC_Os08g28080 // LOC_Os05g02050 // LOC_Os07g45300 // LOC_Os11g24560 // LOC_Os01g62570 // LOC_Os08g25090 // LOC_Os03g02480 // LOC_Os09g15790 // LOC_Os07g13950 // LOC_Os03g18190 // LOC_Os02g45820 // LOC_Os09g11250 // LOC_Os02g29400 // LOC_Os03g11440 // LOC_Os04g49220 // LOC_Os05g50654 // LOC_Os11g03710 // LOC_Os08g42380 // …
GO:0080090	P	regulation of primary metabolic process	0.0591837	0.0675389	0.87629	87	1470	1626	24075	0.9	1	// LOC_Os01g74020 // LOC_Os01g63160 // LOC_Os12g37410 // LOC_Os02g34840 // LOC_Os01g74540 // LOC_Os06g06900 // LOC_Os11g09160 // LOC_Os07g05010 // LOC_Os08g03520 // LOC_Os02g57530 // LOC_Os03g06630 // LOC_Os09g31300 // LOC_Os01g04800 // LOC_Os03g54160 // LOC_Os02g34260 // LOC_Os01g64000 // LOC_Os06g13670 // LOC_Os08g33910 // LOC_Os09g20940 // LOC_Os10g28340 // LOC_Os05g29810 // LOC_Os08g41210 // …
GO:0019222	P	regulation of metabolic process	0.0605442	0.0691173	0.875963	89	1470	1664	24075	0.91	1	// LOC_Os01g74020 // LOC_Os01g63160 // LOC_Os12g37410 // LOC_Os02g34840 // LOC_Os01g01510 // LOC_Os01g74540 // LOC_Os06g06900 // LOC_Os11g09160 // LOC_Os07g05010 // LOC_Os08g03520 // LOC_Os02g57530 // LOC_Os03g06630 // LOC_Os09g31300 // LOC_Os01g04800 // LOC_Os03g54160 // LOC_Os02g34260 // LOC_Os01g64000 // LOC_Os06g13670 // LOC_Os08g33910 // LOC_Os09g20940 // LOC_Os10g28340 // LOC_Os05g29810 // …
GO:0006139	P	nucleobase, nucleoside, nucleotide and nucleic acid metabolic process	0.182313	0.278089	0.655591	268	1470	6695	24075	1	1	// LOC_Os07g34510 // LOC_Os01g74020 // LOC_Os01g63160 // LOC_Os02g12620 // LOC_Os12g37410 // LOC_Os02g34840 // LOC_Os05g45740 // LOC_Os07g44630 // LOC_Os12g26060 // LOC_Os11g18830 // LOC_Os01g74540 // LOC_Os06g08800 // LOC_Os03g03930 // LOC_Os02g53790 // LOC_Os06g06900 // LOC_Os06g32820 // LOC_Os11g09160 // LOC_Os01g60640 // LOC_Os05g19270 // LOC_Os05g38850 // LOC_Os07g07060 // LOC_Os08g03520 // …
GO:0007165	P	signal transduction	0.00612245	0.00996885	0.614158	9	1470	240	24075	0.95	1	// LOC_Os09g15790 // LOC_Os03g20380 // LOC_Os01g55530 // LOC_Os02g42134 // LOC_Os06g38130 // LOC_Os01g01010 // LOC_Os01g62570 // LOC_Os02g57530 // LOC_Os06g44410
GO:0044282	P	small molecule catabolic process	0.00816327	0.00606438	1.3461	12	1470	146	24075	0.2	1	// LOC_Os01g47080 // LOC_Os09g24910 // LOC_Os05g44922 // LOC_Os01g02880 // LOC_Os07g08340 // LOC_Os06g45670 // LOC_Os10g08550 // LOC_Os12g33610 // LOC_Os03g14450 // LOC_Os02g51590 // LOC_Os05g49070 // LOC_Os01g60190
GO:0015979	P	photosynthesis	0.00340136	0.00477674	0.712067	5	1470	115	24075	0.83	1	// LOC_Os10g38229 // LOC_Os06g46436 // LOC_Os07g17390 // LOC_Os09g17740 // LOC_Os12g10600
GO:0000003	P	reproduction	0.0047619	0.0055244	0.861976	7	1470	133	24075	0.7	1	// LOC_Os04g34270 // LOC_Os03g30890 // LOC_Os09g37840 // LOC_Os12g07800 // LOC_Os10g40720 // LOC_Os12g34320 // LOC_Os02g44108
GO:0016998	P	cell wall macromolecule catabolic process	0.00340136	0.00174455	1.94971	5	1470	42	24075	0.13	1	// LOC_Os10g38040 // LOC_Os11g37940 // LOC_Os11g37960 // LOC_Os01g18400 // LOC_Os11g34570
GO:0070647	P	protein modification by small protein conjugation or removal	0.0047619	0.00411215	1.15801	7	1470	99	24075	0.41	1	// LOC_Os02g57700 // LOC_Os04g49500 // LOC_Os06g06490 // LOC_Os06g06450 // LOC_Os10g40060 // LOC_Os02g49520 // LOC_Os02g28870
GO:0055085	P	transmembrane transport	0.029932	0.0291173	1.02798	44	1470	701	24075	0.45	1	// LOC_Os07g39350 // LOC_Os04g33700 // LOC_Os07g19460 // LOC_Os06g03560 // LOC_Os12g42130 // LOC_Os01g71710 // LOC_Os04g48940 // LOC_Os03g11510 // LOC_Os09g11250 // LOC_Os06g37010 // LOC_Os02g18670 // LOC_Os10g11354 // LOC_Os06g08860 // LOC_Os09g38690 // LOC_Os04g37600 // LOC_Os05g45740 // LOC_Os10g30070 // LOC_Os01g17214 // LOC_Os10g30090 // LOC_Os02g02460 // LOC_Os04g02670 // LOC_Os08g25090 // …
GO:0032446	P	protein modification by small protein conjugation	0.0047619	0.00411215	1.15801	7	1470	99	24075	0.41	1	// LOC_Os02g57700 // LOC_Os04g49500 // LOC_Os06g06490 // LOC_Os06g06450 // LOC_Os10g40060 // LOC_Os02g49520 // LOC_Os02g28870
GO:0009199	P	ribonucleoside triphosphate metabolic process	0.00612245	0.00556594	1.09998	9	1470	134	24075	0.44	1	// LOC_Os11g29490 // LOC_Os08g40530 // LOC_Os05g41580 // LOC_Os01g53720 // LOC_Os05g45740 // LOC_Os04g02670 // LOC_Os05g02940 // LOC_Os11g04460 // LOC_Os02g35700
GO:0006260	P	DNA replication	0.0204082	0.120374	0.16954	30	1470	2898	24075	1	1	// LOC_Os07g34510 // LOC_Os01g49010 // LOC_Os03g43420 // LOC_Os03g03650 // LOC_Os11g44750 // LOC_Os06g15570 // LOC_Os09g39330 // LOC_Os07g43540 // LOC_Os08g07840 // LOC_Os02g12620 // LOC_Os06g32820 // LOC_Os12g19180 // LOC_Os05g38850 // LOC_Os06g45980 // LOC_Os05g29010 // LOC_Os06g40240 // LOC_Os10g41790 // LOC_Os02g56100 // LOC_Os06g07210 // LOC_Os04g17850 // LOC_Os12g24510 // LOC_Os06g08790 // …
GO:0016310	P	phosphorylation	0.0612245	0.070405	0.869604	90	1470	1695	24075	0.92	1	// LOC_Os04g34270 // LOC_Os05g40770 // LOC_Os12g42070 // LOC_Os02g03060 // LOC_Os10g28640 // LOC_Os06g04370 // LOC_Os12g34320 // LOC_Os02g40200 // LOC_Os11g36150 // LOC_Os02g57530 // LOC_Os08g03020 // LOC_Os07g09610 // LOC_Os07g22710 // LOC_Os05g40540 // LOC_Os06g35850 // LOC_Os02g01920 // LOC_Os02g32610 // LOC_Os07g10400 // LOC_Os11g34750 // LOC_Os02g35760 // LOC_Os10g40060 // LOC_Os08g07890 // …
GO:0033036	P	macromolecule localization	0.0176871	0.0170717	1.03605	26	1470	411	24075	0.46	1	// LOC_Os07g34510 // LOC_Os05g19040 // LOC_Os05g28510 // LOC_Os12g38310 // LOC_Os08g28080 // LOC_Os05g02050 // LOC_Os07g45300 // LOC_Os11g24560 // LOC_Os03g01320 // LOC_Os01g62570 // LOC_Os08g25090 // LOC_Os03g02480 // LOC_Os09g15790 // LOC_Os07g13950 // LOC_Os03g18190 // LOC_Os02g45820 // LOC_Os03g58940 // LOC_Os09g11250 // LOC_Os02g29400 // LOC_Os03g11440 // LOC_Os04g49220 // LOC_Os05g50654 // …
GO:0009206	P	purine ribonucleoside triphosphate biosynthetic process	0.00612245	0.00548287	1.11665	9	1470	132	24075	0.42	1	// LOC_Os11g29490 // LOC_Os08g40530 // LOC_Os05g41580 // LOC_Os01g53720 // LOC_Os05g45740 // LOC_Os04g02670 // LOC_Os05g02940 // LOC_Os11g04460 // LOC_Os02g35700
GO:0009201	P	ribonucleoside triphosphate biosynthetic process	0.00612245	0.00548287	1.11665	9	1470	132	24075	0.42	1	// LOC_Os11g29490 // LOC_Os08g40530 // LOC_Os05g41580 // LOC_Os01g53720 // LOC_Os05g45740 // LOC_Os04g02670 // LOC_Os05g02940 // LOC_Os11g04460 // LOC_Os02g35700
GO:0060255	P	regulation of macromolecule metabolic process	0.0598639	0.0681205	0.878795	88	1470	1640	24075	0.9	1	// LOC_Os01g74020 // LOC_Os01g63160 // LOC_Os12g37410 // LOC_Os02g34840 // LOC_Os01g01510 // LOC_Os01g74540 // LOC_Os06g06900 // LOC_Os11g09160 // LOC_Os07g05010 // LOC_Os08g03520 // LOC_Os02g57530 // LOC_Os03g06630 // LOC_Os09g31300 // LOC_Os01g04800 // LOC_Os03g54160 // LOC_Os02g34260 // LOC_Os01g64000 // LOC_Os06g13670 // LOC_Os08g33910 // LOC_Os09g20940 // LOC_Os10g28340 // LOC_Os05g29810 // …
GO:0046034	P	ATP metabolic process	0.00544218	0.00535826	1.01566	8	1470	129	24075	0.53	1	// LOC_Os11g29490 // LOC_Os08g40530 // LOC_Os05g41580 // LOC_Os01g53720 // LOC_Os05g45740 // LOC_Os05g02940 // LOC_Os11g04460 // LOC_Os04g02670
GO:0045184	P	establishment of protein localization	0.0156463	0.0122118	1.28124	23	1470	294	24075	0.15	1	// LOC_Os07g34510 // LOC_Os05g19040 // LOC_Os05g28510 // LOC_Os12g38310 // LOC_Os08g28080 // LOC_Os05g02050 // LOC_Os07g45300 // LOC_Os11g24560 // LOC_Os01g62570 // LOC_Os08g25090 // LOC_Os09g15790 // LOC_Os07g13950 // LOC_Os03g18190 // LOC_Os11g03710 // LOC_Os09g11250 // LOC_Os02g29400 // LOC_Os03g11440 // LOC_Os04g49220 // LOC_Os05g50654 // LOC_Os02g45820 // LOC_Os08g42380 // LOC_Os09g33720 // …
GO:0006278	P	RNA-dependent DNA replication	0.00884354	0.117383	0.0753391	13	1470	2826	24075	1	1	// LOC_Os06g40240 // LOC_Os07g34510 // LOC_Os11g45420 // LOC_Os06g15570 // LOC_Os02g12620 // LOC_Os06g32820 // LOC_Os11g44750 // LOC_Os04g17850 // LOC_Os12g24510 // LOC_Os10g41790 // LOC_Os06g44880 // LOC_Os09g39330 // LOC_Os06g42770
GO:0030163	P	protein catabolic process	0.0047619	0.00764278	0.623059	7	1470	184	24075	0.93	1	// LOC_Os12g40390 // LOC_Os08g41620 // LOC_Os09g38730 // LOC_Os02g55180 // LOC_Os11g34690 // LOC_Os05g41180 // LOC_Os10g30200
GO:0016192	P	vesicle-mediated transport	0.00680272	0.00772586	0.880513	10	1470	186	24075	0.7	1	// LOC_Os07g34510 // LOC_Os11g24560 // LOC_Os03g10920 // LOC_Os08g41820 // LOC_Os04g42500 // LOC_Os05g30640 // LOC_Os08g28080 // LOC_Os01g05580 // LOC_Os04g18030 // LOC_Os10g19190
GO:0016051	P	carbohydrate biosynthetic process	0.00340136	0.00502596	0.676758	5	1470	121	24075	0.86	1	// LOC_Os02g57990 // LOC_Os06g08380 // LOC_Os03g52460 // LOC_Os04g46760 // LOC_Os03g15050
GO:0016567	P	protein ubiquitination	0.0047619	0.00407061	1.16983	7	1470	98	24075	0.4	1	// LOC_Os02g57700 // LOC_Os04g49500 // LOC_Os06g06490 // LOC_Os06g06450 // LOC_Os10g40060 // LOC_Os02g49520 // LOC_Os02g28870
GO:0006164	P	purine nucleotide biosynthetic process	0.00952381	0.00623053	1.52857	14	1470	150	24075	0.091	1	// LOC_Os11g29490 // LOC_Os08g23730 // LOC_Os08g40530 // LOC_Os05g41580 // LOC_Os01g53720 // LOC_Os05g45740 // LOC_Os04g02670 // LOC_Os03g61600 // LOC_Os03g07840 // LOC_Os05g18790 // LOC_Os05g02940 // LOC_Os11g04460 // LOC_Os02g35700 // LOC_Os09g29190
GO:0019637	P	organophosphate metabolic process	0.0047619	0.0034891	1.3648	7	1470	84	24075	0.27	1	// LOC_Os07g15680 // LOC_Os05g07880 // LOC_Os01g57930 // LOC_Os03g24170 // LOC_Os03g50030 // LOC_Os02g58500 // LOC_Os01g39810
GO:0019438	P	aromatic compound biosynthetic process	0.00408163	0.00207684	1.96531	6	1470	50	24075	0.1	1	// LOC_Os07g34570 // LOC_Os02g04740 // LOC_Os01g39280 // LOC_Os02g08410 // LOC_Os01g47420 // LOC_Os03g47610
GO:0051252	P	regulation of RNA metabolic process	0.0340136	0.0307373	1.10659	50	1470	740	24075	0.26	1	// LOC_Os06g15480 // LOC_Os06g13670 // LOC_Os07g48660 // LOC_Os01g35930 // LOC_Os06g45650 // LOC_Os02g34840 // LOC_Os01g51610 // LOC_Os08g09690 // LOC_Os11g09160 // LOC_Os01g74540 // LOC_Os09g11460 // LOC_Os10g41230 // LOC_Os10g28340 // LOC_Os09g20350 // LOC_Os05g29810 // LOC_Os08g41210 // LOC_Os08g43334 // LOC_Os09g17850 // LOC_Os09g27450 // LOC_Os03g05160 // LOC_Os08g03520 // LOC_Os11g05640 // …
GO:0071103	P	DNA conformation change	0.0047619	0.00340602	1.39808	7	1470	82	24075	0.25	1	// LOC_Os07g36130 // LOC_Os03g51200 // LOC_Os01g05900 // LOC_Os04g38620 // LOC_Os05g41080 // LOC_Os03g50355 // LOC_Os09g39730
GO:0034645	P	cellular macromolecule biosynthetic process	0.197959	0.217985	0.90813	291	1470	5248	24075	0.97	1	// LOC_Os07g34510 // LOC_Os10g32820 // LOC_Os04g42380 // LOC_Os01g22490 // LOC_Os01g48770 // LOC_Os02g57990 // LOC_Os10g34320 // LOC_Os02g12620 // LOC_Os12g37410 // LOC_Os02g34840 // LOC_Os05g48050 // LOC_Os02g01332 // LOC_Os10g27174 // LOC_Os03g29260 // LOC_Os01g16890 // LOC_Os08g39500 // LOC_Os01g39810 // LOC_Os01g74540 // LOC_Os03g04590 // LOC_Os06g42630 // LOC_Os05g40820 // LOC_Os04g59430 // …
GO:0009141	P	nucleoside triphosphate metabolic process	0.00680272	0.00560748	1.21315	10	1470	135	24075	0.32	1	// LOC_Os11g29490 // LOC_Os08g40530 // LOC_Os05g41580 // LOC_Os01g53720 // LOC_Os05g45740 // LOC_Os04g02670 // LOC_Os03g46640 // LOC_Os05g02940 // LOC_Os11g04460 // LOC_Os02g35700
GO:0009142	P	nucleoside triphosphate biosynthetic process	0.00612245	0.00548287	1.11665	9	1470	132	24075	0.42	1	// LOC_Os11g29490 // LOC_Os08g40530 // LOC_Os05g41580 // LOC_Os01g53720 // LOC_Os05g45740 // LOC_Os04g02670 // LOC_Os05g02940 // LOC_Os11g04460 // LOC_Os02g35700
GO:0009144	P	purine nucleoside triphosphate metabolic process	0.00612245	0.00556594	1.09998	9	1470	134	24075	0.44	1	// LOC_Os11g29490 // LOC_Os08g40530 // LOC_Os05g41580 // LOC_Os01g53720 // LOC_Os05g45740 // LOC_Os04g02670 // LOC_Os05g02940 // LOC_Os11g04460 // LOC_Os02g35700
GO:0044036	P	cell wall macromolecule metabolic process	0.00340136	0.00186916	1.81973	5	1470	45	24075	0.16	1	// LOC_Os10g38040 // LOC_Os11g37940 // LOC_Os11g37960 // LOC_Os01g18400 // LOC_Os11g34570
GO:0006807	P	nitrogen compound metabolic process	0.209524	0.29379	0.713175	308	1470	7073	24075	1	1	// LOC_Os07g34510 // LOC_Os05g07880 // LOC_Os01g63160 // LOC_Os02g12620 // LOC_Os12g37410 // LOC_Os02g34840 // LOC_Os05g45740 // LOC_Os07g44630 // LOC_Os12g26060 // LOC_Os11g18830 // LOC_Os01g74020 // LOC_Os05g37350 // LOC_Os04g27830 // LOC_Os03g47610 // LOC_Os06g43760 // LOC_Os06g42630 // LOC_Os10g28370 // LOC_Os08g25390 // LOC_Os02g53790 // LOC_Os06g06900 // LOC_Os06g32820 // LOC_Os11g09160 // …
GO:0050789	P	regulation of biological process	0.0768707	0.0841952	0.913006	113	1470	2027	24075	0.85	1	// LOC_Os01g74020 // LOC_Os08g09900 // LOC_Os11g43530 // LOC_Os01g63160 // LOC_Os12g37410 // LOC_Os02g34840 // LOC_Os11g09280 // LOC_Os01g01510 // LOC_Os04g35600 // LOC_Os01g74540 // LOC_Os06g06900 // LOC_Os06g44910 // LOC_Os11g09160 // LOC_Os07g05010 // LOC_Os08g03520 // LOC_Os01g62570 // LOC_Os02g57530 // LOC_Os03g06630 // LOC_Os09g31300 // LOC_Os01g04800 // LOC_Os06g43280 // LOC_Os01g23740 // …
GO:0051186	P	cofactor metabolic process	0.00884354	0.00593977	1.48887	13	1470	143	24075	0.12	1	// LOC_Os03g62260 // LOC_Os10g28370 // LOC_Os08g44210 // LOC_Os04g57790 // LOC_Os02g04740 // LOC_Os05g09650 // LOC_Os03g02030 // LOC_Os12g17070 // LOC_Os06g05900 // LOC_Os03g21900 // LOC_Os02g02850 // LOC_Os01g56310 // LOC_Os05g49070
GO:0044262	P	cellular carbohydrate metabolic process	0.0183673	0.0159917	1.14856	27	1470	385	24075	0.27	1	// LOC_Os04g46760 // LOC_Os01g47080 // LOC_Os09g24910 // LOC_Os02g57990 // LOC_Os03g52460 // LOC_Os07g08340 // LOC_Os08g03670 // LOC_Os11g03780 // LOC_Os04g38530 // LOC_Os04g40950 // LOC_Os12g05550 // LOC_Os10g08550 // LOC_Os03g15050 // LOC_Os12g03480 // LOC_Os03g14450 // LOC_Os10g06720 // LOC_Os06g46570 // LOC_Os02g38920 // LOC_Os05g44922 // LOC_Os01g02880 // LOC_Os01g60190 // LOC_Os06g08380 // …
GO:0044260	P	cellular macromolecule metabolic process	0.368027	0.38837	0.947621	541	1470	9350	24075	0.94	1	// LOC_Os04g42380 // LOC_Os12g42070 // LOC_Os02g34840 // LOC_Os02g01332 // LOC_Os06g06450 // LOC_Os01g39810 // LOC_Os05g37350 // LOC_Os12g34320 // LOC_Os02g40200 // LOC_Os01g49900 // LOC_Os02g55180 // LOC_Os01g59730 // LOC_Os07g07060 // LOC_Os11g36150 // LOC_Os06g04370 // LOC_Os03g14450 // LOC_Os12g03090 // LOC_Os10g08550 // LOC_Os02g16670 // LOC_Os07g08660 // LOC_Os01g66379 // LOC_Os06g13070 // …
GO:0009875	P	pollen-pistil interaction	0.00340136	0.0047352	0.718314	5	1470	114	24075	0.82	1	// LOC_Os04g34270 // LOC_Os12g07800 // LOC_Os09g37840 // LOC_Os03g30890 // LOC_Os12g34320
GO:0016043	P	cellular component organization	0.0319728	0.0515057	0.620762	47	1470	1240	24075	1	1	// LOC_Os12g38310 // LOC_Os08g45130 // LOC_Os02g20860 // LOC_Os11g18830 // LOC_Os11g09418 // LOC_Os05g02050 // LOC_Os04g58610 // LOC_Os05g50360 // LOC_Os01g05900 // LOC_Os08g38720 // LOC_Os09g17850 // LOC_Os01g07170 // LOC_Os05g41080 // LOC_Os03g50355 // LOC_Os01g70220 // LOC_Os08g25090 // LOC_Os05g37160 // LOC_Os07g36130 // LOC_Os06g15570 // LOC_Os07g13950 // LOC_Os01g66379 // LOC_Os11g04500 // …
GO:0065007	P	biological regulation	0.0816327	0.0882658	0.92485	120	1470	2125	24075	0.82	1	// LOC_Os01g74020 // LOC_Os08g09900 // LOC_Os11g43530 // LOC_Os01g63160 // LOC_Os12g37410 // LOC_Os02g34840 // LOC_Os11g09280 // LOC_Os01g01510 // LOC_Os04g35600 // LOC_Os01g74540 // LOC_Os06g06900 // LOC_Os06g44910 // LOC_Os11g09160 // LOC_Os06g43280 // LOC_Os01g58240 // LOC_Os08g03520 // LOC_Os01g62570 // LOC_Os02g57530 // LOC_Os03g06630 // LOC_Os09g31300 // LOC_Os04g45960 // LOC_Os01g04800 // …
GO:0065004	P	protein-DNA complex assembly	0.0047619	0.00290758	1.63776	7	1470	70	24075	0.15	1	// LOC_Os07g36130 // LOC_Os03g51200 // LOC_Os01g05900 // LOC_Os04g38620 // LOC_Os05g41080 // LOC_Os03g50355 // LOC_Os09g39730
GO:0065009	P	regulation of molecular function	0.00408163	0.00502596	0.81211	6	1470	121	24075	0.75	1	// LOC_Os08g35090 // LOC_Os04g45960 // LOC_Os01g58240 // LOC_Os02g42134 // LOC_Os01g01010 // LOC_Os12g43730
GO:0006811	P	ion transport	0.0176871	0.016947	1.04367	26	1470	408	24075	0.44	1	// LOC_Os04g32920 // LOC_Os12g37530 // LOC_Os04g39430 // LOC_Os06g37010 // LOC_Os05g41580 // LOC_Os05g45740 // LOC_Os01g70490 // LOC_Os11g04460 // LOC_Os04g02670 // LOC_Os11g29490 // LOC_Os01g51770 // LOC_Os04g31210 // LOC_Os01g52130 // LOC_Os01g37690 // LOC_Os10g08879 // LOC_Os01g09660 // LOC_Os02g48880 // LOC_Os01g40570 // LOC_Os03g46454 // LOC_Os03g27960 // LOC_Os08g40530 // LOC_Os01g16910 // …
GO:0009150	P	purine ribonucleotide metabolic process	0.00816327	0.00610592	1.33694	12	1470	147	24075	0.21	1	// LOC_Os11g29490 // LOC_Os08g23730 // LOC_Os08g40530 // LOC_Os05g41580 // LOC_Os01g53720 // LOC_Os05g45740 // LOC_Os04g02670 // LOC_Os03g61600 // LOC_Os05g18790 // LOC_Os05g02940 // LOC_Os11g04460 // LOC_Os02g35700
GO:0006629	P	lipid metabolic process	0.0251701	0.0219315	1.14767	37	1470	528	24075	0.23	1	// LOC_Os03g24170 // LOC_Os05g07880 // LOC_Os12g16650 // LOC_Os02g19040 // LOC_Os07g33670 // LOC_Os03g22950 // LOC_Os08g43580 // LOC_Os01g39810 // LOC_Os07g42420 // LOC_Os01g46240 // LOC_Os02g56910 // LOC_Os06g36520 // LOC_Os01g57930 // LOC_Os11g01875 // LOC_Os04g48880 // LOC_Os01g52400 // LOC_Os02g48560 // LOC_Os04g36800 // LOC_Os04g55060 // LOC_Os08g14490 // LOC_Os01g11660 // LOC_Os04g31070 // …
GO:0006812	P	cation transport	0.0136054	0.0144548	0.941239	20	1470	348	24075	0.64	1	// LOC_Os11g29490 // LOC_Os04g31210 // LOC_Os03g46454 // LOC_Os03g27960 // LOC_Os08g40530 // LOC_Os05g41580 // LOC_Os05g05820 // LOC_Os04g32920 // LOC_Os12g37530 // LOC_Os01g45750 // LOC_Os05g45740 // LOC_Os04g39430 // LOC_Os01g37690 // LOC_Os01g09660 // LOC_Os05g38670 // LOC_Os01g70490 // LOC_Os05g02940 // LOC_Os11g04460 // LOC_Os04g02670 // LOC_Os06g37010
GO:0050790	P	regulation of catalytic activity	0.00408163	0.00498442	0.818878	6	1470	120	24075	0.74	1	// LOC_Os08g35090 // LOC_Os04g45960 // LOC_Os01g58240 // LOC_Os02g42134 // LOC_Os01g01010 // LOC_Os12g43730
GO:0009889	P	regulation of biosynthetic process	0.0578231	0.0649637	0.890084	85	1470	1564	24075	0.87	1	// LOC_Os02g56250 // LOC_Os06g15480 // LOC_Os06g13670 // LOC_Os03g04070 // LOC_Os07g48660 // LOC_Os01g35930 // LOC_Os11g06460 // LOC_Os01g38610 // LOC_Os06g45650 // LOC_Os02g34840 // LOC_Os01g51610 // LOC_Os05g38460 // LOC_Os08g09690 // LOC_Os01g64000 // LOC_Os08g33910 // LOC_Os09g17850 // LOC_Os09g20940 // LOC_Os11g08940 // LOC_Os01g74020 // LOC_Os01g74540 // LOC_Os09g11460 // LOC_Os08g09320 // …
GO:0009152	P	purine ribonucleotide biosynthetic process	0.00816327	0.00602285	1.35538	12	1470	145	24075	0.19	1	// LOC_Os11g29490 // LOC_Os08g23730 // LOC_Os08g40530 // LOC_Os05g41580 // LOC_Os01g53720 // LOC_Os05g45740 // LOC_Os04g02670 // LOC_Os03g61600 // LOC_Os05g18790 // LOC_Os05g02940 // LOC_Os11g04460 // LOC_Os02g35700
GO:0050794	P	regulation of cellular process	0.0741497	0.0812046	0.913122	109	1470	1955	24075	0.84	1	// LOC_Os01g74020 // LOC_Os08g09900 // LOC_Os11g43530 // LOC_Os01g63160 // LOC_Os12g37410 // LOC_Os02g34840 // LOC_Os11g09280 // LOC_Os04g35600 // LOC_Os01g74540 // LOC_Os06g06900 // LOC_Os06g44910 // LOC_Os11g09160 // LOC_Os07g05010 // LOC_Os08g03520 // LOC_Os01g62570 // LOC_Os02g57530 // LOC_Os03g06630 // LOC_Os09g31300 // LOC_Os01g04800 // LOC_Os06g43280 // LOC_Os01g23740 // LOC_Os03g54160 // …
GO:0043412	P	macromolecule modification	0.085034	0.0822015	1.03446	125	1470	1979	24075	0.36	1	// LOC_Os04g34270 // LOC_Os09g19560 // LOC_Os05g40770 // LOC_Os12g42070 // LOC_Os02g03060 // LOC_Os10g28640 // LOC_Os06g04370 // LOC_Os01g39810 // LOC_Os12g34320 // LOC_Os02g40200 // LOC_Os06g08800 // LOC_Os06g06450 // LOC_Os11g36150 // LOC_Os02g57530 // LOC_Os08g03020 // LOC_Os07g09610 // LOC_Os07g22710 // LOC_Os05g40540 // LOC_Os06g35850 // LOC_Os09g27270 // LOC_Os02g32610 // LOC_Os07g10400 // …
GO:0008152	P	metabolic process	0.592517	0.598048	0.990752	871	1470	14398	24075	0.67	1	// LOC_Os04g46760 // LOC_Os04g55060 // LOC_Os04g42380 // LOC_Os12g42070 // LOC_Os07g48050 // LOC_Os03g05430 // LOC_Os05g45740 // LOC_Os01g01510 // LOC_Os05g34460 // LOC_Os06g19530 // LOC_Os01g39810 // LOC_Os05g37350 // LOC_Os12g34320 // LOC_Os02g40200 // LOC_Os06g46436 // LOC_Os01g49900 // LOC_Os02g55180 // LOC_Os05g09650 // LOC_Os01g59730 // LOC_Os02g48390 // LOC_Os07g07060 // LOC_Os11g36150 // …
GO:0051234	P	establishment of localization	0.0761905	0.0680374	1.11983	112	1470	1638	24075	0.13	1	// LOC_Os07g34510 // LOC_Os11g24560 // LOC_Os04g33700 // LOC_Os06g03560 // LOC_Os12g38310 // LOC_Os04g41450 // LOC_Os09g12600 // LOC_Os10g30070 // LOC_Os03g01320 // LOC_Os01g62570 // LOC_Os10g19190 // LOC_Os08g25090 // LOC_Os11g29490 // LOC_Os07g13950 // LOC_Os08g28170 // LOC_Os03g18190 // LOC_Os03g58940 // LOC_Os09g26160 // LOC_Os02g29400 // LOC_Os04g18030 // LOC_Os04g31210 // LOC_Os03g46454 // …
GO:0051603	P	proteolysis involved in cellular protein catabolic process	0.00408163	0.00635514	0.642257	6	1470	153	24075	0.9	1	// LOC_Os12g40390 // LOC_Os08g41620 // LOC_Os11g34690 // LOC_Os02g55180 // LOC_Os05g41180 // LOC_Os10g30200
GO:0009260	P	ribonucleotide biosynthetic process	0.00884354	0.00618899	1.42891	13	1470	149	24075	0.14	1	// LOC_Os11g29490 // LOC_Os08g23730 // LOC_Os08g40530 // LOC_Os05g41580 // LOC_Os01g53720 // LOC_Os05g45740 // LOC_Os04g57950 // LOC_Os04g02670 // LOC_Os03g61600 // LOC_Os05g18790 // LOC_Os05g02940 // LOC_Os11g04460 // LOC_Os02g35700
GO:0006355	P	regulation of transcription, DNA-dependent	0.0340136	0.0306127	1.1111	50	1470	737	24075	0.25	1	// LOC_Os06g15480 // LOC_Os06g13670 // LOC_Os07g48660 // LOC_Os01g35930 // LOC_Os06g45650 // LOC_Os02g34840 // LOC_Os01g51610 // LOC_Os08g09690 // LOC_Os11g09160 // LOC_Os01g74540 // LOC_Os09g11460 // LOC_Os10g41230 // LOC_Os10g28340 // LOC_Os09g20350 // LOC_Os05g29810 // LOC_Os08g41210 // LOC_Os08g43334 // LOC_Os09g17850 // LOC_Os09g27450 // LOC_Os03g05160 // LOC_Os08g03520 // LOC_Os11g05640 // …
GO:0006511	P	ubiquitin-dependent protein catabolic process	0.00408163	0.00593977	0.68717	6	1470	143	24075	0.86	1	// LOC_Os12g40390 // LOC_Os08g41620 // LOC_Os11g34690 // LOC_Os02g55180 // LOC_Os05g41180 // LOC_Os10g30200
GO:0006350	P	transcription	0.0666667	0.0676636	0.985267	98	1470	1629	24075	0.57	1	// LOC_Os01g74020 // LOC_Os01g63160 // LOC_Os12g37410 // LOC_Os02g34840 // LOC_Os01g74540 // LOC_Os06g06900 // LOC_Os11g09160 // LOC_Os07g05010 // LOC_Os08g03520 // LOC_Os02g57530 // LOC_Os03g06630 // LOC_Os09g31300 // LOC_Os01g04800 // LOC_Os12g09280 // LOC_Os04g41040 // LOC_Os06g43280 // LOC_Os03g54160 // LOC_Os02g34260 // LOC_Os01g64000 // LOC_Os06g13670 // LOC_Os08g33910 // LOC_Os09g20940 // …
GO:0006351	P	transcription, DNA-dependent	0.0353741	0.032648	1.0835	52	1470	786	24075	0.31	1	// LOC_Os06g15480 // LOC_Os06g13670 // LOC_Os07g48660 // LOC_Os01g35930 // LOC_Os06g45650 // LOC_Os02g34840 // LOC_Os01g51610 // LOC_Os08g09690 // LOC_Os11g09160 // LOC_Os11g08940 // LOC_Os01g74540 // LOC_Os09g11460 // LOC_Os10g41230 // LOC_Os10g28340 // LOC_Os09g20350 // LOC_Os05g29810 // LOC_Os08g41210 // LOC_Os08g43334 // LOC_Os09g17850 // LOC_Os09g27450 // LOC_Os03g05160 // LOC_Os08g03520 // …
GO:0006754	P	ATP biosynthetic process	0.00544218	0.00527518	1.03166	8	1470	127	24075	0.52	1	// LOC_Os11g29490 // LOC_Os08g40530 // LOC_Os05g41580 // LOC_Os01g53720 // LOC_Os05g45740 // LOC_Os05g02940 // LOC_Os11g04460 // LOC_Os04g02670
GO:0051171	P	regulation of nitrogen compound metabolic process	0.0578231	0.063136	0.91585	85	1470	1520	24075	0.81	1	// LOC_Os02g56250 // LOC_Os06g15480 // LOC_Os06g13670 // LOC_Os03g04070 // LOC_Os07g48660 // LOC_Os01g35930 // LOC_Os08g09320 // LOC_Os01g38610 // LOC_Os06g45650 // LOC_Os02g34840 // LOC_Os01g51610 // LOC_Os05g38460 // LOC_Os08g09690 // LOC_Os01g64000 // LOC_Os08g33910 // LOC_Os09g17850 // LOC_Os08g44460 // LOC_Os11g08940 // LOC_Os01g74020 // LOC_Os01g74540 // LOC_Os09g11460 // LOC_Os09g20940 // …
GO:0032774	P	RNA biosynthetic process	0.0360544	0.032731	1.10154	53	1470	788	24075	0.26	1	// LOC_Os06g15480 // LOC_Os06g13670 // LOC_Os07g48660 // LOC_Os01g35930 // LOC_Os06g45650 // LOC_Os02g34840 // LOC_Os01g51610 // LOC_Os08g09690 // LOC_Os11g09160 // LOC_Os11g08940 // LOC_Os01g74540 // LOC_Os09g11460 // LOC_Os10g41230 // LOC_Os10g28340 // LOC_Os09g20350 // LOC_Os05g29810 // LOC_Os08g41210 // LOC_Os08g43334 // LOC_Os09g17850 // LOC_Os09g27450 // LOC_Os03g05160 // LOC_Os08g03520 // …
GO:0006732	P	coenzyme metabolic process	0.00680272	0.00419522	1.62154	10	1470	101	24075	0.11	1	// LOC_Os04g57790 // LOC_Os02g04740 // LOC_Os05g09650 // LOC_Os03g02030 // LOC_Os08g44210 // LOC_Os06g05900 // LOC_Os03g62260 // LOC_Os02g02850 // LOC_Os01g56310 // LOC_Os05g49070
GO:0044248	P	cellular catabolic process	0.0142857	0.0139979	1.02056	21	1470	337	24075	0.5	1	// LOC_Os01g48920 // LOC_Os01g02880 // LOC_Os01g47080 // LOC_Os09g24910 // LOC_Os10g30200 // LOC_Os08g41620 // LOC_Os11g34690 // LOC_Os02g55180 // LOC_Os12g40390 // LOC_Os07g08340 // LOC_Os02g40460 // LOC_Os06g45670 // LOC_Os05g41180 // LOC_Os05g44922 // LOC_Os10g08550 // LOC_Os12g33610 // LOC_Os03g14450 // LOC_Os02g51590 // LOC_Os10g28370 // LOC_Os01g60190 // LOC_Os05g49070
GO:0044249	P	cellular biosynthetic process	0.251701	0.244652	1.02881	370	1470	5890	24075	0.28	1	// LOC_Os04g46760 // LOC_Os04g55060 // LOC_Os04g42380 // LOC_Os02g34840 // LOC_Os02g01332 // LOC_Os01g39810 // LOC_Os01g49900 // LOC_Os05g09650 // LOC_Os01g59730 // LOC_Os07g07060 // LOC_Os12g03090 // LOC_Os11g29490 // LOC_Os02g16670 // LOC_Os07g08660 // LOC_Os01g66379 // LOC_Os09g31300 // LOC_Os02g18380 // LOC_Os09g32520 // LOC_Os08g12840 // LOC_Os09g08430 // LOC_Os01g49010 // LOC_Os03g03650 // …
GO:0015833	P	peptide transport	0.00340136	0.00357217	0.952183	5	1470	86	24075	0.61	1	// LOC_Os04g41450 // LOC_Os01g65150 // LOC_Os01g65169 // LOC_Os01g65190 // LOC_Os01g01360
GO:0023052	P	signaling	0.0115646	0.018567	0.62286	17	1470	447	24075	0.98	1	// LOC_Os04g34270 // LOC_Os07g42030 // LOC_Os09g15790 // LOC_Os03g30890 // LOC_Os01g55530 // LOC_Os03g20380 // LOC_Os06g44410 // LOC_Os09g37840 // LOC_Os02g42134 // LOC_Os06g09930 // LOC_Os01g01010 // LOC_Os12g07800 // LOC_Os01g62570 // LOC_Os02g57530 // LOC_Os12g34320 // LOC_Os02g58350 // LOC_Os06g38130
GO:0031497	P	chromatin assembly	0.0047619	0.00290758	1.63776	7	1470	70	24075	0.15	1	// LOC_Os07g36130 // LOC_Os03g51200 // LOC_Os01g05900 // LOC_Os04g38620 // LOC_Os05g41080 // LOC_Os03g50355 // LOC_Os09g39730
GO:0007154	P	cell communication	0.0047619	0.00706127	0.67437	7	1470	170	24075	0.89	1	// LOC_Os04g34270 // LOC_Os09g37840 // LOC_Os02g42134 // LOC_Os12g07800 // LOC_Os01g01010 // LOC_Os03g30890 // LOC_Os12g34320
GO:0009259	P	ribonucleotide metabolic process	0.00884354	0.00627207	1.40999	13	1470	151	24075	0.15	1	// LOC_Os11g29490 // LOC_Os08g23730 // LOC_Os08g40530 // LOC_Os05g41580 // LOC_Os01g53720 // LOC_Os05g45740 // LOC_Os04g57950 // LOC_Os04g02670 // LOC_Os03g61600 // LOC_Os05g18790 // LOC_Os05g02940 // LOC_Os11g04460 // LOC_Os02g35700
GO:0009057	P	macromolecule catabolic process	0.0156463	0.0133749	1.16983	23	1470	322	24075	0.26	1	// LOC_Os01g47080 // LOC_Os09g24910 // LOC_Os08g41620 // LOC_Os11g34690 // LOC_Os07g08340 // LOC_Os11g37960 // LOC_Os10g30200 // LOC_Os11g37940 // LOC_Os02g55180 // LOC_Os05g41180 // LOC_Os10g08550 // LOC_Os03g14450 // LOC_Os05g44922 // LOC_Os01g02880 // LOC_Os01g60190 // LOC_Os02g51590 // LOC_Os09g39570 // LOC_Os04g30770 // LOC_Os02g40460 // LOC_Os12g40390 // LOC_Os09g38730 // LOC_Os01g18400 // …
GO:0006810	P	transport	0.0761905	0.0680374	1.11983	112	1470	1638	24075	0.13	1	// LOC_Os07g34510 // LOC_Os11g24560 // LOC_Os04g33700 // LOC_Os06g03560 // LOC_Os12g38310 // LOC_Os04g41450 // LOC_Os09g12600 // LOC_Os10g30070 // LOC_Os03g01320 // LOC_Os01g62570 // LOC_Os10g19190 // LOC_Os08g25090 // LOC_Os11g29490 // LOC_Os07g13950 // LOC_Os08g28170 // LOC_Os03g18190 // LOC_Os03g58940 // LOC_Os09g26160 // LOC_Os02g29400 // LOC_Os04g18030 // LOC_Os04g31210 // LOC_Os03g46454 // …
GO:0006508	P	proteolysis	0.0272109	0.0655867	0.414884	40	1470	1579	24075	1	1	// LOC_Os01g04710 // LOC_Os08g41620 // LOC_Os02g42310 // LOC_Os01g42320 // LOC_Os03g05430 // LOC_Os06g03180 // LOC_Os05g34460 // LOC_Os01g73550 // LOC_Os06g11180 // LOC_Os10g30200 // LOC_Os03g60500 // LOC_Os02g55180 // LOC_Os04g06280 // LOC_Os01g11670 // LOC_Os01g58240 // LOC_Os05g41180 // LOC_Os06g11190 // LOC_Os02g49800 // LOC_Os05g06660 // LOC_Os12g42210 // LOC_Os12g36580 // LOC_Os11g15520 // …
GO:0015672	P	monovalent inorganic cation transport	0.00408163	0.00643821	0.63397	6	1470	155	24075	0.91	1	// LOC_Os04g31210 // LOC_Os04g32920 // LOC_Os05g45740 // LOC_Os01g45750 // LOC_Os01g70490 // LOC_Os04g02670
GO:0008037	P	cell recognition	0.00340136	0.0047352	0.718314	5	1470	114	24075	0.82	1	// LOC_Os04g34270 // LOC_Os12g07800 // LOC_Os09g37840 // LOC_Os03g30890 // LOC_Os12g34320
GO:0006644	P	phospholipid metabolic process	0.0047619	0.00319834	1.48887	7	1470	77	24075	0.21	1	// LOC_Os07g15680 // LOC_Os05g07880 // LOC_Os01g57930 // LOC_Os03g24170 // LOC_Os03g50030 // LOC_Os02g58500 // LOC_Os01g39810
GO:0032501	P	multicellular organismal process	0.00340136	0.00639668	0.531739	5	1470	154	24075	0.95	1	// LOC_Os04g34270 // LOC_Os12g07800 // LOC_Os09g37840 // LOC_Os03g30890 // LOC_Os12g34320
GO:0008033	P	tRNA processing	0.00340136	0.00203531	1.67118	5	1470	49	24075	0.2	1	// LOC_Os02g57590 // LOC_Os02g16670 // LOC_Os05g08360 // LOC_Os06g33980 // LOC_Os11g38930
GO:0043687	P	post-translational protein modification	0.0680272	0.0753894	0.902344	100	1470	1815	24075	0.86	1	// LOC_Os04g34270 // LOC_Os09g19560 // LOC_Os05g40770 // LOC_Os12g42070 // LOC_Os02g03060 // LOC_Os10g28640 // LOC_Os06g04370 // LOC_Os12g34320 // LOC_Os02g40200 // LOC_Os06g06450 // LOC_Os11g36150 // LOC_Os02g57530 // LOC_Os08g03020 // LOC_Os07g09610 // LOC_Os07g22710 // LOC_Os05g40540 // LOC_Os06g35850 // LOC_Os02g32610 // LOC_Os07g10400 // LOC_Os11g34750 // LOC_Os02g35760 // LOC_Os10g40060 // …
GO:0009145	P	purine nucleoside triphosphate biosynthetic process	0.00612245	0.00548287	1.11665	9	1470	132	24075	0.42	1	// LOC_Os11g29490 // LOC_Os08g40530 // LOC_Os05g41580 // LOC_Os01g53720 // LOC_Os05g45740 // LOC_Os04g02670 // LOC_Os05g02940 // LOC_Os11g04460 // LOC_Os02g35700
GO:0034637	P	cellular carbohydrate biosynthetic process	0.00340136	0.0047352	0.718314	5	1470	114	24075	0.82	1	// LOC_Os02g57990 // LOC_Os06g08380 // LOC_Os03g52460 // LOC_Os04g46760 // LOC_Os03g15050
GO:0023046	P	signaling process	0.00680272	0.0115888	0.587009	10	1470	279	24075	0.97	1	// LOC_Os09g15790 // LOC_Os01g55530 // LOC_Os03g20380 // LOC_Os02g58350 // LOC_Os02g42134 // LOC_Os06g38130 // LOC_Os01g01010 // LOC_Os01g62570 // LOC_Os02g57530 // LOC_Os06g44410
GO:0030001	P	metal ion transport	0.00884354	0.00888889	0.994898	13	1470	214	24075	0.55	1	// LOC_Os04g31210 // LOC_Os03g46454 // LOC_Os08g40530 // LOC_Os05g41580 // LOC_Os05g05820 // LOC_Os12g37530 // LOC_Os04g32920 // LOC_Os04g39430 // LOC_Os01g45750 // LOC_Os01g09660 // LOC_Os01g70490 // LOC_Os11g04460 // LOC_Os06g37010
GO:0044257	P	cellular protein catabolic process	0.00408163	0.00635514	0.642257	6	1470	153	24075	0.9	1	// LOC_Os12g40390 // LOC_Os08g41620 // LOC_Os11g34690 // LOC_Os02g55180 // LOC_Os05g41180 // LOC_Os10g30200
GO:0000272	P	polysaccharide catabolic process	0.00340136	0.00153686	2.21318	5	1470	37	24075	0.092	1	// LOC_Os11g37940 // LOC_Os11g37960 // LOC_Os01g18400 // LOC_Os09g39570 // LOC_Os04g30770
GO:0007242	P	intracellular signaling cascade	0.00340136	0.00548287	0.620362	5	1470	132	24075	0.9	1	// LOC_Os01g62570 // LOC_Os02g57530 // LOC_Os09g15790 // LOC_Os02g42134 // LOC_Os01g01010
GO:0006334	P	nucleosome assembly	0.0047619	0.00290758	1.63776	7	1470	70	24075	0.15	1	// LOC_Os07g36130 // LOC_Os03g51200 // LOC_Os01g05900 // LOC_Os04g38620 // LOC_Os05g41080 // LOC_Os03g50355 // LOC_Os09g39730
GO:0006333	P	chromatin assembly or disassembly	0.00680272	0.0407892	0.166778	10	1470	982	24075	1	1	// LOC_Os04g58610 // LOC_Os07g36130 // LOC_Os03g51200 // LOC_Os06g15570 // LOC_Os01g05900 // LOC_Os04g14170 // LOC_Os04g38620 // LOC_Os05g41080 // LOC_Os03g50355 // LOC_Os09g39730
GO:0043170	P	macromolecule metabolic process	0.397959	0.433354	0.918323	585	1470	10433	24075	1	1	// LOC_Os04g42380 // LOC_Os12g42070 // LOC_Os03g05430 // LOC_Os02g01332 // LOC_Os01g01510 // LOC_Os05g34460 // LOC_Os06g06450 // LOC_Os01g39810 // LOC_Os05g37350 // LOC_Os12g34320 // LOC_Os02g40200 // LOC_Os01g49900 // LOC_Os02g55180 // LOC_Os01g59730 // LOC_Os07g07060 // LOC_Os11g36150 // LOC_Os06g04370 // LOC_Os03g14450 // LOC_Os12g03090 // LOC_Os10g08550 // LOC_Os02g16670 // LOC_Os07g08660 // …
GO:0015031	P	protein transport	0.0156463	0.0122118	1.28124	23	1470	294	24075	0.15	1	// LOC_Os07g34510 // LOC_Os05g19040 // LOC_Os05g28510 // LOC_Os12g38310 // LOC_Os08g28080 // LOC_Os05g02050 // LOC_Os07g45300 // LOC_Os11g24560 // LOC_Os01g62570 // LOC_Os08g25090 // LOC_Os09g15790 // LOC_Os07g13950 // LOC_Os03g18190 // LOC_Os11g03710 // LOC_Os09g11250 // LOC_Os02g29400 // LOC_Os03g11440 // LOC_Os04g49220 // LOC_Os05g50654 // LOC_Os02g45820 // LOC_Os08g42380 // LOC_Os09g33720 // …
GO:0048544	P	recognition of pollen	0.00340136	0.0047352	0.718314	5	1470	114	24075	0.82	1	// LOC_Os04g34270 // LOC_Os12g07800 // LOC_Os09g37840 // LOC_Os03g30890 // LOC_Os12g34320
GO:0031326	P	regulation of cellular biosynthetic process	0.0578231	0.0649637	0.890084	85	1470	1564	24075	0.87	1	// LOC_Os02g56250 // LOC_Os06g15480 // LOC_Os06g13670 // LOC_Os03g04070 // LOC_Os07g48660 // LOC_Os01g35930 // LOC_Os11g06460 // LOC_Os01g38610 // LOC_Os06g45650 // LOC_Os02g34840 // LOC_Os01g51610 // LOC_Os05g38460 // LOC_Os08g09690 // LOC_Os01g64000 // LOC_Os08g33910 // LOC_Os09g17850 // LOC_Os09g20940 // LOC_Os11g08940 // LOC_Os01g74020 // LOC_Os01g74540 // LOC_Os09g11460 // LOC_Os08g09320 // …
GO:0031323	P	regulation of cellular metabolic process	0.0585034	0.0661682	0.884162	86	1470	1593	24075	0.89	1	// LOC_Os01g74020 // LOC_Os01g63160 // LOC_Os12g37410 // LOC_Os02g34840 // LOC_Os01g74540 // LOC_Os06g06900 // LOC_Os11g09160 // LOC_Os07g05010 // LOC_Os08g03520 // LOC_Os02g57530 // LOC_Os03g06630 // LOC_Os09g31300 // LOC_Os01g04800 // LOC_Os03g54160 // LOC_Os02g34260 // LOC_Os01g64000 // LOC_Os06g13670 // LOC_Os08g33910 // LOC_Os09g20940 // LOC_Os10g28340 // LOC_Os05g29810 // LOC_Os08g41210 // …
GO:0009205	P	purine ribonucleoside triphosphate metabolic process	0.00612245	0.00556594	1.09998	9	1470	134	24075	0.44	1	// LOC_Os11g29490 // LOC_Os08g40530 // LOC_Os05g41580 // LOC_Os01g53720 // LOC_Os05g45740 // LOC_Os04g02670 // LOC_Os05g02940 // LOC_Os11g04460 // LOC_Os02g35700
GO:0045449	P	regulation of transcription	0.0571429	0.0628453	0.909263	84	1470	1513	24075	0.82	1	// LOC_Os02g56250 // LOC_Os06g15480 // LOC_Os06g13670 // LOC_Os03g04070 // LOC_Os07g48660 // LOC_Os01g35930 // LOC_Os08g09320 // LOC_Os01g38610 // LOC_Os06g45650 // LOC_Os02g34840 // LOC_Os01g51610 // LOC_Os05g38460 // LOC_Os08g09690 // LOC_Os01g64000 // LOC_Os08g33910 // LOC_Os09g17850 // LOC_Os09g20940 // LOC_Os11g08940 // LOC_Os01g74020 // LOC_Os01g74540 // LOC_Os09g11460 // LOC_Os10g41230 // …
GO:0043632	P	modification-dependent macromolecule catabolic process	0.00408163	0.00593977	0.68717	6	1470	143	24075	0.86	1	// LOC_Os12g40390 // LOC_Os08g41620 // LOC_Os11g34690 // LOC_Os02g55180 // LOC_Os05g41180 // LOC_Os10g30200
GO:0022414	P	reproductive process	0.00340136	0.0047352	0.718314	5	1470	114	24075	0.82	1	// LOC_Os04g34270 // LOC_Os12g07800 // LOC_Os09g37840 // LOC_Os03g30890 // LOC_Os12g34320
GO:0015074	P	DNA integration	0.00748299	0.131589	0.0568665	11	1470	3168	24075	1	1	// LOC_Os04g58610 // LOC_Os07g34510 // LOC_Os06g15570 // LOC_Os06g32820 // LOC_Os07g41380 // LOC_Os12g11730 // LOC_Os01g34630 // LOC_Os06g49940 // LOC_Os02g27160 // LOC_Os03g54804 // LOC_Os08g29560
GO:0006325	P	chromatin organization	0.00952381	0.0422845	0.225232	14	1470	1018	24075	1	1	// LOC_Os04g58610 // LOC_Os07g36130 // LOC_Os03g51200 // LOC_Os06g15570 // LOC_Os01g05900 // LOC_Os04g14170 // LOC_Os01g70220 // LOC_Os08g45130 // LOC_Os09g17850 // LOC_Os04g38620 // LOC_Os11g09418 // LOC_Os03g50355 // LOC_Os05g41080 // LOC_Os09g39730
GO:0044265	P	cellular macromolecule catabolic process	0.0115646	0.0105504	1.09614	17	1470	254	24075	0.39	1	// LOC_Os01g02880 // LOC_Os01g47080 // LOC_Os09g24910 // LOC_Os10g30200 // LOC_Os08g41620 // LOC_Os11g34690 // LOC_Os02g55180 // LOC_Os12g40390 // LOC_Os07g08340 // LOC_Os02g40460 // LOC_Os05g41180 // LOC_Os05g44922 // LOC_Os10g08550 // LOC_Os03g14450 // LOC_Os02g51590 // LOC_Os01g60190 // LOC_Os05g49070
GO:0006323	P	DNA packaging	0.0047619	0.00294912	1.61469	7	1470	71	24075	0.16	1	// LOC_Os07g36130 // LOC_Os03g51200 // LOC_Os01g05900 // LOC_Os04g38620 // LOC_Os05g41080 // LOC_Os03g50355 // LOC_Os09g39730
GO:0071554	P	cell wall organization or biogenesis	0.00408163	0.00614746	0.663955	6	1470	148	24075	0.88	1	// LOC_Os10g38040 // LOC_Os11g37940 // LOC_Os01g18400 // LOC_Os01g60770 // LOC_Os11g34570 // LOC_Os11g37960
GO:0010556	P	regulation of macromolecule biosynthetic process	0.0578231	0.0649637	0.890084	85	1470	1564	24075	0.87	1	// LOC_Os02g56250 // LOC_Os06g15480 // LOC_Os06g13670 // LOC_Os03g04070 // LOC_Os07g48660 // LOC_Os01g35930 // LOC_Os11g06460 // LOC_Os01g38610 // LOC_Os06g45650 // LOC_Os02g34840 // LOC_Os01g51610 // LOC_Os05g38460 // LOC_Os08g09690 // LOC_Os01g64000 // LOC_Os08g33910 // LOC_Os09g17850 // LOC_Os09g20940 // LOC_Os11g08940 // LOC_Os01g74020 // LOC_Os01g74540 // LOC_Os09g11460 // LOC_Os08g09320 // …
GO:0009856	P	pollination	0.00340136	0.0047352	0.718314	5	1470	114	24075	0.82	1	// LOC_Os04g34270 // LOC_Os12g07800 // LOC_Os09g37840 // LOC_Os03g30890 // LOC_Os12g34320
GO:0051704	P	multi-organism process	0.0047619	0.00498442	0.955357	7	1470	120	24075	0.6	1	// LOC_Os04g34270 // LOC_Os11g37940 // LOC_Os03g30890 // LOC_Os09g37840 // LOC_Os12g07800 // LOC_Os11g37960 // LOC_Os12g34320
GO:0010468	P	regulation of gene expression	0.0591837	0.0655036	0.903517	87	1470	1577	24075	0.84	1	// LOC_Os01g74020 // LOC_Os01g63160 // LOC_Os12g37410 // LOC_Os02g34840 // LOC_Os01g01510 // LOC_Os01g74540 // LOC_Os06g06900 // LOC_Os11g09160 // LOC_Os07g05010 // LOC_Os08g03520 // LOC_Os02g57530 // LOC_Os03g06630 // LOC_Os09g31300 // LOC_Os01g04800 // LOC_Os03g54160 // LOC_Os02g34260 // LOC_Os01g64000 // LOC_Os06g13670 // LOC_Os08g33910 // LOC_Os09g20940 // LOC_Os10g28340 // LOC_Os05g29810 // …
GO:0006857	P	oligopeptide transport	0.00340136	0.00357217	0.952183	5	1470	86	24075	0.61	1	// LOC_Os04g41450 // LOC_Os01g65150 // LOC_Os01g65169 // LOC_Os01g65190 // LOC_Os01g01360
GO:0006468	P	protein amino acid phosphorylation	0.0585034	0.0652129	0.897114	86	1470	1570	24075	0.86	1	// LOC_Os04g34270 // LOC_Os05g40770 // LOC_Os12g42070 // LOC_Os02g03060 // LOC_Os10g28640 // LOC_Os06g04370 // LOC_Os12g34320 // LOC_Os02g40200 // LOC_Os11g36150 // LOC_Os02g57530 // LOC_Os08g03020 // LOC_Os07g09610 // LOC_Os07g22710 // LOC_Os05g40540 // LOC_Os06g35850 // LOC_Os02g32610 // LOC_Os07g10400 // LOC_Os11g34750 // LOC_Os02g35760 // LOC_Os10g40060 // LOC_Os08g07890 // LOC_Os10g33640 // …
GO:0019219	P	regulation of nucleobase, nucleoside, nucleotide and nucleic acid metabolic process	0.0578231	0.063136	0.91585	85	1470	1520	24075	0.81	1	// LOC_Os02g56250 // LOC_Os06g15480 // LOC_Os06g13670 // LOC_Os03g04070 // LOC_Os07g48660 // LOC_Os01g35930 // LOC_Os08g09320 // LOC_Os01g38610 // LOC_Os06g45650 // LOC_Os02g34840 // LOC_Os01g51610 // LOC_Os05g38460 // LOC_Os08g09690 // LOC_Os01g64000 // LOC_Os08g33910 // LOC_Os09g17850 // LOC_Os08g44460 // LOC_Os11g08940 // LOC_Os01g74020 // LOC_Os01g74540 // LOC_Os09g11460 // LOC_Os09g20940 // …
GO:0019941	P	modification-dependent protein catabolic process	0.00408163	0.00593977	0.68717	6	1470	143	24075	0.86	1	// LOC_Os12g40390 // LOC_Os08g41620 // LOC_Os11g34690 // LOC_Os02g55180 // LOC_Os05g41180 // LOC_Os10g30200
GO:0006464	P	protein modification process	0.0734694	0.0801246	0.916939	108	1470	1929	24075	0.83	1	// LOC_Os04g34270 // LOC_Os09g19560 // LOC_Os05g40770 // LOC_Os12g42070 // LOC_Os02g03060 // LOC_Os10g28640 // LOC_Os06g04370 // LOC_Os01g39810 // LOC_Os12g34320 // LOC_Os02g40200 // LOC_Os06g06450 // LOC_Os11g36150 // LOC_Os02g57530 // LOC_Os08g03020 // LOC_Os07g09610 // LOC_Os07g22710 // LOC_Os05g40540 // LOC_Os06g35850 // LOC_Os02g32610 // LOC_Os07g10400 // LOC_Os11g34750 // LOC_Os02g35760 // …
GO:0023060	P	signal transmission	0.00680272	0.0115888	0.587009	10	1470	279	24075	0.97	1	// LOC_Os09g15790 // LOC_Os01g55530 // LOC_Os03g20380 // LOC_Os02g58350 // LOC_Os02g42134 // LOC_Os06g38130 // LOC_Os01g01010 // LOC_Os01g62570 // LOC_Os02g57530 // LOC_Os06g44410
GO:0009058	P	biosynthetic process	0.259864	0.252752	1.02814	382	1470	6085	24075	0.28	1	// LOC_Os04g46760 // LOC_Os04g55060 // LOC_Os04g42380 // LOC_Os02g34840 // LOC_Os02g01332 // LOC_Os01g39810 // LOC_Os01g49900 // LOC_Os05g09650 // LOC_Os01g59730 // LOC_Os07g07060 // LOC_Os06g36890 // LOC_Os12g03090 // LOC_Os06g01470 // LOC_Os11g29490 // LOC_Os02g16670 // LOC_Os07g08660 // LOC_Os01g66379 // LOC_Os09g31300 // LOC_Os02g18380 // LOC_Os11g03400 // LOC_Os08g12840 // LOC_Os09g08430 // …
GO:0009059	P	macromolecule biosynthetic process	0.198639	0.218152	0.910557	292	1470	5252	24075	0.96	1	// LOC_Os07g34510 // LOC_Os10g32820 // LOC_Os04g42380 // LOC_Os01g22490 // LOC_Os01g48770 // LOC_Os02g57990 // LOC_Os10g34320 // LOC_Os02g12620 // LOC_Os12g37410 // LOC_Os02g34840 // LOC_Os05g48050 // LOC_Os02g01332 // LOC_Os10g27174 // LOC_Os03g29260 // LOC_Os01g16890 // LOC_Os08g39500 // LOC_Os01g39810 // LOC_Os01g74540 // LOC_Os03g04590 // LOC_Os06g42630 // LOC_Os05g40820 // LOC_Os04g59430 // …
GO:0042221	P	response to chemical stimulus	0.0170068	0.0125026	1.36026	25	1470	301	24075	0.089	1	// LOC_Os05g42000 // LOC_Os07g48050 // LOC_Os12g42130 // LOC_Os12g07820 // LOC_Os08g41090 // LOC_Os10g11354 // LOC_Os10g39160 // LOC_Os11g18170 // LOC_Os07g48030 // LOC_Os02g57530 // LOC_Os02g41800 // LOC_Os04g55740 // LOC_Os04g53640 // LOC_Os09g29490 // LOC_Os02g45150 // LOC_Os01g73220 // LOC_Os12g07830 // LOC_Os04g59430 // LOC_Os06g22140 // LOC_Os06g20150 // LOC_Os11g03500 // LOC_Os07g47990 // …
GO:0009056	P	catabolic process	0.0210884	0.0179855	1.17253	31	1470	433	24075	0.22	1	// LOC_Os01g47080 // LOC_Os09g24910 // LOC_Os08g41620 // LOC_Os11g34690 // LOC_Os07g08340 // LOC_Os06g45670 // LOC_Os12g33610 // LOC_Os11g37960 // LOC_Os10g30200 // LOC_Os10g38040 // LOC_Os11g37940 // LOC_Os02g55180 // LOC_Os05g41180 // LOC_Os10g08550 // LOC_Os03g14450 // LOC_Os05g44922 // LOC_Os01g02880 // LOC_Os01g60190 // LOC_Os02g58500 // LOC_Os02g51590 // LOC_Os10g28370 // LOC_Os09g39570 // …
GO:0051179	P	localization	0.0768707	0.0685774	1.12093	113	1470	1651	24075	0.12	1	// LOC_Os07g34510 // LOC_Os11g24560 // LOC_Os04g33700 // LOC_Os06g03560 // LOC_Os12g38310 // LOC_Os04g41450 // LOC_Os09g12600 // LOC_Os10g30070 // LOC_Os03g01320 // LOC_Os01g62570 // LOC_Os10g19190 // LOC_Os08g25090 // LOC_Os11g29490 // LOC_Os07g13950 // LOC_Os08g28170 // LOC_Os03g18190 // LOC_Os03g58940 // LOC_Os09g26160 // LOC_Os02g29400 // LOC_Os04g18030 // LOC_Os04g31210 // LOC_Os03g46454 // …
GO:0006091	P	generation of precursor metabolites and energy	0.0108844	0.0100935	1.07836	16	1470	243	24075	0.42	1	// LOC_Os06g46436 // LOC_Os01g47080 // LOC_Os09g24910 // LOC_Os12g10600 // LOC_Os05g44922 // LOC_Os09g17740 // LOC_Os01g02880 // LOC_Os07g08340 // LOC_Os05g45740 // LOC_Os05g33210 // LOC_Os04g02670 // LOC_Os10g08550 // LOC_Os03g14450 // LOC_Os02g51590 // LOC_Os03g52460 // LOC_Os04g33630
GO:0006996	P	organelle organization	0.0204082	0.0468951	0.435187	30	1470	1129	24075	1	1	// LOC_Os12g38310 // LOC_Os11g09418 // LOC_Os05g02050 // LOC_Os04g58610 // LOC_Os05g50360 // LOC_Os01g05900 // LOC_Os09g17850 // LOC_Os01g07170 // LOC_Os05g41080 // LOC_Os03g50355 // LOC_Os08g25090 // LOC_Os07g36130 // LOC_Os06g15570 // LOC_Os07g13950 // LOC_Os04g14170 // LOC_Os01g70220 // LOC_Os02g45820 // LOC_Os09g32930 // LOC_Os04g39280 // LOC_Os04g38620 // LOC_Os09g39730 // LOC_Os07g47420 // …
GO:0044238	P	primary metabolic process	0.485034	0.497155	0.97562	713	1470	11969	24075	0.82	1	// LOC_Os04g46760 // LOC_Os04g55060 // LOC_Os04g42380 // LOC_Os12g42070 // LOC_Os03g05430 // LOC_Os05g45740 // LOC_Os05g34460 // LOC_Os06g06450 // LOC_Os01g39810 // LOC_Os05g37350 // LOC_Os12g34320 // LOC_Os02g40200 // LOC_Os01g49900 // LOC_Os02g55180 // LOC_Os01g59730 // LOC_Os02g48390 // LOC_Os07g07060 // LOC_Os11g36150 // LOC_Os06g04370 // LOC_Os03g14450 // LOC_Os12g03090 // LOC_Os10g08550 // …
GO:0007017	P	microtubule-based process	0.00340136	0.00328141	1.03655	5	1470	79	24075	0.53	1	// LOC_Os03g01530 // LOC_Os01g62570 // LOC_Os06g29690 // LOC_Os04g56970 // LOC_Os01g37490
GO:0005975	P	carbohydrate metabolic process	0.0353741	0.0346002	1.02237	52	1470	833	24075	0.46	1	// LOC_Os07g10730 // LOC_Os04g46760 // LOC_Os01g47080 // LOC_Os09g24910 // LOC_Os02g57990 // LOC_Os07g46280 // LOC_Os03g52460 // LOC_Os05g46520 // LOC_Os08g03670 // LOC_Os08g40930 // LOC_Os11g37960 // LOC_Os04g40500 // LOC_Os06g46570 // LOC_Os11g37940 // LOC_Os05g20020 // LOC_Os04g38530 // LOC_Os05g45590 // LOC_Os01g63840 // LOC_Os04g40950 // LOC_Os12g02520 // LOC_Os01g71930 // LOC_Os01g61380 // …
GO:0051276	P	chromosome organization	0.0102041	0.0425337	0.239906	15	1470	1024	24075	1	1	// LOC_Os04g58610 // LOC_Os07g36130 // LOC_Os03g51200 // LOC_Os06g15570 // LOC_Os01g05900 // LOC_Os04g14170 // LOC_Os01g70220 // LOC_Os08g45130 // LOC_Os09g17850 // LOC_Os04g39280 // LOC_Os04g38620 // LOC_Os11g09418 // LOC_Os03g50355 // LOC_Os05g41080 // LOC_Os09g39730
GO:0005976	P	polysaccharide metabolic process	0.00544218	0.00593977	0.916227	8	1470	143	24075	0.65	1	// LOC_Os11g37940 // LOC_Os09g39570 // LOC_Os04g30770 // LOC_Os02g57990 // LOC_Os03g52460 // LOC_Os01g18400 // LOC_Os06g08380 // LOC_Os11g37960
GO:0044237	P	cellular metabolic process	0.456463	0.444278	1.02742	671	1470	10696	24075	0.19	1	// LOC_Os04g46760 // LOC_Os04g55060 // LOC_Os04g42380 // LOC_Os12g42070 // LOC_Os02g34840 // LOC_Os05g45740 // LOC_Os08g44210 // LOC_Os06g06450 // LOC_Os01g39810 // LOC_Os05g37350 // LOC_Os12g34320 // LOC_Os02g40200 // LOC_Os06g46436 // LOC_Os01g49900 // LOC_Os02g55180 // LOC_Os05g09650 // LOC_Os01g59730 // LOC_Os07g07060 // LOC_Os11g36150 // LOC_Os06g04370 // LOC_Os03g14450 // LOC_Os12g03090 // …
GO:0006399	P	tRNA metabolic process	0.00612245	0.0047352	1.29296	9	1470	114	24075	0.28	1	// LOC_Os11g38930 // LOC_Os02g16670 // LOC_Os02g09100 // LOC_Os02g57590 // LOC_Os06g43760 // LOC_Os06g33980 // LOC_Os03g10190 // LOC_Os07g07060 // LOC_Os05g08360
GO:0006796	P	phosphate metabolic process	0.0639456	0.0745587	0.857654	94	1470	1795	24075	0.94	1	// LOC_Os04g34270 // LOC_Os05g40770 // LOC_Os12g42070 // LOC_Os02g03060 // LOC_Os10g28640 // LOC_Os06g04370 // LOC_Os12g34320 // LOC_Os02g40200 // LOC_Os11g36150 // LOC_Os02g57530 // LOC_Os08g03020 // LOC_Os07g09610 // LOC_Os07g22710 // LOC_Os05g40540 // LOC_Os06g35850 // LOC_Os02g01920 // LOC_Os02g32610 // LOC_Os07g10400 // LOC_Os11g34750 // LOC_Os02g35760 // LOC_Os10g40060 // LOC_Os08g07890 // …
GO:0006793	P	phosphorus metabolic process	0.0639456	0.0745587	0.857654	94	1470	1795	24075	0.94	1	// LOC_Os04g34270 // LOC_Os05g40770 // LOC_Os12g42070 // LOC_Os02g03060 // LOC_Os10g28640 // LOC_Os06g04370 // LOC_Os12g34320 // LOC_Os02g40200 // LOC_Os11g36150 // LOC_Os02g57530 // LOC_Os08g03020 // LOC_Os07g09610 // LOC_Os07g22710 // LOC_Os05g40540 // LOC_Os06g35850 // LOC_Os02g01920 // LOC_Os02g32610 // LOC_Os07g10400 // LOC_Os11g34750 // LOC_Os02g35760 // LOC_Os10g40060 // LOC_Os08g07890 // …
GO:0006259	P	DNA metabolic process	0.0482993	0.187539	0.257543	71	1470	4515	24075	1	1	// LOC_Os07g34510 // LOC_Os12g04980 // LOC_Os01g49010 // LOC_Os01g55900 // LOC_Os03g43420 // LOC_Os02g12620 // LOC_Os12g10850 // LOC_Os06g08790 // LOC_Os06g04190 // LOC_Os04g42784 // LOC_Os07g41564 // LOC_Os06g15570 // LOC_Os05g37350 // LOC_Os03g54804 // LOC_Os05g10980 // LOC_Os04g58610 // LOC_Os03g53000 // LOC_Os08g21330 // LOC_Os08g07840 // LOC_Os01g14610 // LOC_Os01g67510 // LOC_Os06g32820 // …

## Sheet: pizt_DEG_c4_GO_p
GO_acc	term_type	Term	Percentage_genes	Percentage_bg	Fold_enrichment	queryitem	querytotal	bgitem	bgtotal	pvalue	FDR	entries
GO:0016310	P	phosphorylation	0.134091	0.070405	1.90457	177	1320	1695	24075	2.7e-15	4e-12	// LOC_Os01g42294 // LOC_Os04g41510 // LOC_Os01g72990 // LOC_Os08g02440 // LOC_Os03g21730 // LOC_Os03g35600 // LOC_Os01g05940 // LOC_Os04g35114 // LOC_Os06g46435 // LOC_Os03g57450 // LOC_Os06g35200 // LOC_Os12g29580 // LOC_Os10g12620 // LOC_Os01g53640 // LOC_Os11g01140 // LOC_Os12g10740 // LOC_Os06g03970 // LOC_Os10g06740 // LOC_Os11g36090 // LOC_Os06g38990 // LOC_Os01g04230 // LOC_Os02g04430 // …
GO:0006468	P	protein amino acid phosphorylation	0.125758	0.0652129	1.92842	166	1320	1570	24075	8.4e-15	4.1e-12	// LOC_Os01g42294 // LOC_Os04g41510 // LOC_Os01g72990 // LOC_Os08g02440 // LOC_Os03g21730 // LOC_Os03g35600 // LOC_Os01g05940 // LOC_Os04g35114 // LOC_Os05g30820 // LOC_Os03g57450 // LOC_Os06g35200 // LOC_Os12g29580 // LOC_Os10g12620 // LOC_Os01g53640 // LOC_Os11g01140 // LOC_Os12g10740 // LOC_Os06g03970 // LOC_Os10g06740 // LOC_Os11g36090 // LOC_Os06g38990 // LOC_Os01g04230 // LOC_Os02g04430 // …
GO:0007018	P	microtubule-based movement	0.0212121	0.00261682	8.10606	28	1320	63	24075	7.9e-15	4.1e-12	// LOC_Os03g17164 // LOC_Os01g33040 // LOC_Os03g02290 // LOC_Os02g13580 // LOC_Os01g54080 // LOC_Os02g43130 // LOC_Os01g59150 // LOC_Os01g15540 // LOC_Os04g30720 // LOC_Os02g53520 // LOC_Os07g01490 // LOC_Os12g39980 // LOC_Os05g38480 // LOC_Os09g35890 // LOC_Os03g18980 // LOC_Os12g42160 // LOC_Os03g39020 // LOC_Os01g42070 // LOC_Os06g04560 // LOC_Os05g02670 // LOC_Os11g35090 // LOC_Os01g18050 // …
GO:0007017	P	microtubule-based process	0.0227273	0.00328141	6.92606	30	1320	79	24075	2.5e-14	9.1e-12	// LOC_Os03g17164 // LOC_Os01g33040 // LOC_Os03g02290 // LOC_Os12g41290 // LOC_Os01g54080 // LOC_Os02g43130 // LOC_Os01g59150 // LOC_Os01g15540 // LOC_Os04g30720 // LOC_Os05g06260 // LOC_Os02g53520 // LOC_Os07g01490 // LOC_Os12g39980 // LOC_Os05g38480 // LOC_Os09g35890 // LOC_Os03g18980 // LOC_Os12g42160 // LOC_Os03g39020 // LOC_Os01g42070 // LOC_Os06g04560 // LOC_Os05g02670 // LOC_Os11g35090 // …
GO:0006796	P	phosphate metabolic process	0.136364	0.0745587	1.82894	180	1320	1795	24075	4.7e-14	1.2e-11	// LOC_Os01g42294 // LOC_Os04g41510 // LOC_Os01g72990 // LOC_Os08g02440 // LOC_Os03g21730 // LOC_Os03g35600 // LOC_Os01g05940 // LOC_Os04g35114 // LOC_Os06g46435 // LOC_Os03g57450 // LOC_Os06g35200 // LOC_Os12g29580 // LOC_Os10g12620 // LOC_Os01g53640 // LOC_Os11g01140 // LOC_Os12g10740 // LOC_Os06g03970 // LOC_Os10g06740 // LOC_Os11g36090 // LOC_Os06g38990 // LOC_Os01g04230 // LOC_Os02g04430 // …
GO:0006793	P	phosphorus metabolic process	0.136364	0.0745587	1.82894	180	1320	1795	24075	4.7e-14	1.2e-11	// LOC_Os01g42294 // LOC_Os04g41510 // LOC_Os01g72990 // LOC_Os08g02440 // LOC_Os03g21730 // LOC_Os03g35600 // LOC_Os01g05940 // LOC_Os04g35114 // LOC_Os06g46435 // LOC_Os03g57450 // LOC_Os06g35200 // LOC_Os12g29580 // LOC_Os10g12620 // LOC_Os01g53640 // LOC_Os11g01140 // LOC_Os12g10740 // LOC_Os06g03970 // LOC_Os10g06740 // LOC_Os11g36090 // LOC_Os06g38990 // LOC_Os01g04230 // LOC_Os02g04430 // …
GO:0043687	P	post-translational protein modification	0.137121	0.0753894	1.81884	181	1320	1815	24075	6.2e-14	1.3e-11	// LOC_Os01g42294 // LOC_Os04g41510 // LOC_Os01g72990 // LOC_Os08g02440 // LOC_Os03g21730 // LOC_Os03g35600 // LOC_Os01g05940 // LOC_Os04g35114 // LOC_Os05g30820 // LOC_Os03g57450 // LOC_Os06g35200 // LOC_Os12g29580 // LOC_Os10g12620 // LOC_Os03g45420 // LOC_Os01g53640 // LOC_Os11g01140 // LOC_Os12g10740 // LOC_Os06g03970 // LOC_Os01g60860 // LOC_Os10g06740 // LOC_Os11g36090 // LOC_Os06g38990 // …
GO:0006464	P	protein modification process	0.140909	0.0801246	1.75862	186	1320	1929	24075	4.4e-13	8.2e-11	// LOC_Os01g42294 // LOC_Os04g41510 // LOC_Os01g72990 // LOC_Os08g02440 // LOC_Os03g21730 // LOC_Os03g35600 // LOC_Os01g05940 // LOC_Os04g35114 // LOC_Os05g30820 // LOC_Os03g57450 // LOC_Os06g35200 // LOC_Os05g11060 // LOC_Os12g29580 // LOC_Os10g12620 // LOC_Os03g45420 // LOC_Os01g53640 // LOC_Os11g01140 // LOC_Os12g10740 // LOC_Os06g03970 // LOC_Os01g60860 // LOC_Os10g06740 // LOC_Os11g36090 // …
GO:0043412	P	macromolecule modification	0.142424	0.0822015	1.73262	188	1320	1979	24075	1.1e-12	1.8e-10	// LOC_Os01g42294 // LOC_Os10g01570 // LOC_Os04g41510 // LOC_Os01g72990 // LOC_Os08g02440 // LOC_Os03g21730 // LOC_Os03g35600 // LOC_Os01g05940 // LOC_Os04g35114 // LOC_Os05g30820 // LOC_Os03g57450 // LOC_Os06g35200 // LOC_Os05g11060 // LOC_Os12g29580 // LOC_Os10g12620 // LOC_Os03g45420 // LOC_Os01g53640 // LOC_Os11g01140 // LOC_Os12g10740 // LOC_Os06g03970 // LOC_Os01g60860 // LOC_Os10g06740 // …
GO:0016265	P	death	0.0575758	0.0225961	2.54804	76	1320	544	24075	3.3e-12	4.5e-10	// LOC_Os11g46070 // LOC_Os06g17920 // LOC_Os11g07912 // LOC_Os04g53496 // LOC_Os03g36920 // LOC_Os11g37050 // LOC_Os01g72410 // LOC_Os09g09490 // LOC_Os09g13820 // LOC_Os03g26260 // LOC_Os08g14810 // LOC_Os12g09739 // LOC_Os09g35630 // LOC_Os04g30530 // LOC_Os01g57870 // LOC_Os01g36640 // LOC_Os10g03570 // LOC_Os11g45330 // LOC_Os08g16120 // LOC_Os12g32710 // LOC_Os12g17490 // LOC_Os11g37850 // …
GO:0008219	P	cell death	0.0575758	0.0225961	2.54804	76	1320	544	24075	3.3e-12	4.5e-10	// LOC_Os11g46070 // LOC_Os06g17920 // LOC_Os11g07912 // LOC_Os04g53496 // LOC_Os03g36920 // LOC_Os11g37050 // LOC_Os01g72410 // LOC_Os09g09490 // LOC_Os09g13820 // LOC_Os03g26260 // LOC_Os08g14810 // LOC_Os12g09739 // LOC_Os09g35630 // LOC_Os04g30530 // LOC_Os01g57870 // LOC_Os01g36640 // LOC_Os10g03570 // LOC_Os11g45330 // LOC_Os08g16120 // LOC_Os12g32710 // LOC_Os12g17490 // LOC_Os11g37850 // …
GO:0006950	P	response to stress	0.0780303	0.0362617	2.15187	103	1320	873	24075	5.7e-12	7e-10	// LOC_Os04g39100 // LOC_Os03g36920 // LOC_Os04g53496 // LOC_Os05g35380 // LOC_Os12g09739 // LOC_Os09g13820 // LOC_Os02g06630 // LOC_Os12g17490 // LOC_Os02g52460 // LOC_Os05g41990 // LOC_Os11g12040 // LOC_Os04g39460 // LOC_Os11g47780 // LOC_Os03g14900 // LOC_Os12g32710 // LOC_Os06g43670 // LOC_Os02g41904 // LOC_Os03g22020 // LOC_Os03g13210 // LOC_Os05g15040 // LOC_Os12g17480 // LOC_Os07g34598 // …
GO:0050896	P	response to stimulus	0.0863636	0.0426168	2.02652	114	1320	1026	24075	1.3e-11	1.4e-09	// LOC_Os04g39100 // LOC_Os03g36920 // LOC_Os04g53496 // LOC_Os05g35380 // LOC_Os12g09739 // LOC_Os09g13820 // LOC_Os02g06630 // LOC_Os12g17490 // LOC_Os11g04060 // LOC_Os04g57800 // LOC_Os02g52460 // LOC_Os05g41990 // LOC_Os11g12040 // LOC_Os04g39460 // LOC_Os11g47780 // LOC_Os03g14900 // LOC_Os12g32710 // LOC_Os06g43670 // LOC_Os02g41904 // LOC_Os03g22020 // LOC_Os03g13210 // LOC_Os08g43250 // …
GO:0006915	P	apoptosis	0.055303	0.0220976	2.50267	73	1320	532	24075	1.9e-11	1.9e-09	// LOC_Os11g46070 // LOC_Os06g17920 // LOC_Os01g72410 // LOC_Os04g53496 // LOC_Os03g36920 // LOC_Os11g37050 // LOC_Os09g09490 // LOC_Os09g13820 // LOC_Os03g26260 // LOC_Os08g14810 // LOC_Os12g09739 // LOC_Os09g35630 // LOC_Os04g30530 // LOC_Os01g57870 // LOC_Os01g36640 // LOC_Os10g03570 // LOC_Os11g45330 // LOC_Os08g16120 // LOC_Os12g32710 // LOC_Os12g17490 // LOC_Os11g37850 // LOC_Os03g50150 // …
GO:0012501	P	programmed cell death	0.055303	0.0220976	2.50267	73	1320	532	24075	1.9e-11	1.9e-09	// LOC_Os11g46070 // LOC_Os06g17920 // LOC_Os01g72410 // LOC_Os04g53496 // LOC_Os03g36920 // LOC_Os11g37050 // LOC_Os09g09490 // LOC_Os09g13820 // LOC_Os03g26260 // LOC_Os08g14810 // LOC_Os12g09739 // LOC_Os09g35630 // LOC_Os04g30530 // LOC_Os01g57870 // LOC_Os01g36640 // LOC_Os10g03570 // LOC_Os11g45330 // LOC_Os08g16120 // LOC_Os12g32710 // LOC_Os12g17490 // LOC_Os11g37850 // LOC_Os03g50150 // …
GO:0006952	P	defense response	0.0484848	0.0187747	2.58246	64	1320	452	24075	1.1e-10	1e-08	// LOC_Os11g46070 // LOC_Os06g17920 // LOC_Os03g36920 // LOC_Os04g53496 // LOC_Os09g13820 // LOC_Os03g26260 // LOC_Os12g09739 // LOC_Os07g11380 // LOC_Os04g30530 // LOC_Os01g57870 // LOC_Os01g36640 // LOC_Os10g03570 // LOC_Os11g45330 // LOC_Os08g16120 // LOC_Os12g32710 // LOC_Os12g17490 // LOC_Os11g37850 // LOC_Os12g32680 // LOC_Os11g12040 // LOC_Os11g13410 // LOC_Os01g25740 // LOC_Os11g28950 // …
GO:0006629	P	lipid metabolic process	0.0515152	0.0219315	2.34892	68	1320	528	24075	1e-09	9.2e-08	// LOC_Os10g28060 // LOC_Os02g09610 // LOC_Os03g06700 // LOC_Os01g11710 // LOC_Os03g62740 // LOC_Os04g59310 // LOC_Os03g47940 // LOC_Os01g61570 // LOC_Os06g12410 // LOC_Os01g43140 // LOC_Os05g45820 // LOC_Os03g56820 // LOC_Os06g06250 // LOC_Os09g04710 // LOC_Os01g52770 // LOC_Os04g39610 // LOC_Os05g22940 // LOC_Os02g40784 // LOC_Os02g50000 // LOC_Os06g14810 // LOC_Os01g51360 // LOC_Os02g56860 // …
GO:0071103	P	DNA conformation change	0.0159091	0.00340602	4.67087	21	1320	82	24075	6.3e-08	5.2e-06	// LOC_Os08g38300 // LOC_Os04g49420 // LOC_Os03g02780 // LOC_Os04g34240 // LOC_Os05g36280 // LOC_Os01g64640 // LOC_Os02g47150 // LOC_Os11g05730 // LOC_Os03g17100 // LOC_Os06g06460 // LOC_Os07g46540 // LOC_Os02g45940 // LOC_Os01g31800 // LOC_Os12g34510 // LOC_Os10g28230 // LOC_Os06g06510 // LOC_Os05g49860 // LOC_Os03g06670 // LOC_Os05g02300 // LOC_Os12g42760 // LOC_Os05g38740
GO:0006323	P	DNA packaging	0.0143939	0.00294912	4.88076	19	1320	71	24075	1.5e-07	1.2e-05	// LOC_Os08g38300 // LOC_Os04g49420 // LOC_Os03g02780 // LOC_Os04g34240 // LOC_Os05g36280 // LOC_Os01g64640 // LOC_Os11g05730 // LOC_Os06g06460 // LOC_Os07g46540 // LOC_Os02g45940 // LOC_Os01g31800 // LOC_Os12g34510 // LOC_Os10g28230 // LOC_Os06g06510 // LOC_Os05g49860 // LOC_Os03g06670 // LOC_Os05g02300 // LOC_Os03g17100 // LOC_Os05g38740
GO:0034728	P	nucleosome organization	0.0136364	0.00290758	4.68994	18	1320	70	24075	5.2e-07	2.8e-05	// LOC_Os08g38300 // LOC_Os04g49420 // LOC_Os03g02780 // LOC_Os04g34240 // LOC_Os05g36280 // LOC_Os01g64640 // LOC_Os11g05730 // LOC_Os06g06460 // LOC_Os02g45940 // LOC_Os01g31800 // LOC_Os12g34510 // LOC_Os10g28230 // LOC_Os06g06510 // LOC_Os05g49860 // LOC_Os03g06670 // LOC_Os05g02300 // LOC_Os03g17100 // LOC_Os05g38740
GO:0044042	P	glucan metabolic process	0.0159091	0.003946	4.0317	21	1320	95	24075	5.2e-07	2.8e-05	// LOC_Os01g54620 // LOC_Os09g12660 // LOC_Os07g41360 // LOC_Os03g13570 // LOC_Os07g34580 // LOC_Os04g53950 // LOC_Os06g51270 // LOC_Os07g36700 // LOC_Os03g59340 // LOC_Os01g34890 // LOC_Os03g01800 // LOC_Os06g48160 // LOC_Os06g48170 // LOC_Os01g67364 // LOC_Os10g02770 // LOC_Os12g36890 // LOC_Os08g09230 // LOC_Os10g32980 // LOC_Os03g62090 // LOC_Os06g02180 // LOC_Os09g23220
GO:0006261	P	DNA-dependent DNA replication	0.00757576	0.000706127	10.7286	10	1320	17	24075	5.2e-07	2.8e-05	// LOC_Os12g37400 // LOC_Os11g03430 // LOC_Os02g52460 // LOC_Os01g36390 // LOC_Os05g14590 // LOC_Os11g29380 // LOC_Os02g55410 // LOC_Os07g22400 // LOC_Os12g03130 // LOC_Os05g39850
GO:0006073	P	cellular glucan metabolic process	0.0159091	0.003946	4.0317	21	1320	95	24075	5.2e-07	2.8e-05	// LOC_Os01g54620 // LOC_Os09g12660 // LOC_Os07g41360 // LOC_Os03g13570 // LOC_Os07g34580 // LOC_Os04g53950 // LOC_Os06g51270 // LOC_Os07g36700 // LOC_Os03g59340 // LOC_Os01g34890 // LOC_Os03g01800 // LOC_Os06g48160 // LOC_Os06g48170 // LOC_Os01g67364 // LOC_Os10g02770 // LOC_Os12g36890 // LOC_Os08g09230 // LOC_Os10g32980 // LOC_Os03g62090 // LOC_Os06g02180 // LOC_Os09g23220
GO:0065004	P	protein-DNA complex assembly	0.0136364	0.00290758	4.68994	18	1320	70	24075	5.2e-07	2.8e-05	// LOC_Os08g38300 // LOC_Os04g49420 // LOC_Os03g02780 // LOC_Os04g34240 // LOC_Os05g36280 // LOC_Os01g64640 // LOC_Os11g05730 // LOC_Os06g06460 // LOC_Os02g45940 // LOC_Os01g31800 // LOC_Os12g34510 // LOC_Os10g28230 // LOC_Os06g06510 // LOC_Os05g49860 // LOC_Os03g06670 // LOC_Os05g02300 // LOC_Os03g17100 // LOC_Os05g38740
GO:0006270	P	DNA replication initiation	0.00606061	0.000332295	18.2386	8	1320	8	24075	4.6e-07	2.8e-05	// LOC_Os02g55410 // LOC_Os11g03430 // LOC_Os12g37400 // LOC_Os01g36390 // LOC_Os05g14590 // LOC_Os11g29380 // LOC_Os12g03130 // LOC_Os05g39850
GO:0044264	P	cellular polysaccharide metabolic process	0.0166667	0.0042783	3.89563	22	1320	103	24075	4.7e-07	2.8e-05	// LOC_Os06g51270 // LOC_Os04g53950 // LOC_Os07g36700 // LOC_Os03g59340 // LOC_Os01g67364 // LOC_Os08g09230 // LOC_Os10g32980 // LOC_Os09g23220 // LOC_Os09g12660 // LOC_Os07g41360 // LOC_Os07g34580 // LOC_Os06g48160 // LOC_Os03g62090 // LOC_Os03g13570 // LOC_Os10g02770 // LOC_Os01g54620 // LOC_Os12g36890 // LOC_Os06g02180 // LOC_Os01g34890 // LOC_Os03g01800 // LOC_Os06g48170 // LOC_Os03g17000
GO:0031497	P	chromatin assembly	0.0136364	0.00290758	4.68994	18	1320	70	24075	5.2e-07	2.8e-05	// LOC_Os08g38300 // LOC_Os04g49420 // LOC_Os03g02780 // LOC_Os04g34240 // LOC_Os05g36280 // LOC_Os01g64640 // LOC_Os11g05730 // LOC_Os06g06460 // LOC_Os02g45940 // LOC_Os01g31800 // LOC_Os12g34510 // LOC_Os10g28230 // LOC_Os06g06510 // LOC_Os05g49860 // LOC_Os03g06670 // LOC_Os05g02300 // LOC_Os03g17100 // LOC_Os05g38740
GO:0006334	P	nucleosome assembly	0.0136364	0.00290758	4.68994	18	1320	70	24075	5.2e-07	2.8e-05	// LOC_Os08g38300 // LOC_Os04g49420 // LOC_Os03g02780 // LOC_Os04g34240 // LOC_Os05g36280 // LOC_Os01g64640 // LOC_Os11g05730 // LOC_Os06g06460 // LOC_Os02g45940 // LOC_Os01g31800 // LOC_Os12g34510 // LOC_Os10g28230 // LOC_Os06g06510 // LOC_Os05g49860 // LOC_Os03g06670 // LOC_Os05g02300 // LOC_Os03g17100 // LOC_Os05g38740
GO:0005975	P	carbohydrate metabolic process	0.0621212	0.0346002	1.7954	82	1320	833	24075	1.1e-06	5.7e-05	// LOC_Os02g54890 // LOC_Os08g14700 // LOC_Os02g03750 // LOC_Os03g02610 // LOC_Os10g07290 // LOC_Os09g20820 // LOC_Os04g53950 // LOC_Os03g46910 // LOC_Os03g06940 // LOC_Os07g36700 // LOC_Os03g59340 // LOC_Os01g04290 // LOC_Os01g58730 // LOC_Os01g67364 // LOC_Os04g33740 // LOC_Os08g09230 // LOC_Os07g41360 // LOC_Os04g58555 // LOC_Os10g32980 // LOC_Os04g39610 // LOC_Os09g23220 // LOC_Os05g23924 // …
GO:0034622	P	cellular macromolecular complex assembly	0.0174242	0.00502596	3.46685	23	1320	121	24075	1.5e-06	7.5e-05	// LOC_Os01g64640 // LOC_Os10g28230 // LOC_Os06g06510 // LOC_Os04g34240 // LOC_Os01g59150 // LOC_Os03g44420 // LOC_Os02g45940 // LOC_Os11g37100 // LOC_Os05g49860 // LOC_Os03g06670 // LOC_Os05g38740 // LOC_Os11g05730 // LOC_Os12g34510 // LOC_Os01g18050 // LOC_Os05g02300 // LOC_Os08g38300 // LOC_Os04g49420 // LOC_Os03g02780 // LOC_Os05g36280 // LOC_Os06g06460 // LOC_Os01g31800 // LOC_Os07g38730 // …
GO:0006979	P	response to oxidative stress	0.0204545	0.00722741	2.83013	27	1320	174	24075	6e-06	0.00029	// LOC_Os04g39100 // LOC_Os11g43980 // LOC_Os01g22336 // LOC_Os01g16450 // LOC_Os01g22230 // LOC_Os04g56180 // LOC_Os02g06630 // LOC_Os06g16350 // LOC_Os05g41990 // LOC_Os03g02939 // LOC_Os11g10460 // LOC_Os01g15830 // LOC_Os07g06190 // LOC_Os04g59260 // LOC_Os01g10850 // LOC_Os03g22020 // LOC_Os03g13210 // LOC_Os04g42100 // LOC_Os03g55420 // LOC_Os06g35480 // LOC_Os01g36240 // LOC_Os10g39170 // …
GO:0033036	P	macromolecule localization	0.0356061	0.0170717	2.08568	47	1320	411	24075	7.5e-06	0.00035	// LOC_Os07g10150 // LOC_Os03g63250 // LOC_Os06g07220 // LOC_Os10g36160 // LOC_Os02g56110 // LOC_Os04g30800 // LOC_Os07g46540 // LOC_Os10g23100 // LOC_Os03g46150 // LOC_Os06g43600 // LOC_Os05g42330 // LOC_Os03g50280 // LOC_Os01g74180 // LOC_Os10g40420 // LOC_Os03g20970 // LOC_Os12g01390 // LOC_Os09g04110 // LOC_Os03g12590 // LOC_Os11g47130 // LOC_Os06g26270 // LOC_Os05g46550 // LOC_Os10g40480 // …
GO:0009808	P	lignin metabolic process	0.00681818	0.000872274	7.81656	9	1320	21	24075	1.4e-05	0.00059	// LOC_Os12g01730 // LOC_Os11g48060 // LOC_Os05g38390 // LOC_Os01g44330 // LOC_Os01g62490 // LOC_Os03g18640 // LOC_Os03g16610 // LOC_Os07g01110 // LOC_Os01g61160
GO:0046274	P	lignin catabolic process	0.00681818	0.000872274	7.81656	9	1320	21	24075	1.4e-05	0.00059	// LOC_Os12g01730 // LOC_Os11g48060 // LOC_Os05g38390 // LOC_Os01g44330 // LOC_Os01g62490 // LOC_Os03g18640 // LOC_Os03g16610 // LOC_Os07g01110 // LOC_Os01g61160
GO:0046271	P	phenylpropanoid catabolic process	0.00681818	0.000872274	7.81656	9	1320	21	24075	1.4e-05	0.00059	// LOC_Os12g01730 // LOC_Os11g48060 // LOC_Os05g38390 // LOC_Os01g44330 // LOC_Os01g62490 // LOC_Os03g18640 // LOC_Os03g16610 // LOC_Os07g01110 // LOC_Os01g61160
GO:0042219	P	cellular amino acid derivative catabolic process	0.00681818	0.000872274	7.81656	9	1320	21	24075	1.4e-05	0.00059	// LOC_Os12g01730 // LOC_Os11g48060 // LOC_Os05g38390 // LOC_Os01g44330 // LOC_Os01g62490 // LOC_Os03g18640 // LOC_Os03g16610 // LOC_Os07g01110 // LOC_Os01g61160
GO:0071555	P	cell wall organization	0.0128788	0.00344756	3.73562	17	1320	83	24075	1.5e-05	0.00059	// LOC_Os06g41700 // LOC_Os01g65790 // LOC_Os01g21034 // LOC_Os01g53990 // LOC_Os02g51040 // LOC_Os03g06000 // LOC_Os02g54190 // LOC_Os03g60720 // LOC_Os05g44600 // LOC_Os01g57854 // LOC_Os06g09340 // LOC_Os04g46740 // LOC_Os03g21820 // LOC_Os01g15039 // LOC_Os04g49410 // LOC_Os08g34900 // LOC_Os07g41360
GO:0034621	P	cellular macromolecular complex subunit organization	0.0174242	0.00589823	2.95415	23	1320	142	24075	1.6e-05	0.00061	// LOC_Os01g64640 // LOC_Os10g28230 // LOC_Os06g06510 // LOC_Os04g34240 // LOC_Os01g59150 // LOC_Os03g44420 // LOC_Os02g45940 // LOC_Os11g37100 // LOC_Os05g49860 // LOC_Os03g06670 // LOC_Os05g38740 // LOC_Os11g05730 // LOC_Os12g34510 // LOC_Os01g18050 // LOC_Os05g02300 // LOC_Os08g38300 // LOC_Os04g49420 // LOC_Os03g02780 // LOC_Os05g36280 // LOC_Os06g06460 // LOC_Os01g31800 // LOC_Os07g38730 // …
GO:0005976	P	polysaccharide metabolic process	0.0174242	0.00593977	2.93349	23	1320	143	24075	1.7e-05	0.00066	// LOC_Os06g51270 // LOC_Os04g53950 // LOC_Os07g36700 // LOC_Os03g59340 // LOC_Os01g67364 // LOC_Os08g09230 // LOC_Os10g32980 // LOC_Os09g23220 // LOC_Os09g12660 // LOC_Os07g41360 // LOC_Os07g34580 // LOC_Os06g48160 // LOC_Os03g62090 // LOC_Os03g13570 // LOC_Os10g02770 // LOC_Os01g54620 // LOC_Os12g36890 // LOC_Os11g27400 // LOC_Os06g02180 // LOC_Os01g34890 // LOC_Os03g01800 // LOC_Os06g48170 // …
GO:0006631	P	fatty acid metabolic process	0.0136364	0.00402908	3.38449	18	1320	97	24075	2.7e-05	0.00099	// LOC_Os05g22940 // LOC_Os05g29880 // LOC_Os10g28060 // LOC_Os03g06700 // LOC_Os12g43363 // LOC_Os02g40784 // LOC_Os06g14810 // LOC_Os02g42660 // LOC_Os06g09630 // LOC_Os05g06300 // LOC_Os03g63930 // LOC_Os07g01150 // LOC_Os09g34930 // LOC_Os03g56820 // LOC_Os01g04260 // LOC_Os02g56860 // LOC_Os08g23810 // LOC_Os06g44300
GO:0009698	P	phenylpropanoid metabolic process	0.00681818	0.000996885	6.83949	9	1320	24	24075	3.3e-05	0.0012	// LOC_Os12g01730 // LOC_Os11g48060 // LOC_Os05g38390 // LOC_Os01g44330 // LOC_Os01g62490 // LOC_Os03g18640 // LOC_Os03g16610 // LOC_Os07g01110 // LOC_Os01g61160
GO:0006633	P	fatty acid biosynthetic process	0.0121212	0.00336449	3.60269	16	1320	81	24075	3.8e-05	0.0014	// LOC_Os05g22940 // LOC_Os02g40784 // LOC_Os10g28060 // LOC_Os03g06700 // LOC_Os12g43363 // LOC_Os06g44300 // LOC_Os06g14810 // LOC_Os02g56860 // LOC_Os06g09630 // LOC_Os02g42660 // LOC_Os03g63930 // LOC_Os07g01150 // LOC_Os03g56820 // LOC_Os01g04260 // LOC_Os08g23810 // LOC_Os09g34930
GO:0065003	P	macromolecular complex assembly	0.0181818	0.00701973	2.5901	24	1320	169	24075	6.9e-05	0.0024	// LOC_Os01g64640 // LOC_Os10g28230 // LOC_Os06g06510 // LOC_Os05g38740 // LOC_Os01g59150 // LOC_Os03g44420 // LOC_Os02g45940 // LOC_Os11g37100 // LOC_Os05g49860 // LOC_Os03g06670 // LOC_Os04g34240 // LOC_Os11g05730 // LOC_Os12g34510 // LOC_Os05g34780 // LOC_Os01g18050 // LOC_Os05g02300 // LOC_Os08g38300 // LOC_Os04g49420 // LOC_Os03g02780 // LOC_Os05g36280 // LOC_Os06g06460 // LOC_Os01g31800 // …
GO:0071554	P	cell wall organization or biogenesis	0.0166667	0.00614746	2.71115	22	1320	148	24075	7.5e-05	0.0025	// LOC_Os01g53990 // LOC_Os02g51040 // LOC_Os04g46740 // LOC_Os09g37600 // LOC_Os05g44600 // LOC_Os03g21820 // LOC_Os06g10980 // LOC_Os04g49410 // LOC_Os01g57854 // LOC_Os07g41360 // LOC_Os03g06000 // LOC_Os03g60720 // LOC_Os01g15039 // LOC_Os08g34900 // LOC_Os06g41700 // LOC_Os02g54190 // LOC_Os09g27890 // LOC_Os02g52640 // LOC_Os01g65790 // LOC_Os01g21034 // LOC_Os02g53000 // LOC_Os06g09340
GO:0022607	P	cellular component assembly	0.0181818	0.00714434	2.54493	24	1320	172	24075	8.8e-05	0.0029	// LOC_Os01g64640 // LOC_Os10g28230 // LOC_Os06g06510 // LOC_Os05g38740 // LOC_Os01g59150 // LOC_Os03g44420 // LOC_Os02g45940 // LOC_Os11g37100 // LOC_Os05g49860 // LOC_Os03g06670 // LOC_Os04g34240 // LOC_Os11g05730 // LOC_Os12g34510 // LOC_Os05g34780 // LOC_Os01g18050 // LOC_Os05g02300 // LOC_Os08g38300 // LOC_Os04g49420 // LOC_Os03g02780 // LOC_Os05g36280 // LOC_Os06g06460 // LOC_Os01g31800 // …
GO:0019219	P	regulation of nucleobase, nucleoside, nucleotide and nucleic acid metabolic process	0.0901515	0.063136	1.42789	119	1320	1520	24075	0.00013	0.004	// LOC_Os03g15440 // LOC_Os02g45570 // LOC_Os01g11350 // LOC_Os03g42630 // LOC_Os01g74140 // LOC_Os03g63810 // LOC_Os08g33660 // LOC_Os06g36680 // LOC_Os01g55150 // LOC_Os02g43970 // LOC_Os02g52460 // LOC_Os11g01140 // LOC_Os06g10820 // LOC_Os03g07540 // LOC_Os03g08460 // LOC_Os05g46610 // LOC_Os06g43220 // LOC_Os02g21090 // LOC_Os05g41780 // LOC_Os02g42060 // LOC_Os11g03540 // LOC_Os03g43400 // …
GO:0051171	P	regulation of nitrogen compound metabolic process	0.0901515	0.063136	1.42789	119	1320	1520	24075	0.00013	0.004	// LOC_Os03g15440 // LOC_Os02g45570 // LOC_Os01g11350 // LOC_Os03g42630 // LOC_Os01g74140 // LOC_Os03g63810 // LOC_Os08g33660 // LOC_Os06g36680 // LOC_Os01g55150 // LOC_Os02g43970 // LOC_Os02g52460 // LOC_Os11g01140 // LOC_Os06g10820 // LOC_Os03g07540 // LOC_Os03g08460 // LOC_Os05g46610 // LOC_Os06g43220 // LOC_Os02g21090 // LOC_Os05g41780 // LOC_Os02g42060 // LOC_Os11g03540 // LOC_Os03g43400 // …
GO:0033692	P	cellular polysaccharide biosynthetic process	0.0106061	0.00303219	3.49782	14	1320	73	24075	0.00015	0.0047	// LOC_Os09g12660 // LOC_Os07g41360 // LOC_Os03g17000 // LOC_Os06g51270 // LOC_Os07g36700 // LOC_Os03g59340 // LOC_Os01g34890 // LOC_Os01g54620 // LOC_Os01g67364 // LOC_Os12g36890 // LOC_Os08g09230 // LOC_Os10g32980 // LOC_Os03g62090 // LOC_Os06g02180
GO:0045449	P	regulation of transcription	0.0893939	0.0628453	1.42244	118	1320	1513	24075	0.00016	0.0048	// LOC_Os03g15440 // LOC_Os02g45570 // LOC_Os01g11350 // LOC_Os03g42630 // LOC_Os01g74140 // LOC_Os03g63810 // LOC_Os08g33660 // LOC_Os06g36680 // LOC_Os01g55150 // LOC_Os02g43970 // LOC_Os11g01140 // LOC_Os06g10820 // LOC_Os03g07540 // LOC_Os03g08460 // LOC_Os05g46610 // LOC_Os06g43220 // LOC_Os02g21090 // LOC_Os05g41780 // LOC_Os02g42060 // LOC_Os11g03540 // LOC_Os03g43400 // LOC_Os06g04850 // …
GO:0042221	P	response to chemical stimulus	0.0257576	0.0125026	2.06018	34	1320	301	24075	0.00016	0.0048	// LOC_Os04g39100 // LOC_Os05g41990 // LOC_Os11g43980 // LOC_Os01g22336 // LOC_Os01g16450 // LOC_Os01g22230 // LOC_Os04g56180 // LOC_Os02g06630 // LOC_Os06g46410 // LOC_Os06g16350 // LOC_Os11g04060 // LOC_Os12g36660 // LOC_Os03g02939 // LOC_Os11g10460 // LOC_Os01g15830 // LOC_Os10g11860 // LOC_Os01g10850 // LOC_Os04g59260 // LOC_Os07g06190 // LOC_Os03g22020 // LOC_Os03g13210 // LOC_Os04g42100 // …
GO:0019439	P	aromatic compound catabolic process	0.00681818	0.00128764	5.29509	9	1320	31	24075	0.00017	0.005	// LOC_Os12g01730 // LOC_Os11g48060 // LOC_Os05g38390 // LOC_Os01g44330 // LOC_Os01g62490 // LOC_Os03g18640 // LOC_Os03g16610 // LOC_Os07g01110 // LOC_Os01g61160
GO:0009250	P	glucan biosynthetic process	0.00984848	0.0026999	3.64773	13	1320	65	24075	0.00018	0.0051	// LOC_Os09g12660 // LOC_Os07g41360 // LOC_Os06g51270 // LOC_Os07g36700 // LOC_Os03g59340 // LOC_Os01g34890 // LOC_Os01g54620 // LOC_Os01g67364 // LOC_Os12g36890 // LOC_Os08g09230 // LOC_Os10g32980 // LOC_Os03g62090 // LOC_Os06g02180
GO:0065007	P	biological regulation	0.118182	0.0882658	1.33893	156	1320	2125	24075	0.00022	0.006	// LOC_Os10g25450 // LOC_Os10g01570 // LOC_Os03g15440 // LOC_Os01g11350 // LOC_Os03g42630 // LOC_Os01g74140 // LOC_Os03g63810 // LOC_Os02g45570 // LOC_Os08g33660 // LOC_Os04g49150 // LOC_Os05g44070 // LOC_Os01g55150 // LOC_Os02g43970 // LOC_Os03g11140 // LOC_Os02g52460 // LOC_Os11g01140 // LOC_Os06g10820 // LOC_Os03g07540 // LOC_Os03g08460 // LOC_Os12g35330 // LOC_Os05g46610 // LOC_Os06g43220 // …
GO:0000271	P	polysaccharide biosynthetic process	0.0106061	0.0031568	3.35975	14	1320	76	24075	0.00022	0.006	// LOC_Os09g12660 // LOC_Os07g41360 // LOC_Os03g17000 // LOC_Os06g51270 // LOC_Os07g36700 // LOC_Os03g59340 // LOC_Os01g34890 // LOC_Os01g54620 // LOC_Os01g67364 // LOC_Os12g36890 // LOC_Os08g09230 // LOC_Os10g32980 // LOC_Os03g62090 // LOC_Os06g02180
GO:0044262	P	cellular carbohydrate metabolic process	0.030303	0.0159917	1.89492	40	1320	385	24075	0.00023	0.0061	// LOC_Os06g51270 // LOC_Os09g20820 // LOC_Os04g53950 // LOC_Os03g46910 // LOC_Os07g36700 // LOC_Os03g59340 // LOC_Os01g67364 // LOC_Os08g09230 // LOC_Os07g41360 // LOC_Os10g32980 // LOC_Os04g39610 // LOC_Os09g23220 // LOC_Os04g46560 // LOC_Os09g12660 // LOC_Os04g17650 // LOC_Os03g28330 // LOC_Os07g34580 // LOC_Os06g09450 // LOC_Os07g49520 // LOC_Os06g48160 // LOC_Os02g36600 // LOC_Os04g24430 // …
GO:0060255	P	regulation of macromolecule metabolic process	0.0939394	0.0681205	1.37902	124	1320	1640	24075	0.00034	0.0087	// LOC_Os03g15440 // LOC_Os10g01570 // LOC_Os02g45570 // LOC_Os01g11350 // LOC_Os03g42630 // LOC_Os01g74140 // LOC_Os03g63810 // LOC_Os08g33660 // LOC_Os06g36680 // LOC_Os01g55150 // LOC_Os02g43970 // LOC_Os02g52460 // LOC_Os11g01140 // LOC_Os06g10820 // LOC_Os03g07540 // LOC_Os03g08460 // LOC_Os05g46610 // LOC_Os06g43220 // LOC_Os02g21090 // LOC_Os05g41780 // LOC_Os02g42060 // LOC_Os11g03540 // …
GO:0006886	P	intracellular protein transport	0.0189394	0.00839045	2.25726	25	1320	202	24075	0.00034	0.0087	// LOC_Os07g10150 // LOC_Os02g56110 // LOC_Os07g46540 // LOC_Os10g23100 // LOC_Os01g74180 // LOC_Os12g01390 // LOC_Os09g04110 // LOC_Os03g12590 // LOC_Os11g47130 // LOC_Os06g26270 // LOC_Os05g46550 // LOC_Os03g59660 // LOC_Os02g11830 // LOC_Os11g01380 // LOC_Os12g24250 // LOC_Os05g44070 // LOC_Os05g01480 // LOC_Os08g34970 // LOC_Os03g52650 // LOC_Os03g18350 // LOC_Os01g16030 // LOC_Os05g48980 // …
GO:0043933	P	macromolecular complex subunit organization	0.0181818	0.007892	2.30383	24	1320	190	24075	0.00034	0.0087	// LOC_Os01g64640 // LOC_Os10g28230 // LOC_Os06g06510 // LOC_Os05g38740 // LOC_Os01g59150 // LOC_Os03g44420 // LOC_Os02g45940 // LOC_Os11g37100 // LOC_Os05g49860 // LOC_Os03g06670 // LOC_Os04g34240 // LOC_Os11g05730 // LOC_Os12g34510 // LOC_Os05g34780 // LOC_Os01g18050 // LOC_Os05g02300 // LOC_Os08g38300 // LOC_Os04g49420 // LOC_Os03g02780 // LOC_Os05g36280 // LOC_Os06g06460 // LOC_Os01g31800 // …
GO:0010468	P	regulation of gene expression	0.0909091	0.0655036	1.38785	120	1320	1577	24075	0.00034	0.0087	// LOC_Os03g15440 // LOC_Os10g01570 // LOC_Os02g45570 // LOC_Os01g11350 // LOC_Os03g42630 // LOC_Os01g74140 // LOC_Os03g63810 // LOC_Os08g33660 // LOC_Os06g36680 // LOC_Os01g55150 // LOC_Os02g43970 // LOC_Os11g01140 // LOC_Os06g10820 // LOC_Os03g07540 // LOC_Os03g08460 // LOC_Os05g46610 // LOC_Os06g43220 // LOC_Os02g21090 // LOC_Os05g41780 // LOC_Os02g42060 // LOC_Os11g03540 // LOC_Os03g43400 // …
GO:0009889	P	regulation of biosynthetic process	0.0901515	0.0649637	1.38772	119	1320	1564	24075	0.00036	0.0087	// LOC_Os03g15440 // LOC_Os02g45570 // LOC_Os01g11350 // LOC_Os03g42630 // LOC_Os01g74140 // LOC_Os03g63810 // LOC_Os08g33660 // LOC_Os06g36680 // LOC_Os01g55150 // LOC_Os02g43970 // LOC_Os02g52460 // LOC_Os11g01140 // LOC_Os06g10820 // LOC_Os03g07540 // LOC_Os03g08460 // LOC_Os05g46610 // LOC_Os06g43220 // LOC_Os02g21090 // LOC_Os05g41780 // LOC_Os02g42060 // LOC_Os11g03540 // LOC_Os03g43400 // …
GO:0010556	P	regulation of macromolecule biosynthetic process	0.0901515	0.0649637	1.38772	119	1320	1564	24075	0.00036	0.0087	// LOC_Os03g15440 // LOC_Os02g45570 // LOC_Os01g11350 // LOC_Os03g42630 // LOC_Os01g74140 // LOC_Os03g63810 // LOC_Os08g33660 // LOC_Os06g36680 // LOC_Os01g55150 // LOC_Os02g43970 // LOC_Os02g52460 // LOC_Os11g01140 // LOC_Os06g10820 // LOC_Os03g07540 // LOC_Os03g08460 // LOC_Os05g46610 // LOC_Os06g43220 // LOC_Os02g21090 // LOC_Os05g41780 // LOC_Os02g42060 // LOC_Os11g03540 // LOC_Os03g43400 // …
GO:0031326	P	regulation of cellular biosynthetic process	0.0901515	0.0649637	1.38772	119	1320	1564	24075	0.00036	0.0087	// LOC_Os03g15440 // LOC_Os02g45570 // LOC_Os01g11350 // LOC_Os03g42630 // LOC_Os01g74140 // LOC_Os03g63810 // LOC_Os08g33660 // LOC_Os06g36680 // LOC_Os01g55150 // LOC_Os02g43970 // LOC_Os02g52460 // LOC_Os11g01140 // LOC_Os06g10820 // LOC_Os03g07540 // LOC_Os03g08460 // LOC_Os05g46610 // LOC_Os06g43220 // LOC_Os02g21090 // LOC_Os05g41780 // LOC_Os02g42060 // LOC_Os11g03540 // LOC_Os03g43400 // …
GO:0044255	P	cellular lipid metabolic process	0.0204545	0.00951194	2.15041	27	1320	229	24075	0.0004	0.0094	// LOC_Os10g28060 // LOC_Os03g06700 // LOC_Os03g56820 // LOC_Os08g31060 // LOC_Os05g22940 // LOC_Os02g40784 // LOC_Os05g06300 // LOC_Os06g14810 // LOC_Os02g56860 // LOC_Os02g42660 // LOC_Os09g34960 // LOC_Os07g01150 // LOC_Os12g13440 // LOC_Os02g01760 // LOC_Os06g44300 // LOC_Os01g49024 // LOC_Os06g09630 // LOC_Os05g29880 // LOC_Os03g02740 // LOC_Os03g27370 // LOC_Os12g43363 // LOC_Os03g63930 // …
GO:0019222	P	regulation of metabolic process	0.094697	0.0691173	1.37009	125	1320	1664	24075	0.00041	0.0096	// LOC_Os03g15440 // LOC_Os10g01570 // LOC_Os02g45570 // LOC_Os01g11350 // LOC_Os03g42630 // LOC_Os01g74140 // LOC_Os03g63810 // LOC_Os08g33660 // LOC_Os04g49150 // LOC_Os01g55150 // LOC_Os02g43970 // LOC_Os02g52460 // LOC_Os11g01140 // LOC_Os06g10820 // LOC_Os03g07540 // LOC_Os03g08460 // LOC_Os05g46610 // LOC_Os06g43220 // LOC_Os02g21090 // LOC_Os05g41780 // LOC_Os02g42060 // LOC_Os11g03540 // …
GO:0006869	P	lipid transport	0.0121212	0.0042783	2.83319	16	1320	103	24075	0.00045	0.01	// LOC_Os12g02300 // LOC_Os03g50280 // LOC_Os07g07790 // LOC_Os10g20830 // LOC_Os10g40420 // LOC_Os10g40430 // LOC_Os06g07220 // LOC_Os10g36160 // LOC_Os10g40614 // LOC_Os03g46150 // LOC_Os03g57970 // LOC_Os10g40480 // LOC_Os11g02350 // LOC_Os06g43600 // LOC_Os03g20970 // LOC_Os02g44320
GO:0010876	P	lipid localization	0.0121212	0.0042783	2.83319	16	1320	103	24075	0.00045	0.01	// LOC_Os12g02300 // LOC_Os03g50280 // LOC_Os07g07790 // LOC_Os10g20830 // LOC_Os10g40420 // LOC_Os10g40430 // LOC_Os06g07220 // LOC_Os10g36160 // LOC_Os10g40614 // LOC_Os03g46150 // LOC_Os03g57970 // LOC_Os10g40480 // LOC_Os11g02350 // LOC_Os06g43600 // LOC_Os03g20970 // LOC_Os02g44320
GO:0070727	P	cellular macromolecule localization	0.0189394	0.00859813	2.20273	25	1320	207	24075	0.00047	0.01	// LOC_Os07g10150 // LOC_Os02g56110 // LOC_Os07g46540 // LOC_Os10g23100 // LOC_Os01g74180 // LOC_Os12g01390 // LOC_Os09g04110 // LOC_Os03g12590 // LOC_Os11g47130 // LOC_Os06g26270 // LOC_Os05g46550 // LOC_Os03g59660 // LOC_Os02g11830 // LOC_Os11g01380 // LOC_Os12g24250 // LOC_Os05g44070 // LOC_Os05g01480 // LOC_Os08g34970 // LOC_Os03g52650 // LOC_Os03g18350 // LOC_Os01g16030 // LOC_Os05g48980 // …
GO:0034613	P	cellular protein localization	0.0189394	0.00859813	2.20273	25	1320	207	24075	0.00047	0.01	// LOC_Os07g10150 // LOC_Os02g56110 // LOC_Os07g46540 // LOC_Os10g23100 // LOC_Os01g74180 // LOC_Os12g01390 // LOC_Os09g04110 // LOC_Os03g12590 // LOC_Os11g47130 // LOC_Os06g26270 // LOC_Os05g46550 // LOC_Os03g59660 // LOC_Os02g11830 // LOC_Os11g01380 // LOC_Os12g24250 // LOC_Os05g44070 // LOC_Os05g01480 // LOC_Os08g34970 // LOC_Os03g52650 // LOC_Os03g18350 // LOC_Os01g16030 // LOC_Os05g48980 // …
GO:0031323	P	regulation of cellular metabolic process	0.0909091	0.0661682	1.37391	120	1320	1593	24075	0.00049	0.011	// LOC_Os03g15440 // LOC_Os02g45570 // LOC_Os01g11350 // LOC_Os03g42630 // LOC_Os01g74140 // LOC_Os03g63810 // LOC_Os08g33660 // LOC_Os06g36680 // LOC_Os01g55150 // LOC_Os02g43970 // LOC_Os02g52460 // LOC_Os11g01140 // LOC_Os06g10820 // LOC_Os03g07540 // LOC_Os03g08460 // LOC_Os05g46610 // LOC_Os06g43220 // LOC_Os02g21090 // LOC_Os05g41780 // LOC_Os02g42060 // LOC_Os11g03540 // LOC_Os03g43400 // …
GO:0080090	P	regulation of primary metabolic process	0.0924242	0.0675389	1.36846	122	1320	1626	24075	0.00051	0.011	// LOC_Os03g15440 // LOC_Os02g45570 // LOC_Os01g11350 // LOC_Os03g42630 // LOC_Os01g74140 // LOC_Os03g63810 // LOC_Os08g33660 // LOC_Os06g36680 // LOC_Os01g55150 // LOC_Os02g43970 // LOC_Os02g52460 // LOC_Os11g01140 // LOC_Os06g10820 // LOC_Os03g07540 // LOC_Os03g08460 // LOC_Os05g46610 // LOC_Os06g43220 // LOC_Os02g21090 // LOC_Os05g41780 // LOC_Os02g42060 // LOC_Os11g03540 // LOC_Os03g43400 // …
GO:0050789	P	regulation of biological process	0.111364	0.0841952	1.32268	147	1320	2027	24075	0.00054	0.011	// LOC_Os03g15440 // LOC_Os10g01570 // LOC_Os02g45570 // LOC_Os01g11350 // LOC_Os03g42630 // LOC_Os01g74140 // LOC_Os03g63810 // LOC_Os08g33660 // LOC_Os04g49150 // LOC_Os05g44070 // LOC_Os01g55150 // LOC_Os02g43970 // LOC_Os03g11140 // LOC_Os02g52460 // LOC_Os11g01140 // LOC_Os06g10820 // LOC_Os03g07540 // LOC_Os03g08460 // LOC_Os12g35330 // LOC_Os05g46610 // LOC_Os06g43220 // LOC_Os02g21090 // …
GO:0042545	P	cell wall modification	0.00757576	0.0019107	3.96492	10	1320	46	24075	0.00056	0.011	// LOC_Os01g65790 // LOC_Os01g21034 // LOC_Os01g53990 // LOC_Os04g46740 // LOC_Os02g54190 // LOC_Os05g44600 // LOC_Os01g57854 // LOC_Os06g09340 // LOC_Os01g15039 // LOC_Os08g34900
GO:0044267	P	cellular protein metabolic process	0.150758	0.119502	1.26155	199	1320	2877	24075	0.00057	0.011	// LOC_Os01g42294 // LOC_Os04g41510 // LOC_Os01g72990 // LOC_Os08g02440 // LOC_Os03g21730 // LOC_Os03g35600 // LOC_Os01g05940 // LOC_Os04g35114 // LOC_Os05g30820 // LOC_Os03g57450 // LOC_Os06g35200 // LOC_Os05g11060 // LOC_Os12g29580 // LOC_Os10g12620 // LOC_Os03g45420 // LOC_Os01g53640 // LOC_Os11g01140 // LOC_Os12g10740 // LOC_Os06g03970 // LOC_Os01g60860 // LOC_Os10g06740 // LOC_Os11g36090 // …
GO:0050794	P	regulation of cellular process	0.107576	0.0812046	1.32475	142	1320	1955	24075	0.00063	0.013	// LOC_Os03g15440 // LOC_Os02g45570 // LOC_Os01g11350 // LOC_Os03g42630 // LOC_Os01g74140 // LOC_Os03g63810 // LOC_Os08g33660 // LOC_Os04g49150 // LOC_Os05g44070 // LOC_Os01g55150 // LOC_Os02g43970 // LOC_Os03g11140 // LOC_Os02g52460 // LOC_Os11g01140 // LOC_Os06g10820 // LOC_Os03g07540 // LOC_Os03g08460 // LOC_Os12g35330 // LOC_Os05g46610 // LOC_Os06g43220 // LOC_Os02g21090 // LOC_Os05g41780 // …
GO:0032787	P	monocarboxylic acid metabolic process	0.0136364	0.00539979	2.52535	18	1320	130	24075	0.00069	0.014	// LOC_Os05g22940 // LOC_Os05g29880 // LOC_Os10g28060 // LOC_Os03g06700 // LOC_Os12g43363 // LOC_Os02g40784 // LOC_Os06g14810 // LOC_Os02g42660 // LOC_Os06g09630 // LOC_Os05g06300 // LOC_Os03g63930 // LOC_Os07g01150 // LOC_Os09g34930 // LOC_Os03g56820 // LOC_Os01g04260 // LOC_Os02g56860 // LOC_Os08g23810 // LOC_Os06g44300
GO:0051641	P	cellular localization	0.0242424	0.0128349	1.88879	32	1320	309	24075	0.00096	0.019	// LOC_Os07g10150 // LOC_Os02g56110 // LOC_Os04g30800 // LOC_Os07g46540 // LOC_Os10g23100 // LOC_Os01g74180 // LOC_Os09g17810 // LOC_Os11g06740 // LOC_Os12g01390 // LOC_Os09g04110 // LOC_Os03g12590 // LOC_Os11g47130 // LOC_Os06g26270 // LOC_Os05g46550 // LOC_Os03g59660 // LOC_Os01g67820 // LOC_Os02g11830 // LOC_Os11g01380 // LOC_Os02g05620 // LOC_Os12g24250 // LOC_Os05g44070 // LOC_Os05g01480 // …
GO:0044282	P	small molecule catabolic process	0.0143939	0.00606438	2.37352	19	1320	146	24075	0.00098	0.019	// LOC_Os12g01730 // LOC_Os02g07410 // LOC_Os03g46910 // LOC_Os09g38520 // LOC_Os05g38390 // LOC_Os04g46560 // LOC_Os09g20820 // LOC_Os01g44330 // LOC_Os11g48060 // LOC_Os01g62490 // LOC_Os04g58110 // LOC_Os04g41810 // LOC_Os03g18640 // LOC_Os03g16610 // LOC_Os02g48360 // LOC_Os08g25720 // LOC_Os07g49520 // LOC_Os07g01110 // LOC_Os01g61160
GO:0046907	P	intracellular transport	0.019697	0.00967809	2.03521	26	1320	233	24075	0.0011	0.02	// LOC_Os07g10150 // LOC_Os02g56110 // LOC_Os07g46540 // LOC_Os10g23100 // LOC_Os01g74180 // LOC_Os11g06740 // LOC_Os12g01390 // LOC_Os09g04110 // LOC_Os03g12590 // LOC_Os11g47130 // LOC_Os06g26270 // LOC_Os05g46550 // LOC_Os03g59660 // LOC_Os02g11830 // LOC_Os11g01380 // LOC_Os12g24250 // LOC_Os05g44070 // LOC_Os05g01480 // LOC_Os08g34970 // LOC_Os03g52650 // LOC_Os03g18350 // LOC_Os01g16030 // …
GO:0051649	P	establishment of localization in cell	0.0234848	0.0124195	1.89096	31	1320	299	24075	0.0011	0.021	// LOC_Os07g10150 // LOC_Os02g56110 // LOC_Os07g46540 // LOC_Os10g23100 // LOC_Os01g74180 // LOC_Os09g17810 // LOC_Os11g06740 // LOC_Os12g01390 // LOC_Os09g04110 // LOC_Os03g12590 // LOC_Os11g47130 // LOC_Os06g26270 // LOC_Os05g46550 // LOC_Os03g59660 // LOC_Os01g67820 // LOC_Os02g11830 // LOC_Os11g01380 // LOC_Os02g05620 // LOC_Os12g24250 // LOC_Os05g44070 // LOC_Os05g01480 // LOC_Os08g34970 // …
GO:0006350	P	transcription	0.0901515	0.0676636	1.33235	119	1320	1629	24075	0.0014	0.027	// LOC_Os03g15440 // LOC_Os02g45570 // LOC_Os01g11350 // LOC_Os03g42630 // LOC_Os01g74140 // LOC_Os03g63810 // LOC_Os08g33660 // LOC_Os06g36680 // LOC_Os01g55150 // LOC_Os02g43970 // LOC_Os11g01140 // LOC_Os06g10820 // LOC_Os03g07540 // LOC_Os03g08460 // LOC_Os05g46610 // LOC_Os06g43220 // LOC_Os02g21090 // LOC_Os05g41780 // LOC_Os02g42060 // LOC_Os11g03540 // LOC_Os05g34780 // LOC_Os06g04850 // …
GO:0044085	P	cellular component biogenesis	0.019697	0.00992731	1.98412	26	1320	239	24075	0.0015	0.027	// LOC_Os01g64640 // LOC_Os10g28230 // LOC_Os06g06510 // LOC_Os06g10980 // LOC_Os05g38740 // LOC_Os01g59150 // LOC_Os03g44420 // LOC_Os02g45940 // LOC_Os11g37100 // LOC_Os05g49860 // LOC_Os03g06670 // LOC_Os04g34240 // LOC_Os11g05730 // LOC_Os12g34510 // LOC_Os05g34780 // LOC_Os01g18050 // LOC_Os05g02300 // LOC_Os08g38300 // LOC_Os04g49420 // LOC_Os03g02780 // LOC_Os02g52640 // LOC_Os05g36280 // …
GO:0008104	P	protein localization	0.0234848	0.0127518	1.84169	31	1320	307	24075	0.0016	0.03	// LOC_Os07g10150 // LOC_Os03g63250 // LOC_Os02g56110 // LOC_Os04g30800 // LOC_Os07g46540 // LOC_Os10g23100 // LOC_Os01g74180 // LOC_Os05g42330 // LOC_Os12g01390 // LOC_Os09g04110 // LOC_Os03g12590 // LOC_Os11g47130 // LOC_Os06g26270 // LOC_Os05g46550 // LOC_Os03g59660 // LOC_Os03g16900 // LOC_Os10g22330 // LOC_Os02g20850 // LOC_Os02g11830 // LOC_Os11g01380 // LOC_Os12g24250 // LOC_Os05g44070 // …
GO:0045184	P	establishment of protein localization	0.0227273	0.0122118	1.86109	30	1320	294	24075	0.0017	0.03	// LOC_Os07g10150 // LOC_Os03g63250 // LOC_Os02g56110 // LOC_Os07g46540 // LOC_Os10g23100 // LOC_Os01g74180 // LOC_Os05g42330 // LOC_Os12g01390 // LOC_Os09g04110 // LOC_Os03g12590 // LOC_Os11g47130 // LOC_Os06g26270 // LOC_Os05g46550 // LOC_Os03g59660 // LOC_Os03g16900 // LOC_Os10g22330 // LOC_Os02g20850 // LOC_Os02g11830 // LOC_Os11g01380 // LOC_Os12g24250 // LOC_Os05g44070 // LOC_Os05g01480 // …
GO:0015031	P	protein transport	0.0227273	0.0122118	1.86109	30	1320	294	24075	0.0017	0.03	// LOC_Os07g10150 // LOC_Os03g63250 // LOC_Os02g56110 // LOC_Os07g46540 // LOC_Os10g23100 // LOC_Os01g74180 // LOC_Os05g42330 // LOC_Os12g01390 // LOC_Os09g04110 // LOC_Os03g12590 // LOC_Os11g47130 // LOC_Os06g26270 // LOC_Os05g46550 // LOC_Os03g59660 // LOC_Os03g16900 // LOC_Os10g22330 // LOC_Os02g20850 // LOC_Os02g11830 // LOC_Os11g01380 // LOC_Os12g24250 // LOC_Os05g44070 // LOC_Os05g01480 // …
GO:0030243	P	cellulose metabolic process	0.00606061	0.00149533	4.05303	8	1320	36	24075	0.0017	0.03	// LOC_Os07g41360 // LOC_Os07g36700 // LOC_Os03g59340 // LOC_Os01g54620 // LOC_Os12g36890 // LOC_Os10g32980 // LOC_Os03g62090 // LOC_Os06g02180
GO:0030244	P	cellulose biosynthetic process	0.00606061	0.00149533	4.05303	8	1320	36	24075	0.0017	0.03	// LOC_Os07g41360 // LOC_Os07g36700 // LOC_Os03g59340 // LOC_Os01g54620 // LOC_Os12g36890 // LOC_Os10g32980 // LOC_Os03g62090 // LOC_Os06g02180
GO:0008610	P	lipid biosynthetic process	0.0159091	0.00747664	2.12784	21	1320	180	24075	0.0019	0.032	// LOC_Os05g22940 // LOC_Os02g40784 // LOC_Os10g28060 // LOC_Os01g49024 // LOC_Os03g06700 // LOC_Os12g43363 // LOC_Os06g44300 // LOC_Os06g14810 // LOC_Os02g56860 // LOC_Os07g10600 // LOC_Os03g63930 // LOC_Os06g09630 // LOC_Os02g42660 // LOC_Os09g34960 // LOC_Os07g01150 // LOC_Os03g56820 // LOC_Os02g01760 // LOC_Os01g04260 // LOC_Os05g46580 // LOC_Os08g23810 // LOC_Os09g34930
GO:0016192	P	vesicle-mediated transport	0.0159091	0.00772586	2.0592	21	1320	186	24075	0.0027	0.045	// LOC_Os07g10150 // LOC_Os09g17810 // LOC_Os09g04110 // LOC_Os07g14540 // LOC_Os11g06740 // LOC_Os12g01390 // LOC_Os02g56110 // LOC_Os02g11830 // LOC_Os11g01380 // LOC_Os03g52650 // LOC_Os07g46540 // LOC_Os12g24250 // LOC_Os03g12590 // LOC_Os02g05620 // LOC_Os03g50340 // LOC_Os01g74180 // LOC_Os03g59660 // LOC_Os11g06810 // LOC_Os01g67820 // LOC_Os05g46550 // LOC_Os07g10970
GO:0005985	P	sucrose metabolic process	0.00378788	0.000623053	6.07955	5	1320	15	24075	0.003	0.051	// LOC_Os03g28330 // LOC_Os06g09450 // LOC_Os02g58480 // LOC_Os04g17650 // LOC_Os04g24430
GO:0034637	P	cellular carbohydrate biosynthetic process	0.0106061	0.0047352	2.23983	14	1320	114	24075	0.0068	0.11	// LOC_Os09g12660 // LOC_Os07g41360 // LOC_Os03g17000 // LOC_Os06g51270 // LOC_Os07g36700 // LOC_Os03g59340 // LOC_Os01g34890 // LOC_Os01g54620 // LOC_Os01g67364 // LOC_Os12g36890 // LOC_Os08g09230 // LOC_Os10g32980 // LOC_Os03g62090 // LOC_Os06g02180
GO:0019953	P	sexual reproduction	0.00378788	0.0007892	4.79964	5	1320	19	24075	0.007	0.11	// LOC_Os03g01260 // LOC_Os04g46630 // LOC_Os02g42650 // LOC_Os03g44290 // LOC_Os10g40730
GO:0006575	P	cellular amino acid derivative metabolic process	0.00909091	0.00382139	2.37895	12	1320	92	24075	0.0078	0.12	// LOC_Os12g01730 // LOC_Os11g48060 // LOC_Os05g38390 // LOC_Os01g44330 // LOC_Os08g31060 // LOC_Os01g62490 // LOC_Os03g18640 // LOC_Os03g02740 // LOC_Os03g16610 // LOC_Os03g27370 // LOC_Os07g01110 // LOC_Os01g61160
GO:0055114	P	oxidation reduction	0.0727273	0.0561163	1.29601	96	1320	1351	24075	0.0082	0.13	// LOC_Os04g39100 // LOC_Os12g33958 // LOC_Os05g38390 // LOC_Os03g49260 // LOC_Os02g06630 // LOC_Os07g02810 // LOC_Os06g46435 // LOC_Os04g46560 // LOC_Os12g12590 // LOC_Os05g41990 // LOC_Os02g03200 // LOC_Os02g47790 // LOC_Os11g10480 // LOC_Os03g22020 // LOC_Os03g13210 // LOC_Os03g02570 // LOC_Os01g62490 // LOC_Os01g63540 // LOC_Os01g36240 // LOC_Os09g04680 // LOC_Os04g59160 // LOC_Os12g08920 // …
GO:0016051	P	carbohydrate biosynthetic process	0.0106061	0.00502596	2.11026	14	1320	121	24075	0.011	0.17	// LOC_Os09g12660 // LOC_Os07g41360 // LOC_Os03g17000 // LOC_Os06g51270 // LOC_Os07g36700 // LOC_Os03g59340 // LOC_Os01g34890 // LOC_Os01g54620 // LOC_Os01g67364 // LOC_Os12g36890 // LOC_Os08g09230 // LOC_Os10g32980 // LOC_Os03g62090 // LOC_Os06g02180
GO:0019748	P	secondary metabolic process	0.00681818	0.00265836	2.56481	9	1320	64	24075	0.013	0.21	// LOC_Os12g01730 // LOC_Os11g48060 // LOC_Os05g38390 // LOC_Os01g44330 // LOC_Os01g62490 // LOC_Os03g18640 // LOC_Os03g16610 // LOC_Os07g01110 // LOC_Os01g61160
GO:0071669	P	plant-type cell wall organization or biogenesis	0.00454545	0.00141225	3.21858	6	1320	34	24075	0.016	0.25	// LOC_Os06g41700 // LOC_Os02g51040 // LOC_Os03g06000 // LOC_Os03g60720 // LOC_Os03g21820 // LOC_Os04g49410
GO:0009664	P	plant-type cell wall organization	0.00454545	0.00141225	3.21858	6	1320	34	24075	0.016	0.25	// LOC_Os06g41700 // LOC_Os02g51040 // LOC_Os03g06000 // LOC_Os03g60720 // LOC_Os03g21820 // LOC_Os04g49410
GO:0006355	P	regulation of transcription, DNA-dependent	0.0416667	0.0306127	1.36109	55	1320	737	24075	0.018	0.27	// LOC_Os12g41860 // LOC_Os04g41820 // LOC_Os12g41060 // LOC_Os01g11350 // LOC_Os01g46870 // LOC_Os08g32080 // LOC_Os03g47730 // LOC_Os04g49150 // LOC_Os09g35030 // LOC_Os06g09420 // LOC_Os02g50630 // LOC_Os06g10600 // LOC_Os01g55150 // LOC_Os10g40810 // LOC_Os04g52090 // LOC_Os08g04190 // LOC_Os02g43970 // LOC_Os02g14910 // LOC_Os07g44690 // LOC_Os11g01140 // LOC_Os06g04870 // LOC_Os03g08460 // …
GO:0051252	P	regulation of RNA metabolic process	0.0416667	0.0307373	1.35557	55	1320	740	24075	0.019	0.29	// LOC_Os12g41860 // LOC_Os04g41820 // LOC_Os12g41060 // LOC_Os01g11350 // LOC_Os01g46870 // LOC_Os08g32080 // LOC_Os03g47730 // LOC_Os04g49150 // LOC_Os09g35030 // LOC_Os06g09420 // LOC_Os02g50630 // LOC_Os06g10600 // LOC_Os01g55150 // LOC_Os10g40810 // LOC_Os04g52090 // LOC_Os08g04190 // LOC_Os02g43970 // LOC_Os02g14910 // LOC_Os07g44690 // LOC_Os11g01140 // LOC_Os06g04870 // LOC_Os03g08460 // …
GO:0032774	P	RNA biosynthetic process	0.0431818	0.032731	1.31929	57	1320	788	24075	0.027	0.4	// LOC_Os12g41860 // LOC_Os04g41820 // LOC_Os12g41060 // LOC_Os01g11350 // LOC_Os01g46870 // LOC_Os08g32080 // LOC_Os03g47730 // LOC_Os04g49150 // LOC_Os09g35030 // LOC_Os06g09420 // LOC_Os02g50630 // LOC_Os06g10600 // LOC_Os01g55150 // LOC_Os10g40810 // LOC_Os04g52090 // LOC_Os08g04190 // LOC_Os02g43970 // LOC_Os02g14910 // LOC_Os07g22400 // LOC_Os07g44690 // LOC_Os11g01140 // LOC_Os06g04870 // …
GO:0007049	P	cell cycle	0.00378788	0.00124611	3.03977	5	1320	30	24075	0.033	0.49	// LOC_Os07g46540 // LOC_Os02g52460 // LOC_Os03g38010 // LOC_Os08g06600 // LOC_Os04g40940
GO:0006351	P	transcription, DNA-dependent	0.0424242	0.032648	1.29944	56	1320	786	24075	0.035	0.52	// LOC_Os12g41860 // LOC_Os04g41820 // LOC_Os12g41060 // LOC_Os01g11350 // LOC_Os01g46870 // LOC_Os08g32080 // LOC_Os03g47730 // LOC_Os04g49150 // LOC_Os09g35030 // LOC_Os06g09420 // LOC_Os02g50630 // LOC_Os06g10600 // LOC_Os01g55150 // LOC_Os10g40810 // LOC_Os04g52090 // LOC_Os08g04190 // LOC_Os02g43970 // LOC_Os02g14910 // LOC_Os07g44690 // LOC_Os11g01140 // LOC_Os06g04870 // LOC_Os03g08460 // …
GO:0016053	P	organic acid biosynthetic process	0.0143939	0.00922118	1.56096	19	1320	222	24075	0.047	0.67	// LOC_Os05g22940 // LOC_Os02g40784 // LOC_Os10g28060 // LOC_Os03g06700 // LOC_Os12g43363 // LOC_Os06g44300 // LOC_Os06g14810 // LOC_Os02g56860 // LOC_Os03g63930 // LOC_Os06g09630 // LOC_Os02g42660 // LOC_Os03g02570 // LOC_Os07g01150 // LOC_Os09g34930 // LOC_Os03g56820 // LOC_Os01g04260 // LOC_Os08g23810 // LOC_Os12g40450 // LOC_Os05g43576
GO:0046394	P	carboxylic acid biosynthetic process	0.0143939	0.00922118	1.56096	19	1320	222	24075	0.047	0.67	// LOC_Os05g22940 // LOC_Os02g40784 // LOC_Os10g28060 // LOC_Os03g06700 // LOC_Os12g43363 // LOC_Os06g44300 // LOC_Os06g14810 // LOC_Os02g56860 // LOC_Os03g63930 // LOC_Os06g09630 // LOC_Os02g42660 // LOC_Os03g02570 // LOC_Os07g01150 // LOC_Os09g34930 // LOC_Os03g56820 // LOC_Os01g04260 // LOC_Os08g23810 // LOC_Os12g40450 // LOC_Os05g43576
GO:0007165	P	signal transduction	0.0151515	0.00996885	1.51989	20	1320	240	24075	0.053	0.74	// LOC_Os02g56570 // LOC_Os09g37060 // LOC_Os02g45600 // LOC_Os07g22580 // LOC_Os02g20850 // LOC_Os03g11140 // LOC_Os01g73630 // LOC_Os03g51030 // LOC_Os03g50325 // LOC_Os04g08740 // LOC_Os11g01140 // LOC_Os03g15180 // LOC_Os01g16030 // LOC_Os05g44070 // LOC_Os05g48980 // LOC_Os10g23100 // LOC_Os05g01480 // LOC_Os05g48150 // LOC_Os05g43820 // LOC_Os12g01140
GO:0044092	P	negative regulation of molecular function	0.00530303	0.00245067	2.16391	7	1320	59	24075	0.055	0.76	// LOC_Os10g25450 // LOC_Os03g55350 // LOC_Os01g56320 // LOC_Os04g48416 // LOC_Os06g40700 // LOC_Os04g03810 // LOC_Os03g04950
GO:0043086	P	negative regulation of catalytic activity	0.00530303	0.00245067	2.16391	7	1320	59	24075	0.055	0.76	// LOC_Os10g25450 // LOC_Os03g55350 // LOC_Os01g56320 // LOC_Os04g48416 // LOC_Os06g40700 // LOC_Os04g03810 // LOC_Os03g04950
GO:0007010	P	cytoskeleton organization	0.00454545	0.00195223	2.32834	6	1320	47	24075	0.056	0.77	// LOC_Os07g36150 // LOC_Os05g06260 // LOC_Os10g20710 // LOC_Os12g41290 // LOC_Os04g38810 // LOC_Os08g17820
GO:0006091	P	generation of precursor metabolites and energy	0.0151515	0.0100935	1.50112	20	1320	243	24075	0.058	0.79	// LOC_Os06g46435 // LOC_Os12g34094 // LOC_Os09g12660 // LOC_Os09g04680 // LOC_Os09g14670 // LOC_Os06g39708 // LOC_Os01g55350 // LOC_Os12g33946 // LOC_Os09g20820 // LOC_Os04g46560 // LOC_Os01g58010 // LOC_Os09g08910 // LOC_Os10g21236 // LOC_Os03g46910 // LOC_Os08g25720 // LOC_Os12g34018 // LOC_Os02g48360 // LOC_Os04g58110 // LOC_Os07g49520 // LOC_Os12g34108
GO:0044248	P	cellular catabolic process	0.019697	0.0139979	1.40714	26	1320	337	24075	0.062	0.84	// LOC_Os12g01730 // LOC_Os05g38390 // LOC_Os07g49520 // LOC_Os09g20820 // LOC_Os01g44330 // LOC_Os09g14670 // LOC_Os03g18640 // LOC_Os02g07410 // LOC_Os04g46560 // LOC_Os01g55350 // LOC_Os04g55850 // LOC_Os08g41540 // LOC_Os07g01110 // LOC_Os01g61160 // LOC_Os04g41810 // LOC_Os03g46910 // LOC_Os04g58110 // LOC_Os01g62490 // LOC_Os08g25720 // LOC_Os08g41580 // LOC_Os11g48060 // LOC_Os09g38520 // …
GO:0006066	P	alcohol metabolic process	0.0128788	0.00839045	1.53493	17	1320	202	24075	0.065	0.87	// LOC_Os08g31030 // LOC_Os09g12660 // LOC_Os03g46910 // LOC_Os03g02740 // LOC_Os04g46560 // LOC_Os09g20820 // LOC_Os02g48360 // LOC_Os08g31060 // LOC_Os09g19930 // LOC_Os03g27370 // LOC_Os08g25720 // LOC_Os02g36600 // LOC_Os04g58110 // LOC_Os02g37590 // LOC_Os07g48750 // LOC_Os07g49520 // LOC_Os04g39610
GO:0009314	P	response to radiation	0.00378788	0.0015784	2.39982	5	1320	38	24075	0.071	0.93	// LOC_Os04g57800 // LOC_Os03g55830 // LOC_Os07g14820 // LOC_Os03g51030 // LOC_Os12g41910
GO:0009416	P	response to light stimulus	0.00378788	0.0015784	2.39982	5	1320	38	24075	0.071	0.93	// LOC_Os04g57800 // LOC_Os03g55830 // LOC_Os07g14820 // LOC_Os03g51030 // LOC_Os12g41910
GO:0000003	P	reproduction	0.00909091	0.0055244	1.64559	12	1320	133	24075	0.075	0.98	// LOC_Os04g46630 // LOC_Os06g37670 // LOC_Os01g12420 // LOC_Os03g35600 // LOC_Os06g37690 // LOC_Os03g44290 // LOC_Os03g01260 // LOC_Os07g36780 // LOC_Os10g40730 // LOC_Os01g47820 // LOC_Os07g36770 // LOC_Os02g42650
GO:0051169	P	nuclear transport	0.00378788	0.00199377	1.89986	5	1320	48	24075	0.14	1	// LOC_Os05g48980 // LOC_Os10g23100 // LOC_Os05g01480 // LOC_Os05g44070 // LOC_Os05g43820
GO:0009165	P	nucleotide biosynthetic process	0.00454545	0.0074351	0.611351	6	1320	179	24075	0.92	1	// LOC_Os01g58010 // LOC_Os10g21236 // LOC_Os12g34018 // LOC_Os12g34108 // LOC_Os03g20970 // LOC_Os09g08910
GO:0044281	P	small molecule metabolic process	0.0462121	0.0429491	1.07597	61	1320	1034	24075	0.3	1	// LOC_Os12g01730 // LOC_Os10g28060 // LOC_Os10g01570 // LOC_Os05g38390 // LOC_Os07g49520 // LOC_Os09g20820 // LOC_Os01g44330 // LOC_Os03g56820 // LOC_Os03g27370 // LOC_Os03g18640 // LOC_Os08g31060 // LOC_Os01g08350 // LOC_Os02g07410 // LOC_Os02g40784 // LOC_Os09g12660 // LOC_Os03g06700 // LOC_Os06g14810 // LOC_Os03g20970 // LOC_Os02g56860 // LOC_Os12g40450 // LOC_Os10g21236 // LOC_Os05g06300 // …
GO:0044283	P	small molecule biosynthetic process	0.0151515	0.0132918	1.13991	20	1320	320	24075	0.32	1	// LOC_Os05g22940 // LOC_Os02g40784 // LOC_Os10g28060 // LOC_Os03g06700 // LOC_Os12g43363 // LOC_Os06g44300 // LOC_Os06g14810 // LOC_Os02g56860 // LOC_Os03g63930 // LOC_Os06g09630 // LOC_Os02g42660 // LOC_Os03g02570 // LOC_Os07g01150 // LOC_Os09g34930 // LOC_Os03g56820 // LOC_Os01g04260 // LOC_Os02g41590 // LOC_Os08g23810 // LOC_Os12g40450 // LOC_Os05g43576
GO:0045454	P	cell redox homeostasis	0.00454545	0.00548287	0.829029	6	1320	132	24075	0.73	1	// LOC_Os02g51370 // LOC_Os02g34530 // LOC_Os01g42960 // LOC_Os01g11920 // LOC_Os02g30850 // LOC_Os12g35330
GO:0051716	P	cellular response to stimulus	0.00757576	0.00548287	1.38171	10	1320	132	24075	0.2	1	// LOC_Os07g34598 // LOC_Os04g35420 // LOC_Os02g52460 // LOC_Os03g51030 // LOC_Os01g58550 // LOC_Os04g08740 // LOC_Os05g41880 // LOC_Os08g38170 // LOC_Os02g41550 // LOC_Os07g48360
GO:0070647	P	protein modification by small protein conjugation or removal	0.00681818	0.00411215	1.65806	9	1320	99	24075	0.11	1	// LOC_Os12g17900 // LOC_Os03g45420 // LOC_Os02g03620 // LOC_Os05g39930 // LOC_Os02g49950 // LOC_Os12g06410 // LOC_Os01g16650 // LOC_Os01g60860 // LOC_Os04g41250
GO:0044275	P	cellular carbohydrate catabolic process	0.00530303	0.00390447	1.3582	7	1320	94	24075	0.27	1	// LOC_Os04g46560 // LOC_Os02g48360 // LOC_Os09g20820 // LOC_Os03g46910 // LOC_Os04g58110 // LOC_Os08g25720 // LOC_Os07g49520
GO:0055085	P	transmembrane transport	0.0234848	0.0291173	0.806559	31	1320	701	24075	0.9	1	// LOC_Os06g34830 // LOC_Os07g10820 // LOC_Os02g13870 // LOC_Os02g36414 // LOC_Os02g46860 // LOC_Os12g03870 // LOC_Os08g01030 // LOC_Os01g18670 // LOC_Os12g36660 // LOC_Os10g21236 // LOC_Os11g04060 // LOC_Os04g38570 // LOC_Os10g11860 // LOC_Os01g55500 // LOC_Os06g36650 // LOC_Os12g34108 // LOC_Os06g12610 // LOC_Os08g32500 // LOC_Os04g44320 // LOC_Os02g46680 // LOC_Os01g34970 // LOC_Os08g43250 // …
GO:0032446	P	protein modification by small protein conjugation	0.00681818	0.00411215	1.65806	9	1320	99	24075	0.11	1	// LOC_Os12g17900 // LOC_Os03g45420 // LOC_Os02g03620 // LOC_Os05g39930 // LOC_Os02g49950 // LOC_Os12g06410 // LOC_Os01g16650 // LOC_Os01g60860 // LOC_Os04g41250
GO:0009199	P	ribonucleoside triphosphate metabolic process	0.00530303	0.00556594	0.952765	7	1320	134	24075	0.6	1	// LOC_Os03g20970 // LOC_Os01g58010 // LOC_Os10g21236 // LOC_Os12g34018 // LOC_Os12g34108 // LOC_Os01g08350 // LOC_Os09g08910
GO:0022900	P	electron transport chain	0.00378788	0.00249221	1.51989	5	1320	60	24075	0.25	1	// LOC_Os06g46435 // LOC_Os12g33946 // LOC_Os09g04680 // LOC_Os06g39708 // LOC_Os12g34094
GO:0006260	P	DNA replication	0.0280303	0.120374	0.23286	37	1320	2898	24075	1	1	// LOC_Os04g49860 // LOC_Os04g35420 // LOC_Os01g64820 // LOC_Os12g33956 // LOC_Os09g11500 // LOC_Os07g22400 // LOC_Os11g29380 // LOC_Os12g13950 // LOC_Os02g07380 // LOC_Os11g03430 // LOC_Os02g52460 // LOC_Os01g36390 // LOC_Os01g02530 // LOC_Os01g11920 // LOC_Os07g17270 // LOC_Os02g01825 // LOC_Os07g20330 // LOC_Os02g30800 // LOC_Os11g13990 // LOC_Os02g55410 // LOC_Os12g37400 // LOC_Os03g11540 // …
GO:0019725	P	cellular homeostasis	0.00454545	0.00581516	0.781656	6	1320	140	24075	0.78	1	// LOC_Os02g51370 // LOC_Os02g34530 // LOC_Os01g42960 // LOC_Os01g11920 // LOC_Os02g30850 // LOC_Os12g35330
GO:0009206	P	purine ribonucleoside triphosphate biosynthetic process	0.00454545	0.00548287	0.829029	6	1320	132	24075	0.73	1	// LOC_Os01g58010 // LOC_Os10g21236 // LOC_Os12g34018 // LOC_Os12g34108 // LOC_Os03g20970 // LOC_Os09g08910
GO:0009205	P	purine ribonucleoside triphosphate metabolic process	0.00530303	0.00556594	0.952765	7	1320	134	24075	0.6	1	// LOC_Os03g20970 // LOC_Os01g58010 // LOC_Os10g21236 // LOC_Os12g34018 // LOC_Os12g34108 // LOC_Os01g08350 // LOC_Os09g08910
GO:0009201	P	ribonucleoside triphosphate biosynthetic process	0.00454545	0.00548287	0.829029	6	1320	132	24075	0.73	1	// LOC_Os01g58010 // LOC_Os10g21236 // LOC_Os12g34018 // LOC_Os12g34108 // LOC_Os03g20970 // LOC_Os09g08910
GO:0006281	P	DNA repair	0.00530303	0.00502596	1.05513	7	1320	121	24075	0.5	1	// LOC_Os07g34598 // LOC_Os04g35420 // LOC_Os01g58550 // LOC_Os02g41550 // LOC_Os05g41880 // LOC_Os08g38170 // LOC_Os07g48360
GO:0046034	P	ATP metabolic process	0.00530303	0.00535826	0.989693	7	1320	129	24075	0.57	1	// LOC_Os03g20970 // LOC_Os01g58010 // LOC_Os10g21236 // LOC_Os12g34018 // LOC_Os12g34108 // LOC_Os01g08350 // LOC_Os09g08910
GO:0023052	P	signaling	0.0242424	0.018567	1.30567	32	1320	447	24075	0.089	1	// LOC_Os01g12420 // LOC_Os07g22580 // LOC_Os03g15180 // LOC_Os04g59310 // LOC_Os08g01310 // LOC_Os06g37690 // LOC_Os05g45820 // LOC_Os10g23100 // LOC_Os02g43912 // LOC_Os03g11140 // LOC_Os11g01140 // LOC_Os02g45600 // LOC_Os01g47820 // LOC_Os07g36770 // LOC_Os12g01140 // LOC_Os02g56570 // LOC_Os02g20850 // LOC_Os01g73630 // LOC_Os02g42060 // LOC_Os05g44070 // LOC_Os05g01480 // LOC_Os09g37060 // …
GO:0043436	P	oxoacid metabolic process	0.019697	0.0196469	1.00255	26	1320	473	24075	0.52	1	// LOC_Os10g28060 // LOC_Os03g06700 // LOC_Os06g44300 // LOC_Os03g56820 // LOC_Os02g07410 // LOC_Os02g40784 // LOC_Os05g06300 // LOC_Os06g14810 // LOC_Os02g56860 // LOC_Os12g40450 // LOC_Os02g42660 // LOC_Os07g01150 // LOC_Os05g49760 // LOC_Os04g41810 // LOC_Os05g22940 // LOC_Os04g46560 // LOC_Os06g09630 // LOC_Os05g29880 // LOC_Os03g02570 // LOC_Os05g43576 // LOC_Os09g38520 // LOC_Os12g43363 // …
GO:0046486	P	glycerolipid metabolic process	0.00454545	0.00240914	1.88676	6	1320	58	24075	0.11	1	// LOC_Os01g49024 // LOC_Os03g50325 // LOC_Os08g31060 // LOC_Os12g13440 // LOC_Os03g02740 // LOC_Os03g27370
GO:0051704	P	multi-organism process	0.00530303	0.00498442	1.06392	7	1320	120	24075	0.49	1	// LOC_Os06g37670 // LOC_Os01g12420 // LOC_Os03g35600 // LOC_Os06g37690 // LOC_Os07g36780 // LOC_Os01g47820 // LOC_Os07g36770
GO:0006278	P	RNA-dependent DNA replication	0.0121212	0.117383	0.103262	16	1320	2826	24075	1	1	// LOC_Os01g02740 // LOC_Os01g25679 // LOC_Os11g40470 // LOC_Os02g07380 // LOC_Os12g33956 // LOC_Os02g42180 // LOC_Os01g02530 // LOC_Os01g11920 // LOC_Os04g21580 // LOC_Os09g11500 // LOC_Os03g40560 // LOC_Os07g17270 // LOC_Os02g01825 // LOC_Os07g20330 // LOC_Os09g25280 // LOC_Os08g10244
GO:0019538	P	protein metabolic process	0.181818	0.179979	1.01022	240	1320	4333	24075	0.44	1	// LOC_Os10g25450 // LOC_Os01g42294 // LOC_Os04g41510 // LOC_Os01g72990 // LOC_Os06g03080 // LOC_Os08g02440 // LOC_Os03g21730 // LOC_Os03g35600 // LOC_Os01g05940 // LOC_Os04g35114 // LOC_Os05g30820 // LOC_Os03g57450 // LOC_Os06g35200 // LOC_Os06g20140 // LOC_Os12g29580 // LOC_Os10g12620 // LOC_Os03g45420 // LOC_Os08g17410 // LOC_Os01g53640 // LOC_Os11g01140 // LOC_Os12g10740 // LOC_Os06g03970 // …
GO:0016052	P	carbohydrate catabolic process	0.00606061	0.00544133	1.11381	8	1320	131	24075	0.44	1	// LOC_Os04g46560 // LOC_Os02g48360 // LOC_Os09g20820 // LOC_Os03g46910 // LOC_Os04g58110 // LOC_Os08g25720 // LOC_Os11g27400 // LOC_Os07g49520
GO:0046483	P	heterocycle metabolic process	0.00909091	0.0129595	0.701486	12	1320	312	24075	0.92	1	// LOC_Os04g41810 // LOC_Os02g41590 // LOC_Os09g38520 // LOC_Os03g20970 // LOC_Os01g58010 // LOC_Os12g40450 // LOC_Os10g21236 // LOC_Os12g34018 // LOC_Os09g08910 // LOC_Os01g08350 // LOC_Os05g43576 // LOC_Os12g34108
GO:0006163	P	purine nucleotide metabolic process	0.00530303	0.00639668	0.829029	7	1320	154	24075	0.74	1	// LOC_Os03g20970 // LOC_Os01g58010 // LOC_Os10g21236 // LOC_Os12g34018 // LOC_Os12g34108 // LOC_Os01g08350 // LOC_Os09g08910
GO:0016567	P	protein ubiquitination	0.00681818	0.00407061	1.67498	9	1320	98	24075	0.1	1	// LOC_Os12g17900 // LOC_Os03g45420 // LOC_Os02g03620 // LOC_Os05g39930 // LOC_Os02g49950 // LOC_Os12g06410 // LOC_Os01g16650 // LOC_Os01g60860 // LOC_Os04g41250
GO:0007154	P	cell communication	0.00606061	0.00706127	0.858289	8	1320	170	24075	0.71	1	// LOC_Os02g56570 // LOC_Os06g37670 // LOC_Os01g12420 // LOC_Os03g35600 // LOC_Os06g37690 // LOC_Os07g36780 // LOC_Os01g47820 // LOC_Os07g36770
GO:0033554	P	cellular response to stress	0.00606061	0.00523364	1.15801	8	1320	126	24075	0.4	1	// LOC_Os07g34598 // LOC_Os04g35420 // LOC_Os02g52460 // LOC_Os01g58550 // LOC_Os02g41550 // LOC_Os05g41880 // LOC_Os08g38170 // LOC_Os07g48360
GO:0006164	P	purine nucleotide biosynthetic process	0.00454545	0.00623053	0.729545	6	1320	150	24075	0.83	1	// LOC_Os01g58010 // LOC_Os10g21236 // LOC_Os12g34018 // LOC_Os12g34108 // LOC_Os03g20970 // LOC_Os09g08910
GO:0019637	P	organophosphate metabolic process	0.00454545	0.0034891	1.30276	6	1320	84	24075	0.33	1	// LOC_Os01g49024 // LOC_Os03g50325 // LOC_Os08g31060 // LOC_Os12g13440 // LOC_Os03g02740 // LOC_Os03g27370
GO:0006119	P	oxidative phosphorylation	0.00530303	0.00365524	1.4508	7	1320	88	24075	0.22	1	// LOC_Os06g46435 // LOC_Os12g34094 // LOC_Os01g58010 // LOC_Os10g21236 // LOC_Os12g34018 // LOC_Os09g08910 // LOC_Os12g34108
GO:0019320	P	hexose catabolic process	0.00530303	0.00365524	1.4508	7	1320	88	24075	0.22	1	// LOC_Os04g46560 // LOC_Os02g48360 // LOC_Os09g20820 // LOC_Os03g46910 // LOC_Os04g58110 // LOC_Os08g25720 // LOC_Os07g49520
GO:0034645	P	cellular macromolecule biosynthetic process	0.134091	0.217985	0.615137	177	1320	5248	24075	1	1	// LOC_Os03g15440 // LOC_Os04g49860 // LOC_Os01g64820 // LOC_Os12g33956 // LOC_Os07g36700 // LOC_Os03g42630 // LOC_Os01g74140 // LOC_Os01g67364 // LOC_Os02g45570 // LOC_Os08g33660 // LOC_Os04g49150 // LOC_Os01g51260 // LOC_Os08g37400 // LOC_Os01g55150 // LOC_Os05g11060 // LOC_Os02g43970 // LOC_Os04g21580 // LOC_Os03g43410 // LOC_Os02g52460 // LOC_Os11g01140 // LOC_Os06g10820 // LOC_Os03g07540 // …
GO:0009141	P	nucleoside triphosphate metabolic process	0.00530303	0.00560748	0.945707	7	1320	135	24075	0.61	1	// LOC_Os03g20970 // LOC_Os01g58010 // LOC_Os10g21236 // LOC_Os12g34018 // LOC_Os12g34108 // LOC_Os01g08350 // LOC_Os09g08910
GO:0009142	P	nucleoside triphosphate biosynthetic process	0.00454545	0.00548287	0.829029	6	1320	132	24075	0.73	1	// LOC_Os01g58010 // LOC_Os10g21236 // LOC_Os12g34018 // LOC_Os12g34108 // LOC_Os03g20970 // LOC_Os09g08910
GO:0009144	P	purine nucleoside triphosphate metabolic process	0.00530303	0.00556594	0.952765	7	1320	134	24075	0.6	1	// LOC_Os03g20970 // LOC_Os01g58010 // LOC_Os10g21236 // LOC_Os12g34018 // LOC_Os12g34108 // LOC_Os01g08350 // LOC_Os09g08910
GO:0009145	P	purine nucleoside triphosphate biosynthetic process	0.00454545	0.00548287	0.829029	6	1320	132	24075	0.73	1	// LOC_Os01g58010 // LOC_Os10g21236 // LOC_Os12g34018 // LOC_Os12g34108 // LOC_Os03g20970 // LOC_Os09g08910
GO:0032940	P	secretion by cell	0.00378788	0.00274143	1.38171	5	1320	66	24075	0.31	1	// LOC_Os09g17810 // LOC_Os11g06810 // LOC_Os01g67820 // LOC_Os02g05620 // LOC_Os07g10970
GO:0006807	P	nitrogen compound metabolic process	0.148485	0.29379	0.505411	196	1320	7073	24075	1	1	// LOC_Os03g15440 // LOC_Os10g01570 // LOC_Os04g49860 // LOC_Os01g64820 // LOC_Os12g33956 // LOC_Os03g42630 // LOC_Os01g74140 // LOC_Os03g63810 // LOC_Os02g45570 // LOC_Os01g58550 // LOC_Os08g33660 // LOC_Os04g49150 // LOC_Os10g21236 // LOC_Os02g06810 // LOC_Os01g41565 // LOC_Os01g55150 // LOC_Os02g54280 // LOC_Os02g43970 // LOC_Os04g21580 // LOC_Os03g43410 // LOC_Os02g52460 // LOC_Os11g01140 // …
GO:0023033	P	signaling pathway	0.00378788	0.00253375	1.49497	5	1320	61	24075	0.26	1	// LOC_Os05g45820 // LOC_Os08g01310 // LOC_Os02g43912 // LOC_Os04g59310 // LOC_Os04g08740
GO:0044265	P	cellular macromolecule catabolic process	0.00909091	0.0105504	0.861668	12	1320	254	24075	0.73	1	// LOC_Os04g46560 // LOC_Os03g46910 // LOC_Os02g48360 // LOC_Os09g20820 // LOC_Os02g03620 // LOC_Os04g58110 // LOC_Os04g55850 // LOC_Os08g25720 // LOC_Os08g41540 // LOC_Os07g49520 // LOC_Os08g41580 // LOC_Os08g41530
GO:0015992	P	proton transport	0.00530303	0.00332295	1.59588	7	1320	80	24075	0.17	1	// LOC_Os06g08080 // LOC_Os01g58010 // LOC_Os10g21236 // LOC_Os12g34018 // LOC_Os09g08910 // LOC_Os01g08350 // LOC_Os12g34108
GO:0044260	P	cellular macromolecule metabolic process	0.304545	0.38837	0.784164	402	1320	9350	24075	1	1	// LOC_Os01g50720 // LOC_Os01g11350 // LOC_Os07g36700 // LOC_Os03g42630 // LOC_Os03g63810 // LOC_Os03g21730 // LOC_Os02g43970 // LOC_Os03g45420 // LOC_Os11g01140 // LOC_Os06g48160 // LOC_Os03g07540 // LOC_Os10g06740 // LOC_Os11g36090 // LOC_Os08g15308 // LOC_Os12g37400 // LOC_Os02g42060 // LOC_Os08g32600 // LOC_Os08g02440 // LOC_Os03g03570 // LOC_Os07g43350 // LOC_Os04g38910 // LOC_Os03g35600 // …
GO:0009875	P	pollen-pistil interaction	0.00530303	0.0047352	1.11992	7	1320	114	24075	0.44	1	// LOC_Os06g37670 // LOC_Os01g12420 // LOC_Os03g35600 // LOC_Os06g37690 // LOC_Os07g36780 // LOC_Os01g47820 // LOC_Os07g36770
GO:0006887	P	exocytosis	0.00378788	0.00265836	1.42489	5	1320	64	24075	0.29	1	// LOC_Os09g17810 // LOC_Os11g06810 // LOC_Os01g67820 // LOC_Os02g05620 // LOC_Os07g10970
GO:0016043	P	cellular component organization	0.0348485	0.0515057	0.676595	46	1320	1240	24075	1	1	// LOC_Os01g64640 // LOC_Os03g63250 // LOC_Os08g06600 // LOC_Os07g46540 // LOC_Os12g41290 // LOC_Os10g28230 // LOC_Os06g06510 // LOC_Os01g74180 // LOC_Os08g17820 // LOC_Os05g38740 // LOC_Os01g59150 // LOC_Os04g21580 // LOC_Os03g44420 // LOC_Os11g05730 // LOC_Os05g06260 // LOC_Os02g45940 // LOC_Os10g20710 // LOC_Os07g17270 // LOC_Os11g37100 // LOC_Os05g49860 // LOC_Os03g06670 // LOC_Os07g20330 // …
GO:0006812	P	cation transport	0.0136364	0.0144548	0.943378	18	1320	348	24075	0.63	1	// LOC_Os01g48710 // LOC_Os06g08080 // LOC_Os02g37300 // LOC_Os12g34018 // LOC_Os01g58010 // LOC_Os01g41200 // LOC_Os03g28120 // LOC_Os10g21236 // LOC_Os05g45820 // LOC_Os11g05010 // LOC_Os08g43690 // LOC_Os02g37290 // LOC_Os04g33900 // LOC_Os12g05040 // LOC_Os09g08910 // LOC_Os01g08350 // LOC_Os08g01030 // LOC_Os12g34108
GO:0065009	P	regulation of molecular function	0.00757576	0.00502596	1.50733	10	1320	121	24075	0.14	1	// LOC_Os10g25450 // LOC_Os02g43912 // LOC_Os02g56570 // LOC_Os03g55350 // LOC_Os01g56320 // LOC_Os04g48416 // LOC_Os03g16900 // LOC_Os06g40700 // LOC_Os04g03810 // LOC_Os03g04950
GO:0065008	P	regulation of biological quality	0.00530303	0.00731049	0.7254	7	1320	176	24075	0.84	1	// LOC_Os02g51370 // LOC_Os02g34530 // LOC_Os01g42960 // LOC_Os04g30800 // LOC_Os01g11920 // LOC_Os02g30850 // LOC_Os12g35330
GO:0009308	P	amine metabolic process	0.00606061	0.015784	0.383971	8	1320	380	24075	1	1	// LOC_Os02g07410 // LOC_Os04g41810 // LOC_Os09g38520 // LOC_Os08g31060 // LOC_Os03g02570 // LOC_Os03g02740 // LOC_Os11g27400 // LOC_Os03g27370
GO:0006811	P	ion transport	0.0136364	0.016947	0.804646	18	1320	408	24075	0.85	1	// LOC_Os01g48710 // LOC_Os06g08080 // LOC_Os02g37300 // LOC_Os12g34018 // LOC_Os01g58010 // LOC_Os01g41200 // LOC_Os03g28120 // LOC_Os10g21236 // LOC_Os05g45820 // LOC_Os11g05010 // LOC_Os08g43690 // LOC_Os02g37290 // LOC_Os04g33900 // LOC_Os12g05040 // LOC_Os09g08910 // LOC_Os01g08350 // LOC_Os08g01030 // LOC_Os12g34108
GO:0050790	P	regulation of catalytic activity	0.00757576	0.00498442	1.51989	10	1320	120	24075	0.14	1	// LOC_Os10g25450 // LOC_Os02g43912 // LOC_Os02g56570 // LOC_Os03g55350 // LOC_Os01g56320 // LOC_Os04g48416 // LOC_Os03g16900 // LOC_Os06g40700 // LOC_Os04g03810 // LOC_Os03g04950
GO:0019318	P	hexose metabolic process	0.00681818	0.0055244	1.23419	9	1320	133	24075	0.32	1	// LOC_Os04g46560 // LOC_Os09g12660 // LOC_Os02g48360 // LOC_Os09g20820 // LOC_Os03g46910 // LOC_Os04g58110 // LOC_Os08g25720 // LOC_Os02g36600 // LOC_Os07g49520
GO:0009152	P	purine ribonucleotide biosynthetic process	0.00454545	0.00602285	0.754702	6	1320	145	24075	0.8	1	// LOC_Os01g58010 // LOC_Os10g21236 // LOC_Os12g34018 // LOC_Os12g34108 // LOC_Os03g20970 // LOC_Os09g08910
GO:0009260	P	ribonucleotide biosynthetic process	0.00454545	0.00618899	0.734442	6	1320	149	24075	0.82	1	// LOC_Os01g58010 // LOC_Os10g21236 // LOC_Os12g34018 // LOC_Os12g34108 // LOC_Os03g20970 // LOC_Os09g08910
GO:0045333	P	cellular respiration	0.00378788	0.00199377	1.89986	5	1320	48	24075	0.14	1	// LOC_Os06g46435 // LOC_Os12g33946 // LOC_Os01g55350 // LOC_Os09g14670 // LOC_Os12g34094
GO:0008152	P	metabolic process	0.538636	0.598048	0.900658	711	1320	14398	24075	1	1	// LOC_Os10g25450 // LOC_Os04g39100 // LOC_Os01g11350 // LOC_Os01g61570 // LOC_Os07g36700 // LOC_Os03g42630 // LOC_Os09g37600 // LOC_Os03g63810 // LOC_Os03g21730 // LOC_Os06g46435 // LOC_Os06g46340 // LOC_Os10g27330 // LOC_Os02g43970 // LOC_Os06g14810 // LOC_Os07g31960 // LOC_Os03g45420 // LOC_Os05g41990 // LOC_Os05g06300 // LOC_Os03g18520 // LOC_Os05g48330 // LOC_Os05g43576 // LOC_Os10g06740 // …
GO:0051234	P	establishment of localization	0.0780303	0.0680374	1.14687	103	1320	1638	24075	0.091	1	// LOC_Os06g34830 // LOC_Os03g63250 // LOC_Os02g13870 // LOC_Os07g14540 // LOC_Os02g46860 // LOC_Os03g46150 // LOC_Os10g40420 // LOC_Os11g06740 // LOC_Os09g04110 // LOC_Os11g47130 // LOC_Os06g26270 // LOC_Os03g59660 // LOC_Os06g36650 // LOC_Os06g12610 // LOC_Os07g07790 // LOC_Os08g43250 // LOC_Os01g22710 // LOC_Os02g21250 // LOC_Os01g58010 // LOC_Os02g02450 // LOC_Os11g05010 // LOC_Os01g16030 // …
GO:0015985	P	energy coupled proton transport, down electrochemical gradient	0.00378788	0.00286604	1.32164	5	1320	69	24075	0.34	1	// LOC_Os12g34018 // LOC_Os01g58010 // LOC_Os10g21236 // LOC_Os09g08910 // LOC_Os12g34108
GO:0046903	P	secretion	0.00378788	0.00274143	1.38171	5	1320	66	24075	0.31	1	// LOC_Os09g17810 // LOC_Os11g06810 // LOC_Os01g67820 // LOC_Os02g05620 // LOC_Os07g10970
GO:0015986	P	ATP synthesis coupled proton transport	0.00378788	0.00286604	1.32164	5	1320	69	24075	0.34	1	// LOC_Os12g34018 // LOC_Os01g58010 // LOC_Os10g21236 // LOC_Os09g08910 // LOC_Os12g34108
GO:0015980	P	energy derivation by oxidation of organic compounds	0.00454545	0.00224299	2.02652	6	1320	54	24075	0.091	1	// LOC_Os06g46435 // LOC_Os12g34094 // LOC_Os09g12660 // LOC_Os01g55350 // LOC_Os12g33946 // LOC_Os09g14670
GO:0015074	P	DNA integration	0.0151515	0.131589	0.115143	20	1320	3168	24075	1	1	// LOC_Os01g25679 // LOC_Os11g40470 // LOC_Os02g54280 // LOC_Os02g20200 // LOC_Os02g07380 // LOC_Os01g26240 // LOC_Os02g21780 // LOC_Os02g42180 // LOC_Os01g02530 // LOC_Os01g02740 // LOC_Os09g11500 // LOC_Os07g17270 // LOC_Os09g03980 // LOC_Os08g40550 // LOC_Os04g18770 // LOC_Os03g28110 // LOC_Os02g06810 // LOC_Os07g20330 // LOC_Os01g57960 // LOC_Os08g10244
GO:0006519	P	cellular amino acid and derivative metabolic process	0.0121212	0.0162409	0.746338	16	1320	391	24075	0.9	1	// LOC_Os12g01730 // LOC_Os02g07410 // LOC_Os09g38520 // LOC_Os05g38390 // LOC_Os01g44330 // LOC_Os11g48060 // LOC_Os01g62490 // LOC_Os08g31060 // LOC_Os03g02570 // LOC_Os04g41810 // LOC_Os03g18640 // LOC_Os03g02740 // LOC_Os03g16610 // LOC_Os03g27370 // LOC_Os07g01110 // LOC_Os01g61160
GO:0006754	P	ATP biosynthetic process	0.00454545	0.00527518	0.861668	6	1320	127	24075	0.7	1	// LOC_Os01g58010 // LOC_Os10g21236 // LOC_Os12g34018 // LOC_Os12g34108 // LOC_Os03g20970 // LOC_Os09g08910
GO:0070271	P	protein complex biogenesis	0.00378788	0.00390447	0.97014	5	1320	94	24075	0.59	1	// LOC_Os03g44420 // LOC_Os01g18050 // LOC_Os01g59150 // LOC_Os07g38730 // LOC_Os05g34780
GO:0009311	P	oligosaccharide metabolic process	0.00378788	0.00195223	1.94028	5	1320	47	24075	0.13	1	// LOC_Os03g28330 // LOC_Os06g09450 // LOC_Os02g58480 // LOC_Os04g17650 // LOC_Os04g24430
GO:0044249	P	cellular biosynthetic process	0.156818	0.244652	0.640984	207	1320	5890	24075	1	1	// LOC_Os03g15440 // LOC_Os04g49860 // LOC_Os01g64820 // LOC_Os12g33956 // LOC_Os07g36700 // LOC_Os03g42630 // LOC_Os01g74140 // LOC_Os01g67364 // LOC_Os02g45570 // LOC_Os08g33660 // LOC_Os04g49150 // LOC_Os10g21236 // LOC_Os08g37400 // LOC_Os01g55150 // LOC_Os05g11060 // LOC_Os02g43970 // LOC_Os06g14810 // LOC_Os03g43410 // LOC_Os02g52460 // LOC_Os11g01140 // LOC_Os06g10820 // LOC_Os03g07540 // …
GO:0034641	P	cellular nitrogen compound metabolic process	0.00606061	0.0180685	0.335423	8	1320	435	24075	1	1	// LOC_Os02g07410 // LOC_Os04g41810 // LOC_Os09g38520 // LOC_Os08g31060 // LOC_Os03g02570 // LOC_Os03g02740 // LOC_Os03g27370 // LOC_Os02g41590
GO:0009259	P	ribonucleotide metabolic process	0.00530303	0.00627207	0.8455	7	1320	151	24075	0.72	1	// LOC_Os03g20970 // LOC_Os01g58010 // LOC_Os10g21236 // LOC_Os12g34018 // LOC_Os12g34108 // LOC_Os01g08350 // LOC_Os09g08910
GO:0006139	P	nucleobase, nucleoside, nucleotide and nucleic acid metabolic process	0.142424	0.278089	0.512153	188	1320	6695	24075	1	1	// LOC_Os03g15440 // LOC_Os10g01570 // LOC_Os04g49860 // LOC_Os01g64820 // LOC_Os12g33956 // LOC_Os03g42630 // LOC_Os01g74140 // LOC_Os03g63810 // LOC_Os02g45570 // LOC_Os01g58550 // LOC_Os08g33660 // LOC_Os04g49150 // LOC_Os10g21236 // LOC_Os02g06810 // LOC_Os01g41565 // LOC_Os01g55150 // LOC_Os02g54280 // LOC_Os02g43970 // LOC_Os04g21580 // LOC_Os03g43410 // LOC_Os02g52460 // LOC_Os11g01140 // …
GO:0005984	P	disaccharide metabolic process	0.00378788	0.00182762	2.07257	5	1320	44	24075	0.11	1	// LOC_Os03g28330 // LOC_Os06g09450 // LOC_Os02g58480 // LOC_Os04g17650 // LOC_Os04g24430
GO:0009057	P	macromolecule catabolic process	0.00984848	0.0133749	0.736342	13	1320	322	24075	0.89	1	// LOC_Os04g46560 // LOC_Os03g46910 // LOC_Os02g48360 // LOC_Os09g20820 // LOC_Os02g03620 // LOC_Os04g58110 // LOC_Os04g55850 // LOC_Os08g25720 // LOC_Os11g27400 // LOC_Os08g41540 // LOC_Os07g49520 // LOC_Os08g41580 // LOC_Os08g41530
GO:0046365	P	monosaccharide catabolic process	0.00530303	0.00365524	1.4508	7	1320	88	24075	0.22	1	// LOC_Os04g46560 // LOC_Os02g48360 // LOC_Os09g20820 // LOC_Os03g46910 // LOC_Os04g58110 // LOC_Os08g25720 // LOC_Os07g49520
GO:0006810	P	transport	0.0780303	0.0680374	1.14687	103	1320	1638	24075	0.091	1	// LOC_Os06g34830 // LOC_Os03g63250 // LOC_Os02g13870 // LOC_Os07g14540 // LOC_Os02g46860 // LOC_Os03g46150 // LOC_Os10g40420 // LOC_Os11g06740 // LOC_Os09g04110 // LOC_Os11g47130 // LOC_Os06g26270 // LOC_Os03g59660 // LOC_Os06g36650 // LOC_Os06g12610 // LOC_Os07g07790 // LOC_Os08g43250 // LOC_Os01g22710 // LOC_Os02g21250 // LOC_Os01g58010 // LOC_Os02g02450 // LOC_Os11g05010 // LOC_Os01g16030 // …
GO:0006508	P	proteolysis	0.0333333	0.0655867	0.508233	44	1320	1579	24075	1	1	// LOC_Os10g25450 // LOC_Os02g03620 // LOC_Os11g31980 // LOC_Os08g41540 // LOC_Os06g03080 // LOC_Os09g25570 // LOC_Os04g44640 // LOC_Os10g39300 // LOC_Os09g28840 // LOC_Os01g56320 // LOC_Os06g20140 // LOC_Os04g44410 // LOC_Os04g58840 // LOC_Os05g48330 // LOC_Os01g72510 // LOC_Os04g03810 // LOC_Os07g20330 // LOC_Os06g02900 // LOC_Os02g06830 // LOC_Os08g16660 // LOC_Os06g02780 // LOC_Os04g58070 // …
GO:0015672	P	monovalent inorganic cation transport	0.00606061	0.00643821	0.941349	8	1320	155	24075	0.62	1	// LOC_Os03g28120 // LOC_Os01g58010 // LOC_Os06g08080 // LOC_Os10g21236 // LOC_Os12g34018 // LOC_Os09g08910 // LOC_Os01g08350 // LOC_Os12g34108
GO:0008037	P	cell recognition	0.00530303	0.0047352	1.11992	7	1320	114	24075	0.44	1	// LOC_Os06g37670 // LOC_Os01g12420 // LOC_Os03g35600 // LOC_Os06g37690 // LOC_Os07g36780 // LOC_Os01g47820 // LOC_Os07g36770
GO:0016070	P	RNA metabolic process	0.0462121	0.0451921	1.02257	61	1320	1088	24075	0.45	1	// LOC_Os12g41860 // LOC_Os04g41820 // LOC_Os12g41060 // LOC_Os12g33956 // LOC_Os01g46870 // LOC_Os08g32080 // LOC_Os03g47730 // LOC_Os04g49150 // LOC_Os09g35030 // LOC_Os06g09420 // LOC_Os03g08460 // LOC_Os06g10600 // LOC_Os01g41565 // LOC_Os01g55150 // LOC_Os10g40810 // LOC_Os04g52090 // LOC_Os08g04190 // LOC_Os02g43970 // LOC_Os02g14910 // LOC_Os07g22400 // LOC_Os02g50630 // LOC_Os07g44690 // …
GO:0006644	P	phospholipid metabolic process	0.00454545	0.00319834	1.42119	6	1320	77	24075	0.26	1	// LOC_Os01g49024 // LOC_Os03g50325 // LOC_Os08g31060 // LOC_Os12g13440 // LOC_Os03g02740 // LOC_Os03g27370
GO:0044238	P	primary metabolic process	0.437879	0.497155	0.88077	578	1320	11969	24075	1	1	// LOC_Os10g25450 // LOC_Os01g50720 // LOC_Os01g11350 // LOC_Os01g61570 // LOC_Os07g36700 // LOC_Os03g42630 // LOC_Os03g63810 // LOC_Os03g21730 // LOC_Os06g46340 // LOC_Os02g43970 // LOC_Os06g14810 // LOC_Os03g45420 // LOC_Os05g06300 // LOC_Os03g18520 // LOC_Os05g48330 // LOC_Os10g06740 // LOC_Os07g48750 // LOC_Os11g36090 // LOC_Os05g41780 // LOC_Os12g37400 // LOC_Os02g42060 // LOC_Os08g32600 // …
GO:0009987	P	cellular process	0.516667	0.533292	0.968825	682	1320	12839	24075	0.89	1	// LOC_Os01g50720 // LOC_Os01g11350 // LOC_Os07g36700 // LOC_Os03g42630 // LOC_Os03g63810 // LOC_Os03g21730 // LOC_Os01g54080 // LOC_Os06g46435 // LOC_Os02g43970 // LOC_Os06g14810 // LOC_Os03g44420 // LOC_Os03g45420 // LOC_Os11g47130 // LOC_Os05g06300 // LOC_Os06g48160 // LOC_Os03g07540 // LOC_Os05g43576 // LOC_Os01g41565 // LOC_Os11g47780 // LOC_Os10g06740 // LOC_Os07g48750 // LOC_Os11g36090 // …
GO:0006725	P	cellular aromatic compound metabolic process	0.00681818	0.00602285	1.13205	9	1320	145	24075	0.41	1	// LOC_Os12g01730 // LOC_Os11g48060 // LOC_Os05g38390 // LOC_Os01g44330 // LOC_Os01g62490 // LOC_Os03g18640 // LOC_Os03g16610 // LOC_Os07g01110 // LOC_Os01g61160
GO:0006974	P	response to DNA damage stimulus	0.00606061	0.0050675	1.19598	8	1320	122	24075	0.36	1	// LOC_Os07g34598 // LOC_Os04g35420 // LOC_Os02g52460 // LOC_Os01g58550 // LOC_Os02g41550 // LOC_Os05g41880 // LOC_Os08g38170 // LOC_Os07g48360
GO:0023046	P	signaling process	0.0159091	0.0115888	1.3728	21	1320	279	24075	0.1	1	// LOC_Os02g56570 // LOC_Os09g37060 // LOC_Os02g45600 // LOC_Os07g22580 // LOC_Os02g20850 // LOC_Os03g11140 // LOC_Os01g73630 // LOC_Os03g51030 // LOC_Os02g42060 // LOC_Os04g08740 // LOC_Os11g01140 // LOC_Os03g15180 // LOC_Os01g16030 // LOC_Os05g44070 // LOC_Os03g50325 // LOC_Os05g48980 // LOC_Os10g23100 // LOC_Os05g01480 // LOC_Os05g48150 // LOC_Os05g43820 // LOC_Os12g01140
GO:0030001	P	metal ion transport	0.00757576	0.00888889	0.852273	10	1320	214	24075	0.73	1	// LOC_Os01g48710 // LOC_Os03g28120 // LOC_Os02g37300 // LOC_Os04g33900 // LOC_Os01g41200 // LOC_Os05g45820 // LOC_Os11g05010 // LOC_Os02g37290 // LOC_Os12g05040 // LOC_Os08g01030
GO:0055086	P	nucleobase, nucleoside and nucleotide metabolic process	0.00606061	0.010135	0.597988	8	1320	244	24075	0.95	1	// LOC_Os02g41590 // LOC_Os03g20970 // LOC_Os01g58010 // LOC_Os10g21236 // LOC_Os12g34018 // LOC_Os12g34108 // LOC_Os01g08350 // LOC_Os09g08910
GO:0042180	P	cellular ketone metabolic process	0.019697	0.0199377	0.987926	26	1320	480	24075	0.55	1	// LOC_Os10g28060 // LOC_Os03g06700 // LOC_Os06g44300 // LOC_Os03g56820 // LOC_Os02g07410 // LOC_Os02g40784 // LOC_Os05g06300 // LOC_Os06g14810 // LOC_Os02g56860 // LOC_Os12g40450 // LOC_Os02g42660 // LOC_Os07g01150 // LOC_Os05g49760 // LOC_Os04g41810 // LOC_Os05g22940 // LOC_Os04g46560 // LOC_Os06g09630 // LOC_Os05g29880 // LOC_Os03g02570 // LOC_Os05g43576 // LOC_Os09g38520 // LOC_Os12g43363 // …
GO:0006082	P	organic acid metabolic process	0.019697	0.0196885	1.00043	26	1320	474	24075	0.53	1	// LOC_Os10g28060 // LOC_Os03g06700 // LOC_Os06g44300 // LOC_Os03g56820 // LOC_Os02g07410 // LOC_Os02g40784 // LOC_Os05g06300 // LOC_Os06g14810 // LOC_Os02g56860 // LOC_Os12g40450 // LOC_Os02g42660 // LOC_Os07g01150 // LOC_Os05g49760 // LOC_Os04g41810 // LOC_Os05g22940 // LOC_Os04g46560 // LOC_Os06g09630 // LOC_Os05g29880 // LOC_Os03g02570 // LOC_Os05g43576 // LOC_Os09g38520 // LOC_Os12g43363 // …
GO:0007242	P	intracellular signaling cascade	0.00833333	0.00548287	1.51989	11	1320	132	24075	0.13	1	// LOC_Os02g56570 // LOC_Os02g20850 // LOC_Os03g51030 // LOC_Os03g50325 // LOC_Os04g08740 // LOC_Os01g16030 // LOC_Os05g44070 // LOC_Os05g48980 // LOC_Os10g23100 // LOC_Os05g01480 // LOC_Os05g43820
GO:0005996	P	monosaccharide metabolic process	0.00757576	0.00623053	1.21591	10	1320	150	24075	0.32	1	// LOC_Os04g46560 // LOC_Os09g12660 // LOC_Os02g48360 // LOC_Os09g20820 // LOC_Os03g46910 // LOC_Os04g58110 // LOC_Os08g25720 // LOC_Os02g36600 // LOC_Os07g48750 // LOC_Os07g49520
GO:0006333	P	chromatin assembly or disassembly	0.019697	0.0407892	0.482897	26	1320	982	24075	1	1	// LOC_Os01g64640 // LOC_Os10g28230 // LOC_Os06g06510 // LOC_Os05g38740 // LOC_Os04g21580 // LOC_Os02g45940 // LOC_Os07g17270 // LOC_Os05g49860 // LOC_Os03g06670 // LOC_Os07g20330 // LOC_Os04g34240 // LOC_Os11g05730 // LOC_Os03g02780 // LOC_Os02g42180 // LOC_Os12g34510 // LOC_Os05g02300 // LOC_Os08g38300 // LOC_Os04g49420 // LOC_Os01g25679 // LOC_Os11g40470 // LOC_Os05g36280 // LOC_Os06g06460 // …
GO:0006006	P	glucose metabolic process	0.00606061	0.00452752	1.33862	8	1320	109	24075	0.26	1	// LOC_Os04g46560 // LOC_Os09g12660 // LOC_Os02g48360 // LOC_Os09g20820 // LOC_Os03g46910 // LOC_Os04g58110 // LOC_Os08g25720 // LOC_Os07g49520
GO:0006007	P	glucose catabolic process	0.00530303	0.00365524	1.4508	7	1320	88	24075	0.22	1	// LOC_Os04g46560 // LOC_Os02g48360 // LOC_Os09g20820 // LOC_Os03g46910 // LOC_Os04g58110 // LOC_Os08g25720 // LOC_Os07g49520
GO:0048544	P	recognition of pollen	0.00530303	0.0047352	1.11992	7	1320	114	24075	0.44	1	// LOC_Os06g37670 // LOC_Os01g12420 // LOC_Os03g35600 // LOC_Os06g37690 // LOC_Os07g36780 // LOC_Os01g47820 // LOC_Os07g36770
GO:0016137	P	glycoside metabolic process	0.00378788	0.00182762	2.07257	5	1320	44	24075	0.11	1	// LOC_Os03g28330 // LOC_Os06g09450 // LOC_Os02g58480 // LOC_Os04g17650 // LOC_Os04g24430
GO:0006650	P	glycerophospholipid metabolic process	0.00454545	0.00240914	1.88676	6	1320	58	24075	0.11	1	// LOC_Os01g49024 // LOC_Os03g50325 // LOC_Os08g31060 // LOC_Os12g13440 // LOC_Os03g02740 // LOC_Os03g27370
GO:0019752	P	carboxylic acid metabolic process	0.019697	0.0196469	1.00255	26	1320	473	24075	0.52	1	// LOC_Os10g28060 // LOC_Os03g06700 // LOC_Os06g44300 // LOC_Os03g56820 // LOC_Os02g07410 // LOC_Os02g40784 // LOC_Os05g06300 // LOC_Os06g14810 // LOC_Os02g56860 // LOC_Os12g40450 // LOC_Os02g42660 // LOC_Os07g01150 // LOC_Os05g49760 // LOC_Os04g41810 // LOC_Os05g22940 // LOC_Os04g46560 // LOC_Os06g09630 // LOC_Os05g29880 // LOC_Os03g02570 // LOC_Os05g43576 // LOC_Os09g38520 // LOC_Os12g43363 // …
GO:0042592	P	homeostatic process	0.00454545	0.00610592	0.744434	6	1320	147	24075	0.81	1	// LOC_Os02g51370 // LOC_Os02g34530 // LOC_Os01g42960 // LOC_Os01g11920 // LOC_Os02g30850 // LOC_Os12g35330
GO:0043170	P	macromolecule metabolic process	0.336364	0.433354	0.776187	444	1320	10433	24075	1	1	// LOC_Os10g25450 // LOC_Os01g50720 // LOC_Os01g11350 // LOC_Os07g36700 // LOC_Os03g42630 // LOC_Os09g37600 // LOC_Os03g63810 // LOC_Os03g21730 // LOC_Os02g43970 // LOC_Os03g45420 // LOC_Os11g01140 // LOC_Os06g48160 // LOC_Os03g07540 // LOC_Os10g06740 // LOC_Os11g36090 // LOC_Os05g41780 // LOC_Os12g37400 // LOC_Os02g42060 // LOC_Os08g32600 // LOC_Os08g02440 // LOC_Os03g03570 // LOC_Os07g43350 // …
GO:0032501	P	multicellular organismal process	0.00681818	0.00639668	1.06589	9	1320	154	24075	0.48	1	// LOC_Os06g37670 // LOC_Os01g12420 // LOC_Os03g35600 // LOC_Os02g03620 // LOC_Os03g51030 // LOC_Os06g37690 // LOC_Os07g36780 // LOC_Os01g47820 // LOC_Os07g36770
GO:0022414	P	reproductive process	0.00530303	0.0047352	1.11992	7	1320	114	24075	0.44	1	// LOC_Os06g37670 // LOC_Os01g12420 // LOC_Os03g35600 // LOC_Os06g37690 // LOC_Os07g36780 // LOC_Os01g47820 // LOC_Os07g36770
GO:0006325	P	chromatin organization	0.0204545	0.0422845	0.483736	27	1320	1018	24075	1	1	// LOC_Os01g64640 // LOC_Os10g28230 // LOC_Os06g06510 // LOC_Os05g38740 // LOC_Os04g21580 // LOC_Os02g45940 // LOC_Os07g17270 // LOC_Os05g49860 // LOC_Os03g06670 // LOC_Os07g20330 // LOC_Os04g34240 // LOC_Os11g05730 // LOC_Os03g02780 // LOC_Os02g42180 // LOC_Os12g34510 // LOC_Os05g34780 // LOC_Os05g02300 // LOC_Os08g38300 // LOC_Os04g49420 // LOC_Os01g25679 // LOC_Os11g40470 // LOC_Os05g36280 // …
GO:0006096	P	glycolysis	0.00530303	0.00286604	1.8503	7	1320	69	24075	0.1	1	// LOC_Os04g46560 // LOC_Os02g48360 // LOC_Os09g20820 // LOC_Os03g46910 // LOC_Os04g58110 // LOC_Os08g25720 // LOC_Os07g49520
GO:0009150	P	purine ribonucleotide metabolic process	0.00530303	0.00610592	0.868506	7	1320	147	24075	0.69	1	// LOC_Os03g20970 // LOC_Os01g58010 // LOC_Os10g21236 // LOC_Os12g34018 // LOC_Os12g34108 // LOC_Os01g08350 // LOC_Os09g08910
GO:0010467	P	gene expression	0.0984848	0.100685	0.978145	130	1320	2424	24075	0.62	1	// LOC_Os03g15440 // LOC_Os10g01570 // LOC_Os02g45570 // LOC_Os12g33956 // LOC_Os03g42630 // LOC_Os01g74140 // LOC_Os03g63810 // LOC_Os08g33660 // LOC_Os04g49150 // LOC_Os01g41565 // LOC_Os01g55150 // LOC_Os02g43970 // LOC_Os11g01140 // LOC_Os06g10820 // LOC_Os03g07540 // LOC_Os03g08460 // LOC_Os05g46610 // LOC_Os06g43220 // LOC_Os02g21090 // LOC_Os08g15308 // LOC_Os06g39716 // LOC_Os05g28320 // …
GO:0044106	P	cellular amine metabolic process	0.00530303	0.0138318	0.383395	7	1320	333	24075	1	1	// LOC_Os02g07410 // LOC_Os04g41810 // LOC_Os09g38520 // LOC_Os08g31060 // LOC_Os03g02570 // LOC_Os03g02740 // LOC_Os03g27370
GO:0046164	P	alcohol catabolic process	0.00530303	0.00390447	1.3582	7	1320	94	24075	0.27	1	// LOC_Os04g46560 // LOC_Os02g48360 // LOC_Os09g20820 // LOC_Os03g46910 // LOC_Os04g58110 // LOC_Os08g25720 // LOC_Os07g49520
GO:0006461	P	protein complex assembly	0.00378788	0.00390447	0.97014	5	1320	94	24075	0.59	1	// LOC_Os03g44420 // LOC_Os01g18050 // LOC_Os01g59150 // LOC_Os07g38730 // LOC_Os05g34780
GO:0006913	P	nucleocytoplasmic transport	0.00378788	0.00199377	1.89986	5	1320	48	24075	0.14	1	// LOC_Os05g48980 // LOC_Os10g23100 // LOC_Os05g01480 // LOC_Os05g44070 // LOC_Os05g43820
GO:0023060	P	signal transmission	0.0159091	0.0115888	1.3728	21	1320	279	24075	0.1	1	// LOC_Os02g56570 // LOC_Os09g37060 // LOC_Os02g45600 // LOC_Os07g22580 // LOC_Os02g20850 // LOC_Os03g11140 // LOC_Os01g73630 // LOC_Os03g51030 // LOC_Os02g42060 // LOC_Os04g08740 // LOC_Os11g01140 // LOC_Os03g15180 // LOC_Os01g16030 // LOC_Os05g44070 // LOC_Os03g50325 // LOC_Os05g48980 // LOC_Os10g23100 // LOC_Os05g01480 // LOC_Os05g48150 // LOC_Os05g43820 // LOC_Os12g01140
GO:0034220	P	ion transmembrane transport	0.00378788	0.00286604	1.32164	5	1320	69	24075	0.34	1	// LOC_Os12g34018 // LOC_Os01g58010 // LOC_Os10g21236 // LOC_Os09g08910 // LOC_Os12g34108
GO:0009058	P	biosynthetic process	0.163636	0.252752	0.647419	216	1320	6085	24075	1	1	// LOC_Os03g15440 // LOC_Os04g49860 // LOC_Os01g64820 // LOC_Os12g33956 // LOC_Os07g36700 // LOC_Os03g42630 // LOC_Os01g74140 // LOC_Os01g67364 // LOC_Os02g45570 // LOC_Os08g33660 // LOC_Os04g49150 // LOC_Os10g21236 // LOC_Os08g37400 // LOC_Os01g55150 // LOC_Os05g11060 // LOC_Os02g43970 // LOC_Os06g14810 // LOC_Os03g43410 // LOC_Os02g52460 // LOC_Os11g01140 // LOC_Os06g10820 // LOC_Os03g07540 // …
GO:0009059	P	macromolecule biosynthetic process	0.134091	0.218152	0.614668	177	1320	5252	24075	1	1	// LOC_Os03g15440 // LOC_Os04g49860 // LOC_Os01g64820 // LOC_Os12g33956 // LOC_Os07g36700 // LOC_Os03g42630 // LOC_Os01g74140 // LOC_Os01g67364 // LOC_Os02g45570 // LOC_Os08g33660 // LOC_Os04g49150 // LOC_Os01g51260 // LOC_Os08g37400 // LOC_Os01g55150 // LOC_Os05g11060 // LOC_Os02g43970 // LOC_Os04g21580 // LOC_Os03g43410 // LOC_Os02g52460 // LOC_Os11g01140 // LOC_Os06g10820 // LOC_Os03g07540 // …
GO:0009117	P	nucleotide metabolic process	0.00530303	0.00905504	0.585644	7	1320	218	24075	0.95	1	// LOC_Os03g20970 // LOC_Os01g58010 // LOC_Os10g21236 // LOC_Os12g34018 // LOC_Os12g34108 // LOC_Os01g08350 // LOC_Os09g08910
GO:0006818	P	hydrogen transport	0.00530303	0.00332295	1.59588	7	1320	80	24075	0.17	1	// LOC_Os06g08080 // LOC_Os01g58010 // LOC_Os10g21236 // LOC_Os12g34018 // LOC_Os09g08910 // LOC_Os01g08350 // LOC_Os12g34108
GO:0007264	P	small GTPase mediated signal transduction	0.00606061	0.00502596	1.20586	8	1320	121	24075	0.36	1	// LOC_Os02g56570 // LOC_Os02g20850 // LOC_Os01g16030 // LOC_Os05g44070 // LOC_Os05g48980 // LOC_Os10g23100 // LOC_Os05g01480 // LOC_Os05g43820
GO:0009056	P	catabolic process	0.0227273	0.0179855	1.26365	30	1320	433	24075	0.13	1	// LOC_Os12g01730 // LOC_Os05g38390 // LOC_Os07g49520 // LOC_Os09g20820 // LOC_Os01g44330 // LOC_Os09g14670 // LOC_Os09g37600 // LOC_Os03g18640 // LOC_Os02g07410 // LOC_Os04g46560 // LOC_Os09g27890 // LOC_Os01g55350 // LOC_Os04g55850 // LOC_Os08g41540 // LOC_Os07g01110 // LOC_Os01g61160 // LOC_Os04g41810 // LOC_Os03g46910 // LOC_Os04g58110 // LOC_Os01g62490 // LOC_Os08g25720 // LOC_Os11g27400 // …
GO:0051179	P	localization	0.0787879	0.0685774	1.14889	104	1320	1651	24075	0.087	1	// LOC_Os06g34830 // LOC_Os03g63250 // LOC_Os02g13870 // LOC_Os07g14540 // LOC_Os02g46860 // LOC_Os03g46150 // LOC_Os10g40420 // LOC_Os11g06740 // LOC_Os09g04110 // LOC_Os11g47130 // LOC_Os06g26270 // LOC_Os03g59660 // LOC_Os06g36650 // LOC_Os06g12610 // LOC_Os07g07790 // LOC_Os08g43250 // LOC_Os01g22710 // LOC_Os02g21250 // LOC_Os01g58010 // LOC_Os02g02450 // LOC_Os11g05010 // LOC_Os01g16030 // …
GO:0006996	P	organelle organization	0.0295455	0.0468951	0.630033	39	1320	1129	24075	1	1	// LOC_Os01g64640 // LOC_Os03g63250 // LOC_Os08g06600 // LOC_Os07g46540 // LOC_Os12g41290 // LOC_Os10g28230 // LOC_Os06g06510 // LOC_Os08g17820 // LOC_Os05g38740 // LOC_Os04g21580 // LOC_Os11g05730 // LOC_Os05g06260 // LOC_Os02g45940 // LOC_Os10g20710 // LOC_Os07g17270 // LOC_Os05g49860 // LOC_Os03g06670 // LOC_Os07g20330 // LOC_Os04g34240 // LOC_Os01g31800 // LOC_Os07g36150 // LOC_Os01g67740 // …
GO:0009628	P	response to abiotic stimulus	0.00454545	0.00307373	1.47881	6	1320	74	24075	0.24	1	// LOC_Os01g43530 // LOC_Os03g55830 // LOC_Os04g57800 // LOC_Os03g51030 // LOC_Os12g41910 // LOC_Os07g14820
GO:0006753	P	nucleoside phosphate metabolic process	0.00530303	0.00905504	0.585644	7	1320	218	24075	0.95	1	// LOC_Os03g20970 // LOC_Os01g58010 // LOC_Os10g21236 // LOC_Os12g34018 // LOC_Os12g34108 // LOC_Os01g08350 // LOC_Os09g08910
GO:0051276	P	chromosome organization	0.0219697	0.0425337	0.516524	29	1320	1024	24075	1	1	// LOC_Os01g64640 // LOC_Os07g46540 // LOC_Os10g28230 // LOC_Os06g06510 // LOC_Os05g38740 // LOC_Os04g21580 // LOC_Os02g45940 // LOC_Os07g17270 // LOC_Os05g49860 // LOC_Os03g06670 // LOC_Os07g20330 // LOC_Os04g34240 // LOC_Os11g05730 // LOC_Os01g67740 // LOC_Os03g02780 // LOC_Os02g42180 // LOC_Os12g34510 // LOC_Os05g34780 // LOC_Os05g02300 // LOC_Os08g38300 // LOC_Os04g49420 // LOC_Os01g25679 // …
GO:0044237	P	cellular metabolic process	0.359091	0.444278	0.808257	474	1320	10696	24075	1	1	// LOC_Os01g50720 // LOC_Os01g11350 // LOC_Os07g36700 // LOC_Os03g42630 // LOC_Os03g63810 // LOC_Os03g21730 // LOC_Os06g46435 // LOC_Os02g43970 // LOC_Os06g14810 // LOC_Os03g45420 // LOC_Os05g06300 // LOC_Os06g48160 // LOC_Os03g07540 // LOC_Os07g48360 // LOC_Os10g06740 // LOC_Os07g48750 // LOC_Os11g36090 // LOC_Os05g41780 // LOC_Os12g37400 // LOC_Os02g42060 // LOC_Os08g32600 // LOC_Os05g29880 // …
GO:0009856	P	pollination	0.00530303	0.0047352	1.11992	7	1320	114	24075	0.44	1	// LOC_Os06g37670 // LOC_Os01g12420 // LOC_Os03g35600 // LOC_Os06g37690 // LOC_Os07g36780 // LOC_Os01g47820 // LOC_Os07g36770
GO:0006259	P	DNA metabolic process	0.0431818	0.187539	0.230255	57	1320	4515	24075	1	1	// LOC_Os04g49860 // LOC_Os10g01570 // LOC_Os04g35420 // LOC_Os01g64820 // LOC_Os12g33956 // LOC_Os09g11500 // LOC_Os07g22400 // LOC_Os03g28110 // LOC_Os09g25280 // LOC_Os11g29380 // LOC_Os02g54280 // LOC_Os02g20200 // LOC_Os12g13950 // LOC_Os04g21580 // LOC_Os11g03430 // LOC_Os02g52460 // LOC_Os01g36390 // LOC_Os01g58550 // LOC_Os01g02530 // LOC_Os01g11920 // LOC_Os04g55850 // LOC_Os07g17270 // …
GO:0006412	P	translation	0.00378788	0.0247144	0.153266	5	1320	595	24075	1	1	// LOC_Os06g39716 // LOC_Os06g34780 // LOC_Os07g33860 // LOC_Os02g01540 // LOC_Os08g15308

## Sheet: pizt_DEG_c5_GO_p
GO_acc	term_type	Term	Percentage_genes	Percentage_bg	Fold_enrichment	queryitem	querytotal	bgitem	bgtotal	pvalue	FDR	entries
GO:0055114	P	oxidation reduction	0.110531	0.0561163	1.96968	254	2298	1351	24075	1.1e-21	2.2e-18	// LOC_Os07g02100 // LOC_Os03g36530 // LOC_Os05g42350 // LOC_Os01g11300 // LOC_Os03g12270 // LOC_Os05g28090 // LOC_Os03g04190 // LOC_Os04g40470 // LOC_Os10g02380 // LOC_Os04g58200 // LOC_Os02g01890 // LOC_Os05g43910 // LOC_Os03g39650 // LOC_Os02g17940 // LOC_Os11g27730 // LOC_Os01g62900 // LOC_Os02g53130 // LOC_Os02g35500 // LOC_Os01g29150 // LOC_Os03g04660 // LOC_Os11g41710 // LOC_Os01g43700 // …
GO:0006629	P	lipid metabolic process	0.0491732	0.0219315	2.24213	113	2298	528	24075	3.2e-13	3.2e-10	// LOC_Os01g22660 // LOC_Os03g14170 // LOC_Os01g66360 // LOC_Os01g46260 // LOC_Os10g21910 // LOC_Os06g24404 // LOC_Os09g10650 // LOC_Os03g25010 // LOC_Os11g04840 // LOC_Os02g37770 // LOC_Os04g56240 // LOC_Os01g11620 // LOC_Os10g05088 // LOC_Os12g37910 // LOC_Os07g44780 // LOC_Os10g33420 // LOC_Os03g38470 // LOC_Os02g50690 // LOC_Os10g39810 // LOC_Os03g29150 // LOC_Os07g39270 // LOC_Os03g28140 // …
GO:0005975	P	carbohydrate metabolic process	0.0657093	0.0346002	1.8991	151	2298	833	24075	3.8e-12	2.5e-09	// LOC_Os03g06230 // LOC_Os01g19170 // LOC_Os02g06840 // LOC_Os12g41780 // LOC_Os02g33110 // LOC_Os01g71320 // LOC_Os09g36350 // LOC_Os09g31270 // LOC_Os02g06360 // LOC_Os04g51450 // LOC_Os03g48610 // LOC_Os01g65460 // LOC_Os06g21570 // LOC_Os05g40420 // LOC_Os07g38790 // LOC_Os02g47020 // LOC_Os01g03950 // LOC_Os01g11260 // LOC_Os10g42670 // LOC_Os08g44020 // LOC_Os07g09690 // LOC_Os01g44970 // …
GO:0055085	P	transmembrane transport	0.0578764	0.0291173	1.9877	133	2298	701	24075	5e-12	2.6e-09	// LOC_Os04g42420 // LOC_Os02g53490 // LOC_Os11g05700 // LOC_Os12g06060 // LOC_Os11g01410 // LOC_Os07g30810 // LOC_Os02g21750 // LOC_Os07g38400 // LOC_Os11g43960 // LOC_Os03g04920 // LOC_Os11g24450 // LOC_Os10g42299 // LOC_Os02g51110 // LOC_Os09g39680 // LOC_Os04g16740 // LOC_Os02g13560 // LOC_Os01g28840 // LOC_Os05g49270 // LOC_Os09g32200 // LOC_Os01g51380 // LOC_Os01g50080 // LOC_Os08g43654 // …
GO:0051234	P	establishment of localization	0.108355	0.0680374	1.59258	249	2298	1638	24075	9.5e-12	3.2e-09	// LOC_Os01g20830 // LOC_Os04g42420 // LOC_Os02g53490 // LOC_Os11g05700 // LOC_Os01g25386 // LOC_Os12g06060 // LOC_Os01g62980 // LOC_Os11g17970 // LOC_Os06g21950 // LOC_Os01g12730 // LOC_Os11g01410 // LOC_Os04g51610 // LOC_Os02g21750 // LOC_Os05g34010 // LOC_Os02g07044 // LOC_Os07g38400 // LOC_Os11g43960 // LOC_Os03g04920 // LOC_Os05g50280 // LOC_Os11g24450 // LOC_Os05g30700 // LOC_Os01g08020 // …
GO:0006810	P	transport	0.108355	0.0680374	1.59258	249	2298	1638	24075	9.5e-12	3.2e-09	// LOC_Os01g20830 // LOC_Os04g42420 // LOC_Os02g53490 // LOC_Os11g05700 // LOC_Os01g25386 // LOC_Os12g06060 // LOC_Os01g62980 // LOC_Os11g17970 // LOC_Os06g21950 // LOC_Os01g12730 // LOC_Os11g01410 // LOC_Os04g51610 // LOC_Os02g21750 // LOC_Os05g34010 // LOC_Os02g07044 // LOC_Os07g38400 // LOC_Os11g43960 // LOC_Os03g04920 // LOC_Os05g50280 // LOC_Os11g24450 // LOC_Os05g30700 // LOC_Os01g08020 // …
GO:0051179	P	localization	0.10879	0.0685774	1.58639	250	2298	1651	24075	1.2e-11	3.5e-09	// LOC_Os01g20830 // LOC_Os04g42420 // LOC_Os02g53490 // LOC_Os11g05700 // LOC_Os01g25386 // LOC_Os12g06060 // LOC_Os01g62980 // LOC_Os11g17970 // LOC_Os06g21950 // LOC_Os01g12730 // LOC_Os11g01410 // LOC_Os04g51610 // LOC_Os02g21750 // LOC_Os05g34010 // LOC_Os02g07044 // LOC_Os07g38400 // LOC_Os11g43960 // LOC_Os03g04920 // LOC_Os05g50280 // LOC_Os11g24450 // LOC_Os05g30700 // LOC_Os01g08020 // …
GO:0044255	P	cellular lipid metabolic process	0.024369	0.00951194	2.56194	56	2298	229	24075	6.2e-09	1.6e-06	// LOC_Os07g39270 // LOC_Os08g10010 // LOC_Os02g45660 // LOC_Os07g46490 // LOC_Os10g33370 // LOC_Os03g02710 // LOC_Os03g28420 // LOC_Os03g24160 // LOC_Os03g14170 // LOC_Os01g66360 // LOC_Os04g59540 // LOC_Os10g21910 // LOC_Os02g39160 // LOC_Os07g10490 // LOC_Os07g43460 // LOC_Os01g65830 // LOC_Os10g12760 // LOC_Os07g36190 // LOC_Os09g10650 // LOC_Os11g10420 // LOC_Os12g34890 // LOC_Os11g04840 // …
GO:0015833	P	peptide transport	0.0121845	0.00357217	3.41095	28	2298	86	24075	3.7e-07	7.5e-05	// LOC_Os05g34010 // LOC_Os03g04570 // LOC_Os05g27304 // LOC_Os01g65110 // LOC_Os05g35594 // LOC_Os10g02100 // LOC_Os01g67630 // LOC_Os10g02340 // LOC_Os10g02220 // LOC_Os11g17970 // LOC_Os06g13210 // LOC_Os06g49210 // LOC_Os01g37590 // LOC_Os12g44110 // LOC_Os01g65210 // LOC_Os10g02260 // LOC_Os10g05780 // LOC_Os01g65100 // LOC_Os01g55610 // LOC_Os01g68510 // LOC_Os05g34000 // LOC_Os12g12934 // …
GO:0006857	P	oligopeptide transport	0.0121845	0.00357217	3.41095	28	2298	86	24075	3.7e-07	7.5e-05	// LOC_Os05g34010 // LOC_Os03g04570 // LOC_Os05g27304 // LOC_Os01g65110 // LOC_Os05g35594 // LOC_Os10g02100 // LOC_Os01g67630 // LOC_Os10g02340 // LOC_Os10g02220 // LOC_Os11g17970 // LOC_Os06g13210 // LOC_Os06g49210 // LOC_Os01g37590 // LOC_Os12g44110 // LOC_Os01g65210 // LOC_Os10g02260 // LOC_Os10g05780 // LOC_Os01g65100 // LOC_Os01g55610 // LOC_Os01g68510 // LOC_Os05g34000 // LOC_Os12g12934 // …
GO:0008610	P	lipid biosynthetic process	0.0187119	0.00747664	2.50272	43	2298	180	24075	5.9e-07	0.00011	// LOC_Os07g39270 // LOC_Os02g45660 // LOC_Os10g33370 // LOC_Os03g02710 // LOC_Os03g28420 // LOC_Os03g14170 // LOC_Os01g66360 // LOC_Os09g34320 // LOC_Os10g21910 // LOC_Os02g39160 // LOC_Os07g10490 // LOC_Os07g43460 // LOC_Os10g12760 // LOC_Os07g36190 // LOC_Os03g52170 // LOC_Os03g60740 // LOC_Os02g48460 // LOC_Os12g34890 // LOC_Os10g22450 // LOC_Os12g17320 // LOC_Os03g26530 // LOC_Os03g53580 // …
GO:0044262	P	cellular carbohydrate metabolic process	0.0308964	0.0159917	1.93203	71	2298	385	24075	1.2e-06	0.0002	// LOC_Os06g14510 // LOC_Os02g51680 // LOC_Os08g31630 // LOC_Os06g04510 // LOC_Os06g40640 // LOC_Os12g16480 // LOC_Os06g13720 // LOC_Os02g57770 // LOC_Os04g35030 // LOC_Os01g74000 // LOC_Os07g36690 // LOC_Os01g65590 // LOC_Os01g71320 // LOC_Os02g44230 // LOC_Os07g13980 // LOC_Os07g24190 // LOC_Os05g40420 // LOC_Os05g49880 // LOC_Os02g50620 // LOC_Os08g25734 // LOC_Os06g45710 // LOC_Os03g38050 // …
GO:0006811	P	ion transport	0.0317668	0.016947	1.87447	73	2298	408	24075	2.2e-06	0.00034	// LOC_Os01g20830 // LOC_Os06g14170 // LOC_Os08g20570 // LOC_Os05g39600 // LOC_Os02g53490 // LOC_Os06g21360 // LOC_Os10g36200 // LOC_Os02g21009 // LOC_Os06g05160 // LOC_Os05g45950 // LOC_Os02g14840 // LOC_Os02g32814 // LOC_Os01g08020 // LOC_Os02g07044 // LOC_Os02g38020 // LOC_Os08g37600 // LOC_Os01g65500 // LOC_Os06g15910 // LOC_Os03g48310 // LOC_Os01g32330 // LOC_Os04g52310 // LOC_Os04g56570 // …
GO:0044281	P	small molecule metabolic process	0.0644038	0.0429491	1.49954	148	2298	1034	24075	4.1e-06	0.00059	// LOC_Os04g56400 // LOC_Os03g14170 // LOC_Os06g49505 // LOC_Os01g71320 // LOC_Os02g47940 // LOC_Os12g09540 // LOC_Os02g51830 // LOC_Os10g21910 // LOC_Os04g51610 // LOC_Os03g01018 // LOC_Os01g34450 // LOC_Os08g36680 // LOC_Os01g62900 // LOC_Os02g35500 // LOC_Os04g37500 // LOC_Os04g16740 // LOC_Os07g08030 // LOC_Os04g53230 // LOC_Os04g57410 // LOC_Os06g13660 // LOC_Os01g51380 // LOC_Os06g29380 // …
GO:0006720	P	isoprenoid metabolic process	0.00696258	0.00170301	4.08839	16	2298	41	24075	1.9e-05	0.0024	// LOC_Os04g56230 // LOC_Os04g37619 // LOC_Os07g39270 // LOC_Os02g45660 // LOC_Os07g10490 // LOC_Os03g02710 // LOC_Os03g08570 // LOC_Os01g66360 // LOC_Os12g17320 // LOC_Os08g09370 // LOC_Os02g44780 // LOC_Os02g39160 // LOC_Os07g36190 // LOC_Os05g50550 // LOC_Os03g52170 // LOC_Os01g50050
GO:0008299	P	isoprenoid biosynthetic process	0.00696258	0.00170301	4.08839	16	2298	41	24075	1.9e-05	0.0024	// LOC_Os04g56230 // LOC_Os04g37619 // LOC_Os07g39270 // LOC_Os02g45660 // LOC_Os07g10490 // LOC_Os03g02710 // LOC_Os03g08570 // LOC_Os01g66360 // LOC_Os12g17320 // LOC_Os08g09370 // LOC_Os02g44780 // LOC_Os02g39160 // LOC_Os07g36190 // LOC_Os05g50550 // LOC_Os03g52170 // LOC_Os01g50050
GO:0043436	P	oxoacid metabolic process	0.0330722	0.0196469	1.68333	76	2298	473	24075	3.8e-05	0.0043	// LOC_Os05g48270 // LOC_Os06g14510 // LOC_Os08g10010 // LOC_Os04g56400 // LOC_Os01g56380 // LOC_Os08g34720 // LOC_Os10g33370 // LOC_Os03g28420 // LOC_Os03g14170 // LOC_Os12g34890 // LOC_Os01g31610 // LOC_Os02g47940 // LOC_Os01g71990 // LOC_Os11g26860 // LOC_Os01g48960 // LOC_Os03g63330 // LOC_Os02g51830 // LOC_Os10g21910 // LOC_Os01g27520 // LOC_Os05g49880 // LOC_Os06g40940 // LOC_Os10g28360 // …
GO:0019752	P	carboxylic acid metabolic process	0.0330722	0.0196469	1.68333	76	2298	473	24075	3.8e-05	0.0043	// LOC_Os05g48270 // LOC_Os06g14510 // LOC_Os08g10010 // LOC_Os04g56400 // LOC_Os01g56380 // LOC_Os08g34720 // LOC_Os10g33370 // LOC_Os03g28420 // LOC_Os03g14170 // LOC_Os12g34890 // LOC_Os01g31610 // LOC_Os02g47940 // LOC_Os01g71990 // LOC_Os11g26860 // LOC_Os01g48960 // LOC_Os03g63330 // LOC_Os02g51830 // LOC_Os10g21910 // LOC_Os01g27520 // LOC_Os05g49880 // LOC_Os06g40940 // LOC_Os10g28360 // …
GO:0006082	P	organic acid metabolic process	0.0330722	0.0196885	1.67978	76	2298	474	24075	4e-05	0.0043	// LOC_Os05g48270 // LOC_Os06g14510 // LOC_Os08g10010 // LOC_Os04g56400 // LOC_Os01g56380 // LOC_Os08g34720 // LOC_Os10g33370 // LOC_Os03g28420 // LOC_Os03g14170 // LOC_Os12g34890 // LOC_Os01g31610 // LOC_Os02g47940 // LOC_Os01g71990 // LOC_Os11g26860 // LOC_Os01g48960 // LOC_Os03g63330 // LOC_Os02g51830 // LOC_Os10g21910 // LOC_Os01g27520 // LOC_Os05g49880 // LOC_Os06g40940 // LOC_Os10g28360 // …
GO:0042180	P	cellular ketone metabolic process	0.0330722	0.0199377	1.65878	76	2298	480	24075	5.8e-05	0.0059	// LOC_Os05g48270 // LOC_Os06g14510 // LOC_Os08g10010 // LOC_Os04g56400 // LOC_Os01g56380 // LOC_Os08g34720 // LOC_Os10g33370 // LOC_Os03g28420 // LOC_Os03g14170 // LOC_Os12g34890 // LOC_Os01g31610 // LOC_Os02g47940 // LOC_Os01g71990 // LOC_Os11g26860 // LOC_Os01g48960 // LOC_Os03g63330 // LOC_Os02g51830 // LOC_Os10g21910 // LOC_Os01g27520 // LOC_Os05g49880 // LOC_Os06g40940 // LOC_Os10g28360 // …
GO:0006006	P	glucose metabolic process	0.0113142	0.00452752	2.49898	26	2298	109	24075	9.5e-05	0.009	// LOC_Os06g14510 // LOC_Os06g04510 // LOC_Os06g13720 // LOC_Os07g08030 // LOC_Os08g25734 // LOC_Os05g41640 // LOC_Os07g13980 // LOC_Os05g40420 // LOC_Os05g49880 // LOC_Os02g50620 // LOC_Os06g45710 // LOC_Os01g71320 // LOC_Os02g35500 // LOC_Os10g13700 // LOC_Os06g40640 // LOC_Os02g07490 // LOC_Os03g03720 // LOC_Os01g53680 // LOC_Os10g26570 // LOC_Os04g38600 // LOC_Os09g12650 // LOC_Os11g07020 // …
GO:0006796	P	phosphate metabolic process	0.0970409	0.0745587	1.30154	223	2298	1795	24075	0.0001	0.009	// LOC_Os10g37190 // LOC_Os01g60910 // LOC_Os07g35260 // LOC_Os11g13860 // LOC_Os07g07560 // LOC_Os01g66680 // LOC_Os04g43710 // LOC_Os05g42210 // LOC_Os03g02190 // LOC_Os04g55620 // LOC_Os09g25090 // LOC_Os02g49310 // LOC_Os05g16430 // LOC_Os04g23890 // LOC_Os02g34750 // LOC_Os06g09230 // LOC_Os04g45170 // LOC_Os09g38700 // LOC_Os02g43870 // LOC_Os01g65010 // LOC_Os07g26180 // LOC_Os11g47030 // …
GO:0006793	P	phosphorus metabolic process	0.0970409	0.0745587	1.30154	223	2298	1795	24075	0.0001	0.009	// LOC_Os10g37190 // LOC_Os01g60910 // LOC_Os07g35260 // LOC_Os11g13860 // LOC_Os07g07560 // LOC_Os01g66680 // LOC_Os04g43710 // LOC_Os05g42210 // LOC_Os03g02190 // LOC_Os04g55620 // LOC_Os09g25090 // LOC_Os02g49310 // LOC_Os05g16430 // LOC_Os04g23890 // LOC_Os02g34750 // LOC_Os06g09230 // LOC_Os04g45170 // LOC_Os09g38700 // LOC_Os02g43870 // LOC_Os01g65010 // LOC_Os07g26180 // LOC_Os11g47030 // …
GO:0006468	P	protein amino acid phosphorylation	0.0857267	0.0652129	1.31457	197	2298	1570	24075	0.00016	0.014	// LOC_Os10g37190 // LOC_Os01g60910 // LOC_Os07g35260 // LOC_Os11g13860 // LOC_Os07g07560 // LOC_Os01g66680 // LOC_Os04g43710 // LOC_Os05g42210 // LOC_Os03g02190 // LOC_Os04g55620 // LOC_Os09g25090 // LOC_Os02g49310 // LOC_Os05g16430 // LOC_Os04g23890 // LOC_Os02g34750 // LOC_Os06g09230 // LOC_Os04g45170 // LOC_Os09g38700 // LOC_Os02g43870 // LOC_Os01g65010 // LOC_Os07g26180 // LOC_Os11g47030 // …
GO:0015979	P	photosynthesis	0.0113142	0.00477674	2.3686	26	2298	115	24075	0.0002	0.016	// LOC_Os06g04150 // LOC_Os02g52650 // LOC_Os12g08830 // LOC_Os01g59090 // LOC_Os08g44680 // LOC_Os12g17320 // LOC_Os08g02630 // LOC_Os04g44190 // LOC_Os02g42570 // LOC_Os01g16020 // LOC_Os08g10020 // LOC_Os07g37550 // LOC_Os06g21590 // LOC_Os11g13890 // LOC_Os07g37240 // LOC_Os01g52240 // LOC_Os03g36540 // LOC_Os08g33820 // LOC_Os03g17174 // LOC_Os05g50550 // LOC_Os01g71190 // LOC_Os08g40160 // …
GO:0016310	P	phosphorylation	0.0909487	0.070405	1.29179	209	2298	1695	24075	0.00024	0.019	// LOC_Os10g37190 // LOC_Os01g60910 // LOC_Os07g35260 // LOC_Os11g13860 // LOC_Os07g07560 // LOC_Os01g66680 // LOC_Os04g43710 // LOC_Os05g42210 // LOC_Os03g02190 // LOC_Os04g55620 // LOC_Os09g25090 // LOC_Os02g49310 // LOC_Os05g16430 // LOC_Os04g23890 // LOC_Os02g34750 // LOC_Os06g09230 // LOC_Os04g45170 // LOC_Os09g38700 // LOC_Os02g43870 // LOC_Os01g65010 // LOC_Os07g26180 // LOC_Os11g47030 // …
GO:0006464	P	protein modification process	0.101828	0.0801246	1.27087	234	2298	1929	24075	0.00025	0.019	// LOC_Os10g37190 // LOC_Os12g07950 // LOC_Os01g60910 // LOC_Os07g35260 // LOC_Os02g06840 // LOC_Os12g41780 // LOC_Os11g13860 // LOC_Os07g07560 // LOC_Os01g66680 // LOC_Os04g43710 // LOC_Os05g42210 // LOC_Os03g02190 // LOC_Os04g55620 // LOC_Os09g25090 // LOC_Os02g49310 // LOC_Os05g16430 // LOC_Os08g37570 // LOC_Os11g47240 // LOC_Os04g23890 // LOC_Os02g34750 // LOC_Os06g09230 // LOC_Os04g45170 // …
GO:0006820	P	anion transport	0.00696258	0.00228453	3.04771	16	2298	55	24075	0.00033	0.022	// LOC_Os02g07044 // LOC_Os05g45950 // LOC_Os02g38020 // LOC_Os01g65500 // LOC_Os08g20570 // LOC_Os12g37840 // LOC_Os12g25200 // LOC_Os03g09940 // LOC_Os02g57620 // LOC_Os01g08020 // LOC_Os04g10750 // LOC_Os09g02214 // LOC_Os03g06520 // LOC_Os03g09930 // LOC_Os06g05160 // LOC_Os04g55800
GO:0034641	P	cellular nitrogen compound metabolic process	0.0291558	0.0180685	1.61362	67	2298	435	24075	0.00031	0.022	// LOC_Os04g56400 // LOC_Os02g33500 // LOC_Os01g44050 // LOC_Os07g08030 // LOC_Os07g48980 // LOC_Os09g25620 // LOC_Os02g47940 // LOC_Os01g71990 // LOC_Os01g48960 // LOC_Os01g27520 // LOC_Os02g07230 // LOC_Os06g40940 // LOC_Os10g28360 // LOC_Os05g38570 // LOC_Os12g42884 // LOC_Os01g34450 // LOC_Os12g42980 // LOC_Os06g04150 // LOC_Os01g62900 // LOC_Os06g49505 // LOC_Os08g34720 // LOC_Os02g35500 // …
GO:0019318	P	hexose metabolic process	0.0121845	0.0055244	2.20558	28	2298	133	24075	0.00032	0.022	// LOC_Os06g14510 // LOC_Os06g04510 // LOC_Os06g13720 // LOC_Os07g08030 // LOC_Os08g25734 // LOC_Os05g41640 // LOC_Os07g13980 // LOC_Os05g40420 // LOC_Os05g49880 // LOC_Os02g50620 // LOC_Os06g45710 // LOC_Os01g71320 // LOC_Os02g35500 // LOC_Os10g13700 // LOC_Os06g40640 // LOC_Os02g07490 // LOC_Os05g07130 // LOC_Os03g03720 // LOC_Os01g53680 // LOC_Os10g26570 // LOC_Os04g38600 // LOC_Os09g12650 // …
GO:0016053	P	organic acid biosynthetic process	0.0174064	0.00922118	1.88766	40	2298	222	24075	0.00035	0.023	// LOC_Os04g56400 // LOC_Os08g34720 // LOC_Os10g33370 // LOC_Os03g28420 // LOC_Os03g14170 // LOC_Os12g34890 // LOC_Os02g47940 // LOC_Os01g71990 // LOC_Os10g21910 // LOC_Os12g42884 // LOC_Os10g28360 // LOC_Os03g26530 // LOC_Os07g43460 // LOC_Os01g34450 // LOC_Os12g42980 // LOC_Os01g62900 // LOC_Os06g49505 // LOC_Os03g31690 // LOC_Os03g50490 // LOC_Os04g57410 // LOC_Os02g49920 // LOC_Os07g46460 // …
GO:0046394	P	carboxylic acid biosynthetic process	0.0174064	0.00922118	1.88766	40	2298	222	24075	0.00035	0.023	// LOC_Os04g56400 // LOC_Os08g34720 // LOC_Os10g33370 // LOC_Os03g28420 // LOC_Os03g14170 // LOC_Os12g34890 // LOC_Os02g47940 // LOC_Os01g71990 // LOC_Os10g21910 // LOC_Os12g42884 // LOC_Os10g28360 // LOC_Os03g26530 // LOC_Os07g43460 // LOC_Os01g34450 // LOC_Os12g42980 // LOC_Os01g62900 // LOC_Os06g49505 // LOC_Os03g31690 // LOC_Os03g50490 // LOC_Os04g57410 // LOC_Os02g49920 // LOC_Os07g46460 // …
GO:0043687	P	post-translational protein modification	0.0957354	0.0753894	1.26988	220	2298	1815	24075	0.00039	0.024	// LOC_Os10g37190 // LOC_Os12g07950 // LOC_Os01g60910 // LOC_Os07g35260 // LOC_Os11g13860 // LOC_Os07g07560 // LOC_Os01g66680 // LOC_Os04g43710 // LOC_Os05g42210 // LOC_Os03g02190 // LOC_Os04g55620 // LOC_Os09g25090 // LOC_Os02g49310 // LOC_Os05g16430 // LOC_Os08g37570 // LOC_Os04g23890 // LOC_Os02g34750 // LOC_Os06g09230 // LOC_Os04g45170 // LOC_Os09g38700 // LOC_Os02g43870 // LOC_Os01g65010 // …
GO:0019637	P	organophosphate metabolic process	0.00870322	0.0034891	2.49441	20	2298	84	24075	0.00059	0.033	// LOC_Os08g33200 // LOC_Os10g12760 // LOC_Os07g46490 // LOC_Os09g10650 // LOC_Os03g28140 // LOC_Os06g10280 // LOC_Os01g74000 // LOC_Os06g40180 // LOC_Os01g72940 // LOC_Os11g04840 // LOC_Os10g22450 // LOC_Os08g34950 // LOC_Os03g24160 // LOC_Os04g59540 // LOC_Os09g25390 // LOC_Os11g10420 // LOC_Os03g08700 // LOC_Os06g40170 // LOC_Os03g52170 // LOC_Os02g03720
GO:0009308	P	amine metabolic process	0.0256745	0.015784	1.62661	59	2298	380	24075	0.00057	0.033	// LOC_Os04g56400 // LOC_Os02g33500 // LOC_Os08g34720 // LOC_Os07g48980 // LOC_Os09g32080 // LOC_Os09g25620 // LOC_Os02g47940 // LOC_Os01g71990 // LOC_Os01g48960 // LOC_Os01g27520 // LOC_Os06g40940 // LOC_Os10g28360 // LOC_Os04g20164 // LOC_Os12g42884 // LOC_Os01g34450 // LOC_Os12g42980 // LOC_Os07g49110 // LOC_Os01g62900 // LOC_Os06g49505 // LOC_Os02g35500 // LOC_Os05g48270 // LOC_Os03g60090 // …
GO:0006812	P	cation transport	0.0239339	0.0144548	1.65577	55	2298	348	24075	0.0006	0.033	// LOC_Os01g20830 // LOC_Os06g14170 // LOC_Os05g39600 // LOC_Os02g53490 // LOC_Os06g21360 // LOC_Os02g21009 // LOC_Os01g52160 // LOC_Os04g51610 // LOC_Os02g32814 // LOC_Os06g48720 // LOC_Os08g37600 // LOC_Os10g36200 // LOC_Os06g15910 // LOC_Os03g48310 // LOC_Os01g32330 // LOC_Os04g52310 // LOC_Os04g56570 // LOC_Os07g36465 // LOC_Os12g44150 // LOC_Os09g38960 // LOC_Os04g16740 // LOC_Os01g70710 // …
GO:0006644	P	phospholipid metabolic process	0.00826806	0.00319834	2.58511	19	2298	77	24075	0.00056	0.033	// LOC_Os08g33200 // LOC_Os10g12760 // LOC_Os07g46490 // LOC_Os09g10650 // LOC_Os03g28140 // LOC_Os06g10280 // LOC_Os06g40180 // LOC_Os01g72940 // LOC_Os11g04840 // LOC_Os10g22450 // LOC_Os08g34950 // LOC_Os03g24160 // LOC_Os04g59540 // LOC_Os09g25390 // LOC_Os11g10420 // LOC_Os03g08700 // LOC_Os06g40170 // LOC_Os03g52170 // LOC_Os02g03720
GO:0009765	P	photosynthesis, light harvesting	0.00348129	0.00066459	5.23825	8	2298	16	24075	0.00068	0.036	// LOC_Os06g21590 // LOC_Os02g52650 // LOC_Os11g13890 // LOC_Os09g26810 // LOC_Os07g37240 // LOC_Os01g52240 // LOC_Os08g33820 // LOC_Os07g37550
GO:0043412	P	macromolecule modification	0.102263	0.0822015	1.24405	235	2298	1979	24075	0.0007	0.036	// LOC_Os10g37190 // LOC_Os12g07950 // LOC_Os01g60910 // LOC_Os07g35260 // LOC_Os02g06840 // LOC_Os12g41780 // LOC_Os11g13860 // LOC_Os07g07560 // LOC_Os01g66680 // LOC_Os04g43710 // LOC_Os05g42210 // LOC_Os03g02190 // LOC_Os04g55620 // LOC_Os09g25090 // LOC_Os02g49310 // LOC_Os05g16430 // LOC_Os08g37570 // LOC_Os11g47240 // LOC_Os04g23890 // LOC_Os02g34750 // LOC_Os06g09230 // LOC_Os04g45170 // …
GO:0044271	P	cellular nitrogen compound biosynthetic process	0.0174064	0.00959502	1.81411	40	2298	231	24075	0.0007	0.036	// LOC_Os04g56400 // LOC_Os01g44050 // LOC_Os07g48980 // LOC_Os09g25620 // LOC_Os02g47940 // LOC_Os01g71990 // LOC_Os12g42884 // LOC_Os06g04150 // LOC_Os05g38570 // LOC_Os01g34450 // LOC_Os12g42980 // LOC_Os10g28360 // LOC_Os01g62900 // LOC_Os06g49505 // LOC_Os08g34720 // LOC_Os03g20700 // LOC_Os01g16020 // LOC_Os09g32025 // LOC_Os04g57410 // LOC_Os02g07230 // LOC_Os07g46460 // LOC_Os03g36540 // …
GO:0044283	P	small molecule biosynthetic process	0.0221932	0.0132918	1.66969	51	2298	320	24075	0.00078	0.039	// LOC_Os06g14510 // LOC_Os04g56400 // LOC_Os08g34720 // LOC_Os10g33370 // LOC_Os03g28420 // LOC_Os03g14170 // LOC_Os12g34890 // LOC_Os09g25620 // LOC_Os02g47940 // LOC_Os01g71990 // LOC_Os03g63330 // LOC_Os10g21910 // LOC_Os12g02370 // LOC_Os12g42884 // LOC_Os10g28360 // LOC_Os05g38570 // LOC_Os03g26530 // LOC_Os07g43460 // LOC_Os10g22450 // LOC_Os01g34450 // LOC_Os12g42980 // LOC_Os01g62900 // …
GO:0016051	P	carbohydrate biosynthetic process	0.010879	0.00502596	2.16457	25	2298	121	24075	0.00082	0.04	// LOC_Os06g14510 // LOC_Os02g51680 // LOC_Os08g31630 // LOC_Os04g35030 // LOC_Os07g36690 // LOC_Os02g44230 // LOC_Os07g13980 // LOC_Os07g24190 // LOC_Os08g25734 // LOC_Os10g13700 // LOC_Os08g06380 // LOC_Os07g49110 // LOC_Os07g22930 // LOC_Os02g05030 // LOC_Os10g22450 // LOC_Os07g43160 // LOC_Os05g08370 // LOC_Os06g06560 // LOC_Os07g14850 // LOC_Os09g30130 // LOC_Os02g51070 // LOC_Os03g26910 // …
GO:0005996	P	monosaccharide metabolic process	0.0126197	0.00623053	2.02546	29	2298	150	24075	0.00084	0.04	// LOC_Os06g14510 // LOC_Os06g04510 // LOC_Os06g13720 // LOC_Os07g08030 // LOC_Os08g25734 // LOC_Os05g41640 // LOC_Os07g13980 // LOC_Os05g40420 // LOC_Os05g49880 // LOC_Os02g50620 // LOC_Os06g45710 // LOC_Os01g71320 // LOC_Os02g35500 // LOC_Os10g13700 // LOC_Os06g40640 // LOC_Os02g07490 // LOC_Os05g07130 // LOC_Os03g03720 // LOC_Os01g53680 // LOC_Os10g26570 // LOC_Os04g38600 // LOC_Os09g12650 // …
GO:0044275	P	cellular carbohydrate catabolic process	0.00913838	0.00390447	2.34049	21	2298	94	24075	0.00089	0.04	// LOC_Os07g08030 // LOC_Os11g07020 // LOC_Os09g12650 // LOC_Os06g04510 // LOC_Os05g41640 // LOC_Os06g13720 // LOC_Os06g14510 // LOC_Os01g74000 // LOC_Os11g05110 // LOC_Os01g53680 // LOC_Os02g35500 // LOC_Os01g71320 // LOC_Os06g40640 // LOC_Os10g26570 // LOC_Os03g56280 // LOC_Os05g40420 // LOC_Os06g22060 // LOC_Os05g49880 // LOC_Os02g50620 // LOC_Os06g45710 // LOC_Os11g10980
GO:0023052	P	signaling	0.0287206	0.018567	1.54687	66	2298	447	24075	0.00091	0.04	// LOC_Os07g48760 // LOC_Os04g54110 // LOC_Os04g34330 // LOC_Os04g34250 // LOC_Os11g05540 // LOC_Os04g54020 // LOC_Os11g04720 // LOC_Os01g66680 // LOC_Os01g55450 // LOC_Os08g34240 // LOC_Os03g31180 // LOC_Os04g57720 // LOC_Os09g25090 // LOC_Os02g08140 // LOC_Os04g35100 // LOC_Os04g54002 // LOC_Os07g01310 // LOC_Os07g49460 // LOC_Os04g53998 // LOC_Os01g72810 // LOC_Os04g23890 // LOC_Os11g10420 // …
GO:0019320	P	hexose catabolic process	0.00870322	0.00365524	2.38102	20	2298	88	24075	0.00097	0.04	// LOC_Os11g07020 // LOC_Os09g12650 // LOC_Os06g04510 // LOC_Os05g41640 // LOC_Os06g13720 // LOC_Os06g14510 // LOC_Os07g08030 // LOC_Os11g05110 // LOC_Os01g53680 // LOC_Os02g35500 // LOC_Os01g71320 // LOC_Os06g40640 // LOC_Os10g26570 // LOC_Os03g56280 // LOC_Os05g40420 // LOC_Os06g22060 // LOC_Os05g49880 // LOC_Os02g50620 // LOC_Os06g45710 // LOC_Os11g10980
GO:0046148	P	pigment biosynthetic process	0.00435161	0.0011215	3.88019	10	2298	27	24075	0.00096	0.04	// LOC_Os12g09540 // LOC_Os02g51080 // LOC_Os07g10490 // LOC_Os03g08570 // LOC_Os02g40010 // LOC_Os03g20700 // LOC_Os01g65260 // LOC_Os01g16020 // LOC_Os03g36540 // LOC_Os06g04150
GO:0006007	P	glucose catabolic process	0.00870322	0.00365524	2.38102	20	2298	88	24075	0.00097	0.04	// LOC_Os11g07020 // LOC_Os09g12650 // LOC_Os06g04510 // LOC_Os05g41640 // LOC_Os06g13720 // LOC_Os06g14510 // LOC_Os07g08030 // LOC_Os11g05110 // LOC_Os01g53680 // LOC_Os02g35500 // LOC_Os01g71320 // LOC_Os06g40640 // LOC_Os10g26570 // LOC_Os03g56280 // LOC_Os05g40420 // LOC_Os06g22060 // LOC_Os05g49880 // LOC_Os02g50620 // LOC_Os06g45710 // LOC_Os11g10980
GO:0046365	P	monosaccharide catabolic process	0.00870322	0.00365524	2.38102	20	2298	88	24075	0.00097	0.04	// LOC_Os11g07020 // LOC_Os09g12650 // LOC_Os06g04510 // LOC_Os05g41640 // LOC_Os06g13720 // LOC_Os06g14510 // LOC_Os07g08030 // LOC_Os11g05110 // LOC_Os01g53680 // LOC_Os02g35500 // LOC_Os01g71320 // LOC_Os06g40640 // LOC_Os10g26570 // LOC_Os03g56280 // LOC_Os05g40420 // LOC_Os06g22060 // LOC_Os05g49880 // LOC_Os02g50620 // LOC_Os06g45710 // LOC_Os11g10980
GO:0046164	P	alcohol catabolic process	0.00913838	0.00390447	2.34049	21	2298	94	24075	0.00089	0.04	// LOC_Os07g08030 // LOC_Os11g07020 // LOC_Os09g12650 // LOC_Os06g04510 // LOC_Os05g41640 // LOC_Os06g13720 // LOC_Os06g14510 // LOC_Os01g74000 // LOC_Os11g05110 // LOC_Os01g53680 // LOC_Os02g35500 // LOC_Os01g71320 // LOC_Os06g40640 // LOC_Os10g26570 // LOC_Os03g56280 // LOC_Os05g40420 // LOC_Os06g22060 // LOC_Os05g49880 // LOC_Os02g50620 // LOC_Os06g45710 // LOC_Os11g10980
GO:0042221	P	response to chemical stimulus	0.0208877	0.0125026	1.67067	48	2298	301	24075	0.0011	0.042	// LOC_Os03g03910 // LOC_Os08g42030 // LOC_Os06g48950 // LOC_Os03g22010 // LOC_Os01g54990 // LOC_Os03g13200 // LOC_Os03g12790 // LOC_Os08g37432 // LOC_Os03g37490 // LOC_Os03g55410 // LOC_Os07g46410 // LOC_Os11g26760 // LOC_Os10g42180 // LOC_Os02g44870 // LOC_Os02g49790 // LOC_Os12g25160 // LOC_Os04g43910 // LOC_Os01g12580 // LOC_Os07g02440 // LOC_Os01g48060 // LOC_Os07g06175 // LOC_Os05g48870 // …
GO:0044106	P	cellular amine metabolic process	0.0226284	0.0138318	1.63597	52	2298	333	24075	0.001	0.042	// LOC_Os04g56400 // LOC_Os02g33500 // LOC_Os08g34720 // LOC_Os07g48980 // LOC_Os09g25620 // LOC_Os02g47940 // LOC_Os01g71990 // LOC_Os06g48620 // LOC_Os01g27520 // LOC_Os06g40940 // LOC_Os10g28360 // LOC_Os12g42884 // LOC_Os01g34450 // LOC_Os12g42980 // LOC_Os01g62900 // LOC_Os06g49505 // LOC_Os02g35500 // LOC_Os05g48270 // LOC_Os03g60090 // LOC_Os04g37500 // LOC_Os08g36320 // LOC_Os04g53230 // …
GO:0006096	P	glycolysis	0.00739774	0.00286604	2.58117	17	2298	69	24075	0.0011	0.042	// LOC_Os11g07020 // LOC_Os09g12650 // LOC_Os06g04510 // LOC_Os05g41640 // LOC_Os06g13720 // LOC_Os06g14510 // LOC_Os02g50620 // LOC_Os01g71320 // LOC_Os06g40640 // LOC_Os10g26570 // LOC_Os03g56280 // LOC_Os11g05110 // LOC_Os06g22060 // LOC_Os05g49880 // LOC_Os01g53680 // LOC_Os06g45710 // LOC_Os11g10980
GO:0030001	P	metal ion transport	0.016101	0.00888889	1.81136	37	2298	214	24075	0.0011	0.042	// LOC_Os01g20830 // LOC_Os06g21360 // LOC_Os01g52160 // LOC_Os04g51610 // LOC_Os02g32814 // LOC_Os12g33080 // LOC_Os08g37600 // LOC_Os10g36200 // LOC_Os06g15910 // LOC_Os01g32330 // LOC_Os04g52310 // LOC_Os04g56570 // LOC_Os06g14170 // LOC_Os09g38960 // LOC_Os01g70710 // LOC_Os03g25470 // LOC_Os06g44150 // LOC_Os12g42300 // LOC_Os06g14030 // LOC_Os04g52390 // LOC_Os03g37830 // LOC_Os09g12790 // …
GO:0046488	P	phosphatidylinositol metabolic process	0.00348129	0.000747664	4.65622	8	2298	18	24075	0.0012	0.045	// LOC_Os08g33200 // LOC_Os07g46490 // LOC_Os09g10650 // LOC_Os03g28140 // LOC_Os11g04840 // LOC_Os08g34950 // LOC_Os03g24160 // LOC_Os04g59540
[truncated: 266 more rows]
