# Supplementary material for: Transcriptomic and Metabolomic Analyses of the Piz-t-Mediated Resistance in Rice against Magnaporthe oryzae
Source: Plants (Basel). 2024 Dec 4;13(23):3408. doi: 10.3390/plants13233408 (PMC11644127; doi:10.3390/plants13233408)
Supplement: Supplementary file 1 [file plants-13-03408-s001.zip › Final Suppl Files/Table S5 Piz-t specific DEGs and piz-t specific GO Term at all timepoints.xls]

## Sheet: Piz-t specific DEGs
Gene_ID	NPB_0dpi_rep1	NPB_0dpi_rep2	NPB_0dpi_rep3	NPB_24dpi_rep1	NPB_24dpi_rep2	NPB_24dpi_rep3	NPB_48dpi_rep1	NPB_48dpi_rep2	NPB_48dpi_rep3	NPB_96dpi_rep1	NPB_96dpi_rep2	NPB_96dpi_rep3	NPB_120dpi_rep1	NPB_120dpi_rep2	NPB_120dpi_rep3	NPB_Pizt_0dpi_rep1	NPB_Pizt_0dpi_rep2	NPB_Pizt_0dpi_rep3	NPB_Pizt_24dpi_rep1	NPB_Pizt_24dpi_rep2	NPB_Pizt_24dpi_rep3	NPB_Pizt_48dpi_rep1	NPB_Pizt_48dpi_rep2	NPB_Pizt_48dpi_rep3	NPB_Pizt_96dpi_rep1	NPB_Pizt_96dpi_rep2	NPB_Pizt_96dpi_rep3	NPB_Pizt_120dpi_rep1	NPB_Pizt_120dpi_rep2	NPB_Pizt_120dpi_rep3	NPB_0dpi_mean	NPB_24dpi_mean	NPB_48dpi_mean	NPB_96dpi_mean	NPB_120dpi_mean	NPB_Pizt_0dpi_mean	NPB_Pizt_24dpi_mean	NPB_Pizt_48dpi_mean	NPB_Pizt_96dpi_mean	NPB_Pizt_120dpi_mean	gene_symbol	Description	GO_id	GO_term	pathway	pathway_description	heatmap_cluster	group
ChrSy.fgenesh.gene.28	0.389643	0.577867	0.619503	0.519206	0.553555	0.638008	0.640846	0.25426	0.53623	0.526148	0.359184	0.529019	0.20555	0.479264	0.431022	0.381158	8.28153	0.248057	0.47161	0.340891	0.376286	0.615258	0.370187	0.410786	0.493781	0.362609	0.474412	0.911919	0.71497	1.70634	0.529004	0.570256	0.477112	0.47145	0.371945	2.97025	0.396262	0.46541	0.443601	1.11108	CPN60B4;	Synonyms=Cpn60-B(4);	At1g26230;	F28B23.11	expressed	protein	5	Pizt_uniq
ChrSy.fgenesh.gene.37	54.7817	54.5108	54.2218	52.0557	55.9857	57.2367	36.9639	36.5888	32.9785	45.607	50.7064	44.1038	43.9885	40.5535	39.6996	70.2771	73.0526	56.7223	80.5148	74.9042	79.0333	33.6487	31.6783	32.2383	47.2719	42.6025	44.5066	31.1815	35.8827	27.8892	54.5048	55.0927	35.5104	46.8057	41.4139	66.684	78.1508	32.5218	44.7937	31.6512	CLC-C;	Synonyms=CBSCLC4;	At5g49890;	K9P8.3	expressed	protein	1	Pizt_uniq
ChrSy.fgenesh.gene.82	20.6282	9.81737	6.79423	4.14967	6.68294	5.21528	67.4455	9.02476	6.10823	4.19537	3.46316	21.3619	5.26824	3.33409	2.3509	21.6851	6.16035	41.6721	3.58303	3.10408	2.90979	6.73669	4.9879	9.15328	36.8601	7.23577	7.23946	4.32982	6.32636	24.5597	12.4133	5.3493	27.5262	9.67347	3.65108	23.1725	3.19897	6.95929	17.1118	11.7386	expressed	protein	"GO:0003674,GO:0008150,GO:0009536"	molecular_function|biological_process|plastid	NA	NA	5	Pizt_uniq
ChrSy.fgenesh.gene.83	0.180451	0.135483	0.0450372	0.0463732	0.140306	0.18553	0.0232944	0.0701321	0.0232817	0.0913758	0	0.212624	0.0458972	0.0468189	0.0464619	0.183311	0.181993	0.273684	0.184285	0.138997	0.0705774	0.0457935	0.115722	0.114655	0.116938	0.0472306	0.0956798	0.0919582	0	0.0689756	0.120324	0.12407	0.0389027	0.101333	0.0463926	0.212996	0.131286	0.092057	0.0866162	0.0536446	PRS2	expressed	protein	"GO:0005488,GO:0006139,GO:0009058,GO:0009536,GO:0009987,GO:0016740"	"binding|nucleobase,	nucleoside,	5	Pizt_uniq
LOC_Os01g01010	8.65058	9.76927	8.86693	5.8517	5.8768	5.19708	9.30415	10.5024	8.9699	9.41492	9.79799	8.26706	9.59594	8.72952	9.41019	7.5404	8.8612	8.44037	3.87572	3.66841	4.31578	8.78923	9.98052	10.6828	9.639	10.025	10.1712	9.49118	10.4676	9.42713	9.09559	5.64186	9.59214	9.15999	9.24522	8.28066	3.9533	9.81752	9.94506	9.7953	gyp7	{ECO:0000312|EMBL:CAB52727.1};	SPAC630.05	"TBC	domain	containing	3	Pizt_uniq
LOC_Os01g01115	0.774481	0.447295	0.37668	0.18372	0.545567	0.377722	1.19973	1.07023	0.871125	0.593295	1.01942	0.946363	0.444484	0.401886	0.582893	0.423638	0.550775	0.441741	0.53743	0.275337	0.424596	0.987751	1.39577	1.2214	1.59575	1.50733	1.45307	1.39655	1.22982	1.29548	0.532818	0.369003	1.04703	0.853027	0.476421	0.472051	0.412454	1.20164	1.51872	1.30728	"PCMP-H60;	At2g27610;	F10A12.28,	F15K20.29"	"pentatricopeptide,	putative,	3	Pizt_uniq
LOC_Os01g01120	72.0328	89.0346	100.629	46.8036	52.1451	51.7351	50.9309	53.6243	60.662	50.0272	43.7702	53.2689	56.3703	69.747	62.7579	77.753	80.2041	84.9249	31.9333	37.8336	48.0941	70.1309	51.343	61.7644	43.5955	47.4382	44.8851	71.1093	57.5811	64.8889	87.2322	50.2279	55.0724	49.0221	62.9584	80.9607	39.287	61.0794	45.3063	64.5264	"Os11g0484000,	LOC_Os11g29370;	OsJ_33906"	"enolase-phosphatase	E1,	putative,	5	Pizt_uniq
LOC_Os01g01330	0.276541	0.395482	0.0788795	0.162439	0.040956	0.0812356	0.203993	0.53227	0.163105	0.46011	0.245819	0.0413773	0.241157	0.2255	0.122062	0.060198	0.0597652	0.119835	0.0403452	0	0	0.360919	0.202679	0.120486	0.184328	0.227483	0.293259	1.16767	0.387373	0.241612	0.250301	0.0948769	0.299789	0.249102	0.19624	0.0799326	0.0134484	0.228028	0.235024	0.598886	"retrotransposon	protein,	putative,	Ty1-copia	subclass,	expressed"	3	Pizt_uniq
LOC_Os01g01360	2.77965	2.80195	3.22786	2.51999	1.74102	1.69687	6.72796	4.99142	4.96103	5.0437	5.76531	5.50927	4.59547	3.40564	5.36771	2.06875	2.06361	2.00055	1.64605	2.14109	1.87235	2.8216	3.79292	3.74814	6.04439	6.08301	4.89234	3.60031	4.08437	4.10241	2.93649	1.98596	5.56014	5.43943	4.45628	2.04431	1.8865	3.45422	5.67325	3.92903	NPF8.1;	Synonyms=PTR1;	At3g54140;	F24B22.100	"peptide	transporter	3	Pizt_uniq
LOC_Os01g01390	13.2168	12.0544	10.7627	6.5789	7.53221	8.63446	14.4658	14.2184	13.3772	11.4484	12.2329	11.3698	10.7508	10.7117	11.3563	15.011	13.6423	13.2341	6.56878	6.77061	6.54141	13.4163	15.5238	15.5002	16.4514	18.3454	16.1233	14.7992	14.8108	14.9859	12.0113	7.58185	14.0204	11.6837	10.9396	13.9624	6.62693	14.8134	16.9733	14.8653	At1g76660;	F28O16.3	expressed	protein	"GO:0003674,GO:0005886,GO:0008150"	molecular_function|plasma	3	Pizt_uniq
LOC_Os01g01400	0.0529971	0.0176846	0.0881807	0.308708	0.0915708	0.0363258	0.200681	0.0366174	0.100286	0.0536728	0.0641212	0.120266	0.0718916	0.100836	0.136455	0.0448642	0.00890833	0.026793	0.117267	0.208648	0.0552749	0.0179323	0.117821	0.125714	0.0366335	0.120218	0.112402	0.0540149	0.200571	0.0810306	0.0529541	0.145535	0.112528	0.0793535	0.103061	0.0268552	0.127063	0.0871558	0.0897511	0.111872	At1g52310;	F19K6.8	expressed	protein	"GO:0003674,GO:0005575,GO:0008150"	molecular_function|cellular_component|biological_process	1	Pizt_uniq
LOC_Os01g01780	1.44901	2.0772	1.74747	1.13202	1.53825	1.59706	1.9633	1.36959	1.80669	2.19535	1.64696	2.01544	0.896316	1.21508	1.13418	2.06076	1.99918	2.32073	1.59818	0.940529	0.640785	2.78878	2.77137	2.48655	2.27164	2.18453	2.98716	2.10301	2.66814	1.42972	1.75789	1.42244	1.71319	1.95258	1.08186	2.12689	1.05983	2.68223	2.48111	2.06696	At3g07620;	MLP3.7	"exostosin	family	protein,	putative,	4	Pizt_uniq
LOC_Os01g02160	0.1177	0.206195	0	0.362965	0.274545	1.4824	0.607754	0.121984	0.182227	0.178801	0.213607	0.154094	0.0299366	0.244302	0.0303049	0.149456	0.178058	0	0.751251	0.181322	0.828619	0.388297	2.89844	0.179482	0.762734	0.0616127	0.218426	0.41986	0.273339	0.0899792	0.107965	0.706637	0.303988	0.182167	0.101515	0.109171	0.587064	1.15541	0.347591	0.261059	"hydroxyproline-rich	glycoprotein	family	protein,	putative,	expressed"	1	Pizt_uniq
LOC_Os01g02200	30.4717	32.4306	28.4997	60.2046	47.4398	44.7606	33.8284	37.6258	36.1374	50.4085	50.3244	45.5031	55.8701	58.4118	48.7389	34.2226	39.6317	32.6798	79.0181	74.0159	70.1478	32.3659	32.5927	36.1892	39.092	43.3442	39.1368	41.782	47.0607	41.6943	30.4673	50.8017	35.8639	48.7453	54.3402	35.5114	74.394	33.7159	40.5243	43.5123	PUB7;	At1g67530;	F12B7.8	"armadillo/beta-catenin	repeat	family	1	Pizt_uniq
LOC_Os01g02500	0.903464	1.33699	0.509799	0.565301	0	0.323093	0.0405663	0.773505	0.405442	0.437601	1.09989	0.699411	1.15896	0.529967	1.13276	1.1173	1.6639	0.913503	0.401156	0.282401	0.245816	0.159495	0.685188	0.519136	1.22186	1.27488	0.458213	0.200177	1.05414	0.600593	0.91675	0.296131	0.406505	0.745634	0.940563	1.23157	0.309791	0.454607	0.984986	0.618305	SPAC869.01	"glutamyl-tRNA	amidotransferase,	putative,	expressed"	"GO:0003824,GO:0005623,GO:0008152,GO:0009056,GO:0009987,GO:0016787"	5	Pizt_uniq
LOC_Os01g02730	0.334454	0.334812	0.333894	0.251238	0.186701	0.171934	0.398535	0.306632	0.491258	0.49505	0.240125	0.458081	0.444968	0.694206	0.490188	0.287484	0.4411	0.29915	2.18073	1.1626	2.37472	0.208924	0.51476	0.601555	0.733573	0.754181	0.818475	0.891525	1.02234	1.07518	0.334387	0.203291	0.398808	0.397752	0.54312	0.342578	1.90601	0.441746	0.768743	0.99635	LRK10	{ECO:0000312|EMBL:AAC49629.1}	"TAK14,	putative,	expressed"	"GO:0005623,GO:0006464,GO:0008152,GO:0009987,GO:0016301"	1	Pizt_uniq
LOC_Os01g02740	0	0.00274846	0	0	0	0	0	0	0	0	0	0	0	0	0	0.0920381	0.0692246	0.155458	0.0841156	0.098691	0.060134	0.434765	0.12677	0.164677	0.626276	0.204084	0.451282	0.145509	0.204033	0.257465	0.000916155	0	0	0	0	0.105573	0.0809802	0.24207	0.427214	0.202336	TY3B-G;	Synonyms=YGRWTy3-1	POL;	YGR109W-B;	G5984	"retrotransposon	4	Pizt_uniq
LOC_Os01g02920	7.55988	7.15576	6.64072	5.18798	3.16341	3.6258	8.5051	6.71888	7.62862	14.5106	15.5596	12.3193	14.8348	11.9659	13.4841	7.86204	7.19854	6.34144	7.90381	7.12447	6.16689	5.48754	6.80362	7.33125	15.9726	15.1995	13.3802	6.63971	8.39144	5.81168	7.11879	3.9924	7.61753	14.1298	13.4283	7.134	7.06505	6.5408	14.8508	6.94761	"POMGNT2;	Synonyms=AGO61,	GTDC2"	"glycosyltransferase	protein,	putative,	2	Pizt_uniq
LOC_Os01g02930	0.247773	0.434067	0.247358	0.140083	0.166964	0.0891613	0.115146	0.231112	0.115083	0.940995	0.513909	0.311412	0.100833	0.205715	0.15311	0.20136	0.399824	0.300631	0.0759111	0.114512	0.258422	0.176058	0.165251	0.0377833	0.462428	0.324256	0.223339	0.101013	0.0895087	0	0.309733	0.132069	0.15378	0.588772	0.153219	0.300605	0.149615	0.126364	0.336674	0.0635071	"glycosyltransferase	protein,	putative,	expressed"	"GO:0008150,GO:0008152,GO:0016740"	biological_process|metabolic	4	Pizt_uniq
LOC_Os01g03050	5.49777	5.9569	5.424	7.84546	7.62737	7.29839	6.84658	7.96027	7.54383	8.25355	6.75796	5.77514	9.47583	10.9247	10.2919	6.61975	6.94724	6.0984	14.1355	13.2358	12.3451	8.37111	10.2038	8.20282	5.83452	5.16336	6.27596	6.78995	7.42697	6.92249	5.62622	7.5904	7.45023	6.92888	10.2308	6.55513	13.2388	8.9259	5.75795	7.04647	nqrF	{ECO:0000255|HAMAP-Rule:MF_00430};	PA2994	"fruit	protein	PKIWI502,	1	Pizt_uniq
LOC_Os01g03100	1.42961	0.768579	0.806116	0.898065	0.837107	1.57873	1.42171	0.329256	0.696805	1.55509	1.41395	1.8994	0.861911	0.68689	0.790718	1.3447	1.17483	1.07074	0.824623	0.339876	0.510826	0.900275	1.22241	0.78051	1.38623	1.55217	1.68449	0.67457	0.519186	0.431769	1.00144	1.10463	0.815924	1.62281	0.77984	1.19675	0.558442	0.967731	1.54096	0.541841	SUD1;	Synonyms=CER9;	At4g34100;	F28A23.140	"protein	binding	4	Pizt_uniq
LOC_Os01g03190	0.0346597	0.0173484	0.121106	0.178141	0.08983	0	0.0357938	0.0179607	0	0.157958	0.197693	0.0363016	0	0.0179853	0.0535445	0.123232	0.0524339	0	0.212377	0.266976	0.867586	0.0351828	0.0177817	0.0176178	0.107811	0.181435	0.036755	0.370917	0.0178871	0.0176645	0.0577048	0.0893237	0.0179182	0.130651	0.0238433	0.0585552	0.448979	0.0235274	0.108667	0.135489	At5g62800;	MQB2.12	expressed	protein	"GO:0003824,GO:0005488,GO:0005634,GO:0006464,GO:0007275,GO:0009056,GO:0009987,GO:0019538"	catalytic	1	Pizt_uniq
LOC_Os01g04100	3.59968	6.78666	4.27246	13.0743	7.77461	7.25806	6.65012	5.65823	5.67636	5.32659	6.22179	4.85937	4.92372	4.23393	4.32523	4.44902	4.175	4.91357	13.8877	14.2129	13.641	7.26741	7.65382	4.91996	4.54102	4.98303	4.60196	4.38219	4.43786	4.50494	4.88626	9.36897	5.9949	5.46925	4.49429	4.51253	13.9138	6.61373	4.70867	4.44167	expressed	protein	"GO:0003674,GO:0008150,GO:0009536"	molecular_function|biological_process|plastid	NA	NA	1	Pizt_uniq
LOC_Os01g04170	0.0707059	0.0235939	0.0941167	0	0	0	0	0	0	0.0238691	0.024442	0.0493702	0.0239785	0.1223	0.0242735	0	0	0.047661	0	0.0968231	0	0.0239243	0	0	0.195498	1.55453	0.94975	0.0240213	0	0.19219	0.0628055	0	0	0.0325604	0.0568507	0.015887	0.0322744	0.00797477	0.899927	0.0720703	expressed	protein	NA	NA	NA	NA	4	Pizt_uniq
LOC_Os01g04260	17.0173	20.2813	16.5585	9.55555	15.971	23.6624	19.4128	18.064	19.3055	19.5689	17.7062	20.4538	25.7601	19.7421	27.8529	22.8463	22.2662	20.4279	10.412	8.75793	9.24575	19.9756	28.0184	23.1683	27.8853	31.3354	27.9237	23.6476	19.112	23.3826	17.9524	16.3963	18.9275	19.243	24.4517	21.8468	9.4719	23.7207	29.0481	22.0474	"fatty	acid	hydroxylase,	putative,	expressed"	"GO:0003824,GO:0005783,GO:0006629,GO:0008152,GO:0009058,GO:0009653,GO:0016043,GO:0016049"	4	Pizt_uniq
LOC_Os01g04360	0.306183	0.214558	0.152835	0.188843	0.158711	0.1574	0.0316201	0.190397	0.126412	0.310087	0.285777	0.128275	0.0311507	0.190658	0.409942	0.186621	0.308799	0.588212	0.0312688	0.031446	0.255474	0.186482	0.0628332	0.249015	0.317467	0.320558	0.422101	0.218444	0.284425	0.249676	0.224525	0.168318	0.116143	0.241379	0.210584	0.361211	0.106063	0.16611	0.353375	0.250848	"HSP16.9C;	Os01g0136000,	LOC_Os01g04360;	OsJ_00278,	P0443D08.3"	"hsp20/alpha	4	Pizt_uniq
LOC_Os01g04710	20.314	10.4114	9.90927	7.5899	11.5008	14.8827	30.1992	21.4946	20.5404	16.2736	16.1092	21.4164	8.48966	8.86213	10.2353	19.7957	17.5555	15.374	5.61497	6.57127	8.84276	27.7205	43.0227	17.4734	31.2156	24.7444	21.9032	24.7706	14.5138	20.4583	13.5449	11.3245	24.0781	17.9331	9.19569	17.5751	7.00967	29.4055	25.9544	19.9142	ASPG1;	At3g18490;	MYF24.22	"aspartic	proteinase,	putative,	3	Pizt_uniq
LOC_Os01g04910	5.11954	4.89623	4.85999	2.84274	3.34086	2.77281	5.61749	6.84554	6.44008	4.00435	5.09594	4.18911	4.09245	4.45926	3.78972	7.05807	5.34769	4.8298	2.73086	2.6055	2.7413	7.05281	7.01185	6.87749	6.06654	5.47953	6.83477	7.15127	7.07698	8.20034	4.95859	2.98547	6.30104	4.4298	4.11381	5.74519	2.69255	6.98071	6.12695	7.4762	"TPRKB;	CGI-121,	My019"	"TP53RK-binding	protein,	putative,	3	Pizt_uniq
LOC_Os01g05060	84.1833	82.6722	81.5242	116.09	122.693	124.062	123.195	144.08	144.401	105.61	94.0873	115.557	99.3549	112.886	109.617	77.9345	77.6224	93.7861	78.3904	81.1305	91.6729	144.012	155.249	136.034	124.242	123.111	118.74	173.899	151.195	177.638	82.7933	120.949	137.226	105.085	107.286	83.1143	83.7313	145.099	122.031	167.577	At2g39795;	T5I7.20	"mitochondrial	glycoprotein,	putative,	expressed"	3	Pizt_uniq
LOC_Os01g05220	1.91729	1.10362	1.96193	1.87232	2.63366	2.02053	3.61354	3.57674	2.27578	2.71843	2.28659	2.61055	3.90126	2.68623	2.91258	1.75291	1.45025	1.16316	0.685308	1.47684	1.64975	2.53009	3.04928	3.55718	2.13705	2.15785	2.33818	3.76167	2.52314	2.88261	1.66095	2.1755	3.15535	2.53852	3.16669	1.45544	1.27063	3.04552	2.21102	3.0558	expressed	protein	NA	NA	NA	NA	3	Pizt_uniq
LOC_Os01g05380	0	0.0447019	0.0445793	0.0918035	0	0	0.184461	0.138838	0.4609	0.180894	0.0463088	0.233847	0.227153	0.231714	0	0.0453618	0.0450356	0.135451	0.273617	0.183445	0	0.362624	1.14546	0.635542	0.185199	0.748007	0.520889	0.0910233	0.138269	0.455163	0.0297604	0.0306012	0.261399	0.153683	0.152956	0.0752827	0.152354	0.714541	0.484698	0.228152	expressed	protein	NA	NA	NA	NA	3	Pizt_uniq
LOC_Os01g05580	0.452394	0.181152	0.316146	0.418531	0.1876	1.11631	1.12127	0.890835	0.326859	0.0458162	0.140748	0.236912	0.138078	0.0939008	0.0931848	0.137869	0.22813	0.228711	0.646808	0.0929248	0.141551	2.15834	0.742702	0.551891	1.12576	0.14209	0.67164	0.368866	0.280164	1.0606	0.316564	0.574146	0.779655	0.141159	0.108388	0.198237	0.293761	1.15098	0.646497	0.569876	"Exo70	exocyst	complex	subunit	family,	putative,	3	Pizt_uniq
LOC_Os01g05600	0.0731317	0.0244034	0.00811215	0.041764	0.0252721	0.00835445	0.100699	0.143166	0.100645	0.0576055	0.0758418	0.0851067	0.124006	0.134929	0.0502126	0.0577817	0.00819518	0.0164321	0.0165968	0.0667633	0.1695	0.156719	0.150077	0.2313	0.117953	0.102087	0.215424	0.1822	0.0922571	0.165653	0.0352157	0.0251302	0.114837	0.0728513	0.103049	0.0274697	0.0842866	0.179365	0.145155	0.146703	RPPL1;	At3g14470;	MOA2.9	"NBS-LRR	disease	resistance	3	Pizt_uniq
LOC_Os01g05640	0.00730506	0.0365645	0.043757	0.00750918	0	0.045064	0.0301763	0.0605676	0.0603198	0.103575	0.0378789	0.0306044	0.0668888	0.0833948	0.097806	0.0222625	0.014735	0	0.171586	0.120041	0.0838094	0.0444919	0.0974418	0.0519849	0.0605943	0.0841282	0.0929601	0.0595629	0.0527796	0.119138	0.0292088	0.0175244	0.0503546	0.0573527	0.0826965	0.0123325	0.125145	0.0646395	0.0792276	0.0771601	At3g47110;	F13I12.160	"receptor-like	protein	kinase	5	2	Pizt_uniq
LOC_Os01g05744	5.65722	2.18113	3.75881	5.7367	4.4581	4.22478	4.24358	4.45677	4.6358	6.91006	7.71016	4.96436	6.35837	8.86627	7.79479	1.82502	2.46727	2.00976	3.90365	4.35762	3.56812	3.43392	4.07899	2.89503	4.1813	3.50166	4.07379	5.59055	5.40512	5.88334	3.86572	4.80653	4.44538	6.52819	7.67314	2.10068	3.94313	3.46931	3.91892	5.62634	PAS2;	Synonyms=PEP;	At5g10480;	F12B17.170	expressed	protein	2	Pizt_uniq
LOC_Os01g05840	17.748	14.7382	12.627	3.71932	15.5053	23.074	19.5044	9.97283	9.06277	15.4945	13.7638	18.556	10.4881	8.14136	11.0669	20.4532	23.6879	21.2252	6.68939	5.60608	5.15634	13.5515	27.9562	13.429	30.2551	34.7296	26.0648	9.56897	10.0769	10.6986	15.0377	14.0995	12.8467	15.9381	9.89876	21.7888	5.81727	18.3122	30.3498	10.1148	"RDH11;	Synonyms=ARSDR1,	PSDR1,	SDR7C1;	CGI-82"	"oxidoreductase,	4	Pizt_uniq
LOC_Os01g05860	0.276148	0.194535	0.306318	0.273351	0.16965	0.178765	0.422494	0.476999	0.622839	0.207162	0.201528	0.449912	0.447439	0.551955	0.305474	0.374033	0.268193	0.206827	0.553585	0.157563	0.416024	0.737126	0.954987	0.436699	0.519628	0.674596	0.455532	0.948596	0.749515	0.771464	0.259	0.207255	0.507444	0.286201	0.434956	0.283018	0.375724	0.709604	0.549919	0.823192	At1g80550;	T21F11.12	"PPR	repeat	domain	containing	3	Pizt_uniq
LOC_Os01g06150	0.83543	0.92925	0.440183	0.930338	1.27509	1.16912	0.838799	1.0823	0.526958	0.540552	0.673858	0.534725	0.306929	0.842942	0.908216	0.447909	0.421284	0.633535	1.77746	0.977183	1.2828	0.659585	1.07151	1.25037	0.890281	1.06902	0.984371	0.733214	0.455098	0.567707	0.734954	1.12485	0.816018	0.583045	0.686029	0.500909	1.34581	0.993823	0.981224	0.58534	expressed	protein	"GO:0003674,GO:0005575,GO:0008150"	molecular_function|cellular_component|biological_process	NA	NA	1	Pizt_uniq
LOC_Os01g06290	25.33	24.6514	24.9093	49.2218	45.3471	44.4742	45.7279	45.3701	43.8654	43.3798	38.2331	36.6656	41.9107	45.0208	40.5656	29.071	30.3553	27.5007	56.4168	61.2534	61.4782	55.4237	51.1037	43.1241	43.6538	42.6762	41.3294	46.5757	49.8601	49.6888	24.9636	46.3477	44.9878	39.4262	42.499	28.9757	59.7161	49.8838	42.5532	48.7082	"At4g39110;	F19H22.210,	T22F8.10"	"splicing	factor,	arginine/serine-rich,	1	Pizt_uniq
LOC_Os01g06600	31.0293	33.598	30.966	72.5488	57.4719	61.0143	33.3582	34.3716	37.1734	44.3192	45.9365	38.7444	41.749	46.1118	38.0984	39.3898	42.0848	33.7972	79.1053	80.4285	76.2755	36.4205	39.7279	33.854	41.6645	40.2032	41.0109	42.7496	46.915	42.7307	31.8644	63.6783	34.9678	43	41.9864	38.4239	78.6031	36.6675	40.9596	44.1318	ACX4;	Synonyms=G6;	At3g51840;	ATEM1.9	"glutaryl-CoA	dehydrogenase,	1	Pizt_uniq
LOC_Os01g06890	0.0211078	0.0633912	0.094826	0.0542439	0.0109413	0	0	0.0875042	0.0217865	0.0855076	0.010945	0	0.0751619	0.0766713	0.0543476	0.0857692	0.23417	0.18141	0.0215562	0	0.04403	0.0321395	0.0433162	0.0429168	0.0218857	0	0	0.0215132	0.0108932	0.0215153	0.059775	0.0217284	0.0364302	0.0321509	0.0687269	0.167116	0.0218621	0.0394575	0.00729523	0.0179739	RLP30	{ECO:0000303|PubMed:18434605};	At3g05360	{ECO:0000312|Araport:AT3G05360};	T12H1.33	{ECO:0000312|EMBL:AAF27042.1}	5	Pizt_uniq
LOC_Os01g07130	1.13019	2.53151	0.818017	2.10571	2.87061	3.07931	2.27598	1.63986	1.73522	1.3306	1.94857	0.991373	1.96911	1.46617	1.32404	1.24856	1.26808	0.871347	1.94772	2.94539	3.5805	1.92164	1.62352	0.76119	1.45016	1.68613	1.22848	1.23829	1.13737	1.06561	1.49324	2.68521	1.88369	1.42352	1.58644	1.12933	2.82454	1.43545	1.45492	1.14709	expressed	protein	"GO:0003674,GO:0008150"	molecular_function|biological_process	NA	NA	1	Pizt_uniq
LOC_Os01g07340	0.051209	0.115344	0.408986	0.0263199	0.0265444	0.184276	0.251202	0.212292	0.43606	0.285241	0.35847	0.402261	0.429821	0.37202	0.290073	0.130051	0.193675	0.168279	0.0653712	0	0.0534099	0.298895	0.315265	0.442507	0.438045	0.335082	0.244371	0.182674	0.607838	0.247939	0.191846	0.0790468	0.299851	0.348657	0.363971	0.164002	0.0395937	0.352222	0.339166	0.34615	At1g74750;	F25A4.28	"pentatricopeptide,	putative,	expressed"	"GO:0003674,GO:0005575,GO:0008150"	3	Pizt_uniq
LOC_Os01g07360	0.814097	0.142146	0.170107	0	0.0196274	0.428238	0.65499	0.196216	0.0977064	0.239673	0.206158	0.485818	0.22151	0.0589455	0.116992	0.692371	0.668299	0.421143	0.0290021	0.0583329	0	0.0768728	0.709052	0.19247	1.21707	1.34785	0.522002	0.0578883	0.15633	0.115788	0.37545	0.149288	0.316304	0.31055	0.132482	0.593938	0.0291117	0.326132	1.02898	0.110002	NET1C	{ECO:0000303|PubMed:22840520};	At4g02710	{ECO:0000312|Araport:AT4G02710};	T10P11.22	{ECO:0000312|EMBL:AAC78272.1}	4	Pizt_uniq
LOC_Os01g07770	5.43551	4.88713	4.6225	3.80253	2.13923	1.73347	3.37841	3.46869	3.58436	5.7087	6.0023	4.82324	8.29505	4.25693	5.67583	4.49913	3.68002	4.98703	3.93196	3.9284	3.88441	1.83918	3.74397	3.7862	2.84401	3.95187	3.5492	1.25674	2.70125	1.15426	4.98172	2.55841	3.47715	5.51141	6.07594	4.38873	3.91492	3.12312	3.44836	1.70408	poxN1	{ECO:0000312|EMBL:CAH17984.1}	"peroxidase	precursor,	putative,	expressed"	2	Pizt_uniq
LOC_Os01g07910	5.16818	3.59097	2.05363	1.32815	2.62607	3.25111	5.03882	6.13155	7.21193	5.92277	4.98946	6.46355	5.69046	5.96352	5.46282	5.35371	4.98945	4.31457	1.68409	1.27459	2.05683	7.67944	9.80344	7.7255	9.71256	10.0919	9.23051	7.64125	5.42209	7.19147	3.60426	2.40178	6.12743	5.79193	5.7056	4.88591	1.67184	8.40279	9.67832	6.7516	mcr-1;	NCU03112	"NADH-cytochrome	b5	reductase,	putative,	3	Pizt_uniq
LOC_Os01g07920	3.21439	2.61824	1.59454	1.37504	1.73863	1.53953	3.87626	4.0763	2.96743	3.86197	3.10575	3.72214	3.81872	3.33596	2.3441	3.8535	3.14118	3.35104	1.69232	1.6609	1.62421	3.3845	4.85511	3.12571	4.1816	5.58096	3.62043	4.55809	3.97717	3.68347	2.47572	1.55107	3.64	3.56329	3.16626	3.44857	1.65914	3.78844	4.461	4.07291	P4H4	{ECO:0000303|Ref.5};	At5g18900;	F17K4.150	"prolyl	4-hydroxylase,	3	Pizt_uniq
LOC_Os01g08150	0.0688013	0.0430469	0.0171715	0	0.0356634	0	0	0.00891319	0.0177534	0.095808	0.0267566	0.0720604	0.131246	0.0178508	0.0531442	0.0436823	0.0173473	0.00869572	0.00878288	0	0	0	0.0176488	0.0437151	0.249679	2.33201	1.14001	0.0701226	0.0887667	0.0876622	0.0430066	0.0118878	0.00888887	0.064875	0.0674136	0.0232418	0.00292763	0.0204546	1.24057	0.0821838	expressed	protein	"GO:0003674,GO:0005575,GO:0008150"	molecular_function|cellular_component|biological_process	NA	NA	4	Pizt_uniq
LOC_Os01g08320	89.7113	91.802	91.5325	165.985	144.772	147.125	103.394	98.3049	97.8108	91.1975	73.5358	76.5588	74.4577	76.0822	78.0855	97.0967	95.0709	79.934	216.045	192.129	194.723	93.3044	92.7074	99.4121	81.2683	86.8458	82.4765	82.2238	96.4516	85.4598	91.0153	152.627	99.8365	80.4307	76.2085	90.7005	200.966	95.1413	83.5302	88.0451	"IAA15;	Os05g0178600,	LOC_Os05g08570;	OSJNBa0029B02.19"	"OsIAA1	-	1	Pizt_uniq
LOC_Os01g08350	0.0688258	0.0688995	0.893237	0.282996	0.499465	1.13221	0.568622	0.356654	0.994546	1.18496	0.642387	0.792947	0.630203	0.642859	0.354421	0.139833	0.0694139	0.487134	0.35144	0.706864	0.574271	0.558916	0.282481	0.349845	0.428174	1.0088	1.67869	0.561181	0.497271	0.771702	0.343654	0.638223	0.639941	0.87343	0.542494	0.232127	0.544192	0.397081	1.03855	0.610051	ATPA	"ATP	synthase	subunit	alpha,	mitochondrial,	4	Pizt_uniq
LOC_Os01g08380	1.34057	1.07914	0.883017	1.36382	1.46141	1.49197	1.21316	1.03128	0.969999	1.5956	2.09253	1.54882	1.15297	0.960979	0.967885	0.730044	0.585412	0.866378	0.748037	1.20648	0.836028	0.659356	0.893378	0.632243	2.19243	1.57713	1.34833	0.478914	0.870143	0.436701	1.10091	1.43907	1.07148	1.74565	1.02728	0.727278	0.930182	0.728326	1.70596	0.595252	"AT9	{ECO:0000303|PubMed:23391577};	Os01g0185300	{ECO:0000312|EMBL:BAF04153.1},	LOC_Os01g09010	{ECO:0000305};	4	Pizt_uniq
LOC_Os01g08470	1.44353	0.541903	0.349681	0.370965	1.39748	1.89885	1.64422	0.957044	0.821661	1.40818	1.22183	1.58973	0.529138	0.253359	0.721486	1.36936	1.60573	0.858569	0.444427	0.272528	0.2989	1.1744	3.55043	0.949563	2.36615	2.32251	1.76717	0.129816	0.24102	0.259659	0.77837	1.22243	1.14097	1.40658	0.501328	1.27789	0.338618	1.89147	2.15194	0.210165	LRX3;	At4g13340;	T9E8.80	"retrotransposon	protein,	putative,	4	Pizt_uniq
LOC_Os01g08670	6.64565	5.00456	7.23224	3.35413	3.07239	3.29324	4.08076	2.88532	3.55327	3.88058	3.07343	3.54294	4.53793	4.41159	4.96374	6.11237	5.58537	6.14441	2.07885	2.45957	3.37197	8.08298	4.8531	5.08225	2.76244	2.72665	2.19041	4.85114	3.18248	3.72263	6.29415	3.23992	3.50645	3.49898	4.63775	5.94738	2.6368	6.00611	2.55983	3.91875	expressed	protein	"GO:0003674,GO:0005886,GO:0008150"	molecular_function|plasma	membrane|biological_process	NA	5	Pizt_uniq
LOC_Os01g08830	30.7146	31.1241	27.0147	63.6843	52.3318	53.212	44.5406	48.0969	47.2344	53.4221	51.6667	44.3704	49.9214	53.8382	52.8604	32.225	35.8824	28.2573	77.7455	71.4522	67.783	43.8894	48.2657	42.439	51.0158	52.1454	48.3869	52.3932	56.0543	54.2748	29.6178	56.4094	46.624	49.8197	52.2066	32.1216	72.3269	44.8647	50.516	54.2408	At2g05970;	T6P5.17	"OsFBDUF1	-	F-box	and	1	Pizt_uniq
LOC_Os01g08880	10.3998	9.7241	8.68804	8.27762	10.22	10.0985	16.5949	13.4355	12.486	12.5804	16.5148	18.6079	10.3969	12.8918	10.6364	8.18024	12.4917	7.63093	8.29745	8.45574	9.4156	14.2956	13.598	15.3449	22.5022	25.292	26.9585	20.9046	19.232	19.6921	9.60398	9.53203	14.1721	15.901	11.3084	9.43429	8.72293	14.4128	24.9176	19.9429	ftsH	{ECO:0000255|HAMAP-Rule:MF_01458};	jhp_0356	expressed	protein	"GO:0000166,GO:0005488,GO:0005777,GO:0006139,GO:0006629,GO:0006810,GO:0006950,GO:0008152,GO:0009056,GO:0009987,GO:0016043,GO:0016787"	3	Pizt_uniq
LOC_Os01g08950	0.785925	0.561977	0.878016	1.17336	1.02817	0.769568	0.908264	1.33816	1.04297	1.28867	0.834456	1.29353	0.742478	1.26231	1.05997	0.684327	0.509555	0.681136	1.8919	1.44138	1.36617	1.1017	1.05602	0.856051	0.814891	1.23423	0.773906	1.54482	1.12022	1.08721	0.741973	0.990364	1.09646	1.13889	1.02159	0.625006	1.56648	1.00459	0.94101	1.25075	expressed	protein	"GO:0003674,GO:0005783,GO:0008150"	molecular_function|endoplasmic	reticulum|biological_process	NA	1	Pizt_uniq
LOC_Os01g08960	11.5368	11.8097	10.7814	26.1926	18.2551	20.9583	16.9532	16.4067	15.5114	19.0851	18.5537	14.3092	16.878	19.5351	16.3263	11.5654	14.8504	10.5248	32.9096	32.0493	30.0137	14.5506	16.6216	17.2399	17.2459	19.9793	14.9938	13.7033	14.9518	16.6888	11.3759	21.802	16.2905	17.316	17.5798	12.3135	31.6575	16.1373	17.4063	15.1147	"PDCL3;	Synonyms=PhLP2A,	VIAF1"	"phosducin-like	protein	3,	1	Pizt_uniq
LOC_Os01g09020	17.7206	18.2797	17.7457	33.2358	32.0214	37.802	21.3977	22.3837	19.2531	21.7155	23.9152	23.1187	17.1729	22.4524	20.2376	22.1628	20.1406	17.3906	42.348	41.6771	39.1389	23.3065	23.8495	19.5953	22.8202	20.5438	19.684	22.9443	22.1882	19.1999	17.9154	34.3531	21.0115	22.9165	19.9543	19.898	41.0547	22.2504	21.016	21.4441	"BTRC;	Synonyms=BTRCP,	FBW1A,	FBXW1A"	"WD	domain,	1	Pizt_uniq
LOC_Os01g09030	4.06215	3.95487	3.45898	7.39336	7.50595	7.85343	4.18684	4.52369	4.83402	3.89615	4.33659	4.7134	3.38726	3.59581	3.97036	3.93234	4.73147	3.14087	8.46773	8.18032	7.38522	4.70559	4.48679	4.06485	4.99642	5.17848	4.81451	4.77337	5.09708	4.57088	3.82533	7.58425	4.51485	4.31538	3.65114	3.93489	8.01109	4.41908	4.99647	4.81378	PCO4	{ECO:0000303|PubMed:24599061};	At2g42670	{ECO:0000312|Araport:AT2G42670};	F14N22.6	{ECO:0000312|EMBL:AAM15389.1}	1	Pizt_uniq
LOC_Os01g09420	20.1315	23.1857	23.1093	47.5372	40.5749	37.9795	29.4759	27.8455	26.188	29.5921	30.7662	28.9168	30.6899	34.6226	28.2504	23.7227	25.7694	20.8722	73.465	62.3818	60.4574	21.4993	23.9746	23.7275	32.8807	30.056	29.7795	28.973	29.2091	28.1811	22.1422	42.0305	27.8365	29.7584	31.1876	23.4548	65.4347	23.0671	30.9054	28.7877	expressed	protein	NA	NA	NA	NA	1	Pizt_uniq
LOC_Os01g09470	0	0.0131791	0	0.0135329	0	0	0.0271916	0	0	0.0399987	0.0409587	0.0275773	0.0669698	0.0136629	0.0135588	0	0.0132775	0	0	0	0	0.0133637	0.0540331	0.0133837	0.0682512	0.206747	0.15357	0	0	0.0134192	0.00439305	0.00451096	0.00906386	0.0361783	0.0313972	0.00442584	0	0.0269269	0.142856	0.00447308	"IQ	calmodulin-binding	motif	family	protein,	expressed"	4	Pizt_uniq
LOC_Os01g09510	31.6517	33.7092	30.762	42.6213	38.5636	36.9526	62.2434	65.301	64.5503	46.2854	34.3329	37.1788	40.5285	45.052	39.6562	37.1867	29.5355	35.9166	29.8822	30.8111	32.2151	83.076	77.5248	66.5102	62.646	64.5462	57.9286	72.2826	54.4999	73.5211	32.041	39.3791	64.0316	39.2657	41.7456	34.2129	30.9695	75.7036	61.707	66.7679	RPP2B;	At2g27710;	F15K20.19	"60S	acidic	ribosomal	3	Pizt_uniq
LOC_Os01g09580	0.124668	0.0832009	0.069144	0.113912	0.0143604	0	0.071526	0.0430685	0.0571896	0.0982002	0.0718265	0.0870489	0.29595	0.115007	0.0855975	0.0703576	0.0698517	0.0280118	0.0565851	0.0569058	0	0.014061	0.0852788	0.225313	0.416512	2.71193	0.910741	0.042354	0.114379	0.155314	0.0923375	0.0427575	0.0572614	0.0856919	0.165518	0.0560737	0.0378303	0.108218	1.34639	0.104016	AUR1;	At4g32830;	T16I18.40	"CAMK_CAMK_like_Aur_like.1	-	CAMK	4	Pizt_uniq
LOC_Os01g09640	37.0357	49.2561	43.3132	29.2969	24.2376	24.0234	28.0368	30.1182	27.4718	33.3449	26.1436	23.9434	41.82	36.0979	41.3078	52.9103	65.6004	60.8103	18.8834	19.0465	29.3124	22.0688	27.0577	25.6004	32.0288	37.3875	28.8332	33.3626	34.2657	38.0292	43.2016	25.8526	28.5423	27.8106	39.7419	59.7736	22.4141	24.909	32.7499	35.2192	SRM1	{ECO:0000303|PubMed:26243618};	At5g08520	{ECO:0000312|Araport:AT5G08520}	"Myb	transcription	5	Pizt_uniq
LOC_Os01g09670	6.85002	5.50498	5.18842	2.38526	3.31182	3.28447	6.36838	5.88043	6.46333	13.7942	9.13119	10.3872	6.95297	5.55862	8.70812	5.42479	4.16757	5.14238	2.48334	2.28522	2.42016	9.34111	7.94185	7.96557	6.16317	5.79054	5.37646	6.49562	4.75725	5.58907	5.84781	2.99385	6.23738	11.1042	7.07323	4.91158	2.39624	8.41617	5.77672	5.61398	"NDRG2;	Synonyms=KIAA1248,	SYLD"	"pollen-specific	protein	SF21,	2	Pizt_uniq
LOC_Os01g09750	4.55635	3.68368	4.68102	3.34248	2.54673	2.85058	7.10552	7.05688	7.66978	4.5938	3.53069	4.93233	4.43855	5.17298	4.86059	3.44813	3.4953	4.36993	2.49834	2.86844	2.54088	8.98121	9.28754	8.27965	6.24619	6.59513	6.64778	7.64627	7.73287	6.70155	4.30702	2.91326	7.2774	4.35227	4.82404	3.77112	2.63588	8.84947	6.49637	7.36023	BH0687	"RNA	methyltransferase	protein,	putative,	expressed"	3	Pizt_uniq
LOC_Os01g09880	87.2552	54.1796	43.971	33.1333	30.9598	37.9085	61.492	57.8725	58.3072	139.564	89.589	114.384	72.0194	45.8663	90.6896	47.59	38.616	54.0313	14.6016	13.7934	13.4855	91.9083	75.6983	54.427	63.3643	45.1867	40.1789	33.4299	32.0809	24.2162	61.8019	34.0006	59.2239	114.512	69.5251	46.7458	13.9602	74.0112	49.5766	29.909	"harpin-induced	protein	1	domain	containing	protein,	2	Pizt_uniq
LOC_Os01g10070	17.4071	23.3149	24.1174	13.5317	14.7468	14.0797	15.686	11.0443	13.3881	14.8944	16.202	16.7166	18.0532	12.6609	12.465	25.8143	22.03	29.058	18.0232	14.4111	15.8419	9.54466	13.0123	11.1766	13.899	18.7292	19.3288	22.9017	21.1521	17.1535	21.6131	14.1194	13.3728	15.9377	14.393	25.6341	16.0921	11.2445	17.319	20.4024	expressed	protein	NA	NA	NA	NA	5	Pizt_uniq
LOC_Os01g10195	0.117082	0.273483	0.155848	0.0601766	0.161839	0.240754	0.161217	0.343806	0.483386	0.375486	0.404735	0.327008	0.377206	0.141761	0.0602916	0.13876	0.157443	0.138113	0.179354	0.0200411	0.203523	0.713092	0.200224	0.17854	0.343957	0.183867	0.331092	0.397768	0.60423	0.477369	0.182137	0.154257	0.32947	0.369076	0.193086	0.144772	0.134306	0.363952	0.286306	0.493122	expressed	protein	NA	NA	NA	NA	3	Pizt_uniq
LOC_Os01g10250	16.9664	16.5693	14.4278	10.1645	8.3873	7.60064	8.74456	8.95161	7.89631	9.35216	9.8048	7.4794	10.7061	10.0208	10.9997	16.501	16.2238	18.0702	9.1353	7.48266	6.92353	7.75937	7.65626	9.66262	7.11752	6.54841	6.74621	6.45177	6.58563	6.5165	15.9878	8.71747	8.53082	8.87878	10.5755	16.9317	7.84716	8.35941	6.80405	6.51797	CSE;	At1g52760;	F14G24.3	"hydrolase,	alpha/beta	fold	5	Pizt_uniq
LOC_Os01g10260	2.71039	3.69638	3.60781	4.88581	3.78723	2.66552	4.58399	3.29758	2.75701	1.55149	1.91463	2.50965	1.59856	2.03833	2.67009	4.50911	3.5655	5.56045	9.38705	4.72013	3.76918	3.42915	2.98258	3.23462	2.60664	3.41339	3.20749	1.88167	2.59482	2.12209	3.33819	3.77952	3.54619	1.99192	2.10233	4.54502	5.95879	3.21545	3.07584	2.19953	expressed	protein	"GO:0003674,GO:0008150"	molecular_function|biological_process	NA	NA	1	Pizt_uniq
LOC_Os01g10340	7.38557	5.03914	4.86055	5.34405	5.66765	8.2934	6.2424	7.69716	7.64436	7.3126	6.26862	6.78471	3.92491	5.22412	4.7806	7.20923	5.70095	5.54858	3.03385	2.94511	2.92628	8.25093	7.98032	6.24989	8.89842	7.73231	7.76643	7.56947	5.98345	6.53984	5.76176	6.43503	7.19464	6.78864	4.64321	6.15292	2.96841	7.49372	8.13238	6.69759	CG11007	expressed	protein	NA	NA	NA	4	Pizt_uniq
LOC_Os01g11020	2.0025	2.34586	1.7014	3.02199	2.91524	2.97878	3.47604	3.04685	2.55064	4.53072	3.57901	3.48073	2.51414	1.72449	2.23791	1.99096	2.14853	1.80935	4.82979	3.4569	2.93288	3.89245	2.71047	4.54799	3.09237	4.10382	5.28631	2.30151	4.57354	3.95205	2.01659	2.97201	3.02451	3.86349	2.15885	1.98295	3.73986	3.71697	4.16083	3.60903	expressed	protein	NA	NA	NA	NA	3	Pizt_uniq
LOC_Os01g11660	0.335526	0.503828	0.42801	1.05386	0.444464	0.555784	0.90476	1.06253	0.69263	0.207658	0.502608	0.507606	0.815471	0.444942	0.307165	0.416586	0.187996	0.131932	0.171327	0.153154	0.622127	0.435197	0.51641	0.890648	0.463855	0.624494	0.553481	0.797929	1.09666	0.684008	0.422454	0.684704	0.886641	0.405957	0.522526	0.245505	0.315536	0.614085	0.547277	0.859532	At1g28570;	F1K23.19	"GDSL-like	lipase/acylhydrolase,	putative,	expressed"	3	Pizt_uniq
LOC_Os01g11810	9.29777	6.8648	4.04225	2.92893	3.39205	3.91069	7.0959	5.42566	5.07981	5.10856	5.78257	4.72632	4.79908	3.7777	4.71772	7.63089	7.23229	6.53389	3.56422	4.04648	4.09508	7.07165	10.3096	5.15576	5.41391	3.95366	3.0794	3.23752	1.75893	1.86211	6.73494	3.41056	5.86712	5.20582	4.4315	7.13236	3.90193	7.51232	4.14899	2.28619	TBL39;	At2g42570;	F14N22.16	"powdery	mildew	resistant	5	Pizt_uniq
LOC_Os01g11880	3.05611	3.53006	3.34157	3.32562	3.56288	3.63704	4.28907	4.86124	4.07875	4.78434	6.87276	5.35825	5.69461	5.57661	4.27739	3.0022	3.99673	2.78446	3.68123	3.19622	3.49103	3.77268	4.93916	4.23355	7.77678	7.30163	6.46986	5.76182	5.08397	5.81946	3.30925	3.50852	4.40969	5.67178	5.18287	3.26113	3.45616	4.31513	7.18275	5.55509	DJ1B;	At1g53280;	F12M16.18	"DJ-1	family	protein,	4	Pizt_uniq
LOC_Os01g12240	0.188733	0.0629785	0.251223	0.0646689	0.391322	0.452772	0.324847	0.782411	0.0649341	0.0637132	0.195727	0.0658912	0.76806	0.457033	0.712718	0.0639081	0.190346	0.25444	0.706724	0.581506	0.65615	1.08563	0.645513	0.639561	0.0652296	0.131729	0.200143	0.577074	0	0.448881	0.167645	0.302921	0.390731	0.108444	0.645937	0.169565	0.648127	0.790234	0.132367	0.341985	hypothetical	protein	NA	NA	NA	NA	1	Pizt_uniq
LOC_Os01g12430	0.58374	0.76417	0.645522	1.25549	0.986888	1.17264	1.33552	0.940056	0.76936	1.04594	0.84752	1.10991	0.685258	1.05319	0.850926	0.994401	1.00537	0.317814	2.1828	2.48109	2.51025	0.838685	0.783254	0.803422	1.25706	1.2505	1.10473	0.76886	0.982552	0.466855	0.664477	1.13834	1.01498	1.00112	0.863125	0.772527	2.39138	0.808454	1.2041	0.739422	At1g34300;	F23M19.5	"receptor-like	protein	kinase,	putative,	1	Pizt_uniq
LOC_Os01g12710	26.5142	54.0203	31.821	77.6736	53.7865	58.6569	45.3914	37.4017	35.923	48.4695	53.3754	47.3472	83.4635	68.9576	64.5402	25.4464	27.8005	37.1009	96.95	94.3491	78.9206	52.3095	44.718	32.2528	39.4212	29.6703	40.2621	25.1411	39.593	28.2379	37.4518	63.3723	39.572	49.7307	72.3204	30.116	90.0733	43.0934	36.4512	30.9906	NYC1;	At4g13250;	F17N18.140	"oxidoreductase,	short	chain	1	Pizt_uniq
LOC_Os01g13024	0.235916	0.495956	0.376835	0.121254	0.366864	0.436602	0.535998	0.562358	0.413955	0.286709	0.41592	0.370638	0.216017	0.0489678	0.242972	0.239655	0.190346	0.333953	0.819158	0.629965	0.762774	0.502901	0.387308	0.311786	0.513683	0.518683	0.475339	0.168313	0.706155	0.264519	0.369569	0.30824	0.504104	0.357756	0.169319	0.254651	0.737299	0.400665	0.502569	0.379662	expressed	protein	NA	NA	NA	NA	1	Pizt_uniq
LOC_Os01g13080	16.1161	16.4934	14.131	11.5259	8.50635	7.49503	31.4976	30.4918	30.1646	23.7375	21.7986	18.2491	24.977	22.527	21.6483	15.8402	17.5396	19.5344	11.5844	10.3407	10.4671	37.7294	39.3786	36.0245	29.7257	28.1669	29.9515	30.9189	28.4436	32.5547	15.5802	9.17578	30.718	21.2617	23.0508	17.6381	10.7974	37.7108	29.2813	30.6391	RPP3A;	At4g25890;	F14M19.170	"60S	acidic	ribosomal	3	Pizt_uniq
LOC_Os01g13320	3.58116	2.91356	3.90996	2.65934	1.14234	1.79788	2.88198	2.54468	1.8667	2.60791	2.65809	2.80996	2.33959	1.72778	2.02299	4.16109	3.69632	3.71783	1.84697	1.89434	1.92375	5.09415	3.07235	3.22666	2.98045	1.99377	3.64524	2.20949	2.57134	2.24634	3.46823	1.86652	2.43112	2.69199	2.03012	3.85841	1.88835	3.79772	2.87315	2.34239	PME34;	Synonyms=ARATH34;	At3g49220;	F2K15.80	"pectinesterase,	putative,	5	Pizt_uniq
LOC_Os01g15000	14.6906	17.1883	20.6205	35.4626	33.2952	30.1265	9.85904	8.6871	8.7153	18.6309	25.3733	19.9239	15.359	23.1119	19.001	29.4973	25.1207	16.7897	65.5884	56.8259	42.377	10.1386	8.56434	8.96974	14.1891	11.907	17.2909	9.97282	15.0627	10.0458	17.4998	32.9614	9.08715	21.3094	19.1573	23.8025	54.9304	9.22421	14.4623	11.6938	"lipase,	putative,	expressed"	"GO:0006629,GO:0016787"	lipid	metabolic	1	Pizt_uniq
LOC_Os01g15620	0.10176	0.0543302	0.0406359	0	0.0210991	0.0627745	0.0350299	0.0632784	0.0420129	0.0480935	0.0703541	0.0852644	0.0483138	0.0140812	0.0279476	0.0482407	0.0410519	0.0411563	0.0692814	0.034837	0.0283023	0.0688639	0.292357	0.131037	0.0984764	0.0923325	0.0719412	0.0484001	0.0630191	0.05532	0.0655754	0.0279579	0.0467737	0.067904	0.0301142	0.043483	0.0441402	0.164086	0.0875834	0.0555797	MAIL1	{ECO:0000303|PubMed:24635680};	At2g25010	{ECO:0000312|Araport:AT2G25010}	"transposon	protein,	3	Pizt_uniq
LOC_Os01g15920	0.233409	0.584148	0.116509	0.479862	0	0.119989	0.602616	0.846667	1.20457	0.945541	0.726176	0.488932	0.474936	0.72671	1.08175	0.592771	0.706211	0	0.953472	0.11986	0.973764	0.355397	0.598737	0.118643	0.968046	1.58839	2.10392	0.59473	0.361371	1.07062	0.311356	0.19995	0.884619	0.720216	0.761133	0.432994	0.682365	0.357592	1.55345	0.675574	expressed	protein	NA	NA	NA	NA	4	Pizt_uniq
LOC_Os01g16050	0.292205	0.340137	0.468102	0.579783	0.683355	0.614831	0.617566	0.626809	0.561118	0.529922	0.535593	0.320281	0.373336	0.211574	0.398925	0.276126	0.150778	0.336677	0.499668	0.5025	0.623702	0.579433	0.676345	0.366142	0.46503	0.398411	0.367519	0.651041	0.526046	0.554133	0.366814	0.62599	0.601831	0.461932	0.327945	0.254527	0.541957	0.54064	0.41032	0.577073	MAIL1	{ECO:0000303|PubMed:24635680};	At2g25010	{ECO:0000312|Araport:AT2G25010}	"transposon	protein,	1	Pizt_uniq
LOC_Os01g16110	10.2039	8.96345	8.36397	14.0551	15.1942	15.8052	16.5282	17.3586	17.447	14.5231	15.0901	16.4832	14.3252	14.7659	13.6987	10.2586	11.6014	8.96104	13.8847	12.6651	14.1362	16.0322	20.5868	17.1985	22.6963	23.2407	22.0287	20.5062	19.317	19.3272	9.1771	15.0182	17.1113	15.3655	14.2633	10.2737	13.562	17.9392	22.6552	19.7168	larp;	CG42551	"la	domain	containing	protein,	3	Pizt_uniq
LOC_Os01g16400	0.254628	0.0477939	0.00794381	0.114513	0.296972	0.932644	0.567006	0.173182	0.114982	0.290109	0.239308	0.808404	0.121432	0	0.00819511	0.29908	0.120377	0.257458	0.0812619	0	0.116188	0.210008	0.228609	0	0.709534	0.341559	0.337527	0	0.00821297	0.0486646	0.103455	0.448043	0.285057	0.44594	0.0432092	0.225638	0.0658165	0.146205	0.462873	0.0189592	At1g50180;	F14I3.19	"NB-ARC	domain	containing	protein,	4	Pizt_uniq
LOC_Os01g16650	0.326457	0.13617	0.298752	0.0559299	0	0.195793	0.477614	0.253755	0.168478	0.716343	0.394981	0.911792	0.636591	0.423505	1.12074	0.0276359	0.137186	0.0825212	0.0277828	0	0.113496	0.220923	0.418711	0.33188	0.902637	6.60782	2.25025	0.388182	0.393113	0.388221	0.253793	0.0839078	0.299949	0.674372	0.726944	0.0824478	0.047093	0.323838	3.25357	0.389838	UBC19;	At3g20060;	MAL21.6	"ubiquitin-conjugating	enzyme,	putative,	4	Pizt_uniq
LOC_Os01g16860	0	0	0.0090226	0	0	0.0092921	0	0	0.00932835	0	0	0	0	0	0	0.00918096	0.0364598	0.0731052	0	0	0	0	0	0	0	0	0	0	0	0	0.00300753	0.00309737	0.00310945	0	0	0.039582	0	0	0	0	AGO4;	Synonyms=OCP11;	At2g27040;	T20P8.9	"AGO4-2,	putative,	5	Pizt_uniq
LOC_Os01g16890	54.8204	56.9682	55.4044	104.955	100.451	107.315	105.559	108.235	110.275	106.565	86.4672	90.5563	85.4203	99.5056	85.7936	60.8839	61.2235	55.2965	95.4397	92.6596	93.3728	127.498	116.3	102.25	118.185	113.607	104.646	124.086	111.187	120.515	55.731	104.24	108.023	94.5294	90.2398	59.1347	93.824	115.349	112.146	118.596	"RPL30;	Os01g0276000,	LOC_Os01g16890;	OsJ_01280	{ECO:0000312|EMBL:EEE54319.1},	P0038F12.17"	3	Pizt_uniq
LOC_Os01g18080	149.407	176.107	111.843	187.074	157.986	185.226	100.023	84.9465	77.2975	147.36	124.52	184.589	98.1983	84.6645	92.6825	121.181	128.269	157.694	186.501	210.995	184.074	67.028	57.1134	77.1031	125.665	116.486	109.134	84.194	103.216	68.5692	145.786	176.762	87.4225	152.156	91.8484	135.714	193.856	67.0815	117.095	85.3265	"retrotransposon	protein,	putative,	unclassified,	expressed"	NA	1	Pizt_uniq
LOC_Os01g18090	0.252521	0.126396	0.0840328	0.0432628	0.0872634	0	0.0869278	0.218094	0	0.0852469	0.0436465	0.176322	0.128456	0.0873571	0.0866911	0.384785	0.297125	0.127664	0.042981	0	0	0.512664	0	0	0.261828	0.0440627	0.223156	0	0.04344	0	0.154317	0.0435087	0.101674	0.101738	0.100835	0.269858	0.014327	0.170888	0.176349	0.01448	expressed	protein	NA	NA	NA	NA	5	Pizt_uniq
LOC_Os01g18110	0.11363	0.113752	0.0226881	0	0	0.0233657	0	0.14132	0.187655	0.483333	0.0942731	0.261829	0.0462426	0.0707568	0.0468116	0.207777	0.160442	0.114893	0.116045	0.0233405	0.0237029	0	0	0	0.2592	0.118965	0.2169	0	0	0	0.0833569	0.00778858	0.109658	0.279812	0.0546037	0.161037	0.0543627	0	0.198355	0	CCR2;	At1g80820;	F23A5.17	"cinnamoyl	CoA	reductase,	4	Pizt_uniq
LOC_Os01g18210	39.435	33.0117	41.539	20.8536	24.8729	22.6456	34.2905	38.1243	46.8994	32.9985	31.472	42.4522	38.7308	38.6492	45.049	41.4059	33.9054	40.3756	12.0079	12.9476	14.4225	56.2734	41.419	38.4697	39.0211	31.7071	31.3478	46.1633	35.34	46.6532	37.9953	22.7907	39.7714	35.6409	40.8097	38.5623	13.126	45.3874	34.0253	42.7188	PNSL5	{ECO:0000303|PubMed:21785130};	Synonyms=CYP20-2;	At5g13120	{ECO:0000312|Araport:AT5G13120};	T19L5_80	3	Pizt_uniq
LOC_Os01g18230	4.73046	5.8923	6.02034	6.82996	7.33743	6.23729	4.47503	4.26642	3.72716	6.29018	3.63251	5.55968	4.00448	6.44589	4.98351	7.48327	7.83007	7.66744	5.12598	8.23322	7.49482	10.4101	7.22511	5.57996	3.1825	3.51593	2.68054	5.07894	3.42897	4.60095	5.5477	6.80156	4.1562	5.16079	5.14462	7.66026	6.95134	7.7384	3.12632	4.36962	At4g20820	{ECO:0000312|Araport:AT4G20820};	F21C20.170	{ECO:0000312|EMBL:CAB45848.1}	"FAD-linked	oxidoreductase	1	Pizt_uniq
LOC_Os01g18450	0.79532	0.298565	0.0992486	1.02193	2.16435	1.43098	1.23201	0.103034	0.615671	0.805461	0.206198	1.04124	0.101144	0.4127	0	1.61585	1.50397	1.10572	0.609163	0	0.103688	0.201831	2.24415	0.505332	3.50468	5.93269	1.47595	0	0	0	0.397711	1.53909	0.65024	0.684301	0.171281	1.40851	0.237617	0.983772	3.63777	0	expressed	protein	"GO:0003674,GO:0005575,GO:0008150"	molecular_function|cellular_component|biological_process	NA	NA	4	Pizt_uniq
LOC_Os01g18670	24.8341	18.8932	11.8587	20.9258	17.4105	18.168	24.0494	20.0141	21.6967	27.104	43.9111	36.8515	24.3932	26.6637	24.9448	15.6735	16.4955	15.8157	24.0508	22.3478	21.2123	12.7888	20.5729	15.2078	35.3908	32.5033	34.2839	16.74	21.0373	14.9801	18.5286	18.8348	21.9201	35.9555	25.3339	15.9949	22.537	16.1898	34.0593	17.5858	"ABCB5;	Synonyms=MDR5,	PGP5;	At4g01830;	T7B11.9"	"MDR-like	4	Pizt_uniq
LOC_Os01g19870	5.04419	3.52491	3.40233	2.53444	2.43098	2.48068	5.25596	4.85271	5.0274	4.81834	4.26934	4.72245	4.37248	4.03773	3.99918	4.35054	5.33824	4.08629	2.11753	2.13727	2.17045	6.23776	6.16598	6.05547	5.19101	5.22575	4.86139	4.14974	3.68104	3.88886	3.99048	2.48203	5.04536	4.60338	4.13646	4.59169	2.14175	6.15307	5.09272	3.90655	"hydrolase,	acting	on	carbon-nitrogen,	putative,	expressed"	3	Pizt_uniq
LOC_Os01g19990	0.0787756	0	0	0	0.10889	0	0.0271177	0.0272143	0	0	0.0272316	0.0550048	0.0534303	0.0272516	0	0.0266747	0	0	0	0	0	0	0	0.0533895	0.245037	0.384878	0.278459	0.0535257	0	0.214124	0.0262585	0.0362965	0.0181107	0.0274121	0.026894	0.00889156	0	0.0177965	0.302791	0.0892167	expressed	protein	"GO:0006412,GO:0008135,GO:0008150"	"translation|translation	factor	activity,	4	Pizt_uniq
LOC_Os01g20800	0.383458	0.287902	0.382816	3.05484	0.29815	0.887064	0.89101	0.993538	0.69263	0.194174	0	0.702839	0.487657	0.39796	0	0	0.0966836	0	1.95802	0.590736	0.399939	2.33547	0.0983639	1.26694	0.198795	0.20073	0.10166	0.586234	0.989467	0.879439	0.351392	1.41335	0.859059	0.299004	0.295206	0.0322279	0.9829	1.23359	0.167062	0.81838	expressed	protein	"GO:0005575,GO:0007275,GO:0008152,GO:0009653"	cellular_component|multicellular	organismal	development|metabolic	1	Pizt_uniq
LOC_Os01g21300	2.01578	0.772492	0.282994	1.00367	1.63263	2.42873	1.25229	0.930324	0.666442	2.10528	1.4372	2.27621	0.624863	0.0653755	0.64877	0.847887	1.41357	1.41717	0.884557	0.873396	0.542029	0.783311	2.05218	0.592365	2.15538	3.37996	1.46963	0.112355	0.178801	0.0321047	1.02375	1.68835	0.949686	1.93956	0.446336	1.22621	0.766661	1.14262	2.33499	0.107754	CSE;	At1g52760;	F14G24.3	"esterase/lipase/thioesterase	family	protein,	4	Pizt_uniq
LOC_Os01g21630	6.45242	4.29933	4.98839	3.41717	3.60685	3.42846	5.71465	6.85847	6.2017	7.82071	7.1412	7.81774	7.98258	10.2	8.75065	5.75763	4.84162	5.05227	2.36168	3.30812	4.21012	13.7074	12.182	6.82199	8.68123	5.91227	6.21845	11.7532	6.62791	9.2499	5.24671	3.48416	6.25827	7.59322	8.97775	5.21717	3.29331	10.9038	6.93732	9.21035	"PAE12	{ECO:0000303|PubMed:25115560};	At3g05910	{ECO:0000312|Araport:AT3G05910};	F10A16.21	{ECO:0000312|EMBL:AAF26093.1},	3	Pizt_uniq
LOC_Os01g21860	11.1982	10.5804	11.8829	24.2896	19.1748	20.5171	14.1374	13.7183	14.9868	13.7621	12.918	11.9922	15.4636	11.3344	14.0211	10.5321	11.4208	11.1699	25.4678	28.9978	28.4244	11.827	15.0275	15.8355	14.2722	12.725	13.4763	11.9775	14.727	15.5184	11.2205	21.3272	14.2808	12.8907	13.6064	11.0409	27.63	14.23	13.4912	14.0743	"AGAP010768-PA,	putative,	expressed"	"GO:0003674,GO:0005575,GO:0008150"	molecular_function|cellular_component|biological_process	NA	1	Pizt_uniq
LOC_Os01g21970	1.42733	0.574213	0.532687	0.452504	1.38292	1.38521	0.881662	0.470051	0.495665	1.33745	2.04741	2.76634	0.339287	0.373788	0.494585	1.19248	1.81622	1.09251	1.38954	0.178102	0.514775	0.893694	0.533805	0.203416	1.99168	1.75969	1.24484	0.543828	0.757262	0.190359	0.844743	1.07354	0.615793	2.0504	0.402553	1.36707	0.694138	0.543638	1.6654	0.49715	"PTI11;	At1g06700;	F12K11.1,	F4H5.21"	"protein	kinase,	4	Pizt_uniq
LOC_Os01g22336	0.25609	0.192274	0	0.131623	0.132745	0.460772	0.154274	0.0442352	0.0220271	0.324194	0.221317	0.849368	0.347391	0.33222	0.329687	0.151754	0.129139	0.086312	0	0	0.0667742	0.108315	0.087589	0.0433907	0.50893	0.826682	0.316834	0.0217507	0.022027	0.174023	0.149455	0.241713	0.0735121	0.46496	0.336432	0.122402	0.0222581	0.0797648	0.550815	0.0726004	"PER2;	Synonyms=POX2,	PRX2"	"peroxidase	precursor,	putative,	4	Pizt_uniq
LOC_Os01g22520	111.626	90.0309	112.956	54.8678	66.5433	68.3971	58.8282	61.9691	58.9892	63.2538	60.3965	67.6807	52.1642	58.0999	63.9402	117.67	97.0563	106.332	46.227	49.5498	56.8041	63.7678	54.2403	77.2775	51.1506	52.1747	57.0493	60.3931	51.4494	64.5331	104.871	63.2694	59.9288	63.777	58.0681	107.019	50.8603	65.0952	53.4582	58.7919	FLBR	"dihydrolipoyl	dehydrogenase	1,	mitochondrial	precursor,	5	Pizt_uniq
LOC_Os01g23880	1.12643	0.644363	0.763082	0.558274	0.375356	0.165447	0.602415	0.187622	0.581325	0.48891	0.271182	0.316014	0.245575	0.480137	0.207164	0.0817343	0.12172	0.406766	0	0.103293	0	0.347112	0.309588	0.286285	0.125137	0	0.149315	0.246013	0.0622845	0.143522	0.844624	0.366359	0.457121	0.358702	0.310958	0.203407	0.0344309	0.314328	0.091484	0.150607	expressed	protein	NA	NA	NA	NA	5	Pizt_uniq
LOC_Os01g24090	6.89776	5.13179	8.43562	3.23907	5.2007	6.33436	7.60915	10.0409	8.12278	6.28714	6.08037	6.92897	8.16606	6.65428	8.07279	7.08671	7.14643	7.24388	1.88916	2.76929	3.53171	16.2157	10.0212	11.1241	6.98943	7.54985	7.51425	11.8555	9.15832	10.4665	6.82172	4.92471	8.59093	6.43216	7.63104	7.15901	2.73005	12.4537	7.35118	10.4935	"TPR	repeat,	putative,	expressed"	"GO:0005488,GO:0008150,GO:0009536"	binding|biological_process|plastid	3	Pizt_uniq
LOC_Os01g24340	0.135054	0.0506997	0.0337071	0	0	0.0347139	0.0174342	0.0524888	0.052274	0.0341941	0.087537	0.0530445	0.103052	0	0.10432	0.051448	0.119182	0.119486	0	0	0.0704295	0.0171366	0.0692878	0.0343245	0.0700159	0.0706974	0.0895118	0.034412	0	0	0.0731537	0.0115713	0.0407323	0.0582585	0.0691241	0.0967054	0.0234765	0.0402496	0.0767417	0.0114707	expressed	protein	NA	NA	NA	NA	5	Pizt_uniq
LOC_Os01g25370	12.0919	12.2872	11.6907	22.1668	21.0429	21.7074	12.1024	11.7859	12.0421	11.1744	13.0618	11.4655	13.9348	13.2964	14.5887	14.2133	13.8225	11.8053	32.192	27.6885	30.1811	12.3977	12.6653	12.5485	11.4583	12.5325	11.3787	13.2701	12.1853	13.3245	12.0233	21.639	11.9768	11.9005	13.94	13.2804	30.0205	12.5372	11.7898	12.9266	"ESD4;	At4g15880;	dl3980w,	FCAALL.406"	"SUMO	protease,	1	Pizt_uniq
LOC_Os01g25500	46.3797	27.9335	35.798	28.7698	32.8983	27.6072	38.9437	45.0145	50.2603	42.4956	54.9073	48.6649	47.8713	43.1544	60.2503	21.5052	19.2283	23.4475	13.4101	16.3821	11.2812	44.6018	27.7242	27.597	49.3545	27.7154	33.5626	50.0157	42.6581	44.4868	36.7037	29.7584	44.7395	48.6893	50.4254	21.3937	13.6911	33.3076	36.8775	45.7202	"sterol	carrier	protein-2,	putative,	expressed"	"GO:0003824,GO:0005777,GO:0006629,GO:0006810,GO:0008152,GO:0008289,GO:0009056,GO:0009791,GO:0009987"	2	Pizt_uniq
LOC_Os01g25600	18.2137	19.8049	22.7947	12.7429	15.0061	13.7811	16.326	17.5599	18.0219	13.3174	11.8301	13.9818	10.0269	12.8089	11.2345	20.3646	20.1724	19.3061	9.6664	7.38176	8.61326	20.4507	16.8448	20.2415	12.3359	12.8075	14.1853	19.3589	17.235	18.7226	20.2711	13.8434	17.3026	13.0431	11.3568	19.9477	8.55381	19.179	13.1096	18.4389	LPA1;	At1g02910;	F22D16.9	"tetratricopeptide	repeat	domain	5	Pizt_uniq
LOC_Os01g25679	0.453382	0.399675	0.337779	0.257371	0.273596	0.36874	0.279533	0.133251	0.286365	0.47287	0.743873	0.701658	0.344229	0.175571	0.257864	0.309337	0.532329	0.314736	0.373176	0.604636	0.578735	0.0412142	0.222187	0.0756724	0.589369	0.609275	0.810886	0.124144	0.363193	0.151746	0.396946	0.299903	0.233049	0.639467	0.259221	0.385467	0.518849	0.113024	0.669843	0.213028	TY3B-G;	Synonyms=YGRWTy3-1	POL;	YGR109W-B;	G5984	"retrotransposon	4	Pizt_uniq
LOC_Os01g25710	1.57516	1.38377	1.06306	1.49526	0.89564	0.879982	1.78854	1.29517	1.45577	1.46502	2.28778	1.71291	1.6884	1.11763	1.33258	1.04906	1.29278	1.08886	1.95333	1.89837	2.26313	1.05644	1.79352	1.68303	2.06652	2.70084	2.42888	1.45388	2.09862	1.82675	1.34066	1.09029	1.51316	1.8219	1.37954	1.14357	2.03828	1.511	2.39875	1.79308	At3g14460;	MOA2.6	"transposon	protein,	putative,	CACTA,	4	Pizt_uniq
LOC_Os01g27120	0.635733	0.795518	0.657335	0.28007	0.470763	0.326813	0.4924	0.61181	0.187479	0.321919	0.353192	0.380484	0.323394	0.589086	0.561211	0.899519	1.07624	0.757582	1.69266	0.559645	0.568334	0.184379	0.116484	0.507802	0.235415	0.166395	0.36116	0.902491	0.749912	0.324004	0.696195	0.359215	0.430563	0.351865	0.49123	0.911114	0.940213	0.269555	0.254323	0.658802	expressed	protein	"GO:0003674,GO:0005773,GO:0008150,GO:0016020"	molecular_function|vacuole|biological_process|membrane	NA	NA	5	Pizt_uniq
LOC_Os01g27210	40.6313	14.4718	19.3706	16.7856	11.1033	12.0486	13.4165	15.754	14.7229	20.7936	16.3866	15.9962	30.5147	30.978	35.6882	40.3483	31.2909	31.152	29.5759	24.9096	23.6183	20.1591	14.7593	17.0645	14.4164	12.2186	12.8346	18.9191	14.5989	17.6972	24.8246	13.3125	14.6311	17.7255	32.3937	34.2637	26.0346	17.3276	13.1565	17.0717	GST4	"glutathione	S-transferase,	putative,	expressed"	"GO:0005737,GO:0008152,GO:0009056,GO:0009987,GO:0016740,GO:0019748"	5	Pizt_uniq
LOC_Os01g27650	0.0875284	0.0438111	0.109227	0.0224935	0.0226853	0.044996	0.180785	0.079375	0.101636	0.0554028	0.158851	0.229187	0.0445252	0.124903	0.0450731	0.0222289	0.0331036	0.0110626	0.100562	0.0337105	0.0456452	0.166593	0.145942	0.133474	0.226886	0.343641	0.197242	0.356838	0.304906	0.234199	0.080189	0.0300583	0.120599	0.147814	0.0715005	0.0221317	0.0599724	0.148669	0.255923	0.298648	PCMP-E88;	At3g09040;	MZB10.7	"pentatricopeptide,	putative,	expressed"	3	Pizt_uniq
LOC_Os01g28134	0.146589	0.234794	0.146344	0.120548	0	0	0.51471	0.303849	0.756513	0.0593832	0.21283	0.184239	0.208793	0.486825	0.0603892	0.178695	0.0591366	0.118574	0	0	0.0305778	0.803526	0.330904	0.536486	0.638364	0.0920825	0.621803	0.956187	0.75651	0.717213	0.175909	0.0401826	0.525024	0.152151	0.252003	0.118802	0.0101926	0.556972	0.45075	0.80997	expressed	protein	NA	NA	NA	NA	3	Pizt_uniq
LOC_Os01g28690	0.66101	0.382556	0.453684	0.286656	0.706688	0.690234	0.810633	1.0062	0.490378	0.711278	0.867593	0.800498	0.714536	1.00758	0.744602	0.356727	0.645825	0.417722	0.295336	0.604627	0.59247	0.545176	0.614658	0.68249	1.09231	1.28677	1.16098	1.36846	0.874149	0.989604	0.499083	0.561192	0.769069	0.793123	0.822238	0.473425	0.497478	0.614108	1.18002	1.07741	NUP98A	{ECO:0000303|PubMed:21189294};	At1g10390	{ECO:0000312|Araport:AT1G10390};	F14N23.29	{ECO:0000312|EMBL:AAL84948.1}	3	Pizt_uniq
LOC_Os01g28744	0	0	0	0	0.0953475	0	0.0316603	0	0	0	0	0	0	0	0	0	0.0309191	0.0309978	0.156543	0.0314859	0.127899	0.217839	0.786412	0.0311664	0.413231	0.288868	0.260084	0.124984	0	0	0	0.0317825	0.0105534	0	0	0.020639	0.105309	0.345139	0.320728	0.0416613	"retrotransposon	protein,	putative,	unclassified,	expressed"	NA	4	Pizt_uniq
LOC_Os01g28840	0.310114	0.155223	0.103198	0.116886	0.364363	0.127537	0.0640521	0.0964203	0.0960257	0.136096	0.117922	0.0757876	0.0315506	0.0107281	0.159694	0.609055	0.406593	0.365819	0.190021	0.0955491	0.107814	0.220356	0.116673	0.0840707	0.310825	0.303028	0.0219241	0.0316069	0.0533474	0.073757	0.189512	0.202928	0.0854994	0.109935	0.0673243	0.460489	0.131128	0.140366	0.211926	0.0529038	"SLAC1;	Synonyms=CDI3,	OZS1,	RCD3;	At1g12480;	F5O11.23,	5	Pizt_uniq
LOC_Os01g29820	8.1517	8.5662	8.5517	14.9812	14.8381	16.8086	12.2509	12.8266	11.3424	11.2386	12.9376	14.1228	9.09072	13.3116	9.43449	22.2989	16.7425	15.4554	40.0054	56.3288	40.2838	20.1885	19.0483	15.3105	24.2824	22.2083	26.4588	29.4874	28.6813	24.5876	8.4232	15.5426	12.14	12.7663	10.6123	18.1656	45.5393	18.1824	24.3165	27.5854	expressed	protein	NA	NA	NA	NA	1	Pizt_uniq
LOC_Os01g29900	0	0	0	0	0	0.00528689	0	0	0.00530751	0	0	0.00538574	0	0	0	0	0	0	0.0367598	0.0211247	0.00536316	0	0	0	0	0	0	0	0	0	0	0.0017623	0.00176917	0.00179525	0	0	0.0210826	0	0	0	TY3B-G;	Synonyms=YGRWTy3-1	POL;	YGR109W-B;	G5984	"retrotransposon	1	Pizt_uniq
LOC_Os01g31800	1.77394	1.48525	0.772788	1.12726	1.00312	0.895354	2.16507	1.97222	1.36492	1.6659	1.47174	1.58772	2.16575	1.33893	0.86367	1.04847	1.07346	0.587013	1.18579	1.72252	0.807353	0.851246	0.661888	1.2132	2.5416	8.8809	3.69396	1.51215	1.46478	0.887658	1.34399	1.00858	1.83407	1.57512	1.45612	0.902981	1.23856	0.908779	5.03882	1.2882	"Os01g0502700,	LOC_Os01g31800;	OsJ_001872,	P0507H06.22;	and	OrderedLocusNames=Os03g0279200,	4	Pizt_uniq
LOC_Os01g31810	17.5579	18.4157	19.7876	31.811	28.9327	24.407	36.1566	37.2191	37.1101	32.1473	30.5504	28.4184	29.2889	28.6594	25.9377	21.3055	19.3139	21.6299	33.1872	33.2892	33.6094	48.343	43.0829	39.9805	33.4338	31.5656	32.2172	35.1069	42.7543	39.5954	18.5871	28.3836	36.8286	30.372	27.962	20.7498	33.362	43.8021	32.4056	39.1522	"RBG2;	Synonyms=GR-RBP2,	GRP2,	MRBP1A;	At4g13850;	F18A5.240"	3	Pizt_uniq
LOC_Os01g31930	0.447367	0.0639781	0.0638027	0	0.0662556	0.131417	0.132001	0.0662358	0.0659648	0.258898	0.132556	0	0.390126	0.265307	0.592389	0.129845	0	0	0.326337	0.656374	0.133313	1.42723	0.590183	0.389828	0.066265	0.06691	0.135546	0.0651371	0.131929	0.195431	0.191716	0.0658908	0.0880674	0.130485	0.415941	0.0432817	0.372008	0.802414	0.0895738	0.130832	expressed	protein	NA	NA	NA	NA	3	Pizt_uniq
LOC_Os01g32090	0.310379	0.158402	0.212649	0.165782	0.246061	0.259672	0.355102	0.334291	0.389457	0.314337	0.381839	0.286837	0.417939	0.331592	0.316528	0.216381	0.325307	0.258447	0.211316	0.259391	0.177728	0.670282	0.493318	0.525892	0.334439	0.369552	0.551798	0.536538	0.317218	0.365999	0.227143	0.223838	0.359617	0.327671	0.355353	0.266712	0.216145	0.563164	0.418596	0.406585	"HACL;	Synonyms=HPCL,	OCD;	At5g17380;	T10B6.40"	"PPR	3	Pizt_uniq
LOC_Os01g32160	0.565096	0.141425	0	0	0	0	0.583586	0	0	0.143075	0.586037	0.147966	0.143731	0.146617	0	0.717565	0.569925	0.142844	0.144275	0	0.147346	1.00384	0.579829	0.287241	0	0	0	0.143987	0	0	0.235507	0	0.194529	0.292359	0.0967825	0.476778	0.0972071	0.623638	0	0.0479957	expressed	protein	NA	NA	NA	NA	5	Pizt_uniq
LOC_Os01g32170	0.844899	1.32614	1.6349	0.503948	0.843471	0.589844	2.02516	2.37831	2.34705	1.83811	2.06612	1.90094	1.61306	1.50472	2.19153	2.05566	1.56748	1.22342	0.830892	0.749898	0.663629	1.85295	2.26899	2.0678	2.03327	2.88303	2.48882	2.16876	2.80998	2.44542	1.26865	0.645754	2.25017	1.93506	1.76977	1.61552	0.74814	2.06325	2.46837	2.47472	At4g11690;	T5C23.120	"pentatricopeptide,	putative,	expressed"	"GO:0003674,GO:0005575,GO:0008150"	3	Pizt_uniq
LOC_Os01g32350	32.6934	32.0104	36.7633	25.4227	29.7442	28.4071	29.7187	31.683	36.3655	26.6597	25.2167	31.7179	25.4682	28.2278	29.0763	29.7432	28.2996	32.5345	12.1451	12.1108	15.6653	42.5211	32.9423	35.2053	26.967	27.9654	28.9346	38.1609	30.9757	37.5798	33.8224	27.858	32.5891	27.8648	27.5908	30.1925	13.3071	36.8896	27.9557	35.5722	"CLPP3	{ECO:0000303|PubMed:11299370};	Synonyms=CLP,	NCLPP3,	NCLPP4;	At1g66670	5	Pizt_uniq
LOC_Os01g32864	0	0	0	0	0	0	0	0	0	0	0	0	0	0	0	0.324067	0.0292488	0.205263	0	0.029785	0	0.500458	0.2083	0.147414	0.0601397	0.0910876	0.399805	0.088674	0.0898004	0.354732	0	0	0	0	0	0.186193	0.00992834	0.28539	0.183677	0.177735	"retrotransposon	protein,	putative,	unclassified,	expressed"	NA	3	Pizt_uniq
LOC_Os01g33060	7.17763	6.76887	5.6974	3.87882	3.38949	4.58442	7.67872	6.07863	7.73501	7.02585	7.75351	8.48112	7.04015	7.18761	7.65781	6.77355	7.43397	6.63532	3.57231	2.94265	3.38556	8.36249	8.5311	8.20227	8.71796	9.62482	9.09035	6.73024	7.0274	7.26247	6.54796	3.95091	7.16412	7.7535	7.29519	6.94761	3.30017	8.36529	9.14438	7.0067	KIAA1468	"HEAT	repeat	family	protein,	putative,	3	Pizt_uniq
LOC_Os01g33410	0.0606981	0.0101272	0.0706959	0.0935912	0.0839015	0.0104011	0.125368	0.11533	0.114858	0.225397	0.0944211	0.0847645	0.0514613	0.157484	0.145865	0.0205534	0.051014	0.0716013	0.103313	0.062339	0.0633069	0.0513451	0.0311403	0.051422	0.157338	0.222417	0.0965513	0.175281	0.240157	0.0928052	0.0471737	0.0626313	0.118519	0.134861	0.11827	0.0477229	0.0763196	0.0446358	0.158769	0.169414	HAT;	At3g42170;	T27B3.40	"transposon	protein,	putative,	3	Pizt_uniq
LOC_Os01g33450	7.84823	7.20192	5.91713	11.8912	9.91614	9.66615	12.1153	11.3959	12.3197	10.5563	9.28363	7.87751	9.39867	10.3086	9.21962	8.18024	7.46182	6.6542	11.939	12.0486	9.97614	16.8462	17.9512	13.2146	9.0699	7.53196	8.53942	12.2901	11.3492	9.91639	6.9891	10.4912	11.9436	9.23916	9.64229	7.43209	11.3212	16.004	8.38043	11.1852	expressed	protein	NA	NA	NA	NA	3	Pizt_uniq
LOC_Os01g33710	1.31589	1.39187	2.15644	0.382829	0.978104	1.48057	1.61536	1.44099	0.999437	1.05608	0.720952	1.14419	1.21248	0.953387	1.32968	1.56375	1.92811	1.63177	0.53247	0.509988	0.44022	2.6211	1.85971	1.46396	1.05547	1.74159	1.42177	1.31586	1.94761	2.40422	1.6214	0.947167	1.35193	0.973741	1.16518	1.70787	0.494226	1.98159	1.40628	1.88923	expressed	protein	NA	NA	NA	NA	5	Pizt_uniq
LOC_Os01g33720	1.3421	0.447847	0.148873	1.22631	0.309193	0	1.69402	1.39095	0.307836	0.151024	0.463946	0.46856	0.151716	0.154762	0.767912	0.605944	0.45119	1.05546	0	0	0.155532	0.302746	1.5301	0.757998	0.309237	0.624494	1.2651	1.06391	0.615669	0.912011	0.646274	0.511836	1.13094	0.361176	0.35813	0.704197	0.0518439	0.863616	0.732943	0.863862	"GCN5;	Os10g0415900,	LOC_Os10g28040"	hypothetical	protein	NA	3	Pizt_uniq
LOC_Os01g33950	0.00746996	0	0	0	0	0	0.0154287	0.00774185	0.00771017	0.0605216	0.0154936	0.0234714	0	0.0155049	0.0153867	0	0	0	0	0	0	0	0.00766472	0	0.0232358	0.0312826	0.0316862	0	0.0385507	0	0.00248999	0	0.0102936	0.0331622	0.0102972	0	0	0.00255491	0.0287349	0.0128502	At3g47110;	F13I12.160	expressed	protein	"GO:0000166,GO:0005886,GO:0006464,GO:0007165,GO:0016301"	nucleotide	4	Pizt_uniq
LOC_Os01g34100	0.0304639	0.243972	0.42578	0.18789	0.252657	0.407177	0.660673	0.47359	0.440209	0.431932	0.252742	0.255256	0.557885	0.600704	0.345125	0.495147	0.399414	0.184814	0	0.12515	0.0635464	0.68032	0.468872	0.712308	0.789665	0.733564	0.29075	0.683077	0.691754	0.683146	0.233405	0.282575	0.524824	0.31331	0.501238	0.359792	0.0628987	0.6205	0.604659	0.685992	expressed	protein	NA	NA	NA	NA	3	Pizt_uniq
LOC_Os01g34374	0	0	0	0	0.00512474	0	0	0	0	0	0	0	0	0	0	0	0.00498553	0	0.0302899	0.0203077	0.0257787	0	0	0	0	0.00517536	0	0	0	0	0	0.00170825	0	0	0	0.00166184	0.0254588	0	0.00172512	0	"transposon	protein,	putative,	CACTA,	En/Spm	sub-class,	1	Pizt_uniq
LOC_Os01g34480	51.0027	48.1287	44.2738	44.4513	40.9123	45.5575	27.3472	29.826	28.5764	25.8519	25.0791	23.3164	29.1001	27.808	29.4193	60.5482	61.2653	58.6916	64.845	55.283	55.1722	28.703	31.3969	32.8179	27.6389	31.4572	29.1335	29.7151	26.4249	28.4255	47.8017	43.6404	28.5832	24.7492	28.7758	60.1684	58.4334	30.9726	29.4099	28.1885	DFR	"NAD	dependent	epimerase/dehydratase	family	protein,	5	Pizt_uniq
LOC_Os01g34590	0.114492	0.0573074	0.142876	0	0.0890211	0.117715	0.177357	0.0593297	0.0295435	0.086964	0.0890512	0.0299789	0.203845	0.118822	0.0884373	0.17446	0.144338	0.347293	0.0292312	0	0.0298533	0.493935	0.264324	0.145493	0.14839	0.329635	0.333887	0.116691	0.118173	0.0875271	0.104892	0.0689119	0.0887436	0.0686647	0.137035	0.22203	0.0196948	0.30125	0.270637	0.107464	expressed	protein	NA	NA	NA	NA	4	Pizt_uniq
LOC_Os01g34630	0.819081	0.799713	0.827806	0.519733	0.545132	0.551027	1.44113	1.39386	1.61778	1.58736	1.28988	1.54631	1.76953	1.38528	1.60384	0.790973	0.387544	0.613469	0.991388	0.924308	0.664444	1.28309	1.54599	1.49061	2.02357	1.59861	1.5549	1.40166	1.56559	1.78317	0.815533	0.538631	1.48426	1.47452	1.58622	0.597329	0.860047	1.4399	1.72569	1.58347	At5g66830;	MUD21.9	"retrotransposon	protein,	putative,	Ty1-copia	3	Pizt_uniq
LOC_Os01g34890	0.913725	0.743609	0.374066	0.770325	1.28119	1.40579	1.34415	0.878855	0.739559	1.07184	1.02939	1.74189	0.615284	0.832306	1.03583	0.62103	0.676233	0.658014	0.758594	0.877665	0.850156	0.947533	1.42318	0.962318	1.44496	2.04401	2.20979	0.998272	0.909179	0.897866	0.677133	1.15243	0.987522	1.28104	0.827808	0.651759	0.828805	1.11101	1.89959	0.935106	CALS2;	Synonyms=GSL3;	At2g31960;	F22D22.29	"GLUCAN	SYNTHASE-LIKE	4	Pizt_uniq
LOC_Os01g34970	0.22669	0.141067	0.195728	0.144853	0.19055	0.277165	0.189817	0.311139	0.265599	0.136508	0.26686	0.224595	0.180766	0.337	0.23978	0.541477	0.346031	0.253989	0.0813402	0.138433	0.0447307	0.3234	0.264033	0.280284	0.400212	0.461837	0.383332	0.343444	0.461634	0.349724	0.187828	0.204189	0.255518	0.209321	0.252515	0.380499	0.0881679	0.289239	0.415127	0.384934	"ABCB5;	Synonyms=MDR5,	PGP5;	At4g01830;	T7B11.9"	"MDR-like	4	Pizt_uniq
LOC_Os01g35050	30.64	25.5336	23.2416	12.7755	16.1434	18.8747	28.2283	25.0035	28.6908	22.4257	22.2563	21.8651	16.9583	10.4788	12.6912	21.9249	20.948	22.1512	12.3521	8.48444	7.09965	25.2645	32.9975	29.2166	33.3274	30.5222	28.3748	19.9276	14.9909	16.3196	26.4717	15.9312	27.3075	22.1823	13.3761	21.6747	9.31208	29.1595	30.7414	17.0794	OSCA1	{ECO:0000303|PubMed:25162526};	At4g04340	{ECO:0000312|Araport:AT4G04340};	T19B17.6	{ECO:0000312|EMBL:AAD36947.1}	4	Pizt_uniq
LOC_Os01g35590	0.411781	0.961853	0.548123	0.893607	0.996092	0.799702	0.992261	0.995796	1.03894	1.01941	0.47449	0.814655	0.372393	0.427355	0.424097	0.976051	0.599878	0.9715	0.373805	0.187962	0.2386	0.835992	0.798089	0.744217	0.379518	1.00593	0.921869	0.886012	0.755593	1.49238	0.640586	0.896467	1.009	0.769519	0.407948	0.849143	0.266789	0.792766	0.769106	1.04466	expressed	protein	NA	NA	NA	NA	3	Pizt_uniq
LOC_Os01g36080	10.3503	11.2426	10.4251	15.3463	9.80294	10.3059	13.4089	11.6026	11.0715	12.2509	15.9683	13.2794	14.5749	13.1509	13.0287	10.9326	10.5605	9.11589	22.7281	21.5738	17.9623	9.95886	10.6056	11.2439	13.1019	12.5234	12.9183	9.89792	12.4343	10.362	10.6727	11.8184	12.0277	13.8329	13.5848	10.203	20.7548	10.6028	12.8479	10.8981	At2g40860/At2g40870;	T20B5.6	"protein	phosphatase	2C	containing	1	Pizt_uniq
LOC_Os01g36240	1.33478	0.956792	0.7074	0.575933	0.700429	1.21986	0.748789	0.70022	0.646329	1.85246	1.24753	1.95031	1.07298	0.632773	1.12012	0.786776	0.897456	0.966388	0.403892	0.101545	0.274992	0.384731	1.23431	0.251287	1.77695	3.27795	3.54741	0.134362	0.221112	0.302345	0.999657	0.832075	0.698446	1.68343	0.941959	0.88354	0.260143	0.623444	2.86744	0.219273	PER14;	Synonyms=P14;	At2g18140;	F8D23.8	"peroxidase	precursor,	4	Pizt_uniq
LOC_Os01g36270	0.0452394	0	0.0451637	0	0	0	0.233598	0.046886	0.0466942	0	0	0.0473824	0	0	0	0.0459564	0	0.0457421	0.323404	0.0464624	0.0943676	0	0.0464189	0.0459909	0.14072	0.189453	0.191897	0.230541	0.420246	0.32279	0.0301344	0	0.109059	0.0157941	0	0.0305662	0.154745	0.0308033	0.174023	0.324526	At5g62930;	MQB2.25	expressed	protein	NA	NA	3	Pizt_uniq
LOC_Os01g36460	10.4662	5.26295	7.64738	8.55391	13.1075	15.42	9.72617	6.68549	6.10883	10.7304	8.67994	11.4519	5.31592	2.39334	5.26507	6.99525	5.26971	6.63651	4.99022	5.83007	4.94504	6.25338	9.18369	4.50852	8.15989	7.96917	6.84066	1.5779	1.94749	2.95886	7.79219	12.3605	7.50683	10.2874	4.32478	6.30049	5.25511	6.64853	7.65657	2.16142	MYB26	{ECO:0000303|PubMed:11597504};	Synonyms=MS35	{ECO:0000303|PubMed:12753590};	At3g13890	{ECO:0000312|Araport:AT3G13890};	4	Pizt_uniq
LOC_Os01g36500	0.0474241	0	0	0	0	0	0.00979516	0	0	0.00960576	0.0393452	0.0198683	0	0.00984354	0.019537	0	0	0	0	0	0	0	0.00973211	0.00964238	0.0491719	0.0496506	0.0201164	0	0.00978978	0.0386719	0.015808	0	0.00326505	0.0229397	0.00979351	0	0	0.00645817	0.0396463	0.0161539	"RKS1;	At1g11340;	T23J18.1,	T28P6.1"	"TKL_IRAK_DUF26-lh.5	-	4	Pizt_uniq
LOC_Os01g36620	7.24576	5.54775	5.65972	7.25178	6.80183	8.64493	11.9561	10.5628	11.4729	12.9829	11.0485	12.2591	11.9406	9.3543	9.08617	6.38997	6.74555	6.15085	6.3426	5.90425	6.19523	8.76147	9.50985	8.62889	13.9689	13.1045	12.6656	9.80328	10.7496	9.12252	6.15108	7.56618	11.3306	12.0968	10.127	6.42879	6.14736	8.96674	13.2463	9.89181	At5g55720;	MDF20.16	"pectate	lyase	family	protein,	3	Pizt_uniq
LOC_Os01g36870	6.83573	6.59942	5.86297	12.5959	11.3101	12.4896	6.95011	7.59997	7.32859	8.4875	8.74608	8.41191	7.97733	8.53288	8.555	6.63234	7.96134	6.06645	16.5987	15.0626	14.9764	7.81968	6.86195	6.5405	9.64404	8.24233	8.51698	6.91309	8.12585	7.64723	6.43271	12.1319	7.29289	8.5485	8.35507	6.88671	15.5459	7.07404	8.80112	7.56206	Plekhm3	"phox	domain-containing	protein,	putative,	expressed"	1	Pizt_uniq
LOC_Os01g37220	4.768	4.24276	4.12535	3.48531	3.73472	1.743	3.9392	4.61211	4.04642	5.25802	6.59292	8.10115	2.91054	2.08929	2.94636	4.84356	3.41955	6.2137	1.51489	2.1764	3.42579	2.79642	3.80513	4.63177	4.94372	6.65579	5.50568	5.39952	8.20216	3.24004	4.3787	2.98768	4.19924	6.65069	2.64873	4.8256	2.37236	3.74444	5.70173	5.61391	expressed	protein	NA	NA	NA	NA	4	Pizt_uniq
LOC_Os01g37470	3.96063	3.23502	3.41303	2.94713	4.54521	6.72606	3.56113	3.03264	3.79308	4.64971	4.88392	5.15951	3.61853	4.03884	4.05878	3.62306	4.25282	3.31727	1.74066	1.38625	1.40778	3.64036	6.389	4.60734	7.5594	10.4386	7.55384	5.20151	6.21331	5.63386	3.53622	4.73946	3.46228	4.89771	3.90539	3.73105	1.51156	4.8789	8.51729	5.68289	"asp/Glu	racemase,	putative,	expressed"	"GO:0003824,GO:0008152,GO:0009536,GO:0009987"	catalytic	4	Pizt_uniq
LOC_Os01g37590	23.3037	30.8507	27.8393	13.1936	15.6514	13.7183	18.452	17.2257	13.891	14.5533	14.3879	13.2979	19.1644	10.3856	13.1831	11.6548	10.1392	25.5	8.49874	11.4512	12.9412	4.4991	8.40863	6.85262	8.29355	9.89687	7.7479	4.235	9.69744	5.95313	27.3313	14.1878	16.5229	14.0797	14.2444	15.7646	10.9637	6.58678	8.64611	6.62852	"NPF6.2;	Synonyms=NRT1.4,	NTP2;	At2g26690;	F18A8.6"	"peptide	5	Pizt_uniq
LOC_Os01g37670	1.04482	1.04594	1.28269	1.9158	1.69794	1.65488	1.09358	1.17064	1.10756	1.48711	2.56241	2.57311	1.73812	1.8756	1.51231	0.88926	1.2531	0.842286	2.8694	3.4222	2.28253	0.974591	1.15898	1.7368	2.51799	1.78862	1.61705	1.39586	1.50103	1.59749	1.12448	1.75621	1.12393	2.20754	1.70868	0.994882	2.85804	1.29012	1.97456	1.49812	"OsFBX15	-	F-box	domain	containing	protein,	1	Pizt_uniq
LOC_Os01g37820	16.1191	17.9093	18.7718	10.7381	11.1166	10.0859	17.5895	19.4447	19.1223	12.2049	10.7042	14.1727	12.9083	15.3646	14.6204	16.4167	16.4801	18.3827	9.19867	6.74982	7.28754	23.8061	22.6156	22.7306	13.9013	14.0656	13.6455	20.1797	18.5224	18.4894	17.6	10.6469	18.7188	12.3606	14.2978	17.0931	7.74535	23.0508	13.8708	19.0638	"oxidoreductase/	transition	metal	ion	binding	protein,	5	Pizt_uniq
LOC_Os01g38100	0.0786616	0.0262486	0.0261766	0.0359376	0.027183	0.00898618	0.0451308	0.117758	0.0541274	0.0442581	0.0997047	0.0549252	0.053353	0.154202	0.0360063	0.0710296	0.0352594	0.0265119	0	0.00897646	0.0273475	0.159697	0.0896805	0.159937	0.135934	0.146408	0.176102	0.115804	0.0541272	0.204906	0.0436956	0.0240356	0.0723387	0.066296	0.0811872	0.044267	0.012108	0.136438	0.152815	0.124946	expressed	protein	NA	NA	NA	NA	3	Pizt_uniq
LOC_Os01g38180	0.0237307	0.0118781	0.0473819	0.0487875	0	0	0.110282	0.0737833	0.0122469	0.0600832	0.0492202	0.0497097	0.0482867	0.0738846	0.0733213	0.0241068	0.0119667	0	0.0484697	0.0487445	0	0.180666	0.0730482	0.0844371	0.270658	0.0745344	0.0629132	0.108839	0.0979748	0.0967556	0.0276636	0.0162625	0.0654375	0.0530043	0.0651642	0.0120245	0.0324047	0.112717	0.136035	0.10119	FKBP4	"peptidyl-prolyl	isomerase,	putative,	expressed"	"GO:0003824,GO:0005488,GO:0005515,GO:0005773,GO:0006464,GO:0016020"	3	Pizt_uniq
LOC_Os01g38580	0.0910471	0.121526	0.0807954	0.249576	0.146828	0.0832087	0.0313421	0.073392	0.114858	0.030736	0.0629474	0.127147	0.174969	0.136486	0.0625134	0.18498	0.234664	0.122745	0.0929815	0.0103898	0.0211023	0.0821522	0.384064	0.0205688	0.0629351	0.0105913	0.0321838	0.103106	0.0417665	0.0309351	0.0977896	0.159871	0.0731974	0.0736101	0.124656	0.180797	0.0414912	0.162262	0.0352367	0.0586026	"CCD8A;	Synonyms=D10L;	Os01g0566500,	LOC_Os01g38580;	OsJ_02260,	P0002B05.5,	5	Pizt_uniq
LOC_Os01g38610	29.8978	25.213	39.7339	36.4489	41.158	32.1865	48.2574	54.0161	48.0868	34.3533	33.2212	43.8711	15.3358	22.2121	20.2333	30.5846	24.022	25.4558	27.179	33.2897	35.5974	48.751	32.5313	41.4968	39.7148	38.4083	55.3228	57.4339	59.3587	57.0429	31.6149	36.5978	50.1201	37.1485	19.2604	26.6875	32.022	40.9264	44.482	57.9452	"HEC2;	Synonyms=BHLH37,	EN117;	At3g50330;	F11C1.170"	"helix-loop-helix	3	Pizt_uniq
LOC_Os01g38960	0	0.0513455	0	0.158171	0.15952	0.0527342	0.0529688	0.0265787	0.0794098	0.0259723	0.212765	0.0537202	0	0.0266152	0	0	0.155186	0	0.0523803	0.18437	0.187232	0.494614	0.0263139	0.20857	0.372266	0.322191	0.462325	0.182965	0.132349	0.0261404	0.0171152	0.123475	0.0529858	0.0974858	0.00887173	0.0517288	0.141328	0.243166	0.385594	0.113818	expressed	protein	NA	NA	NA	NA	4	Pizt_uniq
LOC_Os01g38990	3.69265	3.3851	2.18496	2.2711	2.78512	2.7408	2.08884	2.33279	2.00205	3.39308	3.40997	3.48734	2.76489	2.01304	2.53183	3.45614	3.59867	3.62881	1.45124	1.17183	1.77422	2.74811	3.63993	2.30934	3.9363	4.65877	4.36687	1.75493	1.7451	1.80797	3.08757	2.59901	2.14123	3.43013	2.43659	3.56121	1.46577	2.89913	4.32065	1.76933	Slc25a16;	Synonyms=Gda	"mitochondrial	carrier	protein,	putative,	4	Pizt_uniq
LOC_Os01g39040	0.127147	0.0545498	0.0181334	0.112028	0.225966	0.1494	0.0562743	0.150599	0.131235	0.386303	0.169532	0.13317	0	0.075403	0.112242	0.0922583	0	0.0183656	0.241146	0.242513	0.132611	0.313445	0.0186374	0.0738621	0.282498	0.133116	0.173357	0.0740506	0.16873	0.240689	0.0666099	0.162465	0.112703	0.229668	0.0625484	0.0368747	0.205423	0.135315	0.196324	0.161156	LOB;	Synonyms=ASL4;	At5g63090;	MDC12.5	"DUF260	domain	1	Pizt_uniq
LOC_Os01g39440	0.0309716	0.0310048	0.123679	0	0	0	0.06397	0.0320989	0	0	0	0	0.0315102	0	0	0.188775	0.0624725	0.250526	0	0.127236	0	0	0	0	0.0321131	0.0324256	0.131376	0	0	0.0315696	0.0618851	0	0.032023	0	0.0105034	0.167258	0.0424118	0	0.0653048	0.0105232	"transposon	protein,	putative,	CACTA,	En/Spm	sub-class,	5	Pizt_uniq
LOC_Os01g39690	0	0	0	0.0174879	0	0	0	0.0176318	0	0.0172295	0.052929	0	0.0173084	0.105936	0.0175214	0	0	0	0	0	0	0.0172693	0	0.0172952	0.0529187	0.0178113	0.018041	0.0866965	0.0526787	0.0346821	0	0.00582931	0.00587726	0.0233862	0.0469219	0	0	0.0115215	0.0295903	0.0580191	expressed	protein	NA	NA	NA	NA	2	Pizt_uniq
LOC_Os01g39810	1.84664	2.27565	1.66424	1.15971	1.29762	1.59853	2.59105	2.50139	2.85613	2.39315	2.63104	2.23981	2.0672	2.30094	1.83828	2.7768	2.32661	2.05444	0.854088	1.07798	1.11228	3.04251	3.65135	3.21255	2.7411	2.96758	2.52968	2.95187	2.53749	3.02655	1.92884	1.35195	2.64952	2.42133	2.0688	2.38595	1.01478	3.30214	2.74612	2.83864	Pigb	"Alg9-like	mannosyltransferase	protein,	putative,	expressed"	3	Pizt_uniq
LOC_Os01g40190	3.14672	2.59208	1.89385	2.15335	2.41405	2.25546	1.57842	1.2486	1.34556	2.56769	2.5081	3.32404	1.64646	1.34362	1.74079	2.94087	2.44822	2.78171	1.76288	1.76363	1.52846	1.18642	1.29151	1.52638	2.82456	3.36034	2.79351	1.45697	1.53115	1.1272	2.54422	2.27429	1.39086	2.79994	1.57695	2.7236	1.68499	1.33477	2.9928	1.37177	"retrotransposon	protein,	putative,	unclassified,	expressed"	NA	4	Pizt_uniq
LOC_Os01g40200	6.27392	4.26534	3.31735	2.00292	2.54805	3.44138	4.04115	3.36845	2.71211	6.51768	6.81665	7.90059	4.20325	3.59962	3.91358	5.21531	5.21043	4.1201	2.97242	1.8849	1.82141	3.23355	5.05211	3.48497	8.79369	7.84661	7.83638	4.23548	3.79693	3.64255	4.61887	2.66411	3.3739	7.07831	3.90548	4.84861	2.22624	3.92354	8.15889	3.89165	XI-1;	Synonyms=MYA1;	At1g17580;	F1L3.28	"XIK,	putative,	4	Pizt_uniq
LOC_Os01g40550	3.24093	1.61225	0.575642	2.26868	2.96825	4.92667	1.56055	0.886088	0.759328	3.66485	3.11359	3.47775	1.43624	1.05238	1.31057	1.85823	1.42376	1.38717	1.29955	0.857662	1.99081	1.29172	1.65251	0.323413	2.80375	1.7694	2.1085	0.648476	0.697758	0.587741	1.80961	3.38787	1.06866	3.41873	1.2664	1.55638	1.38267	1.08921	2.22722	0.644658	"hsp20/alpha	crystallin	family	protein,	putative,	expressed"	4	Pizt_uniq
LOC_Os01g40580	0.0404315	0.0607123	0.141274	0.270148	0.104789	0.124709	0.104386	0.0628548	0.0625975	0	0.209649	0.12704	0.123404	0.398626	0.229024	0.0821447	0.163108	0.0408808	0.722584	0.290672	0.253016	0.102604	0.269657	0.143861	0.0838433	0.0423297	0	0.10302	0.14606	0.0412122	0.0808058	0.166549	0.0766128	0.11223	0.250351	0.0953779	0.422091	0.172041	0.0420577	0.0967642	"HIR3;	Synonyms=P31;	At3g01290;	T22N4.8,	T4P13.3"	"hypersensitive-induced	1	Pizt_uniq
LOC_Os01g40630	76.5927	79.145	81.4807	59.157	40.8883	31.3439	70.2724	60.2521	69.967	61.5778	67.8332	46.3422	116.178	95.9904	110.947	104.632	81.0102	91.2062	52.106	57.153	43.6159	119.946	67.1555	80.8085	31.0626	31.4275	37.826	53.0667	53.71	67.0069	79.0728	43.7964	66.8305	58.5844	107.705	92.2827	50.9583	89.3032	33.4387	57.9279	LOG4;	At3g53450;	F4P12.150	"uncharacterized	protein	PA4923,	5	Pizt_uniq
LOC_Os01g40650	3.39218	2.75337	1.32714	4.665	2.94642	5.51427	3.59785	4.22828	4.06904	3.71398	3.32773	2.06451	4.80366	4.80497	4.15459	3.35281	2.72769	2.92003	3.74514	3.34265	2.96425	6.93329	6.16165	5.68542	5.32333	3.7914	4.37504	6.3073	2.83885	5.3267	2.4909	4.37523	3.96506	3.03541	4.58774	3.00018	3.35068	6.26012	4.49659	4.82428	expressed	protein	"GO:0003674,GO:0008150"	molecular_function|biological_process	NA	NA	3	Pizt_uniq
LOC_Os01g40660	1.46411	1.20186	1.11086	2.49834	1.54821	1.26447	1.5725	3.24724	2.68992	2.78763	1.3058	2.14685	2.53227	1.7626	1.99043	1.66579	1.71288	0.680975	2.93063	2.5262	3.93976	2.85352	3.00457	2.29219	2.58072	2.26862	2.23578	4.29763	2.26678	3.1937	1.25894	1.77034	2.50322	2.08009	2.0951	1.35322	3.1322	2.71676	2.3617	3.2527	DDB_G0268948	"methyltransferase,	putative,	expressed"	"GO:0005575,GO:0008152,GO:0009987,GO:0016740"	cellular_component|metabolic	3	Pizt_uniq
LOC_Os01g40710	110.798	114.952	135.247	78.7903	90.8053	83.1281	85.0739	97.1943	92.2791	91.0107	84.1174	88.6633	97.5501	90.3949	103.881	143.091	127.629	131.128	57.958	61.8055	57.0592	104.608	83.315	105.145	56.545	59.5975	66.9922	82.9629	69.2165	85.0845	120.332	84.2413	91.5158	87.9305	97.2752	133.949	58.9409	97.6891	61.0449	79.0879	"OHP2	{ECO:0000303|PubMed:12805611};	At1g34000	{ECO:0000312|Araport:AT1G34000,	ECO:0000312|EMBL:AEE31656.1};	F12G12.18	5	Pizt_uniq
LOC_Os01g40720	0.19696	0.121336	0.204193	0.00778704	0.141362	0.124617	0.48504	0.157022	0.265845	0.184127	0.243539	0.277698	0.177263	0.479574	0.265266	0.18469	0.160442	0.0382977	0.0850994	0.0311206	0.0711086	0.415243	0.248732	0.277243	0.44771	0.412413	0.538233	0.308834	0.390947	0.370639	0.174163	0.0912554	0.302636	0.235121	0.307368	0.12781	0.0624429	0.31374	0.466118	0.356807	"PCMP-H60;	At2g27610;	F10A12.28,	F15K20.29"	"pentatricopeptide,	putative,	3	Pizt_uniq
LOC_Os01g40760	0.0645069	0.032288	0.0321995	0.232083	0	0.232129	0.0333088	0.13371	0.0665813	0.293982	0	0.0675627	0.0328143	0.10042	0.0664362	0	0.0325291	0.0652237	0.329387	0.629383	0.403677	0	0	0	0.0334422	0.0675354	0	0.131492	0.199743	0	0.0429981	0.154737	0.0778666	0.120515	0.0665568	0.0325843	0.454149	0	0.0336592	0.110412	expressed	protein	NA	NA	NA	NA	1	Pizt_uniq
LOC_Os01g40950	0.441239	2.31899	1.10125	2.72141	1.14359	0.680487	1.36703	1.02892	0	0.782014	0.686386	0.693211	1.90788	1.03034	0.795262	3.24968	3.89383	2.11918	3.83022	2.94559	1.84081	0	0.905487	0.112142	2.51626	1.27037	0.70187	1.23671	2.04942	0.787078	1.28716	1.51516	0.798651	0.720537	1.24449	3.08756	2.87221	0.33921	1.49617	1.35774	expressed	protein	NA	NA	NA	NA	1	Pizt_uniq
LOC_Os01g41200	1.9599	0	0	0.0437969	0.0441704	0.876113	2.24403	0.0883144	0.747601	1.42394	0.530224	1.65111	0.216737	0	0	1.51486	0.601587	0.430799	0.0435116	0.0437582	0.0444376	0.648741	1.5301	0.0866284	1.8996	1.11517	2.30429	0	0	0	0.653299	0.32136	1.02665	1.20176	0.0722455	0.849082	0.0439025	0.755158	1.77302	0	ATX1;	At1g66240;	T6J19.6	"heavy	metal-associated	domain	4	Pizt_uniq
LOC_Os01g41660	2.6793	2.12216	1.33741	1.13496	0.839399	1.16545	1.71795	1.64778	1.68662	1.148	1.12975	2.00444	1.67747	1.39031	1.89521	2.13853	1.91529	1.96482	1.17267	0.892044	1.07479	1.49436	1.88815	1.317	1.20585	1.01723	1.65481	0.840232	0.698958	0.7953	2.04629	1.0466	1.68412	1.4274	1.65433	2.00621	1.0465	1.56651	1.29263	0.778164	At4g29530	{ECO:0000312|Araport:AT4G29530};	T16L4.40	{ECO:0000312|EMBL:CAB45313.1}	"phosphoethanolamine/phosphocholine	phosphatase,	5	Pizt_uniq
LOC_Os01g41740	0.37454	0.337447	0.0373913	0.231003	0.465946	0.154033	0.618872	0.504625	0.425243	0.568974	0.699156	0.549195	0.114316	0.233223	0.270019	0.0760952	0.377741	0.189351	0	0.0384666	0.195319	0.684347	0.653319	0.228457	0.660185	1.09795	0.754647	1.1452	0.309266	0.68719	0.249793	0.283661	0.516246	0.605775	0.205853	0.214396	0.0779285	0.522041	0.837593	0.713885	expressed	protein	NA	NA	NA	NA	3	Pizt_uniq
LOC_Os01g42070	0.0185118	0	0.0831635	0	0	0.0095164	0.0764698	0.00959278	0.019107	0.0374956	0.0479944	0.0678604	0.0659178	0.0576356	0.0190654	0.00940257	0.0186699	0.0187175	0	0	0	0	0.0569832	0	0.163149	1.5214	0.824496	0.0660355	0.0573209	0.047173	0.0338917	0.00317213	0.0350565	0.0511168	0.0475396	0.0155967	0	0.0189944	0.836347	0.0568431	Kif19;	Synonyms=Kif19a	"kinesin	motor	domain	containing	4	Pizt_uniq
LOC_Os01g42130	0.395105	0.28252	0.450793	1.56656	0.409608	0.638354	0.291452	0.233992	0.466069	0.0571632	0.0585352	0.177352	0.11485	0.527204	0.174395	0.458705	0.455407	0.171212	0.806999	2.02893	1.94269	1.14591	0.579152	0.803337	0.175571	0	0.119712	0.345166	0.34955	0.287667	0.376139	0.871507	0.330504	0.0976835	0.27215	0.361775	1.59287	0.842799	0.0984276	0.327461	expressed	protein	"GO:0003674,GO:0008150,GO:0009536"	molecular_function|biological_process|plastid	NA	NA	1	Pizt_uniq
LOC_Os01g42710	2.62799	2.52262	2.32936	1.90867	3.04528	3.01508	2.21176	2.17382	2.05338	3.44253	3.93269	3.42645	2.39382	2.21249	2.19562	1.84629	2.72971	1.67875	2.24237	2.66876	2.59236	1.9596	2.53018	2.17726	3.84534	5.19931	4.78715	3.70979	3.29554	3.13937	2.49332	2.65634	2.14632	3.60056	2.26731	2.08492	2.50117	2.22235	4.6106	3.38157	LOL1;	At1g32540;	T9G5.1	"retrotransposon	protein,	putative,	4	Pizt_uniq
LOC_Os01g43420	48.6425	53.6023	43.8301	93.6202	94.1643	96.985	66.66	66.841	60.9874	75.1905	74.2836	68.6897	84.1108	71.3704	79.8443	52.2355	56.6119	51.4825	113.732	108.418	101.58	57.8364	61.3125	54.7528	67.7176	70.0163	64.8832	63.3588	65.3865	62.0188	48.6916	94.9232	64.8295	72.7213	78.4418	53.4433	107.91	57.9672	67.5391	63.588	ABIL2;	At3g49290;	F2K15.150	expressed	protein	"GO:0003674,GO:0005515,GO:0005737,GO:0007275,GO:0009653,GO:0009987,GO:0016043,GO:0030154"	1	Pizt_uniq
LOC_Os01g43510	0.0831882	0.0166555	0.0498294	0.0171025	0.0172483	0.0684237	0.051546	0	0.0171726	0.0168498	0	0.0348515	0	0.0172669	0.0171352	0.101408	0.0503394	0.0841125	0	0	0.0173527	0	0.1195	0.033828	0.0172508	0.13935	0.0529303	0.0169572	0.0858629	0.0169589	0.049891	0.0342582	0.0229062	0.0172338	0.0114674	0.07862	0.00578424	0.0511093	0.0698436	0.0399263	expressed	protein	NA	NA	NA	NA	5	Pizt_uniq
LOC_Os01g43650	0.839874	0.626759	0.564061	0.470914	0.411605	0.329705	0.615034	0.364004	0.394037	0.572211	0.665126	0.719722	1.64681	0.824095	1.19526	0.527424	0.385023	0.864647	0.171544	0.203882	0.350389	0.217013	0.203692	0.465723	0.63333	0.415671	0.40484	0.24902	0.252183	0.311306	0.676898	0.404075	0.457692	0.652353	1.22206	0.592365	0.241938	0.295476	0.484614	0.270836	WRKY8;	At5g46350;	MPL12.15	"WRKY11,	expressed"	"GO:0003700,GO:0006139,GO:0009058"	2	Pizt_uniq
LOC_Os01g43760	10.0316	12.7921	11.5988	12.1534	8.27745	7.12157	20.0679	20.0509	19.4054	22.427	20.2583	17.1898	19.1625	21.3887	19.9254	10.104	12.4746	12.3511	20.9774	15.5244	15.6586	19.7426	20.0787	27.6811	22.8901	25.0241	24.7498	23.8567	29.4425	30.0848	11.4742	9.18413	19.8414	19.9584	20.1588	11.6433	17.3868	22.5008	24.2213	27.7947	CYP72A11;	At3g14650;	MIE1.15	"cytochrome	P450	72A1,	3	Pizt_uniq
LOC_Os01g43844	11.8913	12.7493	11.1221	13.7063	9.36133	10.5259	18.2389	21.2208	17.6964	18.3256	21.1735	15.5867	24.745	22.9782	23.1653	9.49464	9.78119	9.65194	14.8266	11.3215	10.0785	14.6182	15.763	18.9797	20.7073	21.0194	18.4675	14.4384	19.1609	18.2172	11.9209	11.1978	19.052	18.3619	23.6295	9.64259	12.0755	16.4537	20.0647	17.2722	CYP72A11;	At3g14650;	MIE1.15	"cytochrome	P450	72A1,	2	Pizt_uniq
LOC_Os01g44069	3.91215	1.534	1.47185	0.131265	1.19145	2.13646	2.97317	0.721878	0.539193	2.82163	1.75769	4.80268	3.1062	0.999969	1.43471	2.39393	3.28994	2.66447	0.28453	0.154994	0.0363231	0.530278	3.43049	0.944129	8.5821	7.92426	5.65054	0.804557	1.00649	0.473317	2.306	1.15306	1.41141	3.12733	1.84696	2.78278	0.158616	1.63497	7.38563	0.761454	GPAT3;	At4g01950;	T7B11.21	"glycerol-3-phosphate	acyltransferase,	putative,	4	Pizt_uniq
LOC_Os01g44250	0.36714	0.588054	0.861336	0.16983	0.399648	0.283106	0.606645	0.361479	0.587367	0.818008	0.818604	0.288399	0.280144	0.323872	0.359215	1.00699	1.66625	1.20647	0.449929	0.641012	0.114876	0.372681	1.0548	0.85845	0.285504	1.28766	0.447736	0.692255	0.663154	0.654902	0.60551	0.284194	0.518497	0.64167	0.321077	1.29324	0.401939	0.761976	0.673634	0.670103	CBSCBS2;	At1g69800;	T17F3.17	"CBS	domain	containing	5	Pizt_uniq
LOC_Os01g45070	18.842	19.6823	20.3371	9.5439	11.6824	11.3801	17.0333	18.4335	17.0616	12.6478	12.4982	11.3831	15.8914	16.7206	14.1932	21.1009	23.6115	23.9845	9.83497	8.89977	8.77213	23.2289	18.6795	21.1538	14.138	13.437	14.4211	17.7752	17.9634	20.1708	19.6205	10.8688	17.5095	12.1764	15.6017	22.899	9.16896	21.0207	13.9987	18.6365	PDF1B	"peptide	deformylase,	putative,	expressed"	"GO:0006412,GO:0008152,GO:0009536,GO:0016787"	5	Pizt_uniq
LOC_Os01g45620	2.1444	2.2316	1.97148	2.44094	1.33136	2.36669	3.99122	3.27718	2.88862	3.17786	3.31696	3.32456	2.69938	2.53984	2.2834	1.83378	2.4682	1.56799	1.1754	1.25672	1.55423	3.8862	4.11471	3.81812	3.10276	3.34859	3.21192	2.86472	3.40131	3.27254	2.11583	2.04633	3.38568	3.27313	2.50754	1.95666	1.32878	3.93968	3.22109	3.17952	"MPK9;	At3g18040;	MRC8.2,	MRC8.4"	"CGMC_MAPKCMGC_2.5	-	3	Pizt_uniq
LOC_Os01g45840	0.166397	0.0605729	0.151017	0.388742	0.235234	0.0155528	0.312439	0.32923	0.530857	0.337038	0.376502	0.126749	0.153901	0.392478	0.405065	0.0307335	0.0152563	0.198836	0.0308968	0.0310719	0.0788859	0.598857	0.403557	0.461349	0.235268	0.50679	0.288747	0.308351	0.577695	0.262125	0.125996	0.213176	0.390842	0.280096	0.317148	0.0816087	0.0469515	0.487921	0.343602	0.382724	CRR2;	Synonyms=PCMP-H54;	At3g46790;	T6H20.180	"CRR2,	putative,	3	Pizt_uniq
LOC_Os01g45914	1902.4	625.137	1729.54	836.386	918.848	390.512	596.93	1533.89	1969.15	1620.1	1221.57	1210.63	982.409	1603.23	1712.61	2820.64	2913	1676.08	1088.95	870.688	1214	1675.71	1851.45	3090.05	1203.66	1120.93	1301.97	3337.61	2675.7	3548.22	1419.03	715.249	1366.66	1350.76	1432.75	2469.91	1057.88	2205.74	1208.85	3187.18	expressed	protein	NA	NA	NA	NA	3	Pizt_uniq
LOC_Os01g46140	24.1248	17.9641	20.0594	25.3424	18.9805	23.4107	37.6443	38.0181	42.1263	24.0977	29.577	23.1562	26.5616	22.9451	33.083	12.6564	7.63258	12.564	8.63995	19.9574	16.2	34.6534	28.2125	26.5413	23.9859	18.8219	21.4479	27.4511	27.2882	25.5001	20.7161	22.5779	39.2629	25.6103	27.5299	10.951	14.9324	29.8024	21.4186	26.7465	At1g28610;	F1K23.16	expressed	protein	NA	NA	3	Pizt_uniq
LOC_Os01g46230	0.0268869	0.174952	0.187893	0.124372	0.18118	0.193505	0.138833	0.250789	0.555029	0.231452	0.223066	0.168963	0.136772	0.3767	0.318446	0.163878	0.108466	0.0679641	0.164749	0.110455	0.0841274	0.191048	0.358642	0.300668	0.264839	0.380013	0.513221	0.411049	0.083254	0.369981	0.129911	0.166352	0.314884	0.207827	0.277306	0.113436	0.119777	0.283453	0.386024	0.288095	PCMP-H24;	At4g02750;	T5J8.5	"tetratricopeptide-like	helical,	putative,	3	Pizt_uniq
LOC_Os01g46510	18.5482	15.8028	13.1028	7.58827	8.82824	11.9237	15.3625	14.1706	14.5741	16.5855	18.6339	20.642	13.0552	13.1903	11.977	18.242	21.3261	15.9183	8.85964	7.35199	8.08231	13.9873	17.9942	15.572	23.3209	27.1141	23.3663	14.4726	15.4804	14.2191	15.8179	9.44673	14.7024	18.6205	12.7408	18.4955	8.09798	15.8512	24.6004	14.724	"peptidase	S8	and	S53,	subtilisin,	kexin,	4	Pizt_uniq
LOC_Os01g46840	1.05507	1.0562	0.81924	1.14481	1.2327	1.22252	1.47874	1.14555	1.34829	0.992203	1.03339	1.00858	0.707095	1.17319	0.802035	0.689011	0.869851	0.863598	1.23142	1.2126	1.36243	1.3855	1.58091	1.57485	1.45861	1.56924	2.00684	1.68128	1.573	1.49368	0.976839	1.20001	1.32419	1.01139	0.894107	0.807487	1.26881	1.51375	1.67823	1.58265	expressed	protein	"GO:0003674,GO:0005575,GO:0008150"	molecular_function|cellular_component|biological_process	NA	NA	3	Pizt_uniq
LOC_Os01g46870	0	0	0.0160462	0	0	0	0	0.0666325	0	0	0	0	0	0	0	0.0163278	0	0	0	0	0	0	0	0	0.0166655	0.151449	0.374985	0	0	0	0.00534873	0	0.0222108	0	0	0.00544261	0	0	0.181033	0	"ERF10;	Synonyms=ERF-10,	ERF077;	At1g03800;	F21M11.27"	"AP2	4	Pizt_uniq
LOC_Os01g47200	3.1351	1.83321	1.75506	2.09325	3.00717	3.28359	3.11664	2.8089	3.85588	3.33828	2.94742	2.90001	1.80347	1.42918	1.79549	2.27697	2.12763	2.22192	2.01977	2.37727	3.04065	3.22703	4.93048	3.18718	5.71141	4.30992	4.80051	4.25544	3.8861	4.25587	2.24112	2.79467	3.26047	3.0619	1.67605	2.20884	2.47923	3.78156	4.94061	4.13247	At5g40300;	MPO12.1	"retrotransposon	protein,	putative,	unclassified,	3	Pizt_uniq
LOC_Os01g47540	12.1146	13.0198	10.8272	24.6643	23.9136	22.7851	13.3504	14.8021	13.6302	17.5623	17.6067	15.8475	19.6957	19.8396	20.3713	13.7553	17.1082	12.141	33.3074	33.0349	35.3549	11.4433	14.3473	14.2078	15.3927	17.9089	15.4859	15.8574	15.8601	15.4447	11.9872	23.7877	13.9276	17.0055	19.9689	14.3348	33.8991	13.3328	16.2625	15.7207	Ctdspl2;	Synonyms=D2Ertd485e	"NLI	interacting	factor-like	phosphatase,	1	Pizt_uniq
LOC_Os01g47610	0.821331	0.518351	0.891257	0.807573	0.388719	0.367151	0.737569	0.721692	0.68188	0.614811	0.685117	0.504922	0.908275	1.00064	0.496504	0.526002	0.702296	0.451336	0.510562	1.02691	0.428316	2.15681	1.79541	1.6518	0.666471	0.373865	0.302951	0.600532	0.110575	0.345796	0.743646	0.521148	0.713714	0.601617	0.801805	0.559878	0.655263	1.86801	0.447762	0.352301	"At4g10955;	F25I24.160,	F8M12.9"	"lipase	class	3	3	Pizt_uniq
LOC_Os01g47660	80.176	79.1296	83.564	133.217	124.665	123.026	149.3	159.741	168.733	118.184	97.0562	115.792	106.806	110.544	97.8849	87.7666	80.8068	88.4193	113.729	125.133	122.638	197.082	180.395	164.631	160.817	146.733	138.659	171.09	144.131	166.193	80.9566	126.969	159.258	110.344	105.078	85.6642	120.5	180.702	148.736	160.472	RPL18AC;	At3g14600;	MIE1.10	"60S	ribosomal	protein	3	Pizt_uniq
LOC_Os01g47670	0.022062	0.0441712	0.13215	0	0.0228718	0	0	0.022865	0.0227714	0	0.045759	0	0	0.0457927	0	0.201705	0.0890019	0.0446142	0.0225307	0.0226584	0	0.0223949	0.0679115	0.0224284	0.0915002	0	0.0233957	0	0	0	0.0661278	0.00762393	0.0152121	0.015253	0.0152642	0.111774	0.015063	0.0375783	0.0382986	0	expressed	protein	NA	NA	NA	NA	5	Pizt_uniq
LOC_Os01g47690	40.1051	35.8918	29.851	24.2883	24.6689	26.2567	21.1909	22.61	23.0642	24.1835	16.6683	19.5059	18.593	17.2448	17.5871	48.7416	47.1399	47.9082	34.8214	29.65	30.7501	23.6734	27.8057	22.4476	22.2442	20.5634	20.4296	23.3431	18.5031	20.1058	35.2827	25.0713	22.2884	20.1193	17.8083	47.9299	31.7405	24.6422	21.0791	20.6507	Ethe1;	Synonyms=Hsco	"metallo-beta-lactamase	family	protein,	putative,	5	Pizt_uniq
LOC_Os01g48570	1.31066	0.119279	0	0.22965	0.26249	0.19907	1.13821	0.355027	0.368947	0.829607	0.633278	2.02792	0.53035	0.0154572	0.306786	0.347988	0.540761	0.391543	0.136893	0.091779	0.124272	0.710576	0.35149	0.333108	0.895681	0.779655	0.489622	0.106259	0.0307455	0	0.476646	0.230403	0.620727	1.1636	0.284198	0.426764	0.117648	0.465058	0.721652	0.0456683	"EMS1	{ECO:0000303|PubMed:12154130};	Synonyms=ESP,	EXS	{ECO:0000303|PubMed:12401166};	At5g07280;	4	Pizt_uniq
LOC_Os01g48710	0.462351	0.404991	0.230789	0.0297044	0.149788	0.713047	0.507322	0.838565	0.924611	1.19988	0.629324	1.0593	0.617388	0.719756	0.565462	0.469679	0.320583	1.43168	0.383641	0.0296781	0.0602779	0.410663	0.919161	0.029377	1.10859	0.363043	1.22575	0.382875	1.13339	0.559643	0.366043	0.297513	0.756833	0.962836	0.634202	0.740648	0.157866	0.453067	0.89913	0.691969	"heavy	metal-associated	domain	containing	protein,	expressed"	4	Pizt_uniq
LOC_Os01g49200	0.160863	0.0757814	0.0944669	0.145904	0	0.0486443	0.117266	0.137297	0.185569	0.124581	0.186451	0.158572	0.375456	0.117845	0.155929	0.096125	0.0572603	0.133948	0.115963	0.029155	0.138169	0.0672374	0.12622	0.0769578	0.46113	3.81411	1.51522	0.173597	0.185569	0.192905	0.11037	0.0648494	0.146711	0.156535	0.21641	0.0957776	0.094429	0.0901384	1.93015	0.184023	MAP65-4;	At3g60840;	T4C21.250	"microtubule	associated	protein,	4	Pizt_uniq
LOC_Os01g49330	9.20488	8.71092	9.73159	7.28376	8.62281	6.87669	9.9164	10.5557	12.2076	6.55911	7.41703	8.15664	6.49483	6.02046	7.0658	8.96059	8.49544	8.63758	3.50319	4.27118	4.28224	13.283	9.86615	11.5121	7.62157	8.48613	9.66303	11.3795	9.66488	10.3006	9.2158	7.59442	10.8932	7.37759	6.52703	8.69787	4.01887	11.5537	8.59024	10.4483	fmt;	TM_0528	"formyl	transferase,	putative,	expressed"	3	Pizt_uniq
LOC_Os01g49380	4.70149	4.5391	3.48775	9.24546	7.12808	8.97982	4.97047	5.66225	4.16217	5.60833	4.83717	4.80742	6.22011	4.05001	4.5933	4.776	4.49802	3.98336	12.5253	12.5772	11.4933	5.07426	5.05288	4.9874	5.27939	4.78602	4.72953	5.30316	3.56756	3.40952	4.24278	8.45112	4.93163	5.08431	4.95447	4.41913	12.1986	5.03818	4.93165	4.09341	CSE;	At1g52760;	F14G24.3	"lipase,	putative,	expressed"	1	Pizt_uniq
LOC_Os01g49490	4.96099	3.20805	4.64506	2.62899	1.85279	2.47111	3.85044	5.65252	4.22999	6.02285	3.70683	4.42143	5.1413	4.57299	3.64954	6.82382	4.87907	4.76686	1.06992	1.3608	2.05683	7.19408	6.95573	5.60725	4.98408	5.71005	6.04513	8.03978	7.69664	7.3496	4.27136	2.31763	4.57765	4.71704	4.45461	5.48992	1.49585	6.58569	5.57975	7.69534	expressed	protein	"GO:0003674,GO:0005575,GO:0008150"	molecular_function|cellular_component|biological_process	NA	NA	3	Pizt_uniq
LOC_Os01g49660	0.357012	0.0794211	0	0.407765	0.0411241	0.44863	0.122898	0.123336	0.0818873	0.321391	0.452519	1.62034	0.282505	0.0823366	0.531108	0.161187	0.480084	0.200544	0.162043	0	0.41373	0.0402667	1.01756	0.080654	1.15164	0.498364	2.06124	0.0404299	0	0	0.145478	0.299173	0.109374	0.798083	0.29865	0.280605	0.191924	0.379493	1.23708	0.0134766	RTNLB2;	Synonyms=BTI2;	At4g11220;	F8L21.10	"reticulon	domain	4	Pizt_uniq
LOC_Os01g49740	23.6182	27.5287	29.1315	14.3258	15.4807	15.1502	16.3	18.5735	18.7546	23.9089	23.8801	26.9216	17.7894	24.4792	22.2406	25.4367	24.4689	24.2059	8.14952	9.90092	12.3167	20.2879	17.9839	20.0545	19.4855	19.8816	22.2509	22.9825	20.3932	22.4348	26.7595	14.9856	17.876	24.9035	21.5031	24.7039	10.1224	19.4421	20.5393	21.9368	PMI15;	At5g38150;	MXA21.20	expressed	protein	"GO:0005515,GO:0005829,GO:0009628,GO:0009987,GO:0016043"	5	Pizt_uniq
LOC_Os01g49900	15.5165	18.5371	19.1498	10.7375	9.84458	8.84553	21.1825	23.5806	25.4444	16.6183	14.2795	14.6602	15.3805	19.8286	15.8436	18.1933	16.6642	16.8603	9.89171	7.43157	7.96293	29.3421	25.3138	27.9187	15.7733	14.2367	16.2531	20.673	18.9558	23.9661	17.7345	9.8092	23.4025	15.186	17.0176	17.2393	8.42874	27.5249	15.421	21.1983	CRS2	"peptidyl-tRNA	hydrolase,	mitochondrial	precursor	protein,	3	Pizt_uniq
LOC_Os01g49910	0.695496	0.994631	0.821862	0.656568	0.618022	0.671292	0.644961	0.588417	0.835063	0.172497	0.765429	0.431119	0.519862	0.500841	0.555495	0.677681	1.37425	0.617115	0.869721	0.932961	0.444115	0.806848	0.45148	0.634902	0.838864	0.430945	0.301037	0.15913	0.205102	0.318293	0.83733	0.648627	0.68948	0.456348	0.525399	0.889682	0.748933	0.631077	0.523615	0.227509	At2g24130;	F27D4.4	expressed	protein	"GO:0000166,GO:0005886,GO:0006464,GO:0007165,GO:0016301"	nucleotide	5	Pizt_uniq
LOC_Os01g49920	2.01014	1.34153	1.63916	0.874921	1.08264	1.19162	1.07224	0.900887	0.984428	1.44888	3.19267	2.08639	2.72065	2.22398	2.06404	1.15897	1.77162	1.20239	1.37473	1.7607	2.09653	1.07232	0.904299	0.932781	1.38322	1.21341	1.4147	0.615238	0.598131	0.461475	1.66361	1.04973	0.985851	2.24265	2.33622	1.37766	1.74398	0.9698	1.33711	0.558281	"FLS2;	At5g46330;	MPL12.13,	MPL12.8"	"protein	kinase,	2	Pizt_uniq
LOC_Os01g50470	0.648185	0.603458	0.6471	0.612993	0.517423	0.666429	1.15805	1.30325	1.17749	0.748352	1.02175	0.957234	0.395674	1.1974	0.76103	0.803318	0.529516	0.766803	0.231685	0.306226	0.554356	1.49358	1.50974	0.995018	1.29038	0.895772	1.22352	1.5591	1.39157	1.63854	0.632914	0.598948	1.21293	0.909113	0.784703	0.699879	0.364089	1.33278	1.13656	1.52973	HERC2;	CG11734	"regulator	of	chromosome	condensation,	3	Pizt_uniq
LOC_Os01g50616	2.65936	2.974	2.12074	2.36425	2.28506	1.65859	1.65772	2.05263	1.59912	2.0705	1.59843	1.38012	1.81999	1.69906	1.84238	3.20449	4.26073	2.72928	1.85135	2.33756	2.12397	1.82398	2.63036	2.28136	1.54843	1.98155	1.38042	2.20579	1.75572	1.80714	2.5847	2.10263	1.76982	1.68302	1.78714	3.39817	2.10429	2.24524	1.6368	1.92288	"SFH12;	At4g36490;	AP22.26,	C7A10.870"	"phosphatidylinositol	transfer,	5	Pizt_uniq
LOC_Os01g50680	1.04906	0.428947	0.339266	0.410084	0.367627	0.455739	0.793462	0.382831	0.518519	0.957685	1.05729	0.804719	0.450971	0.50603	0.882606	0.37524	0.625871	0.657343	0.256519	0.273148	0.246568	0.56994	0.333535	0.585815	0.857919	0.52595	0.297705	0.135533	0.228758	0.135547	0.605757	0.41115	0.564938	0.939897	0.613202	0.552818	0.258745	0.49643	0.560525	0.166612	"AIR3;	Synonyms=SBT5.3;	At2g04160;	F3L12,	T16B23"	"OsSub2	2	Pizt_uniq
LOC_Os01g50700	0.185578	0.0218561	0.141675	0.0448854	0.0792193	0.112236	0.045094	0.0791957	0.101406	0.254277	0.226417	0.0571672	0.0555308	0.0339876	0.0562141	0.199608	0.0880769	0.242828	0	0.0112114	0.022771	0.0997297	0.12321	0.099879	0.147143	0.182861	0.104186	0.133512	0.135208	0.189161	0.11637	0.0787802	0.075232	0.179287	0.0485775	0.176838	0.0113275	0.107606	0.14473	0.152627	"ATJ10;	Synonyms=C10,	J10;	At1g76700;	F28O16.7"	"dehydrin	5	Pizt_uniq
LOC_Os01g50760	83.818	110.188	83.8181	61.7127	55.4999	53.2743	60.999	57.864	56.7885	73.4767	87.0538	67.2653	200.28	133.661	164.909	94.3214	102.453	122.068	51.8476	54.308	51.5331	57.4516	59.4199	62.0651	48.622	59.5981	55.3129	55.5663	55.7399	59.4742	92.608	56.829	58.5505	75.9319	166.283	106.281	52.5629	59.6455	54.511	56.9268	FPS2;	At4g17190;	dl4630c	"polyprenyl	synthetase,	putative,	2	Pizt_uniq
LOC_Os01g51040	1.32725	1.44765	1.83921	0.702529	0.89335	0.987809	2.06624	2.60739	2.37181	1.55482	1.82839	1.8777	0.856549	1.06906	0.9793	2.17335	2.29757	1.87278	0.606915	1.00709	0.878094	2.50352	1.7887	2.09443	1.82803	2.42654	2.55237	1.8373	2.106	2.0596	1.53804	0.861229	2.34848	1.75364	0.968303	2.11457	0.830698	2.12888	2.26898	2.00096	ANO10;	Synonyms=TMEM16K	"transmembrane	protein	16K,	putative,	3	Pizt_uniq
LOC_Os01g51230	0.028828	0.0432883	0.0143899	0.0889005	0.179317	0.0148197	0.0893137	0.0149386	0.089265	0.0145978	0	0.0150968	0.0879878	0.0747957	0.163296	0	0.0290743	0.0145742	0.0588809	0.118429	0	0	0	0	0.0896713	0.286723	0.183424	0.0146908	0.0148774	0.0440769	0.0288354	0.0943457	0.0645058	0.00989819	0.108693	0.0145495	0.0591034	0	0.186606	0.0245484	IQD1	{ECO:0000303|PubMed:15960618};	At3g09710	{ECO:0000312|Araport:AT3G09710};	F11F8.30	{ECO:0000312|EMBL:AAF23301.1}	4	Pizt_uniq
LOC_Os01g51360	54.8582	52.0586	55.0021	61.3368	67.6053	70.8727	89.2519	88.4514	85.676	95.6662	107.499	100.691	67.8438	62.9179	59.7059	49.9265	48.944	50.1029	59.2841	64.8617	58.4823	57.432	69.9338	72.4775	108.247	100.709	100.649	72.4676	82.3224	74.6292	53.973	66.6049	87.7931	101.285	63.4892	49.6578	60.876	66.6144	103.202	76.4731	At2g42690;	F14N22.2	"lipase,	putative,	expressed"	"GO:0005737,GO:0006629,GO:0008152,GO:0009536,GO:0009628,GO:0009987,GO:0016787"	4	Pizt_uniq
LOC_Os01g51530	24.8042	25.7609	31.4978	19.0607	25.9032	25.1493	19.9211	25.0999	24.3301	19.9859	17.4492	21.6423	24.1875	26.4131	31.2045	29.178	24.3235	27.9391	10.5409	10.6214	14.8101	38.3009	32.9121	25.7912	16.3567	15.7123	15.7437	26.9687	19.7225	25.4067	27.3543	23.371	23.117	19.6925	27.2683	27.1469	11.9908	32.3347	15.9376	24.0326	"methyltransferase	domain	containing	protein,	expressed"	"GO:0008152,GO:0009536,GO:0009987,GO:0016740"	5	Pizt_uniq
LOC_Os01g51770	0.264695	0.176653	0.0352336	0.0906971	0.0365882	0.199573	0.400922	0.329195	0.236779	0.26807	0.183003	0.554468	0.197485	0.238079	0.109045	0.0537781	0.142377	0.178424	0.126149	0.0362468	0.0184048	0.734419	1.10449	0.430548	0.439121	0.831366	0.392976	0.215823	0.327847	0.0719483	0.15886	0.108953	0.322299	0.33518	0.181536	0.12486	0.0602668	0.756486	0.554487	0.205206	"VDAC3;	Os01g0588200,	LOC_Os01g40570;	OsJ_02405,	P0700A11.20"	"outer	3	Pizt_uniq
LOC_Os01g52110	95.0552	114.255	98.225	219.707	190.416	158.195	103.555	107.321	101.852	84.3554	91.5509	87.0286	58.573	59.7102	48.1891	108.74	113.55	122.9	277.628	275.048	297.966	79.2724	84.8916	64.9314	102.133	103.153	132.793	94.6791	123.195	97.2874	102.512	189.439	104.242	87.645	55.4908	115.063	283.547	76.3651	112.693	105.054	"Rchy1;	Synonyms=Arnip,	Chimp,	Zfp363,	Znf363"	"RING	1	Pizt_uniq
LOC_Os01g52180	0.0252433	0.126352	0	0.0259487	0	0.0519076	0.208554	0.130811	0	0.0511303	0	0.0264391	0	0.026198	0	0.128217	0	0.127619	0	0	0	0.128121	0.207212	0.128313	0.0261736	0.0264284	0.0267693	0.0257281	0	0.0514614	0.0505317	0.0259521	0.113122	0.0258565	0.00873267	0.0852787	0	0.154549	0.0264571	0.0257299	"At4g10955;	F25I24.160,	F8M12.9"	"lipase,	putative,	expressed"	5	Pizt_uniq
LOC_Os01g52400	1.56488	1.44067	1.78544	2.3411	1.57887	2.7007	2.77043	3.37401	3.24483	2.12254	1.88369	1.94632	2.03276	2.05908	1.69802	1.46194	1.67689	1.73767	2.56842	2.38208	2.76881	3.92869	3.42641	2.6846	2.91191	2.7062	2.77074	3.5174	4.12452	3.8026	1.597	2.20689	3.12975	1.98419	1.92996	1.6255	2.5731	3.34657	2.79628	3.81484	LPXA;	At4g29540;	T16L4.50	"bacterial	transferase	hexapeptide	3	Pizt_uniq
LOC_Os01g52480	2.02566	2.38833	2.15709	1.83547	1.75779	2.2678	1.1002	1.19743	1.44033	2.7961	2.45862	3.17456	3.78592	2.16456	2.30259	1.28039	1.33171	1.92679	1.82352	1.78762	1.69018	1.72114	1.80134	1.55592	1.40021	0.91114	1.51164	0.718773	0.944726	0.412954	2.19036	1.95369	1.24599	2.80976	2.75102	1.51296	1.7671	1.6928	1.27433	0.692151	At3g51250	{ECO:0000312|Araport:AT3G51250};	F24M12.290	{ECO:0000312|EMBL:CAB62647.1}	"senescence-associated	protein,	2	Pizt_uniq
LOC_Os01g52540	1.01165	1.34016	0.964393	0.774072	0.717588	0.907174	0.981907	0.693724	0.926414	0.724116	0.922925	1.13924	0.696478	0.528901	0.955731	1.4063	2.0636	1.33822	0.590366	0.398412	0.967862	1.15045	1.08485	1.00525	1.43538	1.25823	1.25833	1.16287	1.22475	1.27929	1.1054	0.799611	0.867348	0.928759	0.727037	1.60271	0.652213	1.08019	1.31731	1.2223	"ABCB16;	Synonyms=MDR18,	PGP16;	At3g28360;	MFJ20.4"	"B3	5	Pizt_uniq
LOC_Os01g52630	5.74833	8.17286	6.50552	13.7408	10.0949	10.9541	7.95786	7.51114	9.20665	7.89181	7.6444	7.07165	6.47849	6.99431	7.13237	8.36901	8.97105	8.15462	16.9282	16.4643	17.7407	10.1485	9.80067	7.9219	8.56776	9.2867	8.90727	8.49768	8.6312	9.58454	6.8089	11.5966	8.22522	7.53595	6.86839	8.49823	17.0444	9.29036	8.92058	8.90447	HERC2;	CG11734	"regulator	of	chromosome	condensation,	1	Pizt_uniq
LOC_Os01g53260	1.52686	0.565334	0.354975	2.19303	1.17092	1.26877	1.46882	0.54193	0.755596	1.92761	1.27977	1.84016	1.02142	0.238776	0.775491	1.2111	0.590649	1.24775	1.60202	0.386664	0.938038	0.82803	1.20183	0.70169	1.38795	0.81022	1.10902	0.255811	0.12953	0.234517	0.815723	1.54424	0.922114	1.68251	0.678563	1.0165	0.975574	0.910516	1.1024	0.206619	WRKY75;	At5g13080;	T19L5.40	"WRKY23,	expressed"	"GO:0003700,GO:0006139,GO:0009058"	4	Pizt_uniq
LOC_Os01g53420	0.53776	0.731586	0.426735	0.42522	0.300192	0.26936	0.825913	0.71453	0.412732	0.837872	0.872282	0.621002	1.23451	0.858613	0.880469	0.574298	0.556262	0.334607	0.50694	0.339876	0.244483	0.195955	0.523484	0.574729	1.27242	1.21263	0.994316	0.393499	0.740067	0.534089	0.56536	0.331591	0.651058	0.777052	0.991197	0.488389	0.363766	0.43139	1.15979	0.555885	UGT88B1	{ECO:0000303|PubMed:15610349}	"anthocyanidin	5,3-O-glucosyltransferase,	putative,	expressed"	2	Pizt_uniq
LOC_Os01g53430	0.0670306	0.0671025	0	0.0551229	0.0972876	0.151618	0.0276895	0.0555763	0.124535	0.0271541	0	0.0561647	0.122753	0.0139132	0.0828424	0.0953302	0.108165	0.0542204	0	0	0.0139823	0.0136084	0.110045	0.0545153	0.0695011	0.0421065	0.0142166	0	0.0553487	0	0.044711	0.101343	0.069267	0.027773	0.0731696	0.0859054	0.00466077	0.0593897	0.0419414	0.0184496	UGT88B1	{ECO:0000303|PubMed:15610349}	"anthocyanidin	5,3-O-glucosyltransferase,	putative,	expressed"	5	Pizt_uniq
LOC_Os01g53560	1.94862	2.07575	2.00771	1.39958	1.30791	1.29711	1.98657	2.70567	2.3207	1.7078	0.971552	1.30828	1.39792	1.54266	1.55663	2.39824	2.22982	2.24813	0.765391	0.590125	0.833792	2.32037	2.05069	2.37464	1.7096	2.45858	2.02668	1.89692	2.10152	2.22816	2.01069	1.33487	2.33765	1.32921	1.49907	2.29206	0.729769	2.24857	2.06495	2.07553	PARP1;	Synonyms=ADPRT	"phosphoesterase,	putative,	expressed"	"GO:0003677,GO:0003824,GO:0005488,GO:0008152"	5	Pizt_uniq
LOC_Os01g53730	31.3491	48.9631	30.8044	67.8054	58.5314	58.8171	57.6742	55.2015	56.5022	50.1542	46.7211	39.6716	56.7143	47.9023	53.1049	33.1412	34.9433	34.8087	71.1139	65.5455	65.4993	38.9667	47.4996	55.1846	86.373	63.1321	65.0462	41.6544	42.8327	43.6687	37.0389	61.718	56.4593	45.5156	52.5738	34.2977	67.3863	47.217	71.5171	42.7186	yitU;	BSU11140	expressed	protein	"GO:0003674,GO:0005654,GO:0006950,GO:0008150"	molecular_function|nucleoplasm|response	1	Pizt_uniq
LOC_Os01g53790	1.27687	0.881546	0.89378	0.950468	1.21723	1.58443	1.36412	1.23208	1.62091	2.17012	2.05478	1.16827	0.985506	0.563576	0.861592	2.17676	1.71704	1.3801	0.779403	0.34669	0.658222	2.17514	3.2227	1.61141	2.10003	1.84389	1.10504	0.10471	0.31812	0.523603	1.0174	1.25071	1.4057	1.79772	0.803558	1.75797	0.594772	2.33642	1.68299	0.315478	"stress-induced	protein,	putative,	expressed"	"GO:0003674,GO:0005618,GO:0008150"	molecular_function|cell	4	Pizt_uniq
LOC_Os01g53890	3.68636	3.4457	2.56658	4.12789	3.85471	3.50613	5.70497	7.4649	5.93213	3.33528	3.10685	3.71633	3.90177	4.48729	3.40272	2.9246	2.81786	4.16772	2.76655	2.08394	2.5041	5.43505	6.19147	5.83199	5.03387	5.89479	5.37375	6.78886	5.73473	7.51507	3.23288	3.82958	6.36733	3.38615	3.9306	3.30339	2.45153	5.8195	5.43414	6.67956	Mrm1	{ECO:0000250|UniProtKB:Q6IN84}	"RNA	methyltransferase,	TrmH	family	3	Pizt_uniq
LOC_Os01g54240	4.47986	5.19361	5.01255	6.76442	5.98893	7.64114	7.33821	8.31273	8.22122	7.01097	7.21225	5.87552	7.9093	7.55613	7.14613	4.61553	5.75401	4.75492	8.52437	8.68709	8.74728	8.16606	9.08719	9.14092	8.23389	9.68027	9.74608	10.7457	10.8247	11.0631	4.89534	6.79816	7.95739	6.69958	7.53719	5.04149	8.65291	8.79806	9.22008	10.8778	"NUP85;	Synonyms=NUP75,	PCNT1"	"nucleoporin,	putative,	expressed"	3	Pizt_uniq
LOC_Os01g54420	0.536841	0.364056	0.596452	0.275921	0.26032	0.320488	0.581232	0.385877	0.491544	0.648916	0.646531	0.625754	0.546176	0.584103	0.321037	0.474982	0.375507	0.446502	0.291809	0.248999	0.216741	0.544943	0.799603	0.668995	0.45787	1.44137	1.05595	0.494201	0.58985	0.43247	0.499116	0.285576	0.486218	0.6404	0.483772	0.43233	0.252516	0.67118	0.985064	0.505507	ARC5;	Synonyms=DRP5B;	At3g19720;	MMB12.21	"dynamin	family	4	Pizt_uniq
LOC_Os01g54570	0	0.0248038	0	0	0	0	0.025588	0	0	0	0	0.025951	0.0252081	0	0	0	0	0.0250526	0	0	0	0	0.0254233	0.0503777	0.256904	0.0778215	0.420402	0.0252531	0	0.101023	0.00826794	0	0.00852933	0.00865033	0.00840271	0.00835087	0	0.025267	0.251709	0.042092	OFP1;	At5g01840;	T20L15.110	"DUF623	domain	containing	4	Pizt_uniq
LOC_Os01g54890	6.86841	7.45157	6.51913	7.30378	4.06887	2.95688	6.00995	5.99629	4.78439	4.96856	7.47382	6.44958	7.40092	7.26863	8.29345	10.7237	10.7148	10.0921	9.36396	7.29733	7.34005	8.1398	8.19313	6.53535	6.17434	3.50687	5.09495	3.48292	5.02882	3.13839	6.94637	4.77651	5.59688	6.29732	7.65433	10.5102	8.00045	7.62276	4.92539	3.88338	ERF2;	Synonyms=ERF-2	"ethylene-responsive	transcription	factor	2,	5	Pizt_uniq
LOC_Os01g55070	0.0281998	0.0564601	0.0563052	0	0.0682149	0.038658	0.184443	0.116905	0.106724	0.142797	0.0389931	0.167369	0.0765072	0.10731	0.0774486	0.0477446	0.00948026	0.047522	0.153594	0.0482703	0.00980395	0.171752	0.125385	0.181566	0.194927	0.206666	0.0897138	0.134127	0.126128	0.229955	0.0469884	0.0356243	0.136024	0.116386	0.0870886	0.0349156	0.0705562	0.159568	0.163769	0.163403	PCMP-H42;	At4g13650;	F18A5.40	"pentatricopeptide,	putative,	expressed"	3	Pizt_uniq
LOC_Os01g55260	0.339408	0.189872	0.11959	0.112877	0.248376	0.482387	0.536079	0.186227	0.535787	0.252747	0.134583	0.313664	0.121874	0.176122	0.26731	0.263661	0.100679	0.111029	0	0.0410098	0.0104116	0.486395	0.491657	0.487124	0.890142	1.16009	1.4397	0.21366	0.298803	0.15263	0.21629	0.281213	0.419364	0.233664	0.188435	0.158456	0.0171405	0.488392	1.16331	0.221698	"AAA1;	Synonyms=BOT1,	ERH3,	FRA2,	FTR,	KSS,	4	Pizt_uniq
LOC_Os01g55570	87.0996	94.4256	101.923	47.9696	62.2129	53.085	77.8724	77.3196	83.3526	53.1013	47.2985	53.6414	45.5702	53.3351	47.3684	86.3156	83.9663	98.7904	27.7468	34.2549	34.5361	111.636	85.3269	98.3994	48.153	48.672	58.9152	81.8006	74.3242	84.9114	94.4828	54.4225	79.5149	51.3471	48.7579	89.6908	32.1793	98.454	51.9134	80.3454	CURT1C;	At1g52220;	F9I5.10	expressed	protein	"GO:0003674,GO:0008150,GO:0009536,GO:0009579,GO:0016020"	5	Pizt_uniq
LOC_Os01g55820	0.98722	0.348804	0.541096	0.835721	0.622101	0.597062	0.999531	0.641978	1.1788	0.52931	0.863207	0.892065	0.315102	0.683038	0.279106	0.373617	0.351408	0.489309	0.454676	0.159044	0.565298	1.29686	0.893787	0.610043	0.802826	0.749843	0.615824	0.39458	0.53945	0.374889	0.625706	0.684962	0.940104	0.761527	0.425749	0.404778	0.393006	0.933563	0.722831	0.436306	PDCB2;	At5g08000;	F13G24.200	"X8	domain	containing	4	Pizt_uniq
LOC_Os01g55830	223.388	163.351	130.893	85.6033	117.624	139.518	147.391	146.425	137.487	191.588	138.12	195.746	111.001	93.9136	116.695	162.468	164.299	169.703	64.9796	69.6637	102.065	145.459	149.829	150.125	213.198	195.245	152.916	168.441	133.447	135.287	172.544	114.248	143.768	175.151	107.203	165.49	78.9029	148.471	187.12	145.725	GST4	"glutathione	S-transferase,	putative,	expressed"	"GO:0005737,GO:0008152,GO:0009056,GO:0009987,GO:0016740,GO:0019748"	4	Pizt_uniq
LOC_Os01g56020	0.0279281	0.0186387	0	0.057417	0.0096511	0.0095714	0.0384559	0.0771858	0	0.0377123	0.0579262	0.0195007	0.0378851	0.0579688	0.095878	0.132397	0.0375557	0.00941283	0.104579	0	0	0.0944988	0.0095521	0.00946403	0.11583	0.964897	0.542969	0.0474409	0.0192174	0.0569348	0.0155223	0.0255465	0.0385472	0.0383798	0.0639106	0.0597885	0.0348596	0.0378383	0.541232	0.0411977	expressed	protein	NA	NA	NA	NA	4	Pizt_uniq
LOC_Os01g56100	12.1518	13.7255	10.255	23.8893	19.2442	17.8868	14.4905	15.7048	15.7759	15.5974	16.5459	15.7643	15.2241	15.6508	12.5302	12.1667	12.5348	11.6091	31.9921	27.9085	28.8737	15.5299	15.8773	14.6644	16.9204	16.8562	14.6633	16.2611	16.0315	16.1142	12.0441	20.3401	15.3237	15.9692	14.4684	12.1036	29.5915	15.3572	16.1466	16.1356	"BSD	domain	containing	protein,	expressed"	"GO:0003674,GO:0005575,GO:0008150"	1	Pizt_uniq
LOC_Os01g56400	7.95952	7.2691	6.94712	4.11489	5.06683	5.40784	8.02767	9.69647	8.88808	8.20243	5.45472	7.0934	6.86667	6.20749	6.4478	8.06203	7.15906	9.05985	2.92345	2.39026	3.68961	8.41039	8.81181	7.6422	6.39477	7.57785	7.33008	9.06121	9.0562	11.4819	7.39191	4.86319	8.87074	6.91685	6.50732	8.09364	3.00111	8.28813	7.1009	9.86642	ecfA1	{ECO:0000255|HAMAP-Rule:MF_01710};	Synonyms=cbiO1;	TTE2261	"ABC	transporter,	3	Pizt_uniq
LOC_Os01g56570	0.0595754	0.0298196	0.0148689	0.1531	0	0	0	0.015436	0.0307456	0	0	0	0	0.0154572	0.0153393	0.0756496	0.13519	0.120475	0	0	0	0.362847	0.168104	0.105989	0	0.0155931	0.0157942	0.0151799	0.0153727	0.0303629	0.0347547	0.0510334	0.0153939	0	0.0102655	0.110438	0	0.212313	0.0104624	0.0203052	GLCAT14B	{ECO:0000303|PubMed:24739253};	At5g15050	{ECO:0000312|Araport:AT5G15050};	F2G14.170	{ECO:0000312|EMBL:CAC01824.1}	5	Pizt_uniq
LOC_Os01g56620	3.20405	2.62431	3.0533	4.5661	4.61447	4.71675	4.67193	5.4244	5.47736	2.00041	2.27498	3.44164	1.49097	2.48448	1.98743	2.58907	3.06619	2.77948	2.05438	3.40285	4.12974	8.77781	6.32301	5.61696	5.25691	4.5457	5.07732	8.20109	5.7404	7.12565	2.96055	4.63244	5.19123	2.57234	1.98763	2.81158	3.19566	6.90593	4.95998	7.02238	PUS7L	"pseudouridylate	synthase,	putative,	expressed"	"GO:0003824,GO:0006139,GO:0008152"	3	Pizt_uniq
LOC_Os01g56630	5.86435	5.38257	4.99761	2.80234	2.72657	2.61934	5.09178	5.89988	5.18823	5.07677	5.30544	5.8257	4.46427	5.07416	5.92659	5.36436	6.10146	5.14493	2.74903	2.36261	2.67861	5.918	6.48933	6.56912	7.04881	6.75076	6.87426	6.56488	5.27326	6.35556	5.41484	2.71608	5.3933	5.40264	5.15501	5.53692	2.59675	6.32548	6.89128	6.06457	Dym	"dymeclin,	putative,	expressed"	"GO:0003674,GO:0005575,GO:0006464,GO:0009058"	molecular_function|cellular_component|protein	3	Pizt_uniq
LOC_Os01g56764	0.203768	0.0793281	0.214729	0.372377	0.269928	0.151308	0.397489	0.211185	0.502433	0.389803	0.281759	0.367558	0.115173	0.105737	0.198203	0.0804991	0.0456687	0.125909	0.184975	0.209277	0.271561	0.425178	0.232312	0.264696	0.105639	0.580744	0.276111	0.299985	0.292111	0.657725	0.165942	0.264537	0.370369	0.346373	0.139705	0.0840255	0.221938	0.307395	0.320831	0.416607	expressed	protein	"GO:0000166,GO:0008150"	nucleotide	binding|biological_process	NA	3	Pizt_uniq
LOC_Os01g56930	84.1531	75.4256	76.3287	131.92	111.716	95.378	86.8731	92.0937	86.1349	77.8579	85.4581	84.5216	68.1549	69.6468	74.1964	78.5128	70.9917	66.1518	157.915	147.979	140.211	91.4715	73.765	69.0465	82.0613	73.2315	87.9583	86.3744	91.0145	95.7685	78.6358	113.005	88.3673	82.6125	70.666	71.8854	148.702	78.0943	81.0837	91.0525	At1g65240;	T23K8.15	"eukaryotic	aspartyl	protease	domain	1	Pizt_uniq
LOC_Os01g56969	4.83157	4.25047	5.75895	7.0134	5.88928	9.48352	7.89273	7.49597	7.64664	7.85873	5.6787	5.3058	6.49453	8.47873	6.21255	6.24673	5.25678	4.17467	6.07059	6.13507	4.94761	11.206	9.01371	11.4609	9.41204	6.89782	8.10469	9.31152	9.27868	11.0436	4.947	7.46207	7.67844	6.28108	7.06194	5.22606	5.71775	10.5602	8.13818	9.87794	At1g27050;	T7N9.11	"homeobox-leucine	zipper	protein	ATHB-54,	3	Pizt_uniq
LOC_Os01g57004	3.01973	1.53219	1.44539	3.31672	1.28654	1.19085	2.05054	1.45764	2.09212	1.3406	1.28697	2.64287	1.51508	0.901544	2.34318	1.84896	1.25159	1.42208	0.675921	0.127453	0.647161	3.35924	2.54668	0.841067	2.23032	1.38586	2.54428	0.843213	1.02471	0.590309	1.9991	1.93137	1.86677	1.75681	1.5866	1.50754	0.483512	2.24899	2.05349	0.81941	"adhesive/proline-rich	protein,	putative,	expressed"	NA	NA	4	Pizt_uniq
LOC_Os01g57030	2.47888	0.360951	0	0.13899	0.233625	0.0463392	2.04799	0.280267	0	0.502098	1.49571	1.79381	0.366835	0	0.232093	0.824129	0.454557	0.683571	0	0	0	0	0.601194	0	0.700975	0.283119	1.29047	0	0	0.0459409	0.946611	0.139651	0.776087	1.26387	0.199643	0.654086	0	0.200398	0.758189	0.0153136	expressed	protein	NA	NA	NA	NA	4	Pizt_uniq
LOC_Os01g57082	5.44228	5.06117	6.1509	6.26185	5.52985	5.65109	8.85365	8.97331	9.35948	9.81766	10.5584	9.13309	7.90426	11.569	8.28814	4.76679	5.84743	4.05672	4.32632	3.89035	4.74897	10.9311	10.8749	9.44643	9.42613	8.68426	9.62427	11.6609	12.7186	11.0868	5.55145	5.81427	9.06215	9.83637	9.2538	4.89031	4.32188	10.4175	9.24489	11.8221	IDE	"insulin-degrading	enzyme,	putative,	expressed"	"GO:0003824,GO:0005488,GO:0005575,GO:0016787,GO:0019538"	3	Pizt_uniq
LOC_Os01g57210	13.4163	11.8452	10.7516	5.6366	6.3925	9.22009	11.5364	9.64426	10.4766	9.1248	10.2928	10.8891	7.97064	7.78736	8.44569	12.8067	12.4235	9.90716	5.37703	4.98098	6.7175	12.4113	13.3906	11.8001	12.8817	11.7396	12.2344	9.78559	8.68932	9.01169	12.0044	7.08306	10.5524	10.1022	8.0679	11.7124	5.69184	12.534	12.2852	9.1622	KATNB1	{ECO:0000255|HAMAP-Rule:MF_03022}	"katanin	p80	WD40	repeat-containing	5	Pizt_uniq
LOC_Os01g57240	4.84182	3.61602	6.13805	4.21342	5.15234	5.20198	6.50825	7.28812	7.54915	6.26565	5.64558	5.47365	8.01454	6.63345	8.16593	5.36096	3.9789	5.15465	2.18456	3.14412	5.5843	12.4042	10.015	9.74032	6.56087	4.47907	6.08536	6.95834	6.31958	7.16794	4.86529	4.85591	7.11517	5.79496	7.60464	4.8315	3.63766	10.7198	5.70843	6.81529	ULT2;	At2g20825;	F5H14.2	expressed	protein	"GO:0000003,GO:0003677,GO:0005634,GO:0005829,GO:0007275,GO:0009791,GO:0009908,GO:0040007"	3	Pizt_uniq
LOC_Os01g57310	0.0336382	0.00561238	0.0839548	0.109497	0.0232486	0.0403492	0.028949	0.0522939	0.0520799	0.0624564	0.0523272	0.0469756	0.0570386	0.0814577	0.0577404	0.0284761	0.0452342	0.0113373	0.011451	0.0575793	0.0116947	0.34715	0.0517729	0.034197	0.023252	0.082174	0.0772888	0.0685685	0.127306	0.045717	0.0410685	0.0576984	0.0444409	0.0539197	0.0654122	0.0283492	0.0269083	0.144373	0.0609049	0.0805304	At3g14460;	MOA2.6	"rp1,	putative,	expressed"	"GO:0005515,GO:0006950"	3	Pizt_uniq
LOC_Os01g57340	1.58475	1.88495	1.26237	1.83337	1.0762	1.30008	1.86471	1.94574	1.99477	2.48294	2.8174	1.79284	3.02238	2.87105	2.71836	1.36306	1.49249	0.831889	2.1485	1.94518	1.52041	1.44052	2.25497	1.9086	2.61074	2.12164	2.28369	2.17235	2.78127	2.88175	1.57736	1.40322	1.93507	2.36439	2.87059	1.22915	1.87136	1.86803	2.33869	2.61179	At3g14460;	MOA2.6	"rp1,	putative,	expressed"	"GO:0005515,GO:0006950"	2	Pizt_uniq
LOC_Os01g57599	16.3341	23.2242	19.1775	41.5168	31.5173	31.0839	19.7713	18.5127	16.8593	17.6049	21.05	18.9801	15.8406	18.2961	12.9004	21.0537	21.3726	19.1874	68.669	61.4353	58.3497	17.7771	18.5675	18.0671	18.0239	21.1965	25.2336	21.5721	27.5283	22.723	19.5786	34.706	18.3811	19.2116	15.679	20.5379	62.818	18.1372	21.4847	23.9412	At1g65750;	F1E22.12	"retrotransposon	protein,	putative,	unclassified,	1	Pizt_uniq
LOC_Os01g57740	6.98116	7.92717	6.96948	4.83578	5.67539	5.80065	5.9129	3.78247	4.31994	7.52796	5.41688	6.36501	7.61354	3.97878	6.13819	6.37753	7.09147	8.5145	3.74426	2.64787	2.93344	4.72435	6.08097	4.81652	5.17281	5.27574	4.33185	3.75385	3.42138	2.88393	7.29261	5.43727	4.67177	6.43662	5.91017	7.32783	3.10853	5.20728	4.9268	3.35305	expressed	protein	NA	NA	NA	NA	5	Pizt_uniq
LOC_Os01g57870	1.3267	1.26865	1.41673	1.20093	1.20433	1.66264	1.73138	1.32711	1.47837	1.89844	3.05292	2.23296	1.6251	1.78789	1.52953	1.46842	1.28478	1.04112	0.997629	1.2541	1.3493	1.29312	1.74733	1.39571	3.10023	3.73161	2.63882	1.69527	1.66231	1.97802	1.33736	1.35597	1.51229	2.39477	1.6475	1.26477	1.20034	1.47872	3.15688	1.77853	At5g43730;	MQD19.6	"disease	resistance	protein	RPS2,	4	Pizt_uniq
LOC_Os01g58080	3.24528	2.91088	3.01954	2.40189	2.73189	2.62926	5.9656	5.93304	6.21692	3.77308	3.94441	4.03802	5.83742	5.52354	4.58568	2.59781	2.69696	2.62507	2.43927	2.30644	2.55888	5.61341	6.11368	5.71419	4.38781	5.66726	4.94194	5.31863	5.3326	5.70289	3.05857	2.58768	6.03852	3.91851	5.31555	2.63995	2.43486	5.81376	4.999	5.45137	At1g11630;	F25C20.22	"membrane-associated	salt-inducible	protein,	putative,	3	Pizt_uniq
LOC_Os01g58420	14.5558	18.176	16.2961	9.60114	9.68301	13.3949	29.681	26.3037	25.3401	15.8465	16.6568	17.5767	11.3454	8.5157	10.6309	22.213	19.5222	22.3521	8.40199	13.0442	11.3576	24.8326	21.4513	17.5486	99.0614	54.2396	48.5521	20.2179	18.8304	17.4172	16.3427	10.893	27.1083	16.6933	10.164	21.3625	10.9346	21.2775	67.2843	18.8218	"ERF8;	Synonyms=ERF-8,	ERF079;	At1g53170;	F12M16.6"	"AP2	4	Pizt_uniq
LOC_Os01g58670	3.13237	0.0143184	2.14187	1.24973	0.696919	0.294112	0.265879	1.45272	2.36208	2.85363	2.62546	2.95118	0.844002	5.65556	3.74163	7.61358	7.25591	2.51638	0.715739	0.52883	0.522123	0.66787	1.51162	6.84864	1.83894	1.07817	2.66952	10.321	7.72101	6.23991	1.76285	0.74692	1.36022	2.81009	3.41373	5.79529	0.588897	3.00938	1.86221	8.09399	NSFBx;	At5g04010;	F8F6.220	expressed	protein	"GO:0003674,GO:0005575,GO:0008150"	3	Pizt_uniq
LOC_Os01g58690	2.08853	2.12369	2.23279	1.67356	1.38095	1.55553	2.81921	4.09048	4.70177	3.38092	2.42174	2.4975	3.61391	3.12327	3.01477	1.82092	1.841	2.22813	1.42753	0.895153	1.04627	3.82276	4.52219	4.07926	3.70011	4.13212	3.57505	3.38571	3.88701	4.69354	2.14834	1.53668	3.87049	2.76672	3.25065	1.96335	1.12298	4.1414	3.80242	3.98875	apeA;	DDB_G0277701	"endonuclease/exonuclease/phosphatase	family	domain	containing	3	Pizt_uniq
LOC_Os01g58800	0.244636	0.612246	0.976908	0.911586	0.855955	0.691685	0.978983	1.07755	0.757509	0.929084	0.697681	0.800703	0.622226	0.825138	1.19678	0.714477	0.555135	0.49471	2.06113	1.75875	1.30765	1.45893	0.721667	0.777188	0.856077	1.53673	0.972846	0.623337	0.820632	1.21563	0.611264	0.819742	0.938014	0.809156	0.88138	0.588107	1.70918	0.985928	1.12188	0.886533	expressed	protein	NA	NA	NA	NA	1	Pizt_uniq
LOC_Os01g59060	211.573	207.513	247.203	201.258	246.438	221.897	203.315	232.322	262.705	175.857	131.993	187.792	154.685	181.437	183.937	205.285	190.016	221.032	81.5191	94.7475	118.615	314.672	216.138	211.969	148.997	128.668	149.474	244.069	178.203	231.325	222.096	223.198	232.781	165.214	173.353	205.444	98.2939	247.593	142.38	217.866	RPL34;	At1g29070;	F28N24.22	"50S	ribosomal	protein,	5	Pizt_uniq
LOC_Os01g59090	57.6958	52.8197	78.3665	34.9738	45.0384	43.8143	51.5459	57.3654	58.5913	30.7717	28.2607	39.0649	33.0517	34.4917	39.2256	61.7317	50.2373	61.8322	19.8195	20.8869	26.8829	83.3557	54.7196	65.354	35.9897	30.9642	42.3827	55.6721	47.2401	61.7771	62.9607	41.2755	55.8342	32.6991	35.5896	57.9337	22.5297	67.8098	36.4455	54.8964	PPD6;	At3g56650;	T5P19.300	"thylakoid	lumenal	20	5	Pizt_uniq
LOC_Os01g59120	0.32227	0.347432	0.235111	0.0637067	0.1285	0.203902	0.371216	0.0770769	0.191904	0.57744	0.38563	0.765947	0.807074	0.437368	0.472331	0.17628	0.175013	0.162925	0.126583	0.101841	0.0775664	0.125821	0.254363	0.239417	0.84822	5.37244	2.27397	0.492689	0.243077	0.429567	0.301604	0.132036	0.213399	0.576339	0.572258	0.171406	0.101997	0.206534	2.83154	0.388444	"CYCB1-3;	Synonyms=CycB1-1;	Os01g0281200,	LOC_Os01g17402;	B1085F09.20"	"cyclin,	4	Pizt_uniq
LOC_Os01g59200	0.216928	0.157935	0.0196877	0.101359	0.0204446	0.081103	0.0407319	0	0.0610645	0.0399443	0	0.0206549	0.0401272	0	0.040621	0.140233	0.0397784	0.239278	0	0	0	0.100092	0.101174	0.140338	0.040895	0.227112	0.0209129	0.0803978	0.0407095	0.0201015	0.131517	0.0676354	0.0339321	0.0201997	0.0269161	0.139763	0	0.113868	0.0963066	0.0470696	MIZ1;	At2g41660;	T32G6.18	"DUF617	domain	containing	5	Pizt_uniq
LOC_Os01g59670	1.21375	1.11379	1.02039	0.607415	0.888537	1.06729	1.26446	0.982065	0.84068	1.72523	2.5837	2.15777	1.42983	1.13258	1.40905	1.43307	1.54089	1.06576	0.85354	0.880247	0.966093	0.978087	1.43111	1.23391	3.1186	2.97618	3.2291	1.3293	1.26926	0.938741	1.11598	0.854414	1.02907	2.15557	1.32382	1.34657	0.89996	1.21437	3.10796	1.1791	expressed	protein	"GO:0003674,GO:0008150"	molecular_function|biological_process	NA	NA	4	Pizt_uniq
LOC_Os01g59980	24.4555	25.5099	27.186	15.2241	14.7521	13.2453	20.3906	24.2118	22.5764	17.705	19.1487	19.8614	22.0565	22.0824	22.9258	26.0452	26.6086	26.3	12.3127	10.7697	13.514	22.5658	24.3524	26.1858	22.0155	23.4298	25.3815	27.0719	24.7656	26.7712	25.7171	14.4072	22.3929	18.905	22.3549	26.3179	12.1988	24.368	23.6089	26.2029	"VAR3;	At5g17790;	MVA3.140,	MVA3.15"	"zinc	finger	5	Pizt_uniq
LOC_Os01g60640	0.509097	0.934344	0.169415	0.311501	0.289025	0.0747751	0.563308	0.326626	0.963357	0.564691	0.553104	0.418953	1.02357	0.402553	0.961258	0.480225	0.403423	0.441217	0.11141	0.174286	0.189635	1.11969	1.06961	0.677749	1.24424	0.532997	0.578435	0.333562	0.250222	0.494216	0.537618	0.2251	0.617764	0.512249	0.795792	0.441622	0.158444	0.955684	0.785224	0.359333	WRKY53;	At4g23810;	F9D16.280	"WRKY21,	expressed"	"GO:0003700,GO:0005730,GO:0006139,GO:0008150,GO:0009058"	3	Pizt_uniq
LOC_Os01g60800	1.14144	0.579157	0.483909	0.385753	0.599774	0.900269	1.1142	0.388927	0.710114	0.965966	1.32968	1.49029	1.27264	0.71401	1.15947	0.953038	0.835797	0.600776	0.38324	0.224824	0.440321	0.936455	1.1712	0.842482	1.32942	1.24414	1.12754	0.478093	0.43575	0.685337	0.734835	0.628599	0.737745	1.26198	1.04871	0.796537	0.349462	0.983379	1.2337	0.53306	expressed	protein	"GO:0003674,GO:0008150"	molecular_function|biological_process	NA	NA	4	Pizt_uniq
LOC_Os01g60860	10.5678	9.79373	9.44776	14.5771	15.093	15.7352	15.5752	14.9681	14.9968	16.7847	18.9656	17.2976	10.5447	11.5606	8.86874	9.07239	9.25139	8.58935	18.8149	17.7576	15.8612	13.2051	15.3954	12.0235	22.1959	21.2355	19.9995	13.0908	15.6966	13.7833	9.93645	15.1351	15.18	17.6827	10.3247	8.97105	17.4779	13.5414	21.1436	14.1902	PUB16;	At5g01830;	T20L15_100	"spotted	leaf	11,	4	Pizt_uniq
LOC_Os01g60910	0.91184	1.36923	0.910314	0.578216	0.902342	1.041	0.837724	0.840708	0.598921	0.629636	1.0009	0.73178	0.825288	0.731252	0.48785	1.09471	1.02712	1.48473	0.405138	0.249325	0.23467	1.04581	1.05105	0.60194	1.30152	1.32039	1.04859	0.905214	0.935047	0.639749	1.06379	0.840518	0.759118	0.787437	0.681463	1.20219	0.296378	0.899599	1.2235	0.82667	"CIPK2;	Synonyms=PKS16,	SnRK3.2;	At5g07070;	T28J14.10"	"CAMK_KIN1/SNF1/Nim1_like.12	5	Pizt_uniq
LOC_Os01g61110	0.488113	0.353322	0.449812	0.51719	0.319188	0.687151	0.550615	0.630404	0.635575	0.42589	0.490626	0.605617	0.336161	0.397466	0.456307	0.480592	0.333238	0.227786	0.314428	0.339347	0.493428	0.625067	0.585597	0.503856	1.33923	1.28936	0.581328	0.3138	0.666576	0.413339	0.430416	0.507843	0.605531	0.507378	0.396644	0.347206	0.382401	0.571506	1.06997	0.464572	"ulp1	protease	family,	C-terminal	catalytic	domain	4	Pizt_uniq
LOC_Os01g61160	8.43683	1.27283	0.166082	6.60825	10.4219	16.0902	12.468	1.39164	1.83975	7.52148	4.51029	12.1471	1.68044	0.308307	1.76231	4.28527	2.64855	4.52962	2.76685	0.500368	1.18978	2.61749	5.64521	1.37715	10.1893	8.12379	7.2835	0.302777	0.466067	0.0363369	3.29191	11.0401	5.23313	8.05961	1.25035	3.82115	1.48567	3.21328	8.5322	0.268394	LAC5;	Synonyms=LAC1;	At2g40370;	T3G21.14	"laccase	precursor	4	Pizt_uniq
LOC_Os01g61240	0.326017	0.0326366	0.488207	0	0.20279	0.402231	0.134674	0.371672	0.0673001	0.231122	0.642387	0.512191	0.0995058	0.0338347	0.167884	0.264947	0.361683	0.296676	0.0665887	0.033483	0.0340029	0.198562	0.669034	0.0331432	0.473245	0.61438	0.414871	0.132911	0.168249	0.332312	0.282287	0.201674	0.191215	0.4619	0.100408	0.307768	0.0446915	0.300246	0.500832	0.211158	"Ifi30;	Synonyms=Gilt,	Ip30"	"gamma-interferon-inducible	lysosomal	thiol	4	Pizt_uniq
LOC_Os01g61310	0.26464	0.30277	0.226455	0.660655	0.352741	0.349828	0.117128	0.548545	0.702385	0.804043	0.0784134	0.593949	0.346168	0.392355	0.739791	0.115215	0.228773	0.114677	0.270262	0.465933	0.0394306	0.230258	0.27154	0.30747	0.82318	0.356225	0.841915	0.115595	0.273149	0.0770714	0.264621	0.454408	0.456019	0.492135	0.492772	0.152888	0.258542	0.269756	0.673773	0.155272	"G1L7;	Os01g0828900,	LOC_Os01g61310;	B1088C09.26"	"DUF640	domain	4	Pizt_uniq
LOC_Os01g61320	5.04791	5.18457	5.00674	3.25152	3.99286	4.58336	5.61929	6.93023	6.68195	2.12458	2.41353	3.43314	3.86844	3.53791	3.25774	4.22886	4.57863	6.032	1.42269	1.00994	1.86322	6.82103	7.53384	7.24778	6.71237	7.22383	5.96137	7.71728	7.00333	8.119	5.07974	3.94258	6.41049	2.65708	3.55469	4.9465	1.43195	7.20088	6.63253	7.61321	"thioredoxin,	putative,	expressed"	"GO:0003674,GO:0006139,GO:0009058,GO:0009536,GO:0009987,GO:0016043"	"molecular_function|nucleobase,	nucleoside,	3	Pizt_uniq
LOC_Os01g61570	0.633233	0.332804	0.189652	0	0.328239	0.390634	0.441418	0.180477	0.212419	1.07419	0.853709	1.34304	0.209379	0.197155	0.34239	0.434207	0.478983	0.224094	0	0.113812	0	0	0.601012	0.209219	0.377528	0.546944	0.47006	0.0806743	0.294117	0.306594	0.38523	0.239624	0.278105	1.09031	0.249641	0.379095	0.0379372	0.270077	0.464844	0.227128	"At2g40250;	T07M07.13,	T3G21"	"GDSL-like	lipase/acylhydrolase,	putative,	4	Pizt_uniq
LOC_Os01g61620	2.04991	1.13429	0.958479	0.471229	1.46161	1.17386	0.95577	0.681283	0.874901	0.578141	1.04948	0.869679	0.659987	0.484734	0.962076	1.06317	1.40446	1.21563	0.600657	0.38198	0.685609	1.34333	1.83711	1.16069	2.08062	2.50837	1.54095	0.775768	0.90168	0.714131	1.38089	1.03557	0.837318	0.832435	0.702266	1.22775	0.556082	1.44705	2.04331	0.797193	Dyrk2	{ECO:0000312|FlyBase:FBgn0016930};	Synonyms=smi35A	{ECO:0000312|FlyBase:FBgn0016930};	CG4551	{ECO:0000312|FlyBase:FBgn0016930}	4	Pizt_uniq
LOC_Os01g61690	0.437487	0.277728	0.0852205	0.197434	0.331863	0.58145	0.418743	0.165882	0.132163	0.259355	0.243449	0.514091	0.0542799	0.16611	0.263749	0.281828	0.344371	0.312881	0.0653828	0.0438356	0.11129	0.15164	0.755455	0.108477	0.71914	0.81551	1.01839	0.0761275	0.088108	0.0978881	0.266812	0.370249	0.238929	0.338965	0.16138	0.313027	0.0735029	0.338524	0.851015	0.0873746	SCPL26;	At2g35780;	T20F21.2	"OsSCP5	-	Putative	4	Pizt_uniq
LOC_Os01g61760	8.83487	4.61218	2.62708	6.82904	10.0626	10.2367	8.04582	8.31591	8.67371	8.76402	7.53382	10.3197	3.54624	4.0383	4.74504	6.95028	8.07502	6.40318	4.61702	3.46467	5.92109	9.41486	13.3234	5.98191	8.87421	6.66625	5.23345	3.89552	3.00105	2.77023	5.35804	9.04277	8.34515	8.87251	4.10986	7.14282	4.66759	9.57338	6.92464	3.22227	ICR2;	Synonyms=RIP2;	At2g37080;	T2N18.16	"myosin	heavy	4	Pizt_uniq
LOC_Os01g62100	5.52473	6.67523	6.0104	9.09941	7.36197	7.21393	11.7754	11.5442	11.686	6.86166	7.2672	6.722	7.21571	7.06396	6.9963	5.9571	5.88274	5.50935	10.1257	9.13266	9.94057	14.0679	11.9791	11.8868	8.13175	8.51016	8.56784	9.978	11.4232	11.3539	6.07012	7.89177	11.6685	6.95029	7.09199	5.78306	9.73297	12.6446	8.40325	10.9183	"RPA1C;	Synonyms=RPA70C;	Os05g0111000,	LOC_Os05g02040;	OsJ_16860,	P0016H04.11"	3	Pizt_uniq
LOC_Os01g62220	0.0176206	0	0	0	0	0.0724662	0.0363943	0.0365239	0.0181872	0.0178453	0	0.0369106	0	0.036574	0.0725904	0.0178999	0	0	0	0	0.0735117	0.125206	0.03616	0.0716532	0.16443	0.0737914	0.168172	0.053877	0.109123	0.161648	0.00587353	0.0241554	0.0303685	0.018252	0.0363881	0.00596662	0.0245039	0.077673	0.135465	0.108216	PCMP-E76;	At2g13600;	T10F5.14	"pentatricopeptide,	putative,	expressed"	3	Pizt_uniq
LOC_Os01g62510	1.38158	0.632255	0.748743	0.446342	0.818451	0.365262	0.366887	0.286373	0.448172	1.0394	0.941537	1.9018	1.004	0.737397	1.01635	0.280694	0.0398109	0.399122	0.322498	0.527029	0.164681	0.0801386	0.405028	0.200647	0.572998	1.19848	1.75812	0.885098	0.937084	0.925423	0.920858	0.543352	0.367144	1.29425	0.919251	0.239876	0.338069	0.228604	1.17653	0.915868	WRKY44;	Synonyms=TTG2;	At2g37260;	F3G5.5	"WRKY119,	expressed"	2	Pizt_uniq
LOC_Os01g62514	0.25127	0.323408	0.322521	0.184494	0.0372134	0	0.593124	0.148809	0.555751	0.872483	0.632841	0.939904	0.474759	0.33528	0.221816	0.0364647	0.217215	0.0362946	0	0.184331	0.149754	0.072875	0	0.18246	0.818811	1.3905	0.837447	0.365852	0.815098	0.182944	0.299066	0.0739024	0.432561	0.815076	0.343952	0.0966581	0.111362	0.0851117	1.01558	0.454631	WRKY49;	At5g43290;	MNL12.11	"WRKY56,	expressed"	"GO:0003700,GO:0006139,GO:0009058"	4	Pizt_uniq
LOC_Os01g62790	2.93812	3.06523	3.3153	4.15424	4.77318	5.25459	4.90595	4.69009	5.71662	4.17265	4.2261	6.06027	4.42082	5.11711	5.57663	3.97958	4.15532	3.36914	3.26495	3.69967	4.40287	11.3013	7.41552	6.68338	6.73476	6.95353	7.58043	9.48846	9.76004	9.82218	3.10621	4.72734	5.10422	4.81967	5.03819	3.83468	3.78916	8.46675	7.08957	9.69023	Gld2;	CG5732	expressed	protein	"GO:0005575,GO:0008150"	cellular_component|biological_process	3	Pizt_uniq
LOC_Os01g62860	2.64336	2.19056	1.8525	1.88946	1.6152	2.73576	2.25981	1.25186	2.16823	3.45713	2.37823	2.6219	2.35093	1.6896	1.82095	2.6319	2.06567	2.08862	0.607839	0.809052	0.766839	2.36339	2.67635	1.97541	3.35791	4.10537	3.193	2.58707	2.36698	1.87359	2.2288	2.08014	1.8933	2.81909	1.95383	2.26206	0.72791	2.33839	3.55209	2.27588	AKR4C11;	At3g53880;	F5K20.180	"oxidoreductase,	aldo/keto	reductase	4	Pizt_uniq
LOC_Os01g62970	7.43203	10.2507	9.63797	21.2985	18.0402	13.8777	11.0709	9.52314	9.43768	13.3962	15.9287	14.1686	14.2671	14.9743	13.02	14.8098	12.4017	9.71586	31.019	24.5025	24.2722	5.19711	5.36117	6.39545	10.477	9.35285	12.5464	8.14096	12.6455	8.55499	9.10689	17.7388	10.0106	14.4978	14.0872	12.3091	26.5979	5.65124	10.7921	9.78049	expressed	protein	"GO:0003674,GO:0008150,GO:0009536"	molecular_function|biological_process|plastid	NA	NA	1	Pizt_uniq
LOC_Os01g63310	0.0617532	0.0494555	0.0616498	0	0.12804	0.279362	0	0.0384005	0.0764867	0.0625406	0.038425	0.439814	0.0251308	0	0.1272	0.0501855	0.112106	0.0499515	0.0252261	0	0.0257629	0.100296	0.152072	0.0125558	0.39698	1.33184	0.916809	0.075527	0.0382432	0.113302	0.0576195	0.135801	0.0382958	0.18026	0.050777	0.0707475	0.0169963	0.0883079	0.881876	0.0756908	At3g09070;	MZB10.10	"DUF740	domain	containing	protein,	4	Pizt_uniq
LOC_Os01g63444	0.496605	0.360754	0.236918	0.171666	0.255139	0.551248	0.544623	0.43725	0.485358	0.502937	0.647178	0.72726	0.205673	0.364875	0.343989	0.464296	0.554036	0.288832	0.139131	0.0722166	0.256683	0.499638	0.825204	0.478048	0.815649	1.01683	1.03461	0.886869	0.462675	0.6585	0.364759	0.326018	0.489077	0.625792	0.304846	0.435721	0.15601	0.600963	0.955698	0.669348	expressed	protein	NA	NA	NA	NA	4	Pizt_uniq
LOC_Os01g63840	2.30144	2.97894	2.64882	3.48082	3.89042	2.27579	4.34476	4.75523	5.52255	3.26607	3.29886	3.62338	3.92233	4.50313	3.88001	2.82933	3.04553	2.10469	2.45513	2.55938	2.92018	5.6098	5.94123	4.9923	4.13417	4.77294	4.19717	5.99111	4.37263	5.88712	2.64307	3.21568	4.87418	3.3961	4.10182	2.65985	2.6449	5.51444	4.36809	5.41695	"KDTA;	At5g03770;	F17C15.190,	MED24.5"	"3-deoxy-D-manno-octulosonic-acid	transferase,	3	Pizt_uniq
LOC_Os01g64000	0.0134734	0.0269757	0	0	0.027936	0.0692632	0.0278285	0.0418915	0.0556267	0.0409356	0.0139727	0.0564467	0.0274154	0.069915	0.111011	0.0684348	0.0271771	0	0.0825581	0.152214	0.0140525	0.164121	0.152072	0.232853	0.19558	0.211589	0.257183	0.0411966	0.180786	0.109869	0.013483	0.0323997	0.0417822	0.0371183	0.0694471	0.0318706	0.0829416	0.183015	0.221451	0.110617	"ABI5;	Synonyms=BZIP39,	DPBF1,	GIA1,	NEM1;	At2g36270;	3	Pizt_uniq
LOC_Os01g64020	2.15645	2.73725	2.13173	5.98365	3.17806	2.97068	2.33617	2.17651	2.88771	3.08321	3.12067	2.46527	1.90716	2.26726	1.77095	2.75618	2.90694	2.0949	6.31891	6.11588	5.27737	2.46083	1.95959	2.14928	2.82778	3.15043	3.63199	2.28405	3.35322	2.7512	2.34181	4.04413	2.4668	2.88972	1.98179	2.58601	5.90405	2.1899	3.2034	2.79616	"TGA9	{ECO:0000303|PubMed:20805327};	Synonyms=BZIP21	{ECO:0000303|PubMed:11906833};	At1g08320	{ECO:0000312|Araport:AT1G08320};	1	Pizt_uniq
LOC_Os01g64262	9.07399	10.2988	8.24603	16.54	17.9241	15.478	14.4462	13.2856	15.3092	15.4561	13.5704	11.7209	14.5781	16.9294	14.8032	10.8569	11.8089	10.0279	25.2002	25.4646	25.3814	13.4032	15.5834	14.2359	12.8311	12.801	13.2487	13.9554	14.1021	14.9677	9.20628	16.6474	14.347	13.5825	15.4369	10.8979	25.3488	14.4075	12.9602	14.3417	"PPME1;	Synonyms=PME1;	PP2593,	PRO0750"	"hydrolase,	alpha/beta	1	Pizt_uniq
LOC_Os01g64430	0	0	0	0	0.0350519	0.069525	0.0872928	0	0	0	0.0350638	0	0	0	0	0	0.0852494	0	0.0172646	0	0	0	0	0	0.613496	0.831857	1.03979	0	0	0.0172318	0	0.034859	0.0290976	0.0116879	0	0.0284165	0.00575486	0	0.828381	0.00574395	OFP7;	At2g18500;	F24H14.15	"DUF623	domain	containing	4	Pizt_uniq
LOC_Os01g64620	0.129186	0.25865	0.361116	0.265592	0.133928	0.159387	0.160096	0.401665	0.320017	0.261667	0.160768	0.243551	0.315439	0.536289	0.13305	0.524935	0.599335	0.705358	0.184703	0.159214	0.215582	0.917952	0.58324	0.420263	0.589369	0.135251	0.301391	0.553003	0.480024	0.0790085	0.249651	0.186302	0.293926	0.221995	0.328259	0.609876	0.1865	0.640485	0.342004	0.370679	ATL45	{ECO:0000303|PubMed:16557337};	Synonyms=RHA3B	{ECO:0000303|PubMed:9781696};	At4g35480;	F15J1.50	5	Pizt_uniq
LOC_Os01g64700	18.5056	17.2589	16.1255	8.05883	10.7877	9.72601	14.373	14.6816	13.401	14.0831	15.1079	17.5245	14.7371	11.3392	13.5423	17.0332	17.984	18.0417	8.46522	7.23804	8.59604	17.6566	18.794	16.6372	16.4658	16.1804	15.4111	12.9195	12.0096	12.511	17.2967	9.52417	14.1519	15.5719	13.2062	17.6863	8.09977	17.696	16.0191	12.4801	"TULP3;	Synonyms=TULP5;	Os01g0866800,	LOC_Os01g64700;	OsJ_004102,	P0505D12.45"	5	Pizt_uniq
LOC_Os01g64760	15.5982	12.9328	11.8547	9.359	9.53295	10.4347	17.7733	16.7542	15.5607	17.4526	14.3396	15.148	13.0051	15.6461	13.2352	17.7828	15.1361	16.024	7.53581	9.04759	7.48307	17.6543	20.1051	18.8348	19.1863	17.4001	15.4336	12.0101	10.8972	15.4365	13.4619	9.77554	16.6961	15.6468	13.9621	16.3143	8.02216	18.8647	17.34	12.7812	YIPF6	"Yip1	domain	containing	protein,	expressed"	3	Pizt_uniq
LOC_Os01g64900	0.0571332	0.0667269	0.0665439	0.00978828	0.0592304	0.00489511	0.0835871	0.108557	0.157255	0.10608	0.108626	0.109706	0.140473	0.029647	0.0637455	0.0725484	0.091234	0.129978	0.0680716	0.053788	0.094349	0.0918262	0.0439671	0.0871235	0.227082	0.553294	0.358474	0.218365	0.147426	0.145591	0.063468	0.0246379	0.116466	0.108137	0.0779552	0.0979202	0.0720695	0.0743056	0.379617	0.17046	PDS5A	{ECO:0000250|UniProtKB:Q29RF7};	RCJMB04_6f4	"HEAT,	putative,	expressed"	4	Pizt_uniq
LOC_Os01g65130	0.355349	0.278655	0.36658	0.566182	0.331554	0.328816	0.507651	0.417388	0.299534	0.311896	0.829165	0.50865	0.367554	0.215127	0.250084	0.246671	0.412144	0.227555	0.665315	0.46836	0.469455	0.174344	0.340307	0.210731	0.693907	0.57045	0.785066	0.350102	0.427904	0.156958	0.333528	0.408851	0.408191	0.549904	0.277589	0.295457	0.534377	0.241794	0.683141	0.311655	"peptide	transporter,	putative,	expressed"	NA	NA	4	Pizt_uniq
LOC_Os01g65590	0.0684746	0.0822576	0.13672	0.183009	0.0567905	0.112643	0.0848581	0.0141934	0.127218	0.0138695	0.0710121	0.043031	0.0278661	0.0426386	0.0987315	0.180856	0.124308	0.0969297	0.0699294	0.0703258	0.0857012	0.152918	0.224832	0.222759	0.0283993	0.0143379	0.0435685	0	0.0282705	0	0.0958174	0.117481	0.0754231	0.0426375	0.0564121	0.134031	0.0753188	0.200169	0.0287685	0.0094235	B3GALT3;	At2g32430;	T32F6.5	"galactosyltransferase,	putative,	expressed"	5	Pizt_uniq
LOC_Os01g65600	4.28466	3.5253	4.48382	5.29506	5.23308	5.90092	5.89433	5.51163	5.1937	6.65787	6.28182	6.35261	6.24355	5.69244	5.58355	4.49792	5.00273	3.93843	9.10046	8.89895	9.43508	3.8571	4.1843	4.99426	6.93997	6.78282	7.19908	5.95493	6.51466	6.59565	4.09793	5.47635	5.53322	6.43077	5.83985	4.47969	9.14483	4.34522	6.97395	6.35508	At2g01810;	T8O11.2	"PHD-finger	domain	containing	protein,	1	Pizt_uniq
LOC_Os01g65670	10.7353	7.14214	4.56058	4.18485	6.01739	6.42357	5.31435	4.37245	7.22523	5.33405	4.93259	5.72748	4.48363	7.11149	5.31371	12.6252	10.0547	7.33604	3.34802	2.78743	3.90975	12.3703	17.5499	6.87055	8.0104	5.06403	5.1721	7.49062	4.14652	5.45076	7.47935	5.54193	5.63734	5.33137	5.63628	10.0053	3.3484	12.2636	6.08218	5.69597	AAP4;	At5g63850;	MGI19.5	"amino	acid	transporter,	5	Pizt_uniq
LOC_Os01g65710	0.035631	0.0713385	0	0	0.147756	0.0732678	0.0367969	0.0738559	0.0367768	0.144341	0.0739029	0	0.108752	0.147914	0	0.0361957	0	0.036027	0	0	0	0	0.03656	0.217338	0.147777	0.261127	0.377851	0.0726307	0.0735533	0	0.0356565	0.0736745	0.0491432	0.0727481	0.0855555	0.0240742	0	0.0846325	0.262251	0.048728	expressed	protein	"GO:0003674,GO:0005575,GO:0008150"	molecular_function|cellular_component|biological_process	NA	NA	4	Pizt_uniq
LOC_Os01g65840	0.0586071	0.023468	0	0.0240979	0.0121517	0	0.0605247	0.0242961	0.0241967	0.106838	0.109402	0.0491067	0.047701	0.0729884	0.108648	0.0119072	0.0236432	0	0.0598523	0	0.061126	0.0832882	0.0601351	0.131077	0.0850739	0.0613586	0.0870101	0.0716792	0.145179	0.167268	0.0273584	0.0120832	0.0363392	0.0884489	0.0764457	0.0118501	0.0403261	0.0915003	0.0778142	0.128042	PCMP-E29;	At3g21470;	MIL23.2	"pentatricopeptide,	putative,	expressed"	3	Pizt_uniq
LOC_Os01g65880	122.005	110.82	112.077	69.4861	71.0433	71.1583	100.447	103.569	100.123	90.6883	73.0232	76.1276	77.1043	56.8905	65.9387	100.948	98.4082	108.143	50.8374	44.7795	43.5465	85.8978	96.7318	83.4784	87.019	81.9294	72.9732	81.276	63.0344	70.6226	114.968	70.5626	101.38	79.9464	66.6445	102.5	46.3878	88.7027	80.6405	71.6443	"SWEET1A;	Os01g0881300,	LOC_Os01g65880;	B1065E10.2-1,	OsJ_04300,	P0018C10.61-1"	5	Pizt_uniq
LOC_Os01g66040	0.224575	0.160583	0	0.362764	0.199559	0.230896	0.198791	0.432248	0.298024	0.162456	0.066542	0.168009	0.03264	0	0.0330416	0	0.0323563	0.129754	0.0327637	0.395393	0.401532	0.553627	0.0987558	0.391381	0.166323	0.167942	0.238151	0.425078	0.529818	0.163508	0.128386	0.264406	0.309688	0.132336	0.0218939	0.0540369	0.276563	0.347921	0.190805	0.372801	At1g68400;	T2E12.5	"receptor	kinase,	putative,	expressed"	3	Pizt_uniq
LOC_Os01g66230	1.19446	0.771219	0.95256	0.668409	0.886599	0.930145	1.24084	1.28189	1.38607	0.866112	0.960197	0.977148	0.834125	0.865546	0.793434	0.725165	1.09775	0.700344	0.267066	0.471829	0.427553	1.069	1.02255	1.20712	0.710847	1.11735	1.19172	1.04452	1.26205	1.18151	0.972748	0.828385	1.30294	0.934486	0.831035	0.841085	0.388816	1.09956	1.00664	1.16269	At1g65750;	F1E22.12	"csAtPR5,	putative,	expressed"	NA	3	Pizt_uniq
LOC_Os01g66360	12.226	10.4276	12.8372	6.63924	7.87029	7.33638	8.78204	11.2987	12.0877	9.04433	8.42223	8.58303	7.84338	8.45896	8.12172	10.8804	10.1196	12.2726	4.31218	5.39434	5.01775	14.2326	11.8806	13.7453	9.48841	8.749	9.62635	13.0906	11.2524	12.4921	11.8303	7.28197	10.7228	8.68319	8.14135	11.0909	4.90809	13.2862	9.28792	12.2784	"ispD;	CPn_0579,	CP_0169,	CpB0603"	"2-C-methyl-D-erythritol	4-phosphate	5	Pizt_uniq
LOC_Os01g66379	7.88758	7.89603	8.77772	9.95069	11.5046	10.8128	11.6543	14.2614	14.1502	7.72879	6.46245	9.60233	5.9925	8.71744	6.89265	10.1978	8.28213	8.61393	6.59058	6.29479	6.30349	24.2798	16.6945	14.5099	10.0193	8.56174	8.69029	13.8335	10.9783	13.5564	8.18711	10.756	13.3553	7.93119	7.20086	9.0313	6.39629	18.4947	9.09044	12.7894	prfB	{ECO:0000255|HAMAP-Rule:MF_00094};	NMB2138	expressed	protein	"GO:0006412,GO:0008135,GO:0009536,GO:0016043"	3	Pizt_uniq
LOC_Os01g66650	0.0186547	0.0560241	0.0558705	0	0	0	0	0	0	0	0	0	0	0	0	0.0379007	0.112885	0.226344	0	0	0	0	0	0	0	0	0.0197824	0	0	0	0.0435164	0	0	0	0	0.12571	0	0	0.00659415	0	expressed	protein	NA	NA	NA	NA	5	Pizt_uniq
LOC_Os01g66870	0.00624234	0.00624903	0.00934783	0.00320838	0	0	0	0	0.00644307	0	0	0	0	0.00323921	0.00321451	0	0.00314784	0	0.0127499	0.0224388	0.00651063	0	0.00640509	0	0	0.0032677	0.00661971	0	0	0	0.00727973	0.00106946	0.00214769	0	0.00215124	0.00104928	0.0138998	0.00213503	0.0032958	0	"transposon	protein,	putative,	CACTA,	En/Spm	sub-class,	1	Pizt_uniq
LOC_Os01g67100	0.101397	0.10785	0.0569404	0.0846871	0.0262798	0.0977353	0.150527	0.157632	0.156986	0.192544	0.184021	0.179213	0.18053	0.223618	0.189279	0.212446	0.140612	0.0704851	0.0388317	0.00650864	0.0198291	0.205855	0.214584	0.309244	0.190555	0.895703	0.517473	0.297115	0.320513	0.129194	0.0887291	0.0695674	0.155048	0.185259	0.197809	0.141181	0.0217232	0.243228	0.534577	0.248941	"FAS1;	Synonyms=NFB2;	At1g65470;	F5I14.2,	T8F5.24"	expressed	4	Pizt_uniq
LOC_Os01g67220	23.3383	22.4327	21.9721	10.0996	11.9265	12.9687	13.2535	14.8752	14.6596	26.8952	22.4099	17.8382	40.431	37.6643	46.3225	27.3634	29.727	25.0124	8.90079	10.6655	11.8527	17.0957	16.614	17.04	11.9386	14.7231	13.5776	17.1344	13.5557	13.6213	22.581	11.6649	14.2627	22.3811	41.4726	27.3676	10.473	16.9166	13.4131	14.7705	BGLU40;	At1g26560;	T1K7.7	"Os1bglu4	-	beta-glucosidase-like	2	Pizt_uniq
LOC_Os01g67310	0.554347	0.569544	0.43691	0.344901	0.287347	0.254977	0.934054	0.755952	0.572173	0.457996	0.695919	0.763956	0.445252	0.302796	0.600975	0.666867	0.706211	0.604757	0.22347	0.404526	0.273871	0.992151	1.22741	0.489403	0.468897	0.763647	0.587859	0.743412	0.542056	0.713748	0.520267	0.295742	0.75406	0.63929	0.449674	0.659278	0.300622	0.902988	0.606801	0.666405	"PLP1;	Os03g0393900,	LOC_Os03g27610;	OSJNBa0093I13.16"	"patatin,	putative,	3	Pizt_uniq
LOC_Os01g67490	20.4686	24.0697	20.2211	55.6982	35.2633	31.3401	16.8283	19.4126	20.6123	20.6287	19.3955	13.0539	21.81	20.2376	21.5649	23.933	23.4449	22.0787	63.5252	53.5424	53.3487	20.1847	20.1546	18.5786	13.5579	16.1654	17.96	14.6773	18.6421	17.2631	21.5865	40.7672	18.9511	17.6927	21.2042	23.1522	56.8054	19.6393	15.8944	16.8608	OTUD6B;	Synonyms=DUBA5;	CGI-77	"OTU-like	cysteine	protease	1	Pizt_uniq
LOC_Os01g67570	21.5745	20.6572	19.5774	25.0523	29.8919	29.1402	29.2588	33.8438	35.5234	18.5413	17.9457	26.8899	17.8334	20.7397	19.9658	18.4245	22.0818	23.1634	14.227	15.6233	17.7364	40.2892	37.6252	31.1575	36.2164	40.6706	40.7311	50.484	42.8284	48.5087	20.603	28.0282	32.8754	21.1256	19.513	21.2232	15.8622	36.3573	39.206	47.2737	"PTAC10	{ECO:0000303|PubMed:16326926};	Synonyms=PAP3	{ECO:0000303|PubMed:21949211},	PDE312,	TAC10	3	Pizt_uniq
LOC_Os01g67750	1.7213	1.79992	1.52276	1.30515	2.42054	3.12772	2.73683	2.64943	2.77052	3.08089	3.66738	3.16836	3.38109	2.35239	2.50998	2.03424	2.44072	1.48195	1.55772	1.8816	2.08857	2.37007	3.81215	3.04932	3.9759	4.90674	4.31941	3.56083	2.98159	3.23981	1.68133	2.28447	2.71893	3.30554	2.74782	1.98564	1.84263	3.07718	4.40068	3.26074	HPAT3	{ECO:0000303|PubMed:24036508};	At5g13500	{ECO:0000312|Araport:AT5G13500};	T6I14.30	{ECO:0000312|EMBL:CAC05427.1}	3	Pizt_uniq
LOC_Os01g68120	2.98778	3.68873	3.26575	2.15419	1.15131	1.71509	3.81014	4.07413	3.53469	3.29412	4.78028	3.70846	3.56921	3.9881	3.26857	3.29947	4.06306	3.32167	1.87442	1.66552	1.74953	3.85831	4.53416	4.39788	4.98651	6.47016	5.14928	4.61274	4.82961	5.27156	3.31409	1.67353	3.80632	3.92762	3.60863	3.5614	1.76315	4.26345	5.53532	4.90464	DCL3;	At3g43920;	T15B3.60	"DCL3,	putative,	expressed"	3	Pizt_uniq
LOC_Os01g68130	0.2831	0.17544	0.161501	0.0692881	0.139758	0.249487	0.236675	0.0838297	0.264374	0.0955698	0.0978636	0.183554	0.0960075	0.0979356	0.124957	0.520395	0.203942	0.163569	0.26158	0.276908	0.0562414	0.396847	0.193654	0.0411146	0.0698889	0.127025	0.0428877	0.109919	0.180887	0.054965	0.20668	0.152844	0.19496	0.125662	0.1063	0.295969	0.198243	0.210539	0.0799337	0.115257	expressed	protein	NA	NA	NA	NA	5	Pizt_uniq
LOC_Os01g68179	0.455195	0.748622	0.584271	0.467914	0.539318	0.601723	0.537244	0.707645	0.738308	0.757355	0.944127	0.612974	0.860062	1.04605	0.502295	0.528468	0.459085	0.394503	0.498071	0.200357	0.373025	1.05615	1.00085	1.28911	0.674245	0.816969	0.517192	0.729044	1.04034	0.629693	0.596029	0.536318	0.661066	0.771485	0.802803	0.460685	0.357151	1.11537	0.669469	0.799692	expressed	protein	NA	NA	NA	NA	3	Pizt_uniq
LOC_Os01g68230	1.15189	1.20084	1.58615	1.05342	0.88945	0.931111	1.87871	2.57699	2.59924	1.36771	1.30167	1.37286	1.02644	1.43454	1.09634	1.54943	1.21781	1.0924	0.576011	0.277399	0.571698	3.05623	2.8203	2.85083	1.70502	2.07925	2.41777	2.4047	2.60743	2.66406	1.31296	0.957992	2.35165	1.34741	1.18577	1.28655	0.475036	2.90912	2.06735	2.55873	expressed	protein	NA	NA	NA	NA	3	Pizt_uniq
LOC_Os01g68610	0.0271132	0.0135711	0.0270678	0.0139354	0.0843253	0.0278763	0.0420005	0.0843002	0.0279851	0.0411883	0.112472	0.0993914	0.041377	0.0140693	0.0279241	0.0275429	0.0273449	0	0.0138446	0	0.0141393	0.0550447	0	0.0551272	0.0281124	0.241282	0.230018	0.165803	0.0699623	0.0967285	0.022584	0.0420457	0.0514286	0.0843505	0.0277901	0.0182959	0.00932795	0.036724	0.166471	0.110831	PCMP-E27;	At3g29230;	MXO21.8	"pentatricopeptide	repeat	protein	4	Pizt_uniq
LOC_Os01g70050	0.323956	0.277974	0.138606	0.0951451	0.0959563	0	0.0955873	0.575567	0.334373	0.468695	0.239972	0.193887	0.56501	0.192119	0.571962	0.32909	0.326724	0.608317	0.378101	0.190122	0.530953	0	0.047486	0.141145	0.47985	0.484521	0.294463	0.283009	0.0477674	0.141519	0.246845	0.0637005	0.335176	0.300851	0.44303	0.421377	0.366392	0.0628768	0.419611	0.157432	SAUR32	{ECO:0000303|PubMed:12036261};	Synonyms=AAM1	{ECO:0000303|Ref.6};	At2g46690	{ECO:0000312|Araport:AT2G46690}	2	Pizt_uniq
LOC_Os01g70250	1.30163	1.31122	1.05427	0.723696	1.27302	1.03526	1.04832	1.24719	1.32658	1.56694	1.67247	1.90345	1.22432	1.10447	1.2984	1.77964	1.9072	1.43197	0.911267	0.756687	0.862355	1.47916	1.86475	1.53963	2.30874	2.27979	2.55228	1.85227	1.35193	1.54371	1.22237	1.01066	1.20736	1.71429	1.20906	1.70627	0.843437	1.62784	2.38027	1.58264	"heat	shock	protein	DnaJ,	putative,	expressed"	4	Pizt_uniq
LOC_Os01g70290	0.147176	0.189429	0.0419798	0.0864503	0	0.0216169	0.173704	0.217904	0.130207	0.255518	0.0436085	0.264253	0.256689	0.0436406	0.0433078	0.0427167	0.148433	0.276364	0.0214718	0.0215935	0.0219288	0.0853696	0.280453	0.213744	0.1526	0.19811	0.178369	0.107145	0.238712	0.150018	0.126195	0.0360224	0.173938	0.187793	0.114546	0.155838	0.0216647	0.193189	0.17636	0.165291	expressed	protein	NA	NA	NA	NA	3	Pizt_uniq
LOC_Os01g70390	1.29226	0.598713	0.447803	0.208587	1.19576	1.65805	1.25734	0.918693	1.00312	1.30874	1.318	1.78972	0.380295	0.809116	0.802947	1.50803	1.20637	0.928674	0.272669	0.109686	0.167083	0.878124	2.41083	0.662294	2.52475	2.62759	2.60486	1.00142	0.992092	1.03418	0.779593	1.0208	1.05972	1.47215	0.664119	1.21436	0.183146	1.31708	2.58574	1.00923	expressed	protein	GO:0005886	plasma	membrane	NA	4	Pizt_uniq
LOC_Os01g70400	165.652	186.587	205.91	97.1506	100.307	85.2446	148.122	166.385	172.033	95.3228	90.8656	98.0623	90.5602	114.14	109.984	214.731	206.378	225.849	86.8707	81.1285	95.3416	225.842	189.61	231.423	94.8459	107.41	126.449	176.693	163.098	175.464	186.05	94.234	162.18	94.7502	104.895	215.653	87.7803	215.625	109.568	171.752	PNSB5	{ECO:0000303|PubMed:21785130};	Synonyms=NDH18	{ECO:0000303|PubMed:19903870};	At5g43750	{ECO:0000312|Araport:AT5G43750};	5	Pizt_uniq
LOC_Os01g70410	2.76452	1.88737	0.770431	1.65686	2.09633	2.80216	1.48298	1.66037	1.71407	3.59123	3.29246	2.85456	2.88217	1.9972	3.39049	2.52056	2.15761	1.2544	1.20712	0.471538	1.69129	3.00457	7.40724	2.43307	2.53217	1.53409	2.11327	0.667069	0.846949	0.467991	1.80744	2.18512	1.61914	3.24608	2.75662	1.97752	1.12332	4.28163	2.05984	0.66067	WAKL20;	At5g02070;	T7H20_120	"protein	kinase,	putative,	2	Pizt_uniq
LOC_Os01g70660	0	0.0100306	0.0200061	0.0823985	0.0103876	0	0.0103477	0.0103845	0.010342	0.0202952	0.0103912	0.0104945	0.0101941	0.145583	0.0103195	0	0	0	0	0	0.041802	0.0101711	0.0102811	0	0.0311674	0.0104903	0.0212512	0.0612737	0.062052	0.0204266	0.0100122	0.0309287	0.0103581	0.013727	0.0553656	0	0.013934	0.00681738	0.0209696	0.0479175	"HAK26;	Os08g0510300,	LOC_Os08g39950;	OsJ_27891,	OSJNBa0016N23.121"	"potassium	2	Pizt_uniq
LOC_Os01g70710	23.1855	24.9699	21.5414	18.1826	11.6435	8.63812	11.6245	13.9526	14.2943	14.2907	12.2809	11.0322	15.7892	17.4647	17.0362	36.1653	35.4904	30.1106	23.5127	17.3088	18.6176	25.5853	25.2226	28.8678	16.5825	17.7488	16.1535	17.0117	19.5308	16.0096	23.2323	12.8214	13.2905	12.5346	16.7634	33.9221	19.813	26.5586	16.8283	17.5174	"HIPP32	{ECO:0000303|PubMed:21072340,	ECO:0000303|PubMed:23368984};	At3g06130	{ECO:0000312|Araport:AT3G06130};	F28L1.7	5	Pizt_uniq
LOC_Os01g70740	40.0775	51.0831	47.5506	85.2712	89.2843	92.4077	46.0039	48.6094	45.522	49.4234	45.6789	42.7386	56.7675	57.3296	59.554	52.7074	57.7572	48.2462	108.818	111.019	109.675	46.2622	47.4365	45.0977	42.1615	43.4687	46.0735	49.2	49.1765	45.7849	46.2371	88.9878	46.7118	45.947	57.8837	52.9036	109.837	46.2654	43.9012	48.0538	expressed	protein	NA	NA	NA	NA	1	Pizt_uniq
LOC_Os01g71320	10.1547	8.49048	6.68188	4.37531	6.51593	6.7847	5.07606	4.51969	4.27452	7.68927	7.66776	7.21825	6.37324	7.35865	7.76568	9.08325	9.62969	9.58018	4.74198	2.51331	3.94849	3.75798	8.58448	5.23078	5.16144	4.21533	4.25862	3.01644	2.76331	3.35786	8.44234	5.89198	4.62342	7.52509	7.16586	9.43104	3.73459	5.85775	4.54513	3.04587	HXK1	"hexokinase,	putative,	expressed"	"GO:0000166,GO:0005739,GO:0005975,GO:0006950,GO:0009536,GO:0009628,GO:0009987,GO:0016301"	nucleotide	5	Pizt_uniq
LOC_Os01g71780	0	0	0	0	0	0	0	0.029096	0	0	0.0436718	0.014702	0.0285624	0.014568	0.0144569	0.0285191	0.014157	0	0	0	0	0.0142489	0.0144031	0	0.101881	0.220442	0.163743	0	0.0144884	0.0143081	0	0	0.00969868	0.019458	0.0191958	0.0142254	0	0.00955067	0.162022	0.00959885	fbxw1;	Synonyms=btrcp	"WD	domain,	G-beta	repeat	4	Pizt_uniq
LOC_Os01g71820	0.982026	0.727478	0.372545	0.969087	0.733013	1.02986	0.628778	0.651373	0.364898	1.03433	1.07952	1.54282	0.599462	0.448433	0.283191	1.55624	1.22812	0.575904	0.36104	0.443773	0.245816	0.279117	0.46351	0.219635	2.28081	1.64501	1.72871	0.260231	0.162176	0.080079	0.694017	0.910653	0.54835	1.21889	0.443695	1.12009	0.35021	0.320754	1.88484	0.167495	"glycosyl	hydrolases	family	17,	putative,	expressed"	4	Pizt_uniq
LOC_Os01g71950	0.0297144	0.118985	0	0	0	0	0.0613734	0.184776	0.03067	0.120373	0.123262	0.124488	0.332543	0.0616765	0.183619	0	0.119873	0	0	0	0.0309916	0.180977	0.426848	0.362497	0.215667	0.155547	0.189065	0	0.122679	0.0908646	0.0495665	0	0.0922731	0.122708	0.192613	0.0399578	0.0103305	0.323441	0.18676	0.0711813	expressed	protein	NA	NA	NA	NA	3	Pizt_uniq
LOC_Os01g71990	8.68192	8.20631	7.84901	5.14532	4.18483	4.89094	8.82489	10.3109	9.37134	6.96868	7.35491	7.06381	8.0747	8.28842	8.00776	8.7312	10.0839	9.40632	4.76932	4.97494	4.32674	9.83419	11.4444	11.8439	7.92012	8.17926	9.07506	8.45623	8.48673	8.64699	8.24574	4.74036	9.50239	7.12913	8.12363	9.40715	4.69034	11.0408	8.39148	8.52998	proC	{ECO:0000255|HAMAP-Rule:MF_01925};	MA_4102	"pyrroline-5-carboxylate	reductase,	putative,	5	Pizt_uniq
LOC_Os01g72120	0.294351	0.35781	0.356829	0.259351	0	0.0864675	0.108565	0.0217904	0.108506	0.0638796	0.414281	0.396379	0.513377	0.610968	0.757887	0.363092	0.466505	0.531468	0.322077	0.172748	0.0219288	0.0213424	0.0215733	0.192369	0.0654	0.0220122	0.0668884	0.107145	0.0217011	0.128586	0.33633	0.115273	0.0796205	0.291513	0.627411	0.453688	0.172251	0.0784283	0.0514335	0.0858107	GSTU7;	Synonyms=GST25;	At2g29420;	F16P2.20	"glutathione	S-transferase,	2	Pizt_uniq
LOC_Os01g72160	0.0267825	0.160867	0.0267377	0.137654	0.0555313	0	0.0276588	0	0.0552875	0.162744	0.0555501	0	0.108993	0.111182	0.0551671	0.054414	0.324137	0.243721	0	0	0	0.271867	0.357251	0.0272274	0.166618	0	0.113606	0.327563	0	0.191098	0.0714626	0.0643952	0.0276488	0.0727647	0.0917806	0.207424	0	0.218782	0.093408	0.172887	GSTU8;	At3g09270;	F3L24.14	"glutathione	S-transferase,	putative,	5	Pizt_uniq
LOC_Os01g72205	20.9039	22.9005	27.9565	13.9199	13.9364	13.9903	18.0578	19.2122	21.0673	12.649	12.4413	13.8732	13.8439	12.3481	13.6757	29.9497	27.0825	25.955	12.8894	13.9414	13.3694	23.1211	21.078	29.0366	10.4623	11.7685	14.9876	22.8129	17.1998	23.4517	23.9203	13.9489	19.4457	12.9878	13.2893	27.6624	13.4	24.4119	12.4061	21.1548	Prosc	"proline	synthetase	co-transcribed	bacterial	homolog	5	Pizt_uniq
LOC_Os01g72210	0.251972	0.157651	0.251551	0.250919	0.448974	0.42098	0.211426	0.293787	0.251948	0.318981	0.506288	0.329886	0.248343	0.302362	0.21085	0.247967	0.230301	0.175156	0.627231	0.760178	1.01015	0.463592	0.541322	0.144089	0.18778	0.206095	0.342356	0.337065	0.268201	0.264864	0.220391	0.373624	0.252387	0.385052	0.253852	0.217808	0.799185	0.383001	0.24541	0.290043	"At4g02900;	T4I9.22,	T5J8.22"	"early-responsive	to	dehydration	1	Pizt_uniq
LOC_Os01g72510	0.0586	0.0146657	0	0	0.0303755	0.0602493	0.0151293	0	0.0151211	0	0	0.015344	0	0	0	0	0.118201	0.0888767	0	0.015046	0.0152797	0	0.0300639	0.0148934	0.622787	1.07364	3.4023	0	0	0	0.0244219	0.0302083	0.0100835	0.00511466	0	0.0690261	0.0101086	0.0149858	1.69958	0	APF2	{ECO:0000305};	At1g01300	{ECO:0000312|Araport:AT1G01300};	F6F3.10	{ECO:0000312|EMBL:AAF97328.1}	4	Pizt_uniq
LOC_Os01g72590	0	0	0	0	0	0	0	0	0	0	0.484117	0.122233	0	0	0	0	0	0	0	0	0	0	0	0	0.242011	0	0.495039	0.713676	0.120457	0.59479	0	0	0	0.202117	0	0	0	0	0.245683	0.476308	expressed	protein	NA	NA	NA	NA	3	Pizt_uniq
LOC_Os01g72660	0.253227	0.202799	0.505606	0.156182	0.105009	0.416567	0.261512	0.262444	0.52274	0.666785	0.4727	0.318267	0.103052	0.578169	0.15648	0.617377	0.510781	0.358457	0.103443	0.520145	0.369755	1.0796	0.675556	0.257433	0.0525119	0.106046	0.0537071	0.206472	0.156821	0.258116	0.320544	0.225919	0.348899	0.485917	0.279234	0.495538	0.331114	0.670864	0.070755	0.207137	expressed	protein	NA	NA	NA	NA	5	Pizt_uniq
LOC_Os01g72740	0.0284712	0.0997561	0.0426354	0	0	0	0.0147014	0	0	0	0.0295263	0.0596399	0	0	0	0.0578449	0.0861436	0.11515	0.0145381	0	0	0	0.219102	0.0144721	0.0590411	0	0.150962	0	0	0	0.0569542	0	0.00490047	0.0297221	0	0.0863797	0.00484602	0.0778579	0.0700011	0	"CYP71Z7;	Os02g0570700,	LOC_Os02g36190;	OsJ_07207,	OSJNBa0008E01.37,	P0689H05.7"	5	Pizt_uniq
LOC_Os01g72810	0.288739	0.0412927	0.109812	0.0706684	0.0855251	0.226184	0.156193	0.185249	0.0425749	0.125323	0.085554	0.115206	0.0279772	0.0713475	0.127446	0.69837	0.0554679	0.0417068	0.070208	0	0.0286809	0.0976989	0.169296	0.0139779	0.11405	0	0.131226	0.0140136	0.0141916	0	0.146615	0.127459	0.128006	0.108695	0.0755903	0.265182	0.032963	0.0936575	0.0817587	0.0094017	EP1	"secreted	glycoprotein,	putative,	expressed"	"GO:0005623,GO:0008150,GO:0030246"	5	Pizt_uniq
LOC_Os01g72930	0.00857573	0.0600945	0.0171228	0.141046	0	0.0176342	0.0708506	0.00888788	0.0619605	0.0868508	0.0800418	0.0988017	0.0785237	0.151301	0.0971544	0.0784048	0.0432451	0.121394	0.00875793	0.00880757	0.00894432	0.0870516	0.0351973	0.0261546	0.0711344	0.0628484	0.190977	0.0961448	0.0442573	0.166085	0.0285977	0.0528933	0.047233	0.0885648	0.108993	0.0810148	0.00883661	0.0494678	0.10832	0.102162	"PCMP-H60;	At2g27610;	F10A12.28,	F15K20.29"	"pentatricopeptide,	putative,	2	Pizt_uniq
LOC_Os01g72950	88.0376	90.5419	109.996	92.8283	105.431	92.8755	68.5716	87.4995	88.2971	55.3388	40.4391	56.1164	41.0392	60.5725	45.638	104.931	99.3769	96.4881	56.632	63.5079	60.9612	118.549	93.435	111.783	41.7373	39.6818	50.7616	75.1778	71.7122	89.7089	96.1917	97.045	81.4561	50.6314	49.0832	100.265	60.3671	107.922	44.0602	78.8663	"ndhO	{ECO:0000303|PubMed:21785130};	Synonyms=NDH-O	{ECO:0000303|PubMed:15608332};	At1g74880	{ECO:0000312|Araport:AT1G74880};	5	Pizt_uniq
LOC_Os01g73160	22.1	23.2433	21.3484	30.6272	31.584	36.0608	39.9635	40.0131	43.5895	25.8704	22.0374	32.1432	17.9783	22.9358	20.1807	22.1775	23.0558	24.0192	18.5033	19.0677	24.4963	59.2171	57.5625	33.8825	47.5915	49.5536	44.3101	42.9514	38.1407	45.8742	22.2305	32.7573	41.1887	26.6837	20.3649	23.0842	20.6891	50.2207	47.1517	42.3221	RPS10A;	At4g25740;	F14M19.20	"40S	ribosomal	protein	3	Pizt_uniq
LOC_Os01g73220	1.25347	0.874569	0.966972	0.898044	0.708809	0.56627	1.82405	1.45656	2.66597	2.09652	0.433308	1.33274	0.270512	0.689861	0.586801	3.47274	2.29852	2.13154	1.53225	1.11181	1.46581	8.52116	7.28821	7.16308	4.72607	3.12173	4.73293	7.70399	6.46888	7.68542	1.03167	0.724375	1.98219	1.28753	0.515724	2.63427	1.36996	7.65748	4.19358	7.2861	"PER12;	Synonyms=P12;	At1g71695;	F14O23.6,	F26A9.5"	"peroxidase	3	Pizt_uniq
LOC_Os01g73310	21.9887	18.1006	15.485	12.8288	17.0045	19.8886	21.987	22.2655	20.5642	20.7042	22.7881	23.8084	16.6876	15.8663	14.7354	19.0923	19.4345	18.2972	13.8225	11.0169	12.3501	22.1245	27.0439	22.3993	34.3681	43.4599	37.0252	23.1227	24.1985	21.0503	18.5248	16.5739	21.6056	22.4336	15.7631	18.9413	12.3965	23.8559	38.2844	22.7905	ACT7;	At5g09810;	MYH9.2	"actin,	putative,	expressed"	4	Pizt_uniq
LOC_Os01g73500	10.6973	12.1757	10.3659	14.9557	7.35712	10.0083	8.06387	7.33324	9.83126	6.61469	9.42204	3.88084	7.36912	8.45131	9.24928	15.9068	18.1571	12.7635	28.0276	28.9174	21.4189	12.8137	11.5561	13.7906	7.74887	6.39971	6.81526	7.87301	6.59016	7.48971	11.0796	10.7737	8.40946	6.63919	8.35657	15.6091	26.1213	12.7201	6.98795	7.31763	expressed	protein	"GO:0003674,GO:0008150"	molecular_function|biological_process	NA	NA	1	Pizt_uniq
LOC_Os01g73630	1.12831	0.685777	0.52298	1.30481	0.981732	2.77587	0.936341	0.480279	0.93583	0.959046	1.02385	1.96256	0.143491	0.146372	0.581026	1.10525	0.589294	0.957494	0.411528	0.062079	0.2942	1.2885	0.868293	0.245796	0.94009	0.864864	1.19652	0.451776	0.332738	0.410747	0.779021	1.68747	0.78415	1.31515	0.290296	0.884014	0.255936	0.800863	1.00049	0.398421	ROPGAP1;	At5g22400;	MWD9.20	"rhoGAP	domain	containing	4	Pizt_uniq
LOC_Os01g73840	0.978546	0.734696	0.712329	0.440076	0.887657	1.04801	0.694762	0.485953	0.694383	0.970376	0.909099	0.896787	0.394077	0.380833	0.608886	0.248514	0.493454	0.453484	0.187375	0.146562	0.170101	0.827761	0.669372	0.994801	1.14144	1.75016	1.59979	0.768782	0.46292	0.47794	0.808523	0.791914	0.625033	0.925421	0.461265	0.398484	0.168013	0.830645	1.49713	0.569881	expressed	protein	NA	NA	NA	NA	4	Pizt_uniq
LOC_Os01g74030	0.895964	1.4085	0.967347	1.52818	1.05958	1.14636	2.04247	2.53123	1.9523	1.45182	1.78951	1.43889	1.58001	1.97679	1.68831	1.06523	1.20483	1.34881	1.32167	1.08377	0.85833	2.38487	3.09846	2.96869	2.6975	3.60619	3.31489	2.15103	2.46606	2.07683	1.0906	1.2447	2.17533	1.56007	1.74837	1.20629	1.08792	2.81734	3.20619	2.2313	APUM1;	At2g29200;	F16P2.42	"pumilio-family	RNA	binding	3	Pizt_uniq
LOC_Os01g74040	0.854865	0.839933	0.94826	1.26931	0.968304	1.80668	1.09537	1.06646	1.04575	0.961961	1.14922	1.24356	1.41734	1.24865	1.94021	1.04531	0.622678	0.672283	1.74605	1.25193	2.0639	1.55876	1.55938	1.09438	5.23615	2.05518	2.29994	1.66189	1.42156	1.09728	0.881019	1.3481	1.06919	1.11825	1.5354	0.780091	1.6873	1.40418	3.19709	1.39358	RDUF1	{ECO:0000303|PubMed:22405823};	At3g46620	{ECO:0000312|Araport:AT3G46620};	F12A12.140	{ECO:0000312|EMBL:CAB62332.1}	4	Pizt_uniq
LOC_Os01g74180	7.42029	7.47522	6.45094	3.01798	3.84286	4.19706	6.93623	6.18982	6.01227	6.06216	7.30599	6.78891	6.04901	6.0244	5.67471	8.30054	10.3095	7.63152	4.696	3.71751	3.58647	6.82464	7.24923	7.72073	9.38264	11.3267	9.90895	6.83863	7.81108	6.69584	7.11548	3.68597	6.37944	6.71902	5.91604	8.74719	3.99999	7.26487	10.2061	7.11519	Ap3b1	"adaptin,	putative,	expressed"	"GO:0005215,GO:0005488,GO:0006810,GO:0009987,GO:0016043"	transporter	4	Pizt_uniq
LOC_Os01g74190	92.7233	97.571	106.821	60.0006	73.6798	70.0254	84.2676	96.1309	93.5254	57.5499	52.3941	75.3785	45.0195	60.3155	56.7071	96.0178	95.3274	106.644	40.1046	39.5227	42.2401	106.328	81.7848	94.8723	67.9552	69.0127	71.8581	87.9993	80.6917	89.7751	99.0386	67.9019	91.3079	61.7742	54.014	99.3297	40.6225	94.3283	69.6087	86.1554	rlmN	{ECO:0000255|HAMAP-Rule:MF_01849};	tll2425	"radical	SAM	enzyme,	5	Pizt_uniq
LOC_Os01g74330	2.68597	2.24336	2.55454	2.15654	2.10902	2.36939	4.3003	4.3815	4.28155	2.8007	3.29646	3.02961	1.98887	3.15043	2.25887	3.39049	2.8051	2.60333	1.55817	0.897764	1.32611	5.48528	5.23477	4.08781	4.53174	4.27634	3.50566	4.37361	4.23232	4.29305	2.49462	2.21165	4.32111	3.04225	2.46606	2.93297	1.26068	4.93595	4.10458	4.29966	PAE4	{ECO:0000303|PubMed:25115560};	At3g09405	{ECO:0000312|Araport:AT3G09405};	F3L24.30	{ECO:0000312|EMBL:AAF14046.1}	3	Pizt_uniq
LOC_Os01g74360	1.73684	1.34354	0.945781	1.54191	1.6369	0.892862	2.77203	2.53644	1.79269	2.63848	1.30996	1.57105	2.24896	2.04833	2.03271	1.04258	0.716596	0.71842	2.57998	0.891896	2.22319	2.4843	2.26815	1.60517	3.76541	1.81838	2.17672	2.97715	1.95565	2.17273	1.34205	1.35722	2.36705	1.83983	2.11	0.825865	1.89836	2.11921	2.58684	2.36851	RPN7;	At4g24820;	F6I7.30	"26S	proteasome	non-ATPase	3	Pizt_uniq
LOC_Os01g74520	9.00519	9.01484	9.17258	15.0295	12.9185	14.3321	15.7857	15.6353	16.5317	14.168	12.9745	13.1036	13.0665	14.2945	13.9289	8.57406	8.26106	8.95406	13.5063	15.1869	14.6255	18.4846	19.2983	16.0631	14.6603	13.4288	14.0072	16.121	16.7717	16.7493	9.06421	14.0934	15.9842	13.4154	13.7633	8.5964	14.4396	17.9486	14.0321	16.5473	COQ5	{ECO:0000255|HAMAP-Rule:MF_03191};	At5g57300;	MJB24.11	"methyltransferase	domain	3	Pizt_uniq
LOC_Os01g74650	331.61	308.501	369.807	160.845	191.812	185.528	217.995	235.545	237.638	205.411	204.954	233.531	248.618	248.198	278.348	286.89	280.876	310.109	112.165	114.256	130.268	207.738	191.672	236.427	183.917	189.1	216.316	255.319	210.554	243.268	336.639	179.395	230.393	214.632	258.388	292.625	118.896	211.946	196.444	236.38	OASC;	Synonyms=ACS	1;	At3g59760;	F24G16.30	"cysteine	5	Pizt_uniq
LOC_Os01g74670	10.858	9.36145	9.38764	11.0546	8.40206	9.02707	12.9302	18.199	22.1999	12.3119	9.59021	10.4474	12.7382	13.048	8.93552	10.5551	9.9029	8.66739	10.5582	9.17737	9.69916	20.8836	16.9516	21.3374	11.4198	11.6941	9.80656	22.345	24.2375	22.4002	9.86904	9.49459	17.7764	10.7831	11.5739	9.70848	9.81157	19.7242	10.9735	22.9942	HIPL1;	At1g74790;	F25A4.24	expressed	protein	NA	3	Pizt_uniq
LOC_Os02g01220	17.0817	16.6937	21.9153	11.5004	10.885	8.4365	19.2625	25.2017	23.3137	27.6291	20.1669	21.7906	21.8131	24.6869	24.0807	15.6494	11.5859	11.5084	4.55938	4.74833	5.20855	20.295	15.2275	16.5223	13.4847	17.3848	16.2991	14.0825	12.8225	11.098	18.5635	10.274	22.5926	23.1955	23.5269	12.9146	4.83875	17.3483	15.7229	12.6676	STR18;	At5g66170;	K2A18.25	"rhodanese-like	domain	containing	2	Pizt_uniq
LOC_Os02g01510	5.12439	5.89264	4.95175	7.72475	7.04718	7.66485	10.3064	9.22829	7.83353	10.2887	11.1399	9.02868	10.5942	9.65958	7.61643	6.37421	6.14757	5.0907	13.3807	11.7227	10.6269	6.7031	8.29322	8.79391	9.12392	10.3389	8.63448	6.59322	9.93065	9.19795	5.32293	7.47893	9.12274	10.1524	9.29007	5.87083	11.9101	7.93008	9.36577	8.57394	"lactate/malate	dehydrogenase,	putative,	expressed"	"GO:0003824,GO:0005488,GO:0005829,GO:0005886,GO:0006950,GO:0008152,GO:0009628,GO:0009719"	catalytic	1	Pizt_uniq
LOC_Os02g01520	3.66715	3.86031	3.06972	3.23851	2.71741	3.18732	6.05162	6.80457	5.39796	5.81974	7.34472	6.34865	7.11568	5.79378	4.9579	3.46924	3.86371	3.56774	4.92907	5.64296	4.88939	3.2364	5.04288	4.7914	8.51926	12.204	9.79561	5.4972	6.46452	5.48491	3.5324	3.04775	6.08472	6.50437	5.95578	3.63357	5.15381	4.35689	10.173	5.81554	BAG7;	At5g62390;	MMI9.22	"IQ	calmodulin-binding	motif	4	Pizt_uniq
LOC_Os02g01540	0.798007	0.459951	0.45869	1.16831	0.300836	0.497253	1.44845	0.601493	0.873587	0.636749	1.05328	0.785154	0.492051	0.175676	0.348674	0.687828	0.634105	0.34231	0.716178	0.968595	0.453985	0.785503	0.322563	0.565426	0.702051	3.01276	0.974469	0.83798	0.54911	0.616224	0.572216	0.655467	0.97451	0.825062	0.3388	0.554748	0.712919	0.557831	1.56309	0.667771	RPS14A;	At2g36160;	F9C22.9	"ribosomal	protein,	putative,	4	Pizt_uniq
LOC_Os02g01830	0.398873	0.434023	0.727158	0.926998	0.880966	0.802369	0.626841	0.395418	0.3401	0.368832	0.611489	0.490423	0.476385	0.719928	0.500108	0.440429	0.314829	0.333165	1.08036	1.47833	1.04909	0.968222	1.13885	0.352608	0.701277	0.907825	0.625284	0.901445	0.877096	0.724764	0.520018	0.870111	0.45412	0.490248	0.565474	0.362808	1.20259	0.819892	0.744795	0.834435	expressed	protein	NA	NA	NA	NA	1	Pizt_uniq
LOC_Os02g01880	11.5037	16.2664	14.9298	33.3692	16.4355	12.6407	19.3423	19.7093	20.4821	17.7305	17.3731	14.1572	19.5307	20.5571	18.327	14.3519	14.9739	13.6671	35.9053	30.2752	28.2332	17.6255	18.4432	16.8844	16.4379	17.6893	16.1258	18.7228	20.4449	22.0226	14.2333	20.8151	19.8446	16.4203	19.4716	14.331	31.4712	17.651	16.751	20.3968	BRR2A	{ECO:0000303|PubMed:19261069};	Synonyms=EMB1507	{ECO:0000303|PubMed:15266054};	At1g20960	{ECO:0000312|Araport:AT1G20960};	1	Pizt_uniq
LOC_Os02g02424	8.34832	10.0144	9.58371	11.1707	10.3463	9.86182	18.0936	19.6357	17.2989	13.5565	14.3911	14.3186	12.2164	12.396	12.0812	9.068	9.67382	10.5153	10.4832	10.4531	10.6485	21.8531	21.7725	19.3252	17.4598	17.4473	18.4032	19.3665	20.6099	21.4272	9.31549	10.4596	18.3428	14.0887	12.2312	9.75238	10.5283	20.9836	17.7701	20.4678	GTF3A	"ZOS2-02	-	C2H2	zinc	finger	3	Pizt_uniq
LOC_Os02g02460	0.107647	0.0987824	0.134334	0.110655	0.158098	0.0184462	0.287188	0.158051	0.249995	0.208955	0.0837273	0.159724	0.0821394	0.130338	0.314122	0.264271	0.0723781	0.172335	0.0091612	0.0644918	0.0935616	0.236756	0.26693	0.182392	0.14882	0.225402	0.0951291	0.118858	0.148145	0.0822944	0.113588	0.0957332	0.231745	0.150802	0.175533	0.169661	0.0557382	0.228693	0.15645	0.116432	YSL7;	At1g65730;	F1E22.10	"transposon	protein,	putative,	3	Pizt_uniq
LOC_Os02g02540	3.09697	3.3259	3.02647	2.61556	2.18566	3.36353	1.78685	1.91376	1.81589	2.71679	3.15143	3.88328	3.74993	4.73061	4.49988	4.17259	5.30838	3.59448	1.93775	2.09806	1.85009	3.15847	2.72269	2.66064	2.0126	1.99413	1.82712	1.54118	1.51573	1.734	3.14978	2.72158	1.83883	3.2505	4.32681	4.35848	1.96197	2.84727	1.94462	1.59697	GLR3.3;	At1g42540;	T8D8.1	"glutamate	receptor,	putative,	5	Pizt_uniq
LOC_Os02g02590	8.50944	9.90298	10.535	4.77703	6.89728	6.34075	9.37973	9.30984	10.0305	6.29627	6.7704	9.00388	5.41247	7.09864	5.90251	8.8215	8.14237	9.72516	3.19363	3.92829	3.41753	11.9261	9.40884	9.93005	9.14601	8.38719	10.1601	9.65063	8.91164	9.16903	9.64916	6.00502	9.57334	7.35685	6.13787	8.89634	3.51315	10.4217	9.2311	9.24377	At5g61400;	MFB13.18	"PPR	repeat	domain	containing	5	Pizt_uniq
LOC_Os02g02700	6.75802	6.59881	7.90871	12.5385	13.8767	15.8258	5.17609	4.44366	4.19256	7.80646	8.4742	8.37187	6.02969	6.8657	6.16504	6.16534	7.0194	6.2807	16.0107	17.1871	14.6296	3.93034	3.77787	3.59814	6.24357	5.33445	5.45364	3.65575	4.08221	3.20818	7.08851	14.0804	4.6041	8.21751	6.35348	6.48848	15.9425	3.76878	5.67722	3.64871	AAE2;	Synonyms=AMPBP2;	At2g17650;	T17A5.12	"AMP-binding	enzyme,	1	Pizt_uniq
LOC_Os02g02790	0.834756	0.317547	0.65002	0.643561	0.969245	0.746679	0.474138	0.458524	0.465264	0.532602	0.709866	0.839327	0.475592	0.329204	0.404069	0.339194	0.53039	0.286971	0.809867	0.985921	0.61815	0.754145	0.890781	0.695871	0.61452	0.402015	0.44261	0.612568	0.491109	0.331841	0.600775	0.786495	0.465975	0.693932	0.402955	0.385519	0.804646	0.780266	0.486382	0.478506	PLDGAMMA1	{ECO:0000303|PubMed:9353280};	At4g11850	{ECO:0000312|Araport:AT4G11850};	T26M18.60	{ECO:0000312|EMBL:CAB44323.1}	1	Pizt_uniq
LOC_Os02g03000	2.60748	2.2101	1.76867	2.72704	2.89157	3.63366	3.57476	3.83231	4.04169	2.3647	2.30839	2.7881	2.6898	2.54581	2.15212	2.62112	2.89549	2.80181	1.82783	1.21302	2.18891	4.09476	6.11535	4.81208	6.1702	6.41098	5.8289	5.93553	4.26673	5.54718	2.19542	3.08409	3.81625	2.48706	2.46258	2.77281	1.74325	5.0074	6.13669	5.24981	ARC6;	At5g42480;	MDH9.18	"division	protein,	putative,	3	Pizt_uniq
LOC_Os02g03010	66.5694	72.6736	88.6921	39.8619	46.0147	43.8927	56.2103	53.7131	62.5801	48.2595	41.0668	61.051	55.3226	54.0769	51.7216	66.3469	63.3154	89.3688	20.6217	24.8109	31.1718	98.1961	68.6277	67.8706	47.7962	41.367	49.7546	67.2605	64.2926	68.6917	75.9784	43.2564	57.5012	50.1257	53.707	73.0104	25.5348	78.2315	46.3059	66.7482	expressed	protein	"GO:0003674,GO:0008150,GO:0009536,GO:0016020"	molecular_function|biological_process|plastid|membrane	NA	NA	5	Pizt_uniq
LOC_Os02g03060	1.32769	0.962461	0.975056	0.596114	0.996721	0.47071	2.34826	1.72397	1.63816	1.79282	2.12073	1.63034	2.08051	1.74218	1.94893	1.27122	1.15434	1.41959	0.311701	0.18808	0.206917	2.92782	2.30183	2.21855	2.73742	4.0742	2.50842	1.69537	1.76416	1.32221	1.0884	0.687848	1.90346	1.84796	1.92387	1.28172	0.235566	2.48273	3.10668	1.59392	CDC2	"cyclin-dependent	kinase	A-2,	putative,	expressed"	3	Pizt_uniq
LOC_Os02g03070	21.1449	24.7951	21.8547	48.5706	39.3749	39.0009	38.2634	37.9355	36.7646	33.7505	34.9969	31.2155	38.4203	38.1143	34.7346	22.452	23.0092	21.8121	50.7559	52.0123	51.0576	35.2407	36.5549	33.686	35.1589	36.3466	37.2113	36.8705	42.1436	40.5609	22.5982	42.3155	37.6545	33.321	37.0897	22.4244	51.2753	35.1605	36.2389	39.8583	PEX16	{ECO:0000303|PubMed:16040658};	Synonyms=SSE1	{ECO:0000303|PubMed:10195899};	At2g45690	{ECO:0000312|Araport:AT2G45690};	1	Pizt_uniq
LOC_Os02g03120	0.0278316	0.0139307	0	0	0	0	0	0	0.0861798	0	0.0144315	0.1749	0	0.0144421	0	0.0989545	0.196486	0.0562818	0	0.014292	0	0.0565033	0.142786	0	0.418432	0.65561	0.236113	0.0141831	0	0	0.0139208	0	0.0287266	0.0631105	0.00481404	0.117241	0.004764	0.0664298	0.436718	0.00472769	"GLU8;	Os01g0312800,	LOC_Os01g21070;	B1011A07.26,	OsJ_01487	{ECO:0000312|EMBL:EEE54426.1}"	4	Pizt_uniq
LOC_Os02g03200	0.287456	0.103595	0.011479	0.0590977	0.143044	0.141863	0.0712469	0.107251	0.05934	0.349346	0.202714	0.180644	0.210568	0	0.106579	0.0934439	0.173948	0.255773	0.0117425	0	0.0119925	0.0583589	0.48372	0.0584463	0.274207	0.216685	0.0853536	0.0234382	0	0	0.134177	0.114668	0.0792793	0.244235	0.105716	0.174388	0.00791167	0.200175	0.192082	0.00781273	GULLO4	{ECO:0000303|PubMed:20622436};	At5g56490	{ECO:0000312|Araport:AT5G56490};	MCD7.26	{ECO:0000312|EMBL:BAB11277.1}	4	Pizt_uniq
LOC_Os02g03370	18.4381	19.4181	25.2878	38.7466	35.0993	30.1341	22.1966	26.7308	28.0882	22.0912	18.0898	21.2092	22.3009	22.1219	20.4897	25.9843	26.7649	22.0555	45.6415	54.2921	53.5048	33.3216	30.9117	28.7848	22.5802	21.1263	26.4094	32.7325	31.9016	30.5269	21.048	34.66	25.6719	20.4634	21.6375	24.9349	51.1461	31.006	23.372	31.7203	expressed	protein	NA	NA	NA	NA	1	Pizt_uniq
LOC_Os02g03460	15.1513	13.0357	12.6234	7.77595	8.60118	8.46173	12.0045	10.7598	11.3339	8.80681	9.91541	10.8504	6.6805	8.03485	8.47623	13.5661	9.91127	13.3683	6.41131	4.51108	5.02072	17.0013	11.7907	11.8173	9.59145	9.98674	10.0215	12.1187	10.7157	12.9792	13.6035	8.27962	11.3661	9.85756	7.73053	12.2819	5.31437	13.5364	9.86655	11.9379	cdsA;	jhp_0201	"phosphatidate	cytidylyltransferase,	putative,	expressed"	5	Pizt_uniq
LOC_Os02g03900	0.128911	0.0774292	0.0386085	0.0795076	0	0.159047	0.213006	0.187044	0.186278	0.104443	0.120319	0.0675086	0.118037	0.120407	0.0796596	0.104763	0.0910085	0.0782058	0	0.0132396	0	0.431825	0.251316	0.32763	0.0668308	0.0809776	0.0410111	0.131386	0.106444	0.11826	0.0816494	0.0795181	0.195443	0.0974236	0.106035	0.0913258	0.00441319	0.336924	0.0629398	0.118697	NRAMP1;	Synonyms=PMIT1;	At1g80830;	F23A5.18	"metal	transporter	3	Pizt_uniq
LOC_Os02g04390	0.159458	0.159629	0	0	0.0826555	0	0.164675	0.165262	0.246878	0.161491	0.165367	0.0835057	0.567807	0.57921	0.164227	0.0809925	0.0804102	0	0.0814228	0.409421	0	0.566525	0.32723	0.72948	0.248002	0.166944	0.169097	0.24378	0.0822923	0.650147	0.106362	0.0275518	0.192272	0.136788	0.437081	0.0538009	0.163615	0.541078	0.194681	0.325406	expressed	protein	NA	NA	NA	NA	3	Pizt_uniq
LOC_Os02g04450	9.01904	10.1253	8.68326	17.4922	15.2676	14.7265	12.9888	13.3594	13.5428	15.9074	16.8444	16.5116	14.8071	13.0187	12.894	8.86076	9.71082	8.40304	20.827	20.7082	19.0023	8.62006	11.367	10.8687	15.8078	15.2804	15.9667	13.0958	13.7808	12.2072	9.27588	15.8288	13.297	16.4211	13.5733	8.99154	20.1792	10.2852	15.6849	13.0279	"plant-specific	domain	TIGR01589	family	protein,	putative,	1	Pizt_uniq
LOC_Os02g04500	3.46109	3.5626	4.40272	1.86498	1.95322	2.16667	3.84818	4.74418	5.30096	2.40277	2.01177	3.52272	2.1582	2.79538	2.38598	3.31746	3.06841	3.90877	0.855151	0.974664	0.917017	8.23081	6.07162	5.34881	3.415	3.03913	3.52233	5.06376	4.60951	5.02159	3.8088	1.99495	4.63111	2.64576	2.44652	3.43155	0.915611	6.55042	3.32549	4.89829	rsmH	{ECO:0000255|HAMAP-Rule:MF_01007};	Synonyms=mraW;	pc0311	"S-adenosyl-L-methionine-dependent	methyltransferase	3	Pizt_uniq
LOC_Os02g04725	19.9727	20.3121	18.6896	29.7303	29.4996	28.1418	21.398	20.9708	22.0035	21.6276	21.2941	21.7016	23.5325	20.5924	24.2646	19.1884	17.2415	19.9113	41.7672	40.2002	41.6428	24.2569	23.81	22.4318	22.8398	21.6733	22.6859	25.7453	25.9952	26.2812	19.6581	29.1239	21.4574	21.5411	22.7965	18.7804	41.2034	23.4996	22.3997	26.0072	Dpm2	"dolichol	phosphate-mannose	biosynthesis	regulatory	protein,	1	Pizt_uniq
LOC_Os02g04840	19.3298	23.6002	19.5208	42.9355	33.3399	35.0865	12.9454	13.2234	13.6615	16.9526	19.1302	17.1621	22.2357	18.2155	17.1913	22.8122	24.3702	20.1816	59.3537	51.3997	45.1541	13.6687	14.8799	12.6716	16.5136	16.9702	18.3942	13.8621	16.4509	14.2416	20.8169	37.1206	13.2768	17.7483	19.2142	22.4547	51.9692	13.7401	17.2927	14.8516	"ARA1;	Synonyms=ISA1;	At4g16130;	dl4105w,	FCAALL.288"	"GHMP	1	Pizt_uniq
LOC_Os02g04945	1.12362	1.01234	1.67139	1.03952	1.43278	1.06283	1.25322	1.07136	1.20614	0.64863	0.769071	0.729645	0.537285	0.781298	0.636474	1.68931	1.88115	1.57919	1.06717	1.33864	1.98053	1.49416	1.03762	1.35932	0.862124	0.764642	0.655351	1.23682	0.950993	0.881894	1.26912	1.17838	1.17691	0.715782	0.651686	1.71655	1.46211	1.29703	0.760705	1.02323	sec59;	SPCC63.10c	"phosphatidate	cytidylyltransferase	family	protein,	5	Pizt_uniq
LOC_Os02g04970	2.05882	2.00172	1.74485	1.03026	0.977625	1.01524	2.9165	3.1725	2.83847	1.96507	2.68298	2.50281	2.76772	2.50049	2.37464	2.02124	2.38514	2.03178	0.993298	0.811312	0.839356	2.81158	3.57656	3.79957	3.60903	4.24893	4.61788	3.27083	3.46526	3.95056	1.93513	1.00771	2.97582	2.38362	2.54762	2.14605	0.881322	3.3959	4.15861	3.56222	"Nup160;	Synonyms=Gtl1-13,	Kiaa0197"	expressed	protein	"GO:0005515,GO:0005635,GO:0006810,GO:0008150,GO:0009719,GO:0009987,GO:0016020"	3	Pizt_uniq
LOC_Os02g05030	37.2672	37.1639	43.6914	18.7276	18.7241	21.9685	26.1454	30.6586	32.1433	24.2195	22.3964	23.2037	24.1411	21.5365	23.2148	38.9337	37.1526	37.6379	14.0894	16.8444	16.5835	30.9436	29.5749	35.0928	25.9979	27.09	28.3349	32.7173	29.0706	31.0575	39.3741	19.8067	29.6491	23.2732	22.9641	37.9081	15.8391	31.8704	27.1409	30.9485	SPP1	"sucrose-phosphatase,	putative,	expressed"	"GO:0003824,GO:0005488,GO:0005575,GO:0005634,GO:0005737,GO:0005829,GO:0005975,GO:0008150,GO:0008152,GO:0009058,GO:0009987,GO:0016787"	catalytic	5	Pizt_uniq
LOC_Os02g05120	0.0176206	0.035279	0.0175911	0.0905648	0	0	0.0909857	0.127834	0.0181872	0.0356905	0.219283	0.0369106	0.143416	0.0914351	0.127033	0	0.0177712	0	0.017995	0.018097	0.0183779	0.250411	0.14464	0.21496	0.16443	0.129135	0.0186858	0.017959	0.0545614	0.0538825	0.0234969	0.0301883	0.0790022	0.0972947	0.120628	0.00592372	0.0181566	0.203337	0.104084	0.0421343	expressed	protein	NA	NA	NA	NA	3	Pizt_uniq
LOC_Os02g05360	5.43044	5.96126	5.16802	12.5555	10.6106	8.08794	7.4775	8.27558	7.73534	7.50424	6.3159	6.36099	8.4336	8.04114	8.06695	6.22111	5.52803	6.31183	12.1801	12.3707	13.4979	9.73685	9.32142	7.18888	6.36729	7.13773	6.78131	8.9142	8.1893	8.58747	5.5199	10.418	7.82947	6.72704	8.18056	6.02032	12.6829	8.74905	6.76211	8.56365	expressed	protein	NA	NA	NA	NA	1	Pizt_uniq
LOC_Os02g05370	2.28301	1.15083	1.42247	1.44803	5.01899	1.93109	1.75574	1.86268	1.47068	1.77099	1.51124	4.35836	1.76263	2.23493	1.75096	1.31586	1.27374	1.19512	1.88506	1.39686	2.26292	1.95588	2.09333	1.7942	1.64526	1.67822	4.75621	2.04632	2.00546	2.29409	1.61877	2.79937	1.69637	2.54686	1.91617	1.26157	1.84828	1.9478	2.69323	2.11529	BIN4;	Synonyms=MID;	At5g24630;	K18P6.17	"retrotransposon	protein,	4	Pizt_uniq
LOC_Os02g05520	0.170126	0.243297	0.121315	0.0749483	0.302349	0.399803	0.301187	0.453389	0.351193	0.147681	0.478882	0.229095	0.0247263	0.252228	0.425519	0.148133	0.0980454	0.0737212	0.02482	0.124803	0.0506965	0.888136	0.548621	0.345903	0.680383	0.38167	0.79896	0.941276	0.752553	0.520232	0.178246	0.259034	0.368589	0.285219	0.234158	0.106633	0.0667733	0.59422	0.620338	0.73802	At4g26020;	F20B18.130	expressed	protein	"GO:0003674,GO:0005515,GO:0005575,GO:0005783,GO:0006810,GO:0008150,GO:0009987"	molecular_function|protein	3	Pizt_uniq
LOC_Os02g05550	0.207578	0.0931522	0.0428754	0.147158	0.11873	0.0809528	0.0960971	0.170624	0.0886566	0.0652423	0.148463	0.217412	0.138365	0.334287	0.213787	0.123613	0.0938476	0.130274	0.402048	0.382272	0.365811	0.072659	0.257058	0.18192	0.0667952	0.232312	0.182174	0.160498	0.11082	0.233475	0.114535	0.115613	0.118459	0.143706	0.228813	0.115911	0.383377	0.170545	0.160427	0.168264	TY4B-J;	Synonyms=YJLWTy4-1	POL;	YJL113W;	J0780	"retrotransposon	1	Pizt_uniq
LOC_Os02g05620	0.166134	0.264143	0.0975623	0.120548	0.344465	0.17081	0.30277	0.172181	0.201737	0.188047	0.121617	0.235417	0.208793	0.141991	0.241557	0.228332	0.187266	0.0494059	0.189624	0.150552	0.23443	0.248002	0.270739	0.208634	0.415443	0.603652	0.621803	0.249007	0.322778	0.159381	0.175946	0.211941	0.225563	0.181694	0.197447	0.155001	0.191535	0.242458	0.546966	0.243722	"EXOC7;	Synonyms=EXO70,	KIAA1067"	"ATEXO70G1,	putative,	expressed"	4	Pizt_uniq
LOC_Os02g05680	3.09077	2.57507	1.8215	2.30598	2.37732	2.70622	4.19065	4.10225	3.96197	4.90731	5.50072	4.55294	3.89514	3.56982	3.65555	2.46116	2.80546	2.35896	2.96298	1.48476	2.07975	3.42079	4	5.09833	6.6678	5.98114	5.20189	4.02404	3.67381	3.58744	2.49578	2.46318	4.08496	4.98699	3.70684	2.54186	2.17583	4.17304	5.95028	3.76176	aifm2	"apoptosis-inducing	factor	2,	putative,	expressed"	4	Pizt_uniq
LOC_Os02g05820	0.140249	0.210599	0.122512	0.126147	0.0272619	0.135184	0.15389	0.0817614	0.144759	0.0976504	0.163627	0.183616	0.222949	0.181941	0.0722216	0.169185	0.141447	0.0620406	0.429685	0.315088	0.164561	0.0800805	0.19787	0.115845	0.090886	0.0550624	0.120841	0.151876	0.117616	0.151892	0.157787	0.0961975	0.126803	0.148298	0.159037	0.124224	0.303111	0.131265	0.0889298	0.140461	"PUB35;	At4g25160;	F13M23.300,	F24A6.13"	"protein	kinase	1	Pizt_uniq
LOC_Os02g05890	42.4148	42.9955	48.8476	31.2039	37.8338	33.7346	35.7456	41.7012	47.8255	26.6317	21.521	34.5106	22.3014	27.5376	28.3269	41.5382	40.6604	47.3109	15.2273	16.3711	22.057	55.5976	46.7106	41.0259	38.1882	32.1333	34.2277	51.3223	40.1201	51.1459	44.7527	34.2574	41.7574	27.5544	26.0553	43.1698	17.8851	47.778	34.8497	47.5295	"EMB1303,	putative,	expressed"	NA	NA	NA	5	Pizt_uniq
LOC_Os02g06090	0	0.0074206	0	0	0	0	0.0153104	0	0	0.0300287	0.0153747	0.0077638	0.00754156	0	0.0381718	0.0451808	0.007476	0.0449701	0	0	0	0	0	0	0	0	0	0	0	0	0.00247353	0	0.00510346	0.0177224	0.0152378	0.0325423	0	0	0	0	PSKR1	{ECO:0000303|PubMed:16829587};	Synonyms=PSKR;	At2g02220	{ECO:0000312|Araport:AT2G02220};	F5O4.1	5	Pizt_uniq
LOC_Os02g06260	0	0.0316127	0.0630521	0	0	0	0.0217414	0	0	0	0	0.0220499	0	0	0.0108411	0	0.116779	0.0745028	0	0	0	0	0	0.0107012	0.0109142	0.0330614	0.0446506	0	0	0.0107295	0.0315549	0	0.00724714	0.00734995	0.0036137	0.0637605	0	0.00356705	0.0295421	0.00357651	PSKR1	{ECO:0000303|PubMed:16829587};	Synonyms=PSKR;	At2g02220	{ECO:0000312|Araport:AT2G02220};	F5O4.1	5	Pizt_uniq
LOC_Os02g06340	0.189226	0.239943	0.289661	0	0.0653906	0.168612	0.0260556	0.0784454	0.130207	0.357725	0.235486	0.409592	0.500543	0.523687	0.246855	0.15378	0.0763372	0.102042	0.0901816	0	0.0394718	0.179276	0.116496	0.153895	0.24852	2.08675	1.04346	0.38572	0.273434	0.347183	0.23961	0.0780007	0.0782361	0.334268	0.423695	0.11072	0.0432178	0.149889	1.12624	0.335446	Ehd1	{ECO:0000312|MGI:MGI:1341878};	Synonyms=Past1	{ECO:0000312|EMBL:AAF24223.1}	"EH	domain-containing	4	Pizt_uniq
LOC_Os02g06630	0.201909	0.0118897	0.0829999	0.10988	0.270886	0.610565	0.171719	0.123093	0.0980715	0.264626	0.110854	0.447827	0.0241671	0.0862834	0.0244645	0.0603262	0.227592	0.204153	0.0242587	0.0731886	0	0.144675	0.304667	0.0482972	0.110833	0.3233	0.415636	0.0363154	0.122589	0.0847444	0.098933	0.330444	0.130961	0.274436	0.0449717	0.164024	0.0324824	0.16588	0.283256	0.0812162	PER39;	Synonyms=P39;	At4g11290;	F8L21.80	"peroxidase	precursor,	4	Pizt_uniq
LOC_Os02g06754	0.880602	0.852161	0.20513	0.693992	0.882495	1.44862	0.818473	0.882232	1.45427	1.45666	0.79147	0.891573	1.58278	0.94437	1.51156	1.07347	1.15456	0.68263	1.0492	2.71322	2.87781	2.62208	2.65045	3.19299	1.49133	1.87462	0.964965	1.52577	1.99961	3.23138	0.645964	1.00837	1.05166	1.04657	1.34624	0.970222	2.21341	2.82184	1.44364	2.25226	expressed	protein	NA	NA	NA	NA	3	Pizt_uniq
LOC_Os02g06810	0.00625689	0	0	0	0	0	0	0	0	0	0	0.00655328	0.00636569	0	0	0.0127121	0.00631035	0	0	0	0	0.0127026	0	0	0.0648749	0.0393038	0.0331757	0	0.00645806	0	0.00208563	0	0	0.00218443	0.0021219	0.00634082	0	0.00423421	0.0457848	0.00215269	AtMg00810	{ECO:0000312|Araport:ATMG00810};	and	OrderedLocusNames=At2g07683	{ECO:0000312|Araport:AT2G07683}	"retrotransposon	4	Pizt_uniq
LOC_Os02g06880	1.05409	1.32382	1.32976	1.39876	1.02324	1.80298	1.63287	2.20478	1.88914	1.55277	1.74904	2.06754	1.51114	1.6111	1.23365	1.1	0.976117	0.99798	0.968837	1.73214	1.20933	2.92791	2.55645	2.18217	2.22562	2.20716	2.06288	2.39284	2.04738	2.43215	1.23589	1.40833	1.90893	1.78978	1.45196	1.0247	1.30344	2.55551	2.16522	2.29079	PCMP-E51;	At3g15930;	MVC8.5	"EMB2758,	putative,	expressed"	3	Pizt_uniq
LOC_Os02g06890	10.9872	8.51081	8.09325	5.468	4.98484	3.91673	11.4426	11.6038	12.7071	11.9977	11.4184	12.3348	12.6907	9.45003	11.2919	8.49486	9.08975	9.60611	3.32111	3.50693	4.16705	11.1766	10.9638	11.8309	12.789	10.7977	11.9223	8.83071	8.29554	9.0447	9.19708	4.78986	11.9178	11.917	11.1442	9.06357	3.66503	11.3238	11.8364	8.72365	Yod1	"OTU-like	cysteine	protease	family	protein,	3	Pizt_uniq
LOC_Os02g06920	16.9714	16.3685	15.4239	30.2229	19.827	19.6873	21.8177	20.2699	21.4313	19.3095	20.5256	16.9294	17.3379	17.018	14.5015	15.8611	18.0607	14.9587	35.2974	34.3434	30.9947	16.4433	17.4739	17.991	20.5094	20.8806	22.3167	19.1821	21.0808	18.2654	16.2546	23.2457	21.1729	18.9215	16.2858	16.2935	33.5452	17.3027	21.2356	19.5095	"zinc	finger,	C3HC4	type,	domain	containing	1	Pizt_uniq
LOC_Os02g07050	0.0595021	0.0794211	0.0792033	0.122329	0.0514052	0.203923	0.133139	0.185004	0.27637	0.0903911	0.257113	0.145415	0.131163	0.154381	0.163418	0.110816	0.0900158	0.0401088	0.344342	0.0712958	0.155149	0.442934	0.18316	0.362943	0.349605	0.487982	0.315496	0.272902	0.163774	0.525642	0.0727088	0.125886	0.198171	0.164306	0.149654	0.0803136	0.190262	0.329679	0.384361	0.320773	PCMP-H42;	At4g13650;	F18A5.40	"pentatricopeptide,	putative,	expressed"	3	Pizt_uniq
LOC_Os02g07110	4.72779	4.64628	4.20184	6.22303	9.11528	11.1148	3.21529	2.3603	3.68962	4.93405	3.70714	4.10633	4.22342	3.82954	4.216	5.06628	5.61134	6.52922	4.09222	3.46406	2.28509	7.34502	8.2527	5.45108	5.29061	3.04832	4.7996	2.5562	2.32088	3.056	4.5253	8.81769	3.0884	4.24917	4.08965	5.73562	3.28046	7.01627	4.37951	2.64436	"SAUR71	{ECO:0000303|PubMed:12036261};	At1g56150	{ECO:0000312|Araport:AT1G56150};	F14G9.23	{ECO:0000312|EMBL:AAG50906.1},	1	Pizt_uniq
LOC_Os02g07160	19.669	25.1622	22.4429	50.2487	33.4762	37.2071	13.496	13.7317	14.3356	16.999	18.771	15.5327	19.4831	23.9319	22.6931	28.9046	24.0357	27.1471	109.553	90.6677	89.0675	18.0795	14.8082	15.4813	11.7359	12.6965	12.1309	18.3003	16.2286	18.6343	22.4247	40.3107	13.8544	17.1009	22.036	26.6958	96.4296	16.123	12.1878	17.7211	"glyoxalase	family	protein,	putative,	expressed"	"GO:0003824,GO:0005515,GO:0005739,GO:0005829,GO:0006629,GO:0008152,GO:0009058,GO:0009536,GO:0009987"	1	Pizt_uniq
LOC_Os02g07170	0.189102	0.638905	0.259581	1.67658	0.588132	0.656184	0.341757	0.122491	0.0243979	0.670298	0.220624	0.0742727	0.288586	0.5397	0.535585	0.168087	0.643675	0.478009	2.55884	1.28667	1.67646	1.00777	0.145525	0.312396	0.416653	0.123738	0.200534	0.650478	0.170785	0.361413	0.362529	0.973633	0.162882	0.321731	0.454624	0.429924	1.84066	0.488564	0.246975	0.394226	KAN4;	Synonyms=ATS;	At5g42630;	MFO20.5	"MYB	family	1	Pizt_uniq
LOC_Os02g07180	0.0568754	0.0427023	0.170341	0	0.0147408	0.131572	0.117473	0	0.0146761	0.158402	0.147458	0.134032	0.0578645	0.0442699	0.0732206	0.0433326	0.0430211	0.0287537	0.0871257	0.0292065	0.0593199	0.115468	0.0145896	0.0289101	0.132686	0.565683	0.105549	0.275347	0.0293521	0.0579736	0.0899728	0.0487708	0.0440496	0.14663	0.0584516	0.0383691	0.0585507	0.0529891	0.267973	0.120891	JASON	{ECO:0000303|PubMed:21257792};	At1g06660	{ECO:0000312|Araport:AT1G06660};	F12K11.5	{ECO:0000312|EMBL:AAF24810.1}	4	Pizt_uniq
LOC_Os02g07230	104.925	95.14	108.977	51.5275	74.5832	73.3233	87.7409	98.8925	110.056	72.1564	72.7161	108.74	56.3325	71.6389	69.564	88.9221	82.3084	95.3782	29.5664	32.5311	44.9525	105.471	89.9148	88.0059	100.772	89.021	99.686	123.262	96.9975	121.484	103.014	66.478	98.8963	84.5374	65.8451	88.8695	35.6833	94.464	96.4929	113.914	"HEMC;	Os02g0168800,	LOC_Os02g07230;	OsJ_05540,	P0669G09.15-1,	P0669G09.15-2"	5	Pizt_uniq
LOC_Os02g07250	9.51626	11.8085	11.1194	6.22787	6.51889	6.54371	9.66963	9.91021	11.5751	7.60782	8.29814	9.0056	8.21859	9.86029	9.2021	10.5996	10.0759	11.3546	4.96859	4.82391	4.80306	13.3716	12.8256	13.2517	9.32763	9.08205	9.10187	12.2095	11.1803	10.0431	10.8147	6.43016	10.385	8.30385	9.09366	10.6767	4.86519	13.1496	9.17052	11.1443	"peptidase,	cysteine	peptidase	active	site,	putative,	5	Pizt_uniq
LOC_Os02g07350	43.6755	49.1085	50.2897	25.1484	27.871	26.6384	30.0759	33.7571	36.1907	24.0453	23.9296	24.3189	25.1841	24.3782	25.1035	39.3605	41.0806	45.1466	16.3736	16.5035	18.4546	37.8466	33.1614	40.4914	23.6254	23.5718	28.1839	40.7971	32.6684	39.8995	47.6912	26.5526	33.3412	24.0979	24.8886	41.8626	17.1106	37.1665	25.1271	37.7883	suhB;	PA3818	"inositol-1-monophosphatase,	putative,	expressed"	"GO:0005829,GO:0008152,GO:0009536,GO:0009987,GO:0016787"	5	Pizt_uniq
LOC_Os02g07730	0.729377	0.243386	0.154457	0.340799	0.343705	0.499937	0.479336	0.320695	0.0684392	0.626756	0.687642	0.69448	0.20238	0.458765	0.682901	0.449052	0.312077	0.357567	0.902876	0.794494	0.50715	0.471154	0.0680358	0.157286	0.687507	1.01816	1.17192	0.56317	0.433446	0.585757	0.37574	0.394813	0.28949	0.669626	0.448015	0.372899	0.73484	0.232159	0.959197	0.527458	Hdhd3	"haloacid	dehalogenase-like	hydrolase	domain-containing	protein	4	Pizt_uniq
LOC_Os02g08030	0.254026	0.101719	0.10144	0	0.026335	0.0783527	0.341039	0.210617	0.340853	0.360171	0.60591	0.372483	0.0516886	0.23727	0.706382	0.154831	0.0512393	0.0513697	0.155654	0.0782679	0.0264944	0.206287	0.260649	0.180772	0.474098	0.239356	0.242444	0.59548	0.183535	0.258931	0.152395	0.0348959	0.297503	0.446188	0.33178	0.0858133	0.0868053	0.215903	0.318633	0.345982	yeaD	{ECO:0000312|EMBL:AAL20214.1};	STM1289	{ECO:0000312|EMBL:AAL20214.1}	"aldose	1-epimerase,	2	Pizt_uniq
LOC_Os02g08070	0	0	0	0	0	0.0180376	0	0	0	0	0	0	0	0	0	0	0	0.0177388	0	0	0	0	0	0	0.163714	0.881638	0.762781	0	0	0	0	0.00601254	0	0	0	0.00591292	0	0	0.602711	0	SPL8;	At1g02065;	T7I23.32	"OsSPL5	-	SBP-box	4	Pizt_uniq
LOC_Os02g08220	0.688258	0.298565	0.0916141	0	0.214056	0.967093	1.08986	0.142662	0.426234	0.929378	0.0951684	1.00921	0.770248	0.119048	0.378049	1.63139	1.92045	1.34542	0.140576	0	0.11964	0.116441	2.42463	0.116615	1.59376	2.88228	0.997482	0.0233825	0.0947182	0.0935396	0.359479	0.393717	0.552918	0.677917	0.422448	1.63242	0.0867386	0.885894	1.82451	0.0705468	expressed	protein	NA	NA	NA	NA	4	Pizt_uniq
LOC_Os02g08410	2.6878	1.83161	2.29536	3.59511	3.03825	3.86218	3.47804	3.67502	3.50957	4.1979	3.14003	2.73033	3.22874	3.54563	3.35184	2.61526	2.5638	1.71901	2.48034	2.31147	3.7828	2.35034	3.42243	3.48964	4.36496	4.47526	4.49865	4.80224	4.57914	4.48915	2.27159	3.49851	3.55421	3.35609	3.3754	2.29936	2.8582	3.08747	4.44629	4.62351	CM2;	At5g10870;	T30N20.140	"chorismate	mutase,	chloroplast	3	Pizt_uniq
LOC_Os02g09359	50.8143	39.6858	36.894	18.9345	27.3488	34.1128	24.9483	27.0245	28.893	31.3805	26.1378	32.1489	39.2685	30.318	41.0084	38.0285	34.2096	39.1731	15.8144	15.173	20.6963	34.5054	34.6402	30.3482	21.8249	20.5773	17.7618	24.5626	17.6326	19.1605	42.4647	26.7987	26.9553	29.889	36.865	37.1371	17.2279	33.1646	20.0547	20.4519	PERK9;	At1g68690;	F24J5.8	"BRASSINOSTEROID	INSENSITIVE	1-associated	5	Pizt_uniq
LOC_Os02g09380	2.99117	2.99437	3.71197	2.73311	2.08884	2.24245	4.89098	4.3702	5.76735	2.98723	1.9603	1.6317	2.91638	3.44922	3.57267	4.91658	4.02231	2.77237	1.80313	1.08801	1.88484	8.07574	7.2253	6.60964	3.66139	3.97974	2.97375	5.12337	3.43038	4.404	3.2325	2.3548	5.00951	2.19308	3.31276	3.90375	1.59199	7.30356	3.53829	4.31925	expressed	protein	"GO:0003674,GO:0005575,GO:0008150"	molecular_function|cellular_component|biological_process	NA	NA	3	Pizt_uniq
LOC_Os02g09580	0.0370803	0	0	0	0	0	0	0	0	0	0	0	0	0	0	0.0941701	0.0747944	0.112477	0	0	0	0.432859	0.0760942	0.0188482	0.173011	0.0194106	0.039322	0.075585	0.0191363	0.0188982	0.0123601	0	0	0	0	0.0938139	0	0.175934	0.0772479	0.0378731	At1g78750;	F9K20.21	"OsFBX39	-	F-box	domain	3	Pizt_uniq
LOC_Os02g09620	0.668042	0.361491	0.414574	0.0556791	0.299487	0.575465	0.578024	0.205836	0.577709	0.530277	0.374485	0.39712	0.422491	0.318547	0.390499	0.55024	0.163885	0.328605	0.202827	0.148346	0.0376624	0.623141	0.703985	0.660784	0.374412	0.529279	0.478667	0.331235	0.13045	0.220846	0.481369	0.31021	0.453857	0.433961	0.377179	0.347577	0.129612	0.662637	0.460786	0.22751	At2g04570;	T1O3.2	"GDSL-like	lipase/acylhydrolase,	putative,	expressed"	5	Pizt_uniq
LOC_Os02g09640	0.805261	0.952693	0.584665	0.602009	0.379464	0.903192	0.529206	0.455221	0.755596	0.222417	0.759184	0.613387	1.19166	0.455845	1.20632	1.11549	0.590649	0.74019	0.224283	0.150369	0.305408	0.817414	0.450685	0.297687	0.303614	0	0.155262	0.0746115	0	0.596953	0.780873	0.628222	0.580008	0.531663	0.951274	0.815442	0.226687	0.521929	0.152959	0.223855	expressed	protein	NA	NA	NA	NA	5	Pizt_uniq
LOC_Os02g09800	0.0613922	0.030729	0.0612895	0.136733	0.116684	0.01052	0.0317005	0.0742313	0.0528053	0.0725375	0.0955009	0.042867	0.0624598	0.0530951	0.0948425	0.0103942	0.0206389	0.0103457	0.0313483	0.15763	0.0426872	0.0311594	0.0209976	0.0624121	0.0530457	0.0749869	0.195311	0.177285	0.0739272	0.0312888	0.0511369	0.087979	0.0529124	0.0703018	0.0701325	0.013793	0.0772218	0.0381897	0.107781	0.0941671	PCMP-E28;	At2g22410;	F14M13.19	"pentatricopeptide,	putative,	expressed"	1	Pizt_uniq
LOC_Os02g10020	0.0159038	0.143287	0	0	0.0164876	0.0163514	0.0164241	0.049448	0.131322	0.241598	0.0659726	0.0666286	0.097082	0.231074	0.0327589	0.0161558	0	0.032161	0.0162417	0.0163337	0	0.0161438	0.0652737	0.0808399	0.0989395	0.999025	0.35417	0.194511	0.164151	0.113476	0.0530637	0.0109463	0.0657312	0.124733	0.120305	0.0161056	0.0108585	0.0540858	0.484045	0.157379	Bub1b;	Synonyms=Mad3l	"Mad3/BUB1	homology	region	1	4	Pizt_uniq
LOC_Os02g10110	0	0.0360279	0.0898228	0.0184975	0.0093276	0	0.0371669	0.00932482	0.0650066	0.100233	0.25193	0.122506	0.0640765	0.149402	0.0555985	0	0.00907422	0.0363892	0.00918849	0.0184811	0	0.00913312	0.00923192	0.0548808	0.139934	0.188395	0.0190825	0.0458507	0.0464331	0.17425	0.0419502	0.00927502	0.0371661	0.158223	0.0896923	0.0151545	0.00922321	0.0244153	0.115804	0.0888447	SRF7;	At3g14350;	MLN21.15	"Leucine	Rich	Repeat	2	Pizt_uniq
LOC_Os02g10310	101.731	129.022	98.1496	121.032	118.245	132.394	57.5456	59.6664	49.2509	101.001	98.6655	95.2672	121.645	130.226	121.474	155.17	144.643	147.64	160.082	150.476	127.51	62.529	62.6298	53.1618	62.3231	65.4255	57.1443	66.9531	60.8562	65.4266	109.634	123.89	55.4876	98.3112	124.448	149.151	146.023	59.4402	61.631	64.412	fah;	DDB_G0271094	"fumarylacetoacetase,	putative,	expressed"	"GO:0003824,GO:0005829,GO:0008152,GO:0009987,GO:0016787"	1	Pizt_uniq
LOC_Os02g10660	7.2495	7.92486	7.66689	9.5528	8.062	7.91801	11.6744	10.9468	10.902	11.514	13.2962	13.1243	9.06079	8.67344	8.20852	7.18958	8.08165	6.27514	14.7411	10.649	9.28869	8.63635	9.54646	10.8909	15.5464	14.4027	14.6227	8.73713	12.1564	10.6786	7.61375	8.51094	11.1744	12.6448	8.64758	7.18212	11.5596	9.69123	14.8573	10.524	At2g27500;	F10A12.18	"glycosyl	hydrolases	family	17,	4	Pizt_uniq
LOC_Os02g10710	1.2811	1.86874	1.60783	1.16639	0.948659	1.20426	1.81442	2.57958	1.51119	1.26036	1.0249	2.03184	1.48957	2.24124	1.77178	1.00394	0.849058	1.25832	2.20545	0.639069	0.610816	3.41828	2.81678	2.00938	1.59398	1.30292	1.51381	0.820727	1.51119	1.26852	1.58589	1.10644	1.9684	1.43904	1.8342	1.03711	1.15178	2.74815	1.47023	1.20015	HSP26.5;	At1g52560;	F6D8.22	"hsp20/alpha	crystallin	family	3	Pizt_uniq
LOC_Os02g11020	0.603677	0.485617	0.548857	0.421084	0.145283	0.110834	0.512102	0.402203	0.678722	0.491283	1.26327	0.124197	0.723848	0.771947	0.910392	1.07318	0.206569	0.730282	0.154126	0.199285	0.404757	0.481476	0.608355	0.580828	0.178836	0.16929	0.228632	0.296648	0.211404	0.263714	0.54605	0.225734	0.531009	0.626251	0.802062	0.670009	0.252722	0.556886	0.192253	0.257256	"CYP734A5;	Os07g0647200,	LOC_Os07g45290;	OJ1316_A04.108,	OsJ_25362,	P0503D09.125"	2	Pizt_uniq
LOC_Os02g12140	0	0	0	0.0514138	0	0	0.0516528	0	0	0	0	0.0523855	0	0.0519079	0.154536	0	0	0	0	0	0	0	0	0	0.311158	0.0523644	0.21216	0	0.103249	0.152946	0	0.0171379	0.0172176	0.0174618	0.0688147	0	0	0	0.191894	0.0853982	"retrotransposon	protein,	putative,	Ty3-gypsy	subclass,	expressed"	4	Pizt_uniq
LOC_Os02g12420	0.978564	1.84706	0.87998	2.16539	1.33199	1.34404	1.36544	1.19999	1.38783	0.900259	1.36343	1.36134	1.51997	1.03883	1.00783	1.17619	1.61976	1.05741	5.82067	5.23224	4.94729	0.894758	1.66324	1.83776	1.62651	1.92388	1.58431	1.94142	1.596	1.65989	1.2352	1.61381	1.31775	1.20835	1.18888	1.28446	5.3334	1.46525	1.71156	1.73244	At3g47110;	F13I12.160	"receptor-like	protein	kinase	precursor,	1	Pizt_uniq
LOC_Os02g12460	1.04386	0.821053	0.558273	1.64786	1.39137	1.11157	1.15501	1.62278	1.5007	0.339804	0.966554	1.40568	0.531005	0.502978	0.61433	0.681687	0.902381	0.339254	1.75134	2.06758	1.51643	2.00569	1.87438	1.3644	1.77811	1.0148	0.90929	0.987912	1.34677	1.40602	0.807728	1.3836	1.42616	0.904012	0.549437	0.641107	1.77845	1.74816	1.23407	1.2469	"Papolb;	Synonyms=Papt,	Tpap"	expressed	protein	"GO:0005515,GO:0005634,GO:0006139,GO:0008152,GO:0016740"	1	Pizt_uniq
LOC_Os02g12600	2.75192	2.50702	3.00398	5.46186	4.56074	4.08252	4.68088	5.58574	5.1894	3.96353	3.96978	3.75993	3.82668	4.02211	3.52071	2.91161	3.30363	2.46477	4.75529	5.26144	4.71745	7.63607	6.16517	6.09865	4.39355	4.18709	4.49355	6.90032	6.01496	6.3963	2.75431	4.70171	5.15201	3.89775	3.78983	2.89334	4.91139	6.6333	4.35806	6.43719	"NSUN5;	Synonyms=NSUN5A,	WBSCR20,	WBSCR20A"	"NOL1/NOP2/sun	family	3	Pizt_uniq
LOC_Os02g12620	0.0148026	0.0296369	0.0147778	0	0	0	0.107009	0.0460242	0.076393	0.044974	0.0460535	0.0775191	0.04518	0.0153624	0.0762266	0	0	0.0299342	0	0	0.0617553	0.060104	0.136697	0.090291	0.16883	0.0464926	0.0313949	0.0905214	0.0305571	0.135796	0.0197391	0	0.0764752	0.0561822	0.0455897	0.00997806	0.0205851	0.0956973	0.0822391	0.0856247	AtMg01250	{ECO:0000312|Araport:ATMG01250};	and	OrderedLocusNames=At2g07697	{ECO:0000312|Araport:AT2G07697}	"retrotransposon	3	Pizt_uniq
LOC_Os02g12650	35.9993	38.4539	32.8379	78.8281	43.0028	42.7758	51.4322	51.68	52.7863	55.3183	60.8605	50.0663	63.7379	71.6594	61.5314	36.5699	42.8554	35.9113	103.86	86.1226	83.1806	48.2862	54.5281	48.3506	56.5461	61.1638	61.0529	50.5053	54.4977	56.224	35.7637	54.8689	51.9662	55.415	65.6429	38.4455	91.0545	50.3883	59.5876	53.7423	APM1;	At4g33090;	F4I10_20	"puromycin-sensitive	aminopeptidase,	putative,	1	Pizt_uniq
LOC_Os02g12750	2.40631	2.59857	2.40228	2.55145	3.43749	4.61691	2.71985	1.88515	2.54236	2.16835	0.943175	1.07162	2.33249	1.37647	1.22938	2.92564	3.38233	2.96947	1.64474	1.03136	1.28451	6.13541	5.07419	3.02415	3.47728	5.07824	4.86245	2.64564	2.40545	2.37552	2.46905	3.53529	2.38245	1.39438	1.64612	3.09248	1.3202	4.74458	4.47265	2.47554	TET2;	At2g19580;	F3P11.18	"tetraspanin	family	protein,	4	Pizt_uniq
LOC_Os02g12790	20.3385	16.2801	18.014	7.25563	12.2565	11.5586	14.1745	16.7987	16.1866	11.1122	9.19546	13.1034	7.04384	12.97	11.2309	20.51	17.7764	21.4924	6.38141	6.5146	9.88139	26.9747	28.4851	16.8347	12.5801	12.0102	10.7339	21.0317	15.0722	22.0656	18.2108	10.3569	15.7199	11.137	10.4149	19.9263	7.59247	24.0981	11.7747	19.3898	GATA22;	At4g26150;	F20B18.260	"GATA	zinc	finger	5	Pizt_uniq
LOC_Os02g12840	0.155556	0.116792	0.069883	0	0.137076	0.0799671	0.128517	0.161218	0.120419	0.149662	0.145188	0.0570237	0.0237391	0.0403598	0.0801041	0.0869117	0.0235328	0.141556	0.0238291	0.0319523	0.0730088	0.126323	0.0239418	0.07907	0.0483867	0.0895724	0.0824799	0	0.0160557	0	0.114077	0.0723477	0.136718	0.117292	0.0480677	0.0840002	0.0429301	0.0764449	0.0734797	0.00535192	"Os02g0146600,	LOC_Os02g05330;	OJ1008_C03.10,	OsJ_05367	{ECO:0000312|EMBL:EEE56296.1}"	"DEAD-box	5	Pizt_uniq
LOC_Os02g13100	19.0846	16.1057	17.8336	37.5663	29.9648	34.1568	22.5432	22.9496	22.7648	23.6244	28.1602	23.7991	17.8411	21.0867	15.9732	14.8728	13.6232	15.198	44.0454	43.7133	37.9846	16.1779	22.4368	20.4638	26.9278	24.6066	23.7493	20.7213	26.5458	20.5694	17.6746	33.896	22.7525	25.1946	18.3003	14.5647	41.9144	19.6928	25.0946	22.6122	At1g16220;	F3O9.3	"protein	phosphatase	2C,	putative,	1	Pizt_uniq
LOC_Os02g13160	18.1304	20.8048	22.0956	34.1018	33.8427	28.3577	26.243	27.5359	25.3328	24.0264	22.9528	20.6054	21.0948	26.873	20.5101	20.2792	19.1121	15.4066	45.5997	39.2716	50.5935	32.9413	29.488	23.8729	24.2982	24.7367	22.857	28.4551	35.3862	33.8154	20.3436	32.1007	26.3706	22.5282	22.826	18.266	45.1549	28.7674	23.964	32.5523	P2A12;	At1g12710;	T12C24.23	"F-box	protein	PP2-A15,	1	Pizt_uniq
LOC_Os02g13300	14.4732	15.4874	14.3417	11.8011	7.70114	9.51537	10.0808	11.4846	10.9307	12.5438	11.6829	10.3684	13.9598	15.833	15.728	20.144	21.4851	16.698	18.4328	15.6684	15.9117	16.234	15.0868	14.8229	9.96198	8.74132	8.72388	11.6226	11.0257	9.85598	14.7675	9.67254	10.832	11.5317	15.1736	19.4424	16.671	15.3812	9.1424	10.8348	Slc25a16;	Synonyms=Gda	"mitochondrial	carrier	protein,	putative,	5	Pizt_uniq
LOC_Os02g13310	0.0470363	0.0188347	0.0845236	0.0580207	0	0.270817	0	0.0389987	0.0582586	0.152435	0.107315	0.0591173	0	0.0488152	0.0193772	0.0477818	0.151802	0.0665826	0	0	0	0	0.0675677	0.0860718	0.204833	0.275769	0.448918	0.0575276	0.0679681	0.0191778	0.0501315	0.109613	0.0324191	0.106289	0.0227308	0.0887222	0	0.0512132	0.30984	0.0482245	"BLH2;	Synonyms=SAW1;	At4g36870;	AP22.90,	C7A10.490"	"homeobox	4	Pizt_uniq
LOC_Os02g13360	2.45267	2.72091	2.48733	1.73624	1.97915	1.60351	2.8203	2.86388	3.50675	1.7499	1.89928	2.80609	1.53406	2.3641	1.89952	2.37979	2.04939	2.71549	1.07065	0.937139	1.07318	4.11882	3.92433	3.82236	2.96579	2.683	2.58722	3.997	3.65369	3.97102	2.55364	1.77297	3.06364	2.15176	1.93256	2.38155	1.02699	3.95517	2.74534	3.8739	ybeY	{ECO:0000255|HAMAP-Rule:MF_00009};	SYNW2313	expressed	protein	"GO:0003824,GO:0005488,GO:0008152,GO:0009987,GO:0016787"	3	Pizt_uniq
LOC_Os02g13380	49.7266	42.7467	36.9954	91.0736	52.1489	58.8824	81.9517	78.4537	75.0715	86.2283	68.5899	73.9766	84.1919	89.2593	84.5754	66.2804	54.8269	50.5994	128.325	112.788	109.674	64.2143	71.8814	67.9694	68.0988	62.8833	57.1296	64.9147	63.4806	63.0429	43.1562	67.3683	78.4923	76.2649	86.0089	57.2356	116.929	68.0217	62.7039	63.8128	"early	nodulin	93	ENOD93	protein,	putative,	1	Pizt_uniq
LOC_Os02g13410	0.0474614	0	0.015794	0	0	0	0	0.0327926	0	0	0.0164067	0	0.0160956	0	0.0162936	0.0642848	0.191468	0.0159963	0	0.0162481	0	0.0642369	0.0486988	0.0482498	0	0	0	0	0	0	0.0210851	0	0.0109309	0.00546891	0.0107964	0.0905829	0.00541605	0.0537285	0	0	At1g17230;	F20D23.7	"leucine-rich	repeat	family	protein,	5	Pizt_uniq
LOC_Os02g13770	1.48534	1.66929	1.91652	1.41161	0.813514	1.13816	2.80741	3.09334	3.35548	2.46929	2.99358	2.48032	2.97957	3.19938	2.79976	2.34873	2.93954	1.9269	0.672588	1.26645	1.3738	3.20043	3.07689	3.34768	3.61775	2.71405	2.77878	3.24197	3.39885	3.32799	1.69039	1.1211	3.08541	2.64773	2.99291	2.40506	1.10428	3.20834	3.03686	3.32294	HARBI1;	Synonyms=C11orf77	"transposon	protein,	putative,	CACTA,	3	Pizt_uniq
LOC_Os02g14190	0.123412	0	0.154006	0.396438	0.127942	0.222049	0.0318624	0.0639518	0.286606	0.453072	0.319963	0.387773	0.439452	0.464287	0.174766	0.188051	0.108908	0	0.0787711	0	0.466595	0.0782964	0.047486	0.0313655	0.54383	0.775234	0.736157	0.566019	0.987193	0.723319	0.0924727	0.24881	0.127473	0.386936	0.359502	0.0989865	0.181789	0.0523826	0.685074	0.758844	ACL5;	Synonyms=TKV;	At5g19530;	T20D1.50	"spermidine	synthase,	3	Pizt_uniq
LOC_Os02g14710	0.148208	0	0.14796	0.0507829	0.051216	0.101586	0.357133	0.409606	0.101982	0.250162	0	0	0.30157	0.102542	0.15264	0.501855	0.0996494	0.399612	0	0	0.0515259	0.300889	0.86174	0.200893	0.204893	0.413775	0	0.0503514	0.050991	0.100713	0.0987224	0.0678617	0.289574	0.0833874	0.185584	0.333706	0.0171753	0.454507	0.206223	0.0673517	expressed	protein	NA	NA	NA	NA	5	Pizt_uniq
LOC_Os02g15110	6.02741	7.38545	8.03914	15.2665	10.2478	11.7496	10.4076	13.4431	12.8904	15.1386	10.7513	11.4643	15.0607	11.61	12.316	5.87802	5.30081	5.94812	12.8526	14.114	11.9694	7.1952	9.25209	9.85307	10.2493	9.69274	8.43715	8.01069	9.95392	5.89804	7.15067	12.4213	12.247	12.4514	12.9956	5.70898	12.9787	8.76679	9.45972	7.95422	"EL5.1;	Synonyms=EL5;	Os02g0559800,	LOC_Os02g35329;	P0435E12.16;	and	1	Pizt_uniq
LOC_Os02g15350	0	0	0	0	0	0	0	0	0	0	0.0142509	0	0	0	0	0.181473	0.207886	0.0416831	0.435042	0.606866	0.659285	0.72535	0.648597	0.852166	0.769398	0.546698	0.743192	0.994396	0.765908	0.896448	0	0	0	0.0047503	0	0.143681	0.567064	0.742038	0.68643	0.885584	DOF3.5;	At3g52440;	F22O6_180	"dof	zinc	finger	3	Pizt_uniq
LOC_Os02g15460	0.0425689	0.0213073	0.106244	0	0	0	0	0	0	0	0.110366	0.0222927	0	0.0883577	0	0.0216218	0	0	0	0	0	0.0432113	0	0	0	0.0222837	0.112856	0.108466	0.637095	0.564081	0.0567067	0	0	0.0442196	0.0294526	0.00720726	0	0.0144038	0.0450465	0.436547	expressed	protein	NA	NA	NA	NA	3	Pizt_uniq
LOC_Os02g15560	0.0217052	0.130371	0.0433377	0.0669349	0.0112509	0	0.0112077	0.0112476	0.0336047	0.10991	0.0337643	0.0454667	0.198743	0.157682	0.145303	0.165369	0.032836	0.0329195	0.0664989	0.0222919	0.0452761	0.231344	0.0556777	0.0220657	0.0112526	0	0	0.0553051	0.14562	0.088497	0.0651378	0.026062	0.0186867	0.0630468	0.167243	0.0770414	0.044689	0.103029	0.00375085	0.0964739	petC	"transposon	protein,	putative,	Mutator	sub-class,	2	Pizt_uniq
LOC_Os02g15660	143.074	153.068	178.961	89.9862	125.658	114.051	148.261	154.725	140.994	112.099	123.259	153.474	112.486	126.261	146.905	146.597	129.815	155.216	60.9596	69.1338	77.3552	168.715	149.165	141.62	114.799	119.765	138.663	149.766	143.256	147.073	158.368	109.898	147.993	129.611	128.551	143.876	69.1495	153.167	124.409	146.698	clu	{ECO:0000255|HAMAP-Rule:MF_03013};	GA21082	"tetratricopeptide	repeat,	putative,	5	Pizt_uniq
LOC_Os02g15750	179.556	161.254	232.336	102.717	139.934	129.294	145.444	161.965	158.516	134.644	127.063	165.08	105.455	153.809	142.179	169.672	156.838	164.01	65.5788	78.4768	80.7026	182.881	135.589	161.504	112.813	98.8734	134.67	167.797	144.764	154.751	191.048	123.982	155.308	142.262	133.814	163.507	74.9194	159.991	115.452	155.77	STR4;	Synonyms=TROL	{ECO:0000303|PubMed:19682289};	At4g01050	{ECO:0000312|Araport:AT4G01050};	F2N1.31	5	Pizt_uniq
LOC_Os02g16640	32.0346	33.4418	32.5076	36.3637	32.7366	36.5155	60.3189	61.8822	58.6528	50.8904	45.803	42.023	50.8731	51.1283	49.6158	31.685	33.1241	33.955	39.7898	38.7513	37.5925	48.8664	61.879	69.1016	53.7789	56.6217	53.3994	72.0018	65.4034	61.6504	32.6614	35.2053	60.2846	46.2388	50.5391	32.9214	38.7112	59.949	54.6	66.3518	At4g03120;	F4C21.4	"proline-rich	protein	HaeIII	subfamily	3	Pizt_uniq
LOC_Os02g16650	0.848352	0.663233	0.62915	0.647814	0.678466	0.739319	1.1598	1.44864	0.975705	0.834622	1.09764	1.09163	1.09327	1.24938	0.790513	0.85359	0.855602	0.833271	0.775613	0.456388	0.749986	1.54188	1.62488	1.87274	1.50792	1.75098	1.55937	1.61401	2.20992	1.70476	0.713578	0.688533	1.19472	1.00797	1.04439	0.847488	0.660662	1.67983	1.60609	1.8429	"At1g62670;	F23N19.4,	T3P18.22"	"PPR	repeat	domain	3	Pizt_uniq
LOC_Os02g16670	3.20496	3.1969	3.30281	4.06206	4.15624	4.41718	5.46893	5.11934	5.43038	2.75721	3.4786	5.59464	2.93346	4.01764	4.70869	3.1624	3.62626	3.31027	2.60437	3.29161	3.53441	4.86251	5.96413	5.3953	5.83624	6.03737	6.51725	7.46967	6.99543	7.58752	3.23489	4.21182	5.33955	3.94348	3.8866	3.36631	3.14346	5.40732	6.13028	7.35087	tilS	{ECO:0000255|HAMAP-Rule:MF_01161};	Wbm0151	"ATP-binding	domain-containing	protein,	3	Pizt_uniq
LOC_Os02g17680	5.16855	4.63845	4.42115	2.93735	3.43449	4.26058	3.20965	3.0441	2.82013	3.18218	3.82526	4.47141	3.20833	2.57568	4.58446	4.68378	4.62715	4.43172	2.74382	1.32122	2.60036	2.94685	3.3058	3.04385	4.26126	3.67103	3.21134	2.40184	2.29135	2.19321	4.74271	3.54414	3.02463	3.82628	3.45616	4.58088	2.2218	3.09884	3.71454	2.29547	BHLH110;	Synonyms=EN59;	At1g27660;	T22C5.11	"ethylene-responsive	protein	5	Pizt_uniq
LOC_Os02g18115	0.0139078	0.0139227	0.0138845	0	0	0	0.114903	0.014414	0.014355	0.0563405	0.0721159	0.0291332	0.0707482	0.0288676	0.057295	0.0847693	0.0420799	0.0281247	0	0	0	0	0.071352	0.0706941	0.0432611	0.0582429	0	0.0141749	0.157905	0.0141763	0.013905	0	0.0478906	0.0525299	0.0523036	0.051658	0	0.0473487	0.0338347	0.0620853	expressed	protein	NA	NA	NA	NA	3	Pizt_uniq
LOC_Os02g18410	16.345	7.30113	2.2342	1.80752	6.25597	7.76566	14.8782	7.49665	9.52839	21.0864	19.2094	15.5078	5.34656	3.83642	3.91006	12.179	9.63286	7.47537	3.99962	1.06714	5.66861	10.7704	31.041	18.6276	33.4597	24.8318	37.0395	6.08927	5.981	4.0735	8.62678	5.27638	10.6344	18.6012	4.36435	9.76242	3.57845	20.1463	31.777	5.38125	PCAP1;	Synonyms=MDP25;	At4g20260;	F1C12.180	"salt	stress	4	Pizt_uniq
LOC_Os02g18515	0.766916	1.11322	0.982561	1.27449	1.7889	1.19589	1.45202	1.70888	1.64912	1.07443	1.25928	0.816632	0.96231	1.24694	0.921494	0.740117	0.67034	1.20193	2.08856	2.34982	2.46629	1.25856	2.03285	1.23445	1.23253	1.07056	1.05726	1.84989	1.71508	1.96734	0.954232	1.41976	1.60334	1.05011	1.04358	0.870795	2.30156	1.50862	1.12012	1.8441	"retrotransposon	protein,	putative,	unclassified,	expressed"	NA	1	Pizt_uniq
LOC_Os02g18612	2.66592	3.0312	3.25289	4.1952	5.49343	3.45157	4.04475	3.34283	3.9746	3.0999	2.1162	3.68847	3.04713	3.07416	2.06771	2.37383	2.92106	2.7621	2.11755	2.36616	4.01628	4.24298	5.74102	3.27901	3.03718	3.17011	3.1412	4.56208	5.97886	6.00511	2.98334	4.38007	3.78739	2.96819	2.72967	2.68566	2.83333	4.421	3.11617	5.51535	expressed	protein	NA	NA	NA	NA	3	Pizt_uniq
LOC_Os02g19980	0.128158	1.21881	0.255888	1.38326	0.863607	1.05412	0.264703	0.531292	0.595258	0.129792	0.199361	0.335573	0.325967	0.332513	0.329978	0.130189	0.0646267	0.712703	1.89778	0.789738	1.604	1.04074	0.525999	0.651436	0.398645	0.335438	0.271812	0.783718	0.529116	0.195949	0.534285	1.10033	0.463751	0.221576	0.329486	0.302506	1.4305	0.739392	0.335298	0.502928	At2g24240;	F27D4.15	expressed	protein	GO:0008150	biological_process	1	Pizt_uniq
LOC_Os02g19990	0.0745612	0.0895694	0.0893237	0	0.0154596	0.107324	0.184802	0.21637	0.153918	0.0906143	0.0463946	0.109331	0.166887	0.232144	0.215015	0.0605944	0.135357	0.0904677	0.137062	0.0612615	0.093319	0.0302746	0.275419	0.16676	0.371084	1.20215	0.585109	0.167185	0.0307834	0.121601	0.0844848	0.0409278	0.18503	0.0821132	0.204682	0.0954731	0.0972141	0.157484	0.719448	0.106523	RTNLB18;	At4g28430;	F20O9.110	"reticulon	domain	containing	4	Pizt_uniq
LOC_Os02g20040	1.74695	0.674546	0.74744	0.718306	0.10349	0.744107	1.28865	0.465567	0.566697	2.17362	1.11289	1.09782	0.964836	0.725209	1.10522	0.583096	1.05713	0.731779	0.30584	0.205049	0.0780872	0.759993	1.434	0.558162	1.11268	0.809971	0.952745	0.228922	0.206071	0.356137	1.05631	0.521968	0.773638	1.46145	0.931756	0.790667	0.196325	0.917385	0.958465	0.26371	"loricrin,	putative,	expressed"	NA	NA	NA	4	Pizt_uniq
LOC_Os02g20210	0.0680503	0.215723	0.147195	0.0699517	0.0470321	0.0816265	0.409948	0.223336	0.234128	0.493912	0.0823341	0.487038	0.0807725	0.258954	0.373789	0.149779	0.228773	0.149081	0	0.034945	0.0473167	0.149667	0.349122	0.334373	0.529187	0.0593709	0.0962188	0.173393	0.444842	0.138728	0.143656	0.0662035	0.289138	0.354428	0.237839	0.175877	0.0274206	0.277721	0.228259	0.252321	At3g14460;	MOA2.6	"disease	resistance	protein	RGA1,	3	Pizt_uniq
LOC_Os02g20310	7.93658	8.27033	12.3251	15.2194	14.868	15.2701	10.6168	12.242	9.50919	16.3106	14.7527	10.257	11.0967	11.2954	11.9024	9.85401	12.4747	9.97231	24.4341	19.8535	20.3796	7.11409	11.1199	9.20083	11.9586	12.0022	15.0363	13.529	11.9523	10.7155	9.51068	15.1192	10.7893	13.7734	11.4315	10.767	21.5557	9.14495	12.999	12.0656	FAM179B;	Synonyms=KIAA0423	expressed	protein	"GO:0005488,GO:0005575,GO:0008150"	binding|cellular_component|biological_process	1	Pizt_uniq
LOC_Os02g20380	7.78063	8.75165	7.12758	12.8208	12.1296	13.3627	7.62894	8.57726	8.25642	9.66535	9.15691	9.33954	8.8943	8.4983	8.11838	7.62272	7.93529	7.74923	16.1448	16.82	15.6678	7.46913	9.44863	8.2802	10.4997	10.19	9.53346	9.5042	10.1363	10.1883	7.88662	12.771	8.15421	9.38727	8.50366	7.76908	16.2109	8.39932	10.0744	9.94293	expressed	protein	NA	NA	NA	NA	1	Pizt_uniq
LOC_Os02g20490	44.7259	44.9022	53.3179	30.7822	32.7156	28.039	39.6638	41.6653	49.3968	29.2329	23.4196	32.4958	29.1432	29.1772	30.1997	43.0718	35.8907	48.6859	20.6684	20.5598	22.5027	58.601	43.7496	48.5411	27.5549	26.6534	32.2219	44.4275	38.5078	44.04	47.6487	30.5123	43.5753	28.3828	29.5067	42.5495	21.2436	50.2972	28.8101	42.3251	expressed	protein	"GO:0003674,GO:0008150,GO:0009536,GO:0009579,GO:0016020"	molecular_function|biological_process|plastid|thylakoid|membrane	NA	NA	5	Pizt_uniq
LOC_Os02g20934	12.907	13.4164	13.8357	5.75324	11.3086	8.72944	11.5993	13.7122	14.4421	8.69512	8.46948	11.4049	9.10294	11.4985	8.72479	13.4984	11.3662	13.2237	5.98794	4.53596	4.62624	18.5899	14.9234	12.8505	11.7049	11.0017	11.0831	12.2236	12.1038	12.6517	13.3864	8.59708	13.2512	9.52318	9.77541	12.6961	5.05005	15.4546	11.2632	12.3264	expressed	protein	NA	NA	NA	NA	5	Pizt_uniq
LOC_Os02g21110	8.81517	10.2598	9.19629	14.4545	11.9531	10.8979	9.40286	10.195	10.7515	10.7656	8.77807	9.18483	10.2408	11.1587	10.0841	8.93939	9.56729	8.00331	20.1076	17.3395	17.0519	10.0629	9.29539	11.5354	10.4684	9.64417	10.4155	10.6632	9.96439	9.40512	9.42374	12.4352	10.1165	9.57617	10.4945	8.83666	18.1663	10.2979	10.176	10.0109	SKIP30;	At3g63220;	F16M2.70	"OsFBK6	-	F-box	1	Pizt_uniq
LOC_Os02g21250	20.6214	14.0229	12.0129	11.4486	17.5217	21.674	17.0512	15.7315	15.6434	17.4191	16.7894	19.4817	14.3683	12.2498	13.5754	18.8721	19.3617	17.6928	9.31029	8.49043	8.38275	13.5666	19.2505	15.8981	26.0958	28.8021	24.3033	15.3769	15.3826	15.4019	15.5524	16.8814	16.142	17.8968	13.3978	18.6422	8.72782	16.2384	26.4004	15.3872	"COPZ1;	Os05g0461000,	LOC_Os05g38610;	OJ1281_H05.11,	OsJ_018059,	OsJ_18819	4	Pizt_uniq
LOC_Os02g21260	2.92777	2.57018	2.17342	4.0282	3.25315	2.9793	2.58941	3.36111	3.02192	4.0447	3.84594	3.09791	4.12433	3.89551	3.57201	2.74539	3.11935	2.26197	6.5166	4.82649	4.9484	1.82889	2.68058	3.06799	3.93859	4.35418	4.01231	3.18293	3.47131	3.70359	2.55712	3.42022	2.99081	3.66285	3.86395	2.70891	5.4305	2.52582	4.10169	3.45261	FBL23;	At4g05500;	T1J24.2	"OsFBL8	-	F-box	1	Pizt_uniq
LOC_Os02g21310	0.0777279	0.0155622	0.0155196	0.0958798	0	0.127865	0.0321085	0.177226	0.128364	0.0157438	0	0.032564	0.110711	0.0161335	0.0640421	0.015792	0.0156784	0	0	0.0319317	0.0324275	0.0157802	0.0957054	0.094823	0.128948	0.0813771	0.115398	0.0158442	0.0320908	0.0316915	0.0362699	0.0745816	0.112566	0.0161026	0.063629	0.0104901	0.0214531	0.0687695	0.108574	0.0265422	expressed	protein	NA	NA	NA	NA	4	Pizt_uniq
LOC_Os02g21520	3.40865	3.6107	2.6907	3.30018	3.04069	3.56572	5.79193	5.48394	6.42288	2.44859	2.8362	2.32473	1.7138	2.50921	2.20433	4.1069	3.81754	3.42649	2.48937	2.72737	3.1211	5.31085	6.64936	7.45438	5.5069	4.91731	4.98075	8.20054	7.93652	7.41355	3.23668	3.3022	5.89958	2.53651	2.14245	3.78364	2.77928	6.47153	5.13499	7.8502	"FAP3;	At1g53520;	F22G10.11,	T3F20.16"	"chalcone	isomerase	3	Pizt_uniq
LOC_Os02g21530	0.238008	0.397106	0	0.774753	0.740235	0.611768	0.286762	0.0822238	0.0409436	0.883824	0.452519	0.914037	0.0807157	0.0823366	0.490253	0.0402967	0.40007	0.240653	0.202554	0	0.041373	0.483201	0.162809	0.040327	0.53469	0.0830607	0.715124	0	0.0409435	0	0.211705	0.708918	0.136643	0.750127	0.217768	0.227007	0.0813091	0.228779	0.444292	0.0136478	expressed	protein	"GO:0003674,GO:0005623,GO:0008150"	molecular_function|cell|biological_process	NA	NA	4	Pizt_uniq
LOC_Os02g21570	0.0360027	0.324372	0.179712	0.148035	0.0373243	0.0740322	0.408988	0.447758	0.706049	0.182309	0.112011	0.452499	0.256402	0.261551	0.370795	0.21944	0.0363104	0.182014	0.0367677	0.147904	0.225301	0.730922	0.443297	0.512411	0.597274	0.075386	0.305434	0.293554	0.222962	0.256885	0.180029	0.0864638	0.520932	0.248939	0.296249	0.145922	0.136658	0.56221	0.326031	0.2578	expressed	protein	NA	NA	NA	NA	3	Pizt_uniq
LOC_Os02g21920	16.636	14.3676	16.1271	34.6755	24.9143	25.1609	15.5575	15.5695	15.1598	20.8374	21.1637	16.5902	23.2989	24.7018	19.6583	23.1572	19.5464	18.0708	42.5379	44.5004	38.9415	22.4807	25.4541	17.6153	19.3347	13.7757	15.1977	14.4357	15.9815	13.6256	15.7102	28.2502	15.4289	19.5304	22.553	20.2581	41.9933	21.85	16.1027	14.6809	"CPuORF24	-	conserved	peptide	uORF-containing	transcript,	1	Pizt_uniq
LOC_Os02g22190	21.8033	18.6681	18.805	30.4118	28.3277	24.7894	29.4103	29.4784	30.5851	36.9015	39.6674	40.8263	35.3338	33.0499	29.2453	17.9511	18.855	17.915	20.2467	23.1786	18.9094	22.2518	26.4305	24.0924	40.2455	39.9717	42.3975	23.7099	27.6929	24.6963	19.7588	27.843	29.8246	39.1317	32.543	18.2404	20.7782	24.2583	40.8716	25.3664	"glycosyltransferase,	putative,	expressed"	"GO:0008150,GO:0008152,GO:0016740"	biological_process|metabolic	process|transferase	4	Pizt_uniq
LOC_Os02g22260	86.356	81.701	108.076	58.0714	70.1726	63.5647	82.7553	89.6482	95.9859	71.0107	59.0186	72.7759	71.0728	81.1953	81.3755	84.2501	72.2522	84.206	28.8686	31.6741	38.6711	93.2027	71.2517	84.591	59.2305	54.6012	63.8399	97.9892	75.3229	96.0509	92.0445	63.9362	89.4631	67.6017	77.8812	80.2361	33.0713	83.0151	59.2239	89.7877	hydG	{ECO:0000303|PubMed:7704275};	PF0892	"fruit	protein	PKIWI502,	5	Pizt_uniq
LOC_Os02g23960	1.23026	0.783732	1.45151	3.21907	3.3045	1.72485	1.21276	0.289782	1.78929	1.35921	0.637926	1.1714	0.51204	0.638395	0.748714	1.07934	1.46637	0.395796	2.85545	2.58447	3.32449	3.91678	3.21322	0.909598	0.92771	1.28802	1.77905	1.65285	0.577189	1.31102	1.15517	2.74947	1.09728	1.05618	0.63305	0.980501	2.92147	2.67986	1.33159	1.18035	expressed	protein	NA	NA	NA	NA	1	Pizt_uniq
LOC_Os02g24205	2.58834	2.26723	1.93801	1.69063	1.36963	1.52464	3.81464	2.96198	3.53427	1.77487	2.153	2.76743	0.850352	2.49036	1.69386	3.53321	3.61657	2.48079	1.32167	1.68914	1.18107	3.28425	3.15379	2.57652	2.82351	4.23415	3.11651	4.36927	3.50642	4.03992	2.26452	1.5283	3.43696	2.23177	1.67819	3.21019	1.39729	3.00485	3.39139	3.97187	"KIN12C	{ECO:0000305};	Os03g0587200	{ECO:0000312|EMBL:BAS85105.1},	LOC_Os03g39020	{ECO:0000312|EMBL:ABF97362.1};	3	Pizt_uniq
LOC_Os02g25060	45.2615	36.2423	30.8046	19.3068	27.333	31.3725	35.2853	31.6046	33.2822	36.8096	37.9299	38.048	25.0329	18.89	18.7754	34.1386	41.282	36.3556	16.5284	15.7426	15.6893	28.2505	35.2827	32.7326	46.6238	41.559	40.7632	28.6656	26.388	26.8549	37.4361	26.0041	33.3907	37.5958	20.8994	37.2587	15.9867	32.0886	42.982	27.3029	"SYT1;	Synonyms=SYTA;	At2g20990;	F26H11.25,	F5H14.5"	"NTMC2Type1.2	4	Pizt_uniq
LOC_Os02g25640	0.10441	0.0653261	0.195441	0.187823	0.0676515	0.147604	0.0673914	0.270526	0.107767	0.171829	0.216558	0.0683474	0.0663909	0.257352	0.0672079	0.132581	0.250093	0.250729	0.519812	0.656799	0.598936	0.317957	0.241047	0.358237	0.324774	0.245951	0.179923	0.21283	0.14818	0.332581	0.121726	0.13436	0.148561	0.152245	0.130317	0.211134	0.591849	0.305747	0.250216	0.231197	"GLUA3;	Synonyms=GLUA-3,	GT22,	GT3;	Os03g0427300,	LOC_Os03g31360;	1	Pizt_uniq
LOC_Os02g26140	0	0.0386322	0.0192631	0	0.0800147	0	0.0597802	0.0799909	0	0.0586243	0	0.0606283	0.0196309	0.0400503	0.0993624	0	0.0194603	0	0	0	0	0	0.0197985	0.0784637	0.120039	0.505032	0.204619	0	0	0.0393359	0.0192984	0.0266716	0.0465904	0.0397509	0.0530146	0.00648676	0	0.0327541	0.276563	0.013112	TAN1;	Synonyms=PY1;	ZEAMMB73_420432	"microtubule-binding	protein	TANGLED1,	4	Pizt_uniq
LOC_Os02g26190	0.145154	0.214505	0.175964	0.277105	0.336794	0.24518	0.182026	0.139692	0.167658	0.122504	0.229384	0.148411	0.179324	0.125537	0.192209	0.12639	0.14988	0.171229	0.328242	0.425939	0.324414	0.203476	0.25887	0.158106	0.129004	0.141114	0.172254	0.0986281	0.0749107	0.0775014	0.178541	0.28636	0.163125	0.166766	0.16569	0.149166	0.359532	0.206818	0.147457	0.0836801	KIC;	At2g46600;	F13A10.13	"transposon	protein,	putative,	1	Pizt_uniq
LOC_Os02g26570	0.0647663	0.172895	0.0862106	0.11096	0	0.155375	0.0668855	0.0223746	0.267396	0.153048	0.0895552	0.135669	0.0219642	0.201647	0.0444689	0.131586	0.087093	0.0436573	0.17638	0.0221724	0	1.40253	0.642398	0.153632	0.447689	0.067807	0.206045	0.110017	0.0445658	0.132034	0.107957	0.0887783	0.118885	0.126091	0.0893602	0.0874453	0.066184	0.732854	0.240514	0.0955389	expressed	protein	NA	NA	NA	NA	3	Pizt_uniq
LOC_Os02g26790	15.0154	15.3952	20.0978	15.9017	12.2712	13.7884	25.7924	25.9784	31.6839	16.096	12.2126	15.4413	14.8145	17.4055	15.4333	17.4368	13.1286	19.1921	12.3355	12.0945	13.0401	45.3265	37.1815	27.9753	23.4474	22.0909	19.3903	31.9652	27.4968	34.1901	16.8361	13.9871	27.8182	14.5833	15.8844	16.5858	12.4901	36.8278	21.6428	31.2174	expressed	protein	NA	NA	NA	NA	3	Pizt_uniq
LOC_Os02g26794	0.0723289	0.253422	0.0361039	0.260225	0.224952	0	0	0.112442	0.0746547	0.0366256	0.0375046	0.15151	0.183967	0.487918	0.633183	0.257163	0.401208	0.365663	0.258529	0.408563	0.226313	0.403812	0.445288	0.0367652	0.149989	0	0	0.184295	0.0373272	0.0368627	0.120618	0.161725	0.0623657	0.0752135	0.435023	0.341345	0.297802	0.295289	0.0499964	0.0861616	expressed	protein	NA	NA	NA	NA	2	Pizt_uniq
LOC_Os02g26860	44.1884	55.3674	52.2166	69.2829	53.1903	44.407	40.1076	40.8521	38.4963	44.5729	49.792	39.6454	58.1703	51.3874	53.8684	51.3637	50.778	50.7286	137.753	103.729	100.719	33.1706	38.9817	43.6522	36.9965	45.5097	49.4296	40.7533	52.657	49.2872	50.5908	55.6267	39.8187	44.6701	54.4754	50.9568	114.067	38.6015	43.9786	47.5659	STARD7;	Synonyms=GTT1	"START	domain	containing	protein,	1	Pizt_uniq
LOC_Os02g26870	0	0	0	0	0	0	0	0	0	0	0	0	0	0	0	0.146449	0.249251	0.208238	0.105162	0.0423034	0.0214801	0.209057	0.295846	0.35593	0.277601	0.215618	0.393119	0.104952	0.106285	0.167941	0	0	0	0	0	0.201313	0.0563153	0.286944	0.295446	0.126393	"retrotransposon	protein,	putative,	Ty1-copia	subclass"	NA	4	Pizt_uniq
LOC_Os02g27160	0	0.022486	0	0	0	0	0	0	0	0.0113742	0	0	0	0	0	0	0	0	0	0.0230692	0	0.0456019	0.0115238	0.0570877	0.0116449	0.0117582	0.0119099	0	0.0115921	0.0114478	0.00749535	0	0	0.00379139	0	0	0.00768973	0.0380712	0.011771	0.00767998	AtMg00240	{ECO:0000312|Araport:ATMG00240};	and	OrderedLocusNames=At2g07729	{ECO:0000312|Araport:AT2G07729}	"retrotransposon	3	Pizt_uniq
LOC_Os02g27580	0	0	0	0	0	0	0	0	0	0	0	0	0	0	0	0.106237	0	0	0.106801	0.859253	0.327223	0.636946	0.214612	1.16948	0	0.218978	0.665409	0.213176	0.215884	0.959388	0	0	0	0	0	0.0354123	0.431092	0.67368	0.294796	0.462816	hypothetical	protein	NA	NA	NA	NA	3	Pizt_uniq
LOC_Os02g27950	27.5216	29.3693	24.7465	45.9984	46.016	49.9328	31.1495	29.0227	27.7275	31.9924	34.7207	29.3203	36.174	35.0732	35.3975	29.831	32.3549	26.7687	62.7708	62.4508	58.7427	28.2379	31.1867	28.4498	31.9564	34.2854	31.8386	30.4302	31.7253	29.8099	27.2125	47.3157	29.2999	32.0111	35.5482	29.6515	61.3214	29.2915	32.6934	30.6551	SPBC21B10.03c	"ataxin-2	related	protein,	putative,	expressed"	1	Pizt_uniq
LOC_Os02g28850	0.054951	0.0687624	0.0274295	0.0282432	0.0356051	0.035311	0.113498	0.0142378	0.0638078	0.146086	0.106851	0.107914	0.111813	0.121187	0.0565945	0.0348887	0.0346379	0.0069452	0.00701481	0	0.0143282	0.0836705	0.0916235	0.181558	0.0854644	0.640031	0.262228	0.140016	0.0921665	0.0630136	0.050381	0.0330531	0.0638479	0.120284	0.0965316	0.0254906	0.00711434	0.118951	0.329241	0.0983987	"KIN12A	{ECO:0000305};	Synonyms=PAKRP1	{ECO:0000312|EMBL:AAF78893.1};	At4g14150	{ECO:0000312|Araport:AT4G14150};	4	Pizt_uniq
LOC_Os02g28870	0.113151	0.226546	0.180739	0.0581566	0.0351915	0.162871	0.175281	0.304902	0.291975	0.148973	0.140814	0.0948092	0.0230238	0.0939447	0.139843	0.137934	0.262472	0.114409	0.0462222	0.011621	0.0944118	0.482408	0.417966	0.299081	0.26984	0.201388	0.0719951	0.599688	0.175184	0.426744	0.173479	0.0854063	0.257386	0.128198	0.0856038	0.171605	0.0507517	0.399818	0.181074	0.400539	PUB9;	At3g07360;	F21O3.7	"U-box	domain-containing	protein,	3	Pizt_uniq
LOC_Os02g29210	1.08387	1.1998	0.925992	1.89621	1.85836	2.10018	1.95884	2.34386	2.04383	1.96318	1.39424	1.7574	1.45262	1.58995	1.28802	1.03753	0.882916	1.13807	0.883391	0.877695	0.98915	3.46996	2.44883	1.97066	2.10716	2.11676	1.80146	1.96507	2.3988	2.27334	1.06989	1.95158	2.11551	1.70494	1.44353	1.0195	0.916745	2.62982	2.00846	2.2124	sti1;	Synonyms=stil;	SPCC645.14c	"ankyrin,	putative,	expressed"	3	Pizt_uniq
LOC_Os02g29290	0.0406698	0	0.0812034	0	0.252976	0.0418145	0.0420005	0.295051	0.209888	0.205942	0.253061	0.255578	0.041377	0.253247	0.125658	0.165257	0.0820346	0.411217	0	0	0.0848355	0.412835	0.292111	0.496144	0.210843	0.127737	0.388156	0.0829017	0.16791	0.33164	0.0406244	0.0982634	0.182313	0.238194	0.140094	0.219503	0.0282785	0.400364	0.242245	0.194151	expressed	protein	NA	NA	NA	NA	3	Pizt_uniq
LOC_Os02g29400	12.8361	12.6694	15.1184	18.4579	15.251	13.1233	24.5014	23.3182	28.6191	21.0333	18.7711	16.201	24.7613	22.6018	19.83	16.2628	14.6186	17.7546	12.1514	16.4789	15.9826	32.5014	33.9998	31.3037	25.7585	19.2899	22.5211	24.0706	23.7437	28.4098	13.5413	15.6107	25.4796	18.6685	22.3977	16.212	14.871	32.6017	22.5232	25.408	TOM9-2;	Synonyms=TOM22-2;	At5g43970;	MRH10.8	expressed	protein	3	Pizt_uniq
LOC_Os02g29464	1.48696	1.34502	1.2618	1.06996	0.974477	0.96097	2.12244	2.28411	2.44468	2.34494	2.4618	2.16368	2.92299	2.83288	2.31356	1.16527	1.64428	1.33703	1.56194	1.15083	1.46225	2.04848	2.81171	3.10431	3.1441	3.90861	3.69998	3.5723	3.7876	3.67551	1.36459	1.0018	2.28375	2.32347	2.68981	1.38219	1.39167	2.65483	3.58423	3.67847	RAD50;	At2g31970;	F22D22.28	"RecF/RecN/SMC	N	terminal	3	Pizt_uniq
LOC_Os02g29630	0.0147214	0.073686	0.0293936	0.00756638	0	0	0.0684139	0.0305145	0.0075974	0.00745456	0	0.0539657	0.0149774	0	0.00758085	0.0598189	0.170743	0.02977	0	0.0302388	0	0	0.00755262	0.0299319	0.0457919	0.0616502	0.132697	0.0450125	0.0227921	0	0.039267	0.00252213	0.0355086	0.0204734	0.00751942	0.0867773	0.0100796	0.0124948	0.0800463	0.0226015	"retrotransposon	protein,	putative,	unclassified,	expressed"	NA	5	Pizt_uniq
LOC_Os02g30140	0.981533	1.02675	0.81474	1.33205	1.33198	1.47972	1.85646	1.70305	1.49688	1.78147	1.62979	1.6229	1.85134	1.52798	1.56744	0.946675	1.16232	0.797297	1.2558	1.9595	1.50107	1.64005	1.63516	1.75463	2.17835	2.42471	2.3098	1.97267	2.16847	2.00659	0.941006	1.38125	1.68546	1.67805	1.64892	0.968765	1.57212	1.67661	2.30428	2.04924	expressed	protein	"GO:0003674,GO:0005575,GO:0008150"	molecular_function|cellular_component|biological_process	NA	NA	3	Pizt_uniq
LOC_Os02g30150	0.106176	0.0783188	0.100419	0.0287218	0.0405534	0.126401	0.0807948	0.104249	0.0922866	0.130168	0.173859	0.158029	0.159191	0.0985925	0.155394	0.102182	0.118355	0.0960552	0.0399486	0.0344357	0.14571	0.221229	0.108944	0.0795346	0.173825	0.40954	0.290376	0.233517	0.132661	0.182276	0.0949714	0.0652254	0.0924435	0.154019	0.137726	0.105531	0.0733647	0.136569	0.291247	0.182818	RPPL1;	At3g14470;	MOA2.9	"disease	resistance	protein,	4	Pizt_uniq
LOC_Os02g30280	0.498305	0.27935	0.17909	0.163913	0.206639	0.102466	0.51461	0.185919	0.329171	0.242236	0.227379	0.396652	0.405576	0.0620582	0.348982	0.465707	0.361846	0.38292	0.203557	0.163768	0	0.161864	0.490845	0.709216	0.496004	0.5217	0.232509	0.0406301	0.102865	0.223488	0.318915	0.157673	0.343233	0.288756	0.272205	0.403491	0.122442	0.453975	0.416737	0.122328	expressed	protein	GO:0005886	plasma	membrane	NA	5	Pizt_uniq
LOC_Os02g30410	44.6655	46.7231	48.4336	65.4933	61.1322	60.3374	63.3817	71.6379	80.5411	58.8794	50.674	50.8477	71.6913	70.1348	67.5836	45.1205	44.0096	44.3901	49.6472	49.0425	48.4368	105.467	89.0552	80.5594	54.5176	53.1549	52.0811	77.0954	75.7456	77.9657	46.6074	62.321	71.8535	53.467	69.8032	44.5068	49.0422	91.6938	53.2512	76.9356	expressed	protein	"GO:0003674,GO:0008150"	molecular_function|biological_process	NA	NA	3	Pizt_uniq
LOC_Os02g30480	0	0	0	0.0115609	0	0	0	0	0	0	0	0.0117794	0	0	0	0.913993	0.986821	0.716413	4.67464	3.85794	3.71843	1.16447	0.877032	1.00615	1.00286	0.989072	1.00183	1.06603	0.882229	0.917106	0	0.00385364	0	0.00392648	0	0.872409	4.08367	1.01588	0.997921	0.955121	"retrotransposon	protein,	putative,	unclassified,	expressed"	NA	1	Pizt_uniq
LOC_Os02g30700	0	0.029102	0	0.0298831	0	0	0	0.0301289	0	0.0294415	0.0301481	0	0	0	0	0.502036	0.996854	0.0881815	0	0.0597134	0	0.383624	0.298288	0.206876	0.210996	0.0608712	0.0924847	0.148146	0.300055	0.0296321	0.00970066	0.00996104	0.010043	0.0198632	0	0.529024	0.0199045	0.296263	0.12145	0.159278	SRM1	{ECO:0000303|PubMed:26243618};	At5g08520	{ECO:0000312|Araport:AT5G08520}	"MYB	family	5	Pizt_uniq
LOC_Os02g30850	0	0	0	0	0.141096	0.116609	0	0	0	0	0	0	0	0	0	0.0230429	0	0	0	0	0	0	0	0	0.0470388	1.09242	0.360821	0	0	0	0	0.0859019	0	0	0	0.00768098	0	0	0.500095	0	"GRXC7;	Synonyms=AT.I.24-1,	ROXY1;	At3g02000;	F1C9.22,	F28J7.33"	4	Pizt_uniq
LOC_Os02g32250	18.0877	25.285	25.425	38.2316	44.3993	38.3043	30.6531	31.5661	28.3328	20.7509	22.7878	25.8659	14.0463	19.9217	15.7107	21.0234	21.874	21.3255	38.7585	43.0909	47.6271	27.7037	26.6757	20.9024	23.5424	24.0906	27.1499	31.4578	32.3721	29.1781	22.9326	40.3117	30.184	23.1349	16.5595	21.4076	43.1588	25.0939	24.9276	31.0027	"retrotransposon	protein,	putative,	unclassified,	expressed"	NA	1	Pizt_uniq
LOC_Os02g32780	4.07386	4.72091	4.96116	2.33012	3.89473	4.10704	4.05983	4.04143	4.49119	2.02277	2.59737	3.52803	1.85463	2.61573	2.66109	4.44438	4.1966	4.15119	1.71597	1.52219	1.98395	5.18929	4.34273	3.8837	2.88449	3.35235	3.20228	3.95823	4.22121	3.29617	4.58531	3.44396	4.19748	2.71606	2.37715	4.26406	1.7407	4.47191	3.14637	3.8252	PCMP-H42;	At4g13650;	F18A5.40	"pentatricopeptide,	putative,	expressed"	5	Pizt_uniq
LOC_Os02g33060	14.88	15.0289	15.8941	25.675	20.3157	18.395	11.7767	14.4577	16.2727	17.8504	17.4752	15.5849	13.9898	12.5932	11.9043	12.5515	13.3769	11.4183	35.5255	32.02	24.7573	9.71007	10.7921	11.2103	18.0916	20.1455	19.5835	16.3167	18.8323	16.4764	15.2677	21.4619	14.169	16.9702	12.8291	12.4489	30.7676	10.5708	19.2736	17.2085	expressed	protein	NA	NA	NA	NA	1	Pizt_uniq
LOC_Os02g33310	0	0.0188788	0.037654	0.155084	0	0	0.155805	0.019545	0	0.0763962	0.0977872	0.0395039	0.0191865	0.0391436	0.0194226	0.0191575	0	0.0572044	0.0385185	0	0.0196691	0.134002	0.0967513	0.0958593	0.234643	0.217183	0.219985	0.0576623	0.0583948	0.0192227	0.0188443	0.0516947	0.05845	0.0712291	0.0259176	0.025454	0.0193959	0.108871	0.223937	0.0450933	At1g13570;	F13B4.6	"OsFBD7	-	F-box	and	4	Pizt_uniq
LOC_Os02g33450	400.126	349.453	427.205	283.679	337.581	303.001	287.205	318.135	351.715	215.019	185.865	282.282	270.4	267.062	314.233	348.228	309.413	384.682	124.902	139.941	174.513	385.492	283.468	310.277	236.366	208.574	241.79	370.669	286.784	381.843	392.261	308.087	319.018	227.722	283.898	347.441	146.452	326.412	228.91	346.432	At5g06290;	MHF15.19	"peroxiredoxin,	putative,	expressed"	"GO:0003674,GO:0003824,GO:0005576,GO:0006950,GO:0008152,GO:0009536,GO:0009607,GO:0009628"	5	Pizt_uniq
LOC_Os02g33500	51.3574	57.9685	62.9118	37.8395	46.1314	47.5588	53.8178	59.7996	60.8577	36.8193	40.5463	48.9032	38.651	43.7865	44.9551	50.9312	49.2816	59.3553	24.1851	24.1203	31.0555	64.84	60.0956	58.8578	42.716	44.0092	47.3746	57.9008	50.7982	57.8961	57.4126	43.8432	58.1584	42.0896	42.4642	53.1894	26.4536	61.2645	44.6999	55.5317	thrS	{ECO:0000255|HAMAP-Rule:MF_00184};	Syncc9902_0935	"threonyl-tRNA	synthetase,	putative,	5	Pizt_uniq
LOC_Os02g33790	0.0884903	0.0295284	0	0	0.397533	0.788501	0.822471	0.0917112	0.0608905	0.179237	0.0305898	0.710563	0	0	0	0.0299642	0.148744	0.178947	0.0602469	0	0.153823	0.179651	0.907974	0	1.86562	3.30433	1.62656	0.120253	0.0304451	0	0.0393395	0.395345	0.325024	0.306797	0	0.119218	0.0713565	0.362542	2.2655	0.0502327	expressed	protein	NA	NA	NA	NA	4	Pizt_uniq
LOC_Os02g34390	0.0263157	0.0790318	0.105087	0.243459	0.300099	0.243508	0	0	0	0.106605	0	0	0.0267733	0.054622	0	0.0801984	0.106162	0.0266082	0.725621	0.324326	0.247021	0.0267129	0	0	0	0.0275512	0	0	0.0543237	0.0268239	0.0701448	0.262355	0	0.035535	0.0271318	0.0709897	0.432322	0.00890429	0.00918373	0.0270492	expressed	protein	NA	NA	NA	NA	1	Pizt_uniq
LOC_Os02g34490	0.621737	0.0674895	0.0822609	0.569808	1.39007	1.20146	0.464154	0.155269	0.0695852	0.682768	0.87006	1.34945	0.198148	0.0777411	0.308593	0.380476	0.317302	0.302962	0.191249	0.0153866	0.14063	0.182492	0.707122	0	0.831056	1.07442	0.897632	0.106885	0.0386583	0.0381772	0.257162	1.05378	0.229669	0.967427	0.194827	0.33358	0.115755	0.296538	0.934369	0.0612403	RPP13L4;	Synonyms=ZAR1	{ECO:0000303|PubMed:20368970};	At3g50950;	F18B3.230	"Leucine	4	Pizt_uniq
LOC_Os02g34530	3.15678	3.65216	2.64197	1.88481	1.74411	2.13784	4.31422	3.82022	3.6485	4.30737	5.93981	5.18715	4.3271	3.96279	4.39981	4.83901	4.61358	3.49766	1.94975	1.08718	2.30669	2.87822	2.57963	4.41988	5.68386	6.35268	6.23418	5.29812	4.48744	4.18112	3.1503	1.92225	3.92765	5.14478	4.2299	4.31675	1.78121	3.29257	6.09024	4.65556	"PDIL5-2;	Synonyms=PDI8,	PDIL7-1;	At1g35620;	F15O4.20"	"OsPDIL5-3	4	Pizt_uniq
LOC_Os02g34690	7.80564	7.87669	5.65691	4.19423	2.98588	3.62642	11.8868	10.5232	11.4172	8.94087	9.78315	10.5471	10.1815	10.8733	9.40402	9.14844	10.7771	10.2348	5.33919	4.58707	4.35355	9.75601	15.1296	14.2369	15.9919	15.7979	15.8136	10.9123	10.1785	11.2857	7.11308	3.60218	11.2757	9.75706	10.153	10.0534	4.75994	13.0408	15.8678	10.7922	TMN3	{ECO:0000303|PubMed:20681974};	Synonyms=EMP9	{ECO:0000303|PubMed:22570441};	At2g01970	{ECO:0000312|Araport:AT2G01970};	3	Pizt_uniq
LOC_Os02g34830	1.94548	1.47338	1.62134	1.13035	0.754144	1.11318	2.16638	1.99876	2.74142	2.21015	1.91231	1.55924	2.58172	2.79157	2.49152	1.73572	1.72324	1.3	0.898387	1.45947	1.27039	2.78196	2.88148	2.9753	2.47324	2.33792	2.67305	2.8622	3.31763	3.55225	1.68007	0.999223	2.30219	1.8939	2.6216	1.58632	1.20942	2.87958	2.49474	3.24402	Ttc33	"tetratricopeptide	repeat	domain	containing	protein,	3	Pizt_uniq
LOC_Os02g35039	12.2592	11.1207	12.1358	7.04215	7.1912	8.01447	10.6035	13.4172	11.8028	10.9896	10.1138	7.82265	12.5073	12.0992	11.5118	13.7616	13.8359	12.5343	6.06695	6.38348	6.84074	12.0608	13.4773	16.1284	11.7141	13.9313	12.5087	14.8571	10.828	13.616	11.8386	7.41594	11.9411	9.64204	12.0394	13.3773	6.43039	13.8888	12.718	13.1004	At1g32220;	F3C3.2	"NAD	dependent	epimerase/dehydratase	family	5	Pizt_uniq
LOC_Os02g35090	111.737	136.184	142.452	70.7844	81.2732	76.7128	97.4357	101.784	94.9726	74.0581	74.4829	75.3055	72.7915	77.9762	71.5646	129.793	125.742	152.532	59.533	66.0732	63.0176	105.174	85.3382	107.214	70.519	78.6483	80.5481	97.9688	103.252	101.09	130.124	76.2568	98.0642	74.6155	74.1108	136.022	62.8746	99.242	76.5718	100.77	expressed	protein	"GO:0003674,GO:0008150,GO:0009536,GO:0009579,GO:0016020"	molecular_function|biological_process|plastid|thylakoid|membrane	NA	NA	5	Pizt_uniq
LOC_Os02g35180	66.0599	80.3556	84.5319	50.1492	40.4555	30.6113	92.8606	106.028	102.622	51.9485	38.9912	29.5864	60.8286	51.1784	45.2543	96.7006	79.3169	99.0742	38.2948	27.6506	35.2151	111.168	90.5957	106.626	51.3968	48.2562	54.2291	75.6231	72.8325	88.7782	76.9825	40.4053	100.503	40.1754	52.4204	91.6972	33.7202	102.797	51.294	79.0779	"RR2	{ECO:0000303|PubMed:17284581};	Os02g0557800	{ECO:0000312|EMBL:BAF09056.2},	LOC_Os02g35180	{ECO:0000305};	5	Pizt_uniq
LOC_Os02g35470	83.7646	96.0478	90.0132	143.571	120.753	120.611	95.8497	93.8267	92.4249	80.0746	87.3399	80.6249	87.1685	80.7324	78.3845	96.3854	104.604	85.8488	216.126	192.381	171.947	68.1898	76.7635	86.5221	86.531	90.3083	95.4714	87.3242	94.5897	89.8358	89.9419	128.312	94.0338	82.6798	82.0952	95.6126	193.485	77.1585	90.7702	90.5833	CBP60B	{ECO:0000303|PubMed:11782485};	At5g57580	{ECO:0000312|Araport:AT5G57580};	MUA2.16	{ECO:0000312|EMBL:BAB08793.1}	1	Pizt_uniq
LOC_Os02g35530	0.0821695	0.123386	0	0	0	0	0	0	0	0	0	0	0.0208996	0	0.0211568	0.166944	0.0414358	0.186936	0	0.0210977	0	0.125114	0	0.0208836	0	0	0	0	0	0.020939	0.0685186	0	0	0	0.0140188	0.131772	0.00703258	0.048666	0	0.00697968	At1g80440;	T21F11.23	"OsFBK8	-	F-box	domain	5	Pizt_uniq
LOC_Os02g35590	49.6627	53.8146	50.2697	96.8172	77.8165	76.7366	56.9802	63.0062	61.0653	60.1325	50.8046	45.9821	61.6522	65.4471	60.3116	53.9968	58.8282	53.1178	115.21	113.697	113.189	65.4891	70.253	62.9565	48.5343	53.4973	52.4394	64.3274	62.1809	64.4604	51.249	83.7901	60.3505	52.3064	62.4703	55.3142	114.032	66.2329	51.4903	63.6563	GSTZ2;	At2g02380;	T16F16.17	"glutathione	S-transferase,	putative,	1	Pizt_uniq
LOC_Os02g35760	0.739006	0.561226	0.457926	0.877532	0.501949	0.510904	1.0132	1.06962	1.06525	0.954891	1.01745	0.747323	1.42593	1.20333	0.800475	0.880152	0.835273	1.21101	1.6005	1.24316	1.02326	0.9959	1.4381	1.2435	1.77028	1.7475	1.41873	1.5064	2.02528	2.46763	0.586052	0.630128	1.04936	0.906555	1.14325	0.975478	1.28897	1.22584	1.6455	1.99977	"PTI11;	At1g06700;	F12K11.1,	F4H5.21"	"STRUBBELIG-RECEPTOR	FAMILY	3	Pizt_uniq
LOC_Os02g35870	5.4974	3.5344	3.13201	1.44973	1.99919	2.78167	3.84429	2.68468	2.71331	3.18698	3.36296	3.89883	3.13325	2.6585	2.32203	4.60991	4.20908	4.3071	1.90079	1.96083	1.8712	3.72024	4.97132	3.23814	4.59581	4.53006	3.59144	2.3468	1.93099	2.07321	4.0546	2.07687	3.08076	3.48292	2.70459	4.37536	1.91094	3.97657	4.2391	2.117	B3GALT3;	At2g32430;	T32F6.5	"galactosyltransferase,	putative,	expressed"	5	Pizt_uniq
LOC_Os02g35880	8.01404	8.10952	7.88509	15.7622	11.4575	12.9989	11.9214	12.5036	11.7357	12.5992	9.42116	8.45427	10.7142	9.00773	10.4587	8.14105	9.13296	6.84521	15.1277	20.6213	16.4454	9.42718	11.1916	11.7354	9.20933	8.90521	9.57233	12.2077	10.4516	9.9087	8.00288	13.4062	12.0536	10.1582	10.0602	8.03974	17.3981	10.7847	9.22896	10.856	"salt	tolerant	protein,	putative,	expressed"	"GO:0003674,GO:0008150"	1	Pizt_uniq
LOC_Os02g36500	1.25106	0.829056	0.615689	0.851309	1.00471	1.66672	0.964449	0.639169	0.709302	0.30337	0.566481	0.572114	0.501956	0.384027	0.45369	2.38068	3.28767	1.85291	0.629824	0.633393	0.404314	0.46505	2.13344	0.501573	2.7405	3.06234	1.51355	1.11346	0.563801	0.754355	0.898602	1.17425	0.770973	0.480655	0.446558	2.50708	0.555844	1.03335	2.4388	0.810539	expressed	protein	"GO:0003674,GO:0005634,GO:0005737,GO:0008150"	molecular_function|nucleus|cytoplasm|biological_process	NA	NA	4	Pizt_uniq
LOC_Os02g36600	0.306011	0.136151	0.0169721	0.0174756	0.105748	0.19227	0.0526705	0.0880969	0.140378	0.154956	0.334981	0.783461	0.121074	0.123505	0.0700362	0.0345401	0.325771	0.120327	0.0694471	0	0.0177313	0.0690286	0.0872192	0.138264	0.405425	0.444968	0.486765	0.0346542	0.0701888	0.0346577	0.153044	0.105164	0.0937152	0.424466	0.104872	0.160213	0.0290595	0.0981706	0.445719	0.0465002	GALM	"aldose	1-epimerase,	putative,	expressed"	"GO:0003824,GO:0005975,GO:0009987"	4	Pizt_uniq
LOC_Os02g36890	1.65771	0.615315	0.0929738	0.536099	2.66473	4.48114	2.76989	1.35127	1.09582	1.94293	1.9123	4.40887	0.416896	0.289956	0.153464	1.81643	1.87851	1.63846	1.31249	0.133906	0.446809	1.17224	3.40186	0.56806	7.74427	8.67767	5.37253	0.303739	0.326822	0.17087	0.788666	2.56066	1.739	2.7547	0.286772	1.7778	0.63107	1.71405	7.26482	0.267144	"MYB28;	Synonyms=HAG1,	PMG1;	At5g61420;	MFB13.22"	"MYB	4	Pizt_uniq
LOC_Os02g36960	5.02314	4.76093	4.05849	6.90374	8.46367	7.79831	6.02716	4.70962	4.5294	5.83165	6.23728	6.83592	6.06233	4.80855	7.07754	4.06183	4.22359	3.69379	11.0332	10.5581	10.1993	5.17809	5.64551	5.20849	6.24761	6.42503	6.01185	5.47151	6.17329	5.94889	4.61418	7.72191	5.08872	6.30162	5.9828	3.99307	10.5968	5.34403	6.22816	5.86456	DDB_G0274487	"choline	transporter-related,	putative,	expressed"	"GO:0008150,GO:0009536"	1	Pizt_uniq
LOC_Os02g37060	127.372	146.868	189.952	114.807	125.843	120.109	175.419	190.994	213.912	131.038	109.162	126.016	143.911	152.488	134.62	161.418	128.016	194.009	70.7324	76.7942	72.5005	267.285	196.718	237.747	90.3955	94.6059	138.379	162.498	154.711	157.923	154.731	120.253	193.441	122.072	143.673	161.148	73.3424	233.916	107.793	158.377	"photosystem	II	5	kDa	protein,	chloroplast	3	Pizt_uniq
LOC_Os02g37070	0.317866	0.159104	0.0317334	0.228724	0.527255	0	0.525227	0.263549	1.01707	0.450687	0.164823	0.399509	0.355733	0.362877	0.982119	0.0322904	0	0	0.357082	0.0652919	0.132611	1.16159	1.63077	0.420091	0.988744	0.93181	0.370791	0.518354	0.229661	0.421205	0.169568	0.251993	0.601949	0.33834	0.56691	0.0107635	0.184995	1.07082	0.763782	0.38974	expressed	protein	"GO:0003674,GO:0005575,GO:0008150"	molecular_function|cellular_component|biological_process	NA	NA	3	Pizt_uniq
LOC_Os02g37090	14.9626	15.9948	17.787	25.4832	27.302	25.9118	22.8211	24.6255	26.0584	21.0985	18.1414	20.4483	17.917	22.0941	21.4104	18.9809	16.96	19.4577	16.0017	21.6831	21.3599	49.2987	36.0946	26.1894	21.7684	21.5182	22.1547	29.99	27.6983	31.1778	16.2481	26.2323	24.5017	19.896	20.4738	18.4662	19.6816	37.1943	21.8138	29.622	PHYLLO;	At1g68890/At1g68900;	T6L1.7/T6L1.8	"hydrolase,	alpha/beta	fold	3	Pizt_uniq
LOC_Os02g37094	1.43626	0.603874	0.917666	2.00789	1.66765	1.74248	0.771291	0.803808	0.622626	0.523645	0.476634	0.752147	0.81829	0.447173	0.562101	0.875412	0.753236	0.551842	1.84813	1.56359	1.55791	0.933077	0.736852	0.963676	0.774379	1.23302	0.152308	1.17107	0.800516	0.731995	0.985933	1.80601	0.732575	0.584142	0.609188	0.72683	1.65654	0.877868	0.719903	0.901194	expressed	protein	NA	NA	NA	NA	1	Pizt_uniq
LOC_Os02g37840	0	0	0	0	0.0158711	0	0	0	0.0158014	0	0	0.0160344	0	0	0.015767	0	0	0	0.187613	0.125784	0.303376	0.0155402	0.0157083	0	0	0.0320558	0	0.0780159	0.0474041	0.109233	0	0.00529037	0.00526715	0.00534479	0.00525567	0	0.205591	0.0104162	0.0106853	0.0782178	"retrotransposon	protein,	putative,	unclassified,	expressed"	NA	1	Pizt_uniq
LOC_Os02g37850	0.0459566	0.0460058	0.0305864	0.0157469	0.0158812	0.01575	0.0791005	0.0158764	0.0158115	0.0620567	0.111206	0.0962672	0.202608	0.0794911	0.110439	0.0155616	0.0154498	0.0309782	0	0.015733	0.0958636	0.13995	0.0314365	0.09344	0.127068	0.609446	0.406123	0.20297	0.11068	0.046844	0.0408496	0.0157927	0.0369295	0.0898432	0.130846	0.0206632	0.0371989	0.0882757	0.380879	0.120165	"GIG1;	Synonyms=EBO30,	OSD1,	UVI4-LIKE;	At3g57860;	T10K17.70"	4	Pizt_uniq
LOC_Os02g38029	1.90594	1.71719	1.3795	2.9388	2.64277	3.23332	3.10008	3.13582	3.46725	2.89537	3.40959	2.64501	2.49657	2.94232	2.7972	1.74254	2.18654	1.90303	5.57168	4.77133	2.98179	2.58767	3.56904	2.05871	3.06309	3.26751	2.80437	2.71957	2.90166	2.62271	1.66754	2.9383	3.23438	2.98332	2.74536	1.94404	4.4416	2.73847	3.04499	2.74798	expressed	protein	NA	NA	NA	NA	1	Pizt_uniq
LOC_Os02g38130	0.479785	0.376451	0.556655	0.133295	0.201647	0.399964	0.308003	0.510688	0.267683	0.380843	0.363088	0.162977	0.224275	0.403728	0.45407	1.13285	1.08547	1.1669	0.450251	0.319625	0.229916	0.816098	0.612042	0.619581	0.403352	0.529462	0.467537	0.462568	0.655821	0.343656	0.470964	0.244969	0.362125	0.302303	0.360691	1.12841	0.333264	0.682574	0.466784	0.487348	"SOG1	{ECO:0000303|PubMed:19549833};	Synonyms=NAC008	{ECO:0000303|PubMed:15029955};	At1g25580	{ECO:0000312|Araport:AT1G25580};	5	Pizt_uniq
LOC_Os02g38200	7.74707	8.19938	8.59017	15.152	17.2277	15.763	9.64952	9.77583	8.56081	11.2297	10.8093	9.92578	9.61156	10.5411	10.8109	7.64457	8.8272	8.41616	18.6015	22.1537	17.9796	9.86	9.25367	6.95893	11.9262	10.9434	11.6019	9.93009	10.514	10.1873	8.17887	16.0476	9.32872	10.6549	10.3212	8.29598	19.5783	8.69086	11.4905	10.2105	"IDH5;	At5g03290;	F12E4_20,	MOK16.20"	"dehydrogenase,	putative,	1	Pizt_uniq
LOC_Os02g38392	1.44048	2.27785	1.59378	1.3204	1.02728	0.933893	2.1035	1.84474	1.92242	1.73761	2.20749	2.20061	2.50167	1.84727	2.36236	1.75224	2.60947	2.11515	1.02133	0.819806	1.01435	1.95583	2.06172	2.45312	2.34024	2.4975	2.48107	2.29105	2.26334	2.45027	1.7707	1.09385	1.95689	2.04857	2.2371	2.15895	0.951828	2.15689	2.4396	2.33489	At3g14460;	MOA2.6	"NBS-LRR	disease	resistance	protein,	3	Pizt_uniq
LOC_Os02g38450	0	0.136631	0.0681283	0	0	0	0	0	0	0	0	0	0	0.0708235	0.281134	1.31716	0.206477	0.621007	0.278769	0	0	0.207817	0.630196	0.416257	0	0.0714463	0.072368	0.0695531	0.563493	0.417361	0.0682532	0	0	0	0.117319	0.71488	0.0929232	0.41809	0.0479381	0.350136	expressed	protein	NA	NA	NA	NA	5	Pizt_uniq
LOC_Os02g38494	0.127519	0.21276	0.0990158	0.0873884	0.0587557	0.101973	0.0877945	0.146845	0.13162	0.243941	0.0881633	0.0890401	0.259474	0.235275	0.248074	0.100754	0.185769	0.0859576	0.0578794	0.0291037	0.133	0.201357	0.188997	0.100829	0.235056	0.281846	0.39066	0.231055	0.131619	0.216636	0.146432	0.0827058	0.122087	0.140382	0.247608	0.12416	0.0733278	0.163728	0.302521	0.193104	"Os02g0600000,	LOC_Os02g38804;	OJ1791_B03.14,	OJ1791_B03.15"	"protein	phosphatase	4	Pizt_uniq
LOC_Os02g38750	1.68132	1.06302	0.79508	1.72829	0.917385	1.00079	2.19326	2.93476	1.46137	2.15085	2.1107	2.31705	1.62052	3.30613	2.82524	0.539356	0.178493	0.805262	1.71704	1.545	1.29211	1.70669	2.81472	0.17992	5.32159	0.926447	1.03224	0.721518	1.82671	2.16477	1.17981	1.21549	2.19646	2.19287	2.58397	0.507704	1.51805	1.56711	2.42676	1.571	expressed	protein	NA	NA	NA	NA	2	Pizt_uniq
LOC_Os02g38810	7.14378	7.18193	6.58439	3.67952	3.67931	4.40064	7.03145	7.13543	7.7351	4.70497	5.63931	5.80707	4.12215	4.60013	4.37681	5.02884	6.26773	6.4377	2.66	3.01924	2.90725	7.88552	6.40792	7.71151	7.83348	7.27185	7.09106	7.17231	6.30439	7.25066	6.97003	3.91983	7.30066	5.38378	4.36636	5.91142	2.86216	7.33498	7.3988	6.90912	Psmd6	"26S	proteasome	non-ATPase	regulatory	subunit	3	Pizt_uniq
LOC_Os02g39280	0.107164	0.0153256	0.0152835	0	0.269809	0.14166	0.0316201	0.142797	0.0316029	0.155044	0.190518	0.352756	0.0155754	0	0	0.0155518	0.20072	0.21671	0.0156344	0	0.127737	0.0621608	0.251333	0.0311269	0.380961	0.160279	0.178581	0	0	0.0156048	0.0459244	0.137156	0.0686735	0.232772	0.00519179	0.144327	0.0477905	0.114873	0.23994	0.00520158	At1g03370;	F15K9.2	"C2	domain	containing	protein,	4	Pizt_uniq
LOC_Os02g39390	0.81392	0.69344	0.79527	0.498437	0.592453	0.480731	0.679595	0.682015	0.643476	0.350765	0.520817	0.453445	0.775218	0.736869	0.303201	0.668493	0.593825	0.507787	0.707415	0.586925	0.776655	0.755888	0.479762	0.845046	0.772095	2.71957	0.624388	0.600101	0.571976	0.882592	0.767543	0.523874	0.668362	0.441676	0.605096	0.590035	0.690332	0.693565	1.37202	0.68489	expressed	protein	NA	NA	NA	NA	4	Pizt_uniq
LOC_Os02g39530	27.4847	30.5041	30.3638	59.3229	44.0142	43.6896	44.6063	42.14	45.8306	38.6323	37.9913	32.5484	37.9631	38.392	36.4639	31.5496	30.789	30.1219	68.0096	58.4552	59.8162	48.4308	51.9998	43.7184	40.473	35.0684	39.149	48.6078	50.435	46.5704	29.4509	49.0089	44.1923	36.3907	37.6063	30.8202	62.0937	48.0497	38.2301	48.5377	expressed	protein	NA	NA	NA	NA	1	Pizt_uniq
LOC_Os02g39570	23.9129	22.9323	30.3407	33.342	42.1205	38.238	42.8831	44.2265	42.6418	24.7653	25.1582	27.7617	24.1912	22.1699	19.8956	23.3137	24.5006	24.2469	32.9609	31.6816	35.7768	33.5769	31.7126	40.0245	33.6486	33.5694	39.8695	48.3569	47.4629	50.101	25.7286	37.9002	43.2505	25.895	22.0856	24.0204	33.4731	35.1047	35.6959	48.6403	ilvH	"ACT	domain	containing	protein,	expressed"	3	Pizt_uniq
LOC_Os02g39764	0.397214	1.19292	0.486674	0.965104	0.917179	0.389831	0.372919	0.823344	0.987697	0.585133	0.39321	0.567314	0.753135	0.749522	0.780997	0.660288	0.491656	0.547675	1.95451	0.890078	1.03572	0.806418	0.629882	0.82598	0.692663	0.302445	0.555254	0.349637	0.875878	0.680941	0.692269	0.757371	0.727987	0.515219	0.761218	0.56654	1.29344	0.754093	0.516787	0.635485	"CYP734A5;	Os07g0647200,	LOC_Os07g45290;	OJ1316_A04.108,	OsJ_25362,	P0503D09.125"	1	Pizt_uniq
LOC_Os02g39820	2.3462	2.7238	2.49368	2.19167	1.06356	1.21988	4.50506	4.22525	3.77519	3.06275	4.05216	4.2513	4.53802	4.13846	3.73021	2.12058	2.62717	2.09265	2.82424	1.88739	2.568	4.33761	4.45776	5.16032	4.68035	5.23025	5.49639	4.74615	4.99981	4.46475	2.52122	1.4917	4.1685	3.78874	4.13557	2.28013	2.42654	4.6519	5.13566	4.7369	At5g02860;	F9G14_170	"PPR	repeat	domain	containing	3	Pizt_uniq
LOC_Os02g39870	24.9589	25.8604	26.2438	13.5112	13.2678	13.57	24.3091	28.6597	30.0832	14.9524	15.5189	17.3893	18.7252	19.1201	21.0367	24.8366	23.0607	28.936	9.24004	9.3485	9.43669	32.3393	32.3529	33.8313	20.9333	19.2882	20.7726	31.8024	22.5106	27.9644	25.6877	13.4497	27.684	15.9535	19.6273	25.6111	9.34174	32.8412	20.3314	27.4258	grpE	{ECO:0000255|HAMAP-Rule:MF_01151};	alr2445	"co-chaperone	GrpE	protein,	5	Pizt_uniq
LOC_Os02g39930	66.4215	82.8582	80.0989	109.321	81.8245	80.555	55.213	61.8121	62.4922	65.2593	54.4292	61.1777	74.7557	85.9259	79.374	105.076	115.363	106.795	135.409	129.832	132.712	93.1189	73.2809	79.8045	53.5333	53.476	50.0648	69.1305	57.9301	74.4872	76.4595	90.567	59.8391	60.2887	80.0186	109.078	132.651	82.0681	52.358	67.1826	TIL	{ECO:0000303|PubMed:18671872};	At5g58070	{ECO:0000312|EMBL:AED96994.1};	K21L19.6	{ECO:0000312|EMBL:AAL32867.1}	1	Pizt_uniq
LOC_Os02g40110	5.65563	4.98731	5.08311	9.14725	4.54766	4.23628	8.05723	7.56635	7.48687	5.53735	6.46636	5.85791	5.40332	7.69055	6.03453	4.55165	5.79876	5.52839	15.7914	13.5318	12.0262	8.28546	8.90557	9.89055	6.96866	6.64284	6.41287	4.87007	7.27663	6.75492	5.24202	5.97706	7.70348	5.95387	6.37613	5.29293	13.7831	9.02719	6.67479	6.30054	expressed	protein	"GO:0003674,GO:0005575,GO:0008150"	molecular_function|cellular_component|biological_process	NA	NA	1	Pizt_uniq
LOC_Os02g40880	48.2113	52.3372	49.3287	54.8146	48.1419	55.4693	90.579	95.9307	99.6579	71.1518	56.7888	68.4745	74.2381	70.7742	65.855	50.8306	47.413	59.0873	45.5323	48.4965	50.7732	100.42	114.917	100.756	94.1877	99.5019	87.7827	98.0086	85.413	104.746	49.9591	52.8086	95.3892	65.4717	70.2891	52.4436	48.2673	105.365	93.8241	96.056	RPL14B;	At4g27090;	T24A18.40	"ribosomal	protein	L14,	3	Pizt_uniq
LOC_Os02g41590	163.246	109.607	72.1855	76.8445	112.34	131.386	145.278	120.325	134.584	121.723	107.313	149.831	83.8708	83.8798	95.1645	106.461	97.8922	120.035	49.4843	39.5174	56.2559	123.248	148.326	119.16	174.515	160.115	138.407	104.515	96.9806	95.2206	115.013	106.857	133.396	126.289	87.6383	108.129	48.4192	130.245	157.679	98.9054	ADK1;	At3g09820;	F8A24.13	"kinase,	pfkB	family,	4	Pizt_uniq
LOC_Os02g41610	0.0631991	0.0869919	0.102527	0.0568443	0.131038	0.186811	0.0979004	0.0491246	0.0570774	0.112009	0.114697	0.273046	0.032149	0.0655893	0.00813615	0.0481505	0.0557717	0.047926	0.0726095	0.105475	0.0659154	0.00801911	0.218858	0.0401556	0.245731	0.165415	0.209436	0.152981	0.0652311	0.0161048	0.0842392	0.124898	0.0680341	0.166584	0.0352915	0.0506161	0.0813332	0.0890109	0.206861	0.0781055	expressed	protein	NA	NA	NA	NA	4	Pizt_uniq
LOC_Os02g41760	0.274685	0.260507	0.259793	0.267499	0.209829	0.267553	0.373254	0.6293	0.387972	0.380678	0.224893	0.227129	0.250045	0.510132	0.446685	0.146862	0.21871	0.380062	0.369107	0.222719	0.0904709	0.513636	0.534026	0.411524	0.899396	0.998966	0.751224	0.692534	0.731175	0.795758	0.264995	0.248294	0.463509	0.277567	0.402287	0.248545	0.227432	0.486395	0.883195	0.739823	At3g14460;	MOA2.6	"NB-ARC	domain	containing	protein,	3	Pizt_uniq
LOC_Os02g41980	0	0.0513455	0	0	0	0	0	0.106315	0.15882	0.0519445	0.212765	0.161161	0	0.0532304	0	0	0.103458	0	0.0523803	0	0.053495	0.364452	0.263139	0.312855	0.0531809	0	0	0.261378	0.0529397	0.313685	0.0171152	0	0.0883782	0.141957	0.0177435	0.0344859	0.0352917	0.313482	0.017727	0.209334	CPK17;	At5g12180;	MXC9.14	expressed	protein	"GO:0000166,GO:0005488,GO:0005737,GO:0005886,GO:0006464,GO:0007275,GO:0009058,GO:0009653,GO:0009856,GO:0016043,GO:0016049,GO:0016301,GO:0030154"	3	Pizt_uniq
LOC_Os02g42134	4.55643	3.50258	2.72293	2.4604	1.56632	2.81244	5.69097	4.34318	4.86711	4.70312	4.86548	5.03046	4.09362	4.45642	3.75089	4.31361	4.9723	3.97188	2.62303	1.59254	1.58409	4.97229	6.78031	5.61837	6.14249	6.09406	6.35819	4.19008	4.63727	4.25535	3.59398	2.27972	4.96708	4.86635	4.10031	4.41926	1.93322	5.79032	6.19825	4.3609	AGD4;	Synonyms=GCP1;	At1g10870;	T19D16.20	"ARF	GTPase-activating	3	Pizt_uniq
LOC_Os02g42170	0.0233635	0.0233885	0.139946	0.144098	0.145327	0.312274	0.0723838	0.242139	0.0723443	0.0473228	0.314981	0.171292	0.356546	0.145483	0.0962489	0.0237338	0.0235631	0.0708693	0.0954395	0.119975	0.0974706	0.11858	0.239726	0.356274	0.0484491	0.073381	0.0495518	0.142873	0	0.0714438	0.0622328	0.200566	0.128956	0.177865	0.199426	0.0393887	0.104295	0.238194	0.0571273	0.071439	At2g31690;	T9H9.21	"phospholipase,	putative,	expressed"	"GO:0005737,GO:0006629,GO:0006950,GO:0008152,GO:0009058,GO:0009536,GO:0009607,GO:0009987,GO:0016043,GO:0016049,GO:0016787"	2	Pizt_uniq
LOC_Os02g42180	0.0105539	0.0158478	0	0	0.00547064	0	0.0108992	0.00546901	0.0108933	0.0213769	0.0875599	0.00552692	0.0268435	0.0219061	0.00543476	0	0.00532204	0.00533558	0.00538906	0	0	0.00535658	0.010829	0.0214584	0.0328285	0.0607715	0.0223838	0.00537829	0.00544661	0.032273	0.00880056	0.00182355	0.00908716	0.0381546	0.0180615	0.00355254	0.00179635	0.012548	0.0386613	0.014366	Tf2-12;	Synonyms=Tf2-43;	SPCC1020.14	"retrotransposon	protein,	putative,	4	Pizt_uniq
LOC_Os02g42230	10.9729	13.4979	11.6731	20.7723	17.4548	15.3973	22.1561	22.4352	19.4077	16.7847	16.6232	15.7587	18.4156	18.6579	17.1414	10.7901	13.6164	11.7871	23.0216	28.9401	24.6468	19.4611	20.7705	17.2414	18.5313	19.5388	20.4797	18.8958	18.1211	20.3115	12.048	17.8748	21.333	16.3889	18.0716	12.0645	25.5362	19.1577	19.5166	19.1094	"RPA2A;	Synonyms=ROR1,	RPA32A;	At2g24490;	T28I24.22"	"RPA2B	1	Pizt_uniq
LOC_Os02g42570	112.599	122.955	135.486	69.1308	61.3151	58.0679	87.8441	87.9861	88.3919	72.9523	73.1641	71.2434	102.254	93.6117	94.7944	148.445	133.546	157.145	84.6227	79.5417	76.477	98.0339	80.3979	122.125	56.3085	70.4665	75.7764	83.9495	89.5546	87.4597	123.68	62.8379	88.074	72.4533	96.8868	146.379	80.2138	100.186	67.5172	86.9879	"ferredoxin-thioredoxin	reductase,	variable	chain,	putative,	expressed"	5	Pizt_uniq
LOC_Os02g42610	0.966314	0.25796	0.385879	0.529768	0	0	1.06446	1.73591	0.930895	0.521939	0.267233	0.202418	0.131082	0.334287	0.597128	0.130884	0.129943	0.0651368	0	0	0.0671897	1.04629	0.462704	1.24433	0.13359	0.674453	0.409892	0.525265	0.265969	0.13133	0.536717	0.176589	1.24375	0.33053	0.354166	0.108654	0.0223966	0.917775	0.405979	0.307521	expressed	protein	NA	NA	NA	NA	3	Pizt_uniq
LOC_Os02g42800	0.0836877	0.0139629	0.0556984	0.0573507	0.0144599	0	0.0576173	0	0	0.0282516	0.0578593	0.116869	0.056762	0.173706	0.0430953	0.070845	0.0562685	0.0564117	0	0	0	0.0141584	0	0.0141796	0.057848	0.0292055	0.0739557	0	0.0863784	0.0142173	0.0511163	0.0239369	0.0192058	0.0676601	0.0911876	0.0611751	0	0.00944603	0.0536698	0.0335319	PUX7	{ECO:0000303|Ref.5};	At1g14570	{ECO:0000312|Araport:AT1G14570};	T5E21.7	{ECO:0000312|EMBL:AAF63167.1}	2	Pizt_uniq
LOC_Os02g42810	47.7526	53.0276	58.0167	97.1511	102.358	95.6844	101.363	101.705	98.2275	94.6888	79.1109	82.591	81.9837	94.9873	92.1945	56.7278	47.0248	54.0149	55.5531	68.765	64.723	156.033	111.477	108.656	65.3939	72.9872	83.1648	117.14	114.424	119.773	52.9323	98.3978	100.432	85.4636	89.7219	52.5891	63.0137	125.389	73.8486	117.112	SDR2b;	Synonyms=SDR2;	At2g24190;	F27D4.10	"oxidoreductase,	short	3	Pizt_uniq
LOC_Os02g43130	3.08536	1.77832	1.22777	1.16069	1.30479	1.30141	2.57727	1.17024	1.72962	1.71166	2.70743	2.9754	1.00975	1.14199	0.918477	2.30868	2.50969	2.46517	0.954821	0.901141	0.885128	1.76672	1.88915	1.29413	2.9157	3.5088	2.89054	1.34874	1.12833	1.03365	2.03048	1.25563	1.82571	2.46483	1.02341	2.42785	0.913697	1.65	3.10501	1.17024	"KIN7F	{ECO:0000305};	Synonyms=K23	{ECO:0000303|PubMed:21278385};	Os04g0538800	{ECO:0000312|EMBL:BAF15347.1},	4	Pizt_uniq
LOC_Os02g43550	3.9634	3.16467	2.07259	1.30955	2.20119	3.12898	3.77635	3.5942	3.57949	7.21552	4.84425	4.2994	4.34434	2.57081	4.66507	4.3138	2.85519	2.81475	2.0238	1.38108	1.35331	7.51957	7.11678	5.94792	3.20441	2.34643	2.65189	2.06785	2.70287	2.81352	3.06688	2.21324	3.65001	5.45306	3.86007	3.32791	1.58606	6.86142	2.73424	2.52808	CYCU4-2;	At5g07450;	T2I1.160	"cyclin,	putative,	expressed"	3	Pizt_uniq
LOC_Os02g43620	0.0351813	0	0	0.0482191	0.0121576	0.0120572	0.121108	0.0486158	0.0726253	0.0475065	0.0851318	0.098261	0	0.0608532	0.0120778	0	0.0236546	0.0118574	0.0119763	0.0120441	0.0122311	0.0357123	0.108296	0.202673	0.0486372	0.0859437	0.0248721	0.0119523	0.0363125	0.155396	0.0117271	0.0241446	0.0807831	0.0769665	0.0243103	0.0118374	0.0120838	0.11556	0.053151	0.067887	At2g13100;	T17A11.9	"transporter,	major	facilitator	family,	3	Pizt_uniq
LOC_Os02g43970	4.9279	4.98882	4.84568	9.14093	8.14334	9.10465	6.98322	5.77928	8.1076	4.39035	6.89728	6.44198	3.69423	2.98012	3.51072	3.98975	2.33553	4.64549	4.38934	8.01028	7.65159	9.42158	7.90773	5.23577	13.6958	7.89405	8.58526	6.53309	6.71168	5.58957	4.9208	8.79631	6.9567	5.90987	3.39503	3.65692	6.68373	7.52169	10.0584	6.27811	ERF038;	At2g35700;	T20F21.11	"AP2	domain	containing	4	Pizt_uniq
LOC_Os02g43980	0.0830166	0.332422	0.663022	0.0853363	0.344256	0.170706	0.171466	0.344153	0.171372	0.16815	0.344372	0.956441	0.16892	0.430782	0.0854995	0.0843324	0.083726	0	0.0847804	0	0.259754	0.842695	0	0.168791	1.03291	0.521484	1.05642	0.676888	0.0856858	0.253859	0.359487	0.200099	0.228997	0.489655	0.228401	0.0560195	0.114845	0.337162	0.870274	0.338811	expressed	protein	NA	NA	NA	NA	4	Pizt_uniq
LOC_Os02g44330	4.88199	4.42833	5.12552	5.72522	5.4889	6.7868	7.05369	7.60141	7.42836	7.82258	8.01033	7.15376	9.51404	9.08664	8.61606	5.751	5.06241	3.89337	3.37062	3.9076	3.6575	10.8885	11.5237	9.50677	8.48406	9.4545	7.63201	7.8958	7.73587	10.2562	4.81195	6.00031	7.36115	7.66222	9.07224	4.90226	3.64524	10.6397	8.52352	8.6293	"rho	guanine	nucleotide	exchange	factor,	putative,	3	Pizt_uniq
LOC_Os02g44490	0	0	0	0.0848987	0.0428113	0	0	0	0	0	0.0107064	0	0.0525169	0	0	0	0	0	0.179234	0.010603	0.0538379	0	0	0	0	0	0	0	0	0	0	0.04257	0	0.00356881	0.0175056	0	0.0812251	0	0	0	At1g03370;	F15K9.2	"anthranilate	phosphoribosyltransferase,	putative,	expressed"	1	Pizt_uniq
LOC_Os02g44740	0.106448	0.100642	0.165309	0.158055	0.245235	0.443858	0.177111	0.122581	0.134287	0.0838488	0.0858612	0.123879	0.0962661	0.0981993	0.0730879	0.132165	0.274359	0.143508	0.21138	0.267241	0.431758	0.228116	0.236651	0.0240481	0.380168	1.12684	0.464076	0.174794	0.0671433	0.12056	0.124133	0.282382	0.14466	0.0978629	0.0891844	0.183344	0.30346	0.162938	0.657028	0.120832	expressed	protein	"GO:0003674,GO:0005575,GO:0008150"	molecular_function|cellular_component|biological_process	NA	NA	4	Pizt_uniq
LOC_Os02g44890	0.898351	0.938415	0.740874	0.682552	1.27551	0.883478	1.08909	1.37633	1.0885	0.890028	1.49873	0.40909	0.695414	0.871524	0.543063	0.515811	0.846939	0.552899	0.358997	0.461319	0.407375	1.42734	1.18227	0.436784	0.992208	1.0632	0.89053	1.7715	0.866764	1.51289	0.859214	0.947181	1.18464	0.932616	0.703334	0.63855	0.40923	1.01546	0.981981	1.38372	"RNA-binding	region	RNP-1,	putative,	expressed"	"GO:0003674,GO:0005575,GO:0008150"	3	Pizt_uniq
LOC_Os02g44920	0.0877191	0.0175626	0.0350289	0.126238	0	0.0180376	0.199296	0.0181824	0	0.035535	0.0363879	0.110249	0.107093	0.0364147	0.0180685	0.160397	0.0176937	0.0709551	0	0	0	0.0178086	0.108007	0.0356705	0.109142	0.0734698	0.16744	0.0178808	0.108647	0	0.0467702	0.0480919	0.0724929	0.0607241	0.0538589	0.0830152	0	0.0538288	0.116684	0.0421761	PIX13	{ECO:0000303|PubMed:23951354};	Synonyms=KIN3	{ECO:0000303|PubMed:21219905};	At2g17220	{ECO:0000312|Araport:AT2G17220}	4	Pizt_uniq
LOC_Os02g45000	29.759	29.3893	31.4743	40.487	42.8346	38.7842	28.063	28.2245	26.4068	38.4593	31.3241	29.1302	40.9783	31.9176	35.2548	29.4307	23.5851	21.527	74.6809	55.817	59.1009	21.5363	21.9827	28.0029	28.2524	27.2674	27.4144	25.6515	31.8046	23.4279	30.2075	40.7019	27.5648	32.9712	36.0502	24.8476	63.1996	23.8406	27.6447	26.9613	expressed	protein	NA	NA	NA	NA	1	Pizt_uniq
LOC_Os02g45090	5.61142	6.1261	5.60203	10.0149	9.90562	11.5501	10.2554	9.97136	10.8313	9.15093	10.1495	8.58447	8.52979	11.6932	10.3412	5.12808	6.43921	5.34988	14.6199	10.8342	12.7075	8.8357	10.9941	10.3425	10.3881	11.3103	10.2965	11.7198	12.1994	13.6239	5.77985	10.4902	10.3527	9.29498	10.1881	5.63906	12.7205	10.0574	10.6649	12.5144	expressed	protein	"GO:0003674,GO:0005575,GO:0008150"	molecular_function|cellular_component|biological_process	NA	NA	1	Pizt_uniq
LOC_Os02g45225	1.96515	1.56024	2.13099	4.52773	2.42367	3.69257	2.51932	3.72221	3.18241	1.78433	1.93257	1.31302	2.55087	2.32078	2.2333	2.96003	2.52869	1.47311	3.97921	3.06222	4.45261	6.05322	4.65856	5.44228	1.2647	1.38343	1.32942	4.62738	3.70696	3.93713	1.88546	3.54799	3.14131	1.67664	2.36832	2.32061	3.83135	5.38469	1.32585	4.09049	expressed	protein	NA	NA	NA	NA	1	Pizt_uniq
LOC_Os02g45320	7.30353	7.416	8.46522	4.35146	4.11766	3.92246	7.58298	8.46307	7.63279	7.55544	8.84784	6.04845	7.39066	7.72891	7.15865	8.64035	8.72318	8.42832	3.96285	3.86455	4.11532	8.02383	8.91499	11.1705	8.77838	9.56144	7.95289	8.06967	9.19707	8.07049	7.72825	4.13053	7.89295	7.48391	7.42607	8.59728	3.98091	9.36977	8.76423	8.44574	P2A12;	At1g12710;	T12C24.23	"OsFBX58	-	F-box	3	Pizt_uniq
LOC_Os02g45490	9.20802	11.0728	11.1971	17.8154	16.7913	15.6603	11.1463	11.5657	11.7583	8.69041	8.57021	8.50786	6.86662	8.35717	6.88581	11.4938	10.7362	9.55254	20.7067	22.6041	21.963	12.3506	12.571	11.1229	11.3517	11.8678	12.6859	14.72	13.6635	13.5653	10.4926	16.7557	11.4901	8.5895	7.36987	10.5942	21.7579	12.0148	11.9685	13.9829	"Os08g0117200,	LOC_Os08g02400;	P0470F10.17"	expressed	protein	osa03010	1	Pizt_uniq
LOC_Os02g45570	0	0	0.021324	0.0878262	0	0	0	0.0221372	0.0220466	0	0	0.0223715	0.0217311	0.0443351	0.0879942	0	0.0215422	0	0.283576	0.0219372	0	0.52037	0.175333	0.0217145	0.132882	0.424888	0.339765	0.0217699	0.0220465	0	0.00710799	0.0292754	0.0147279	0.00745718	0.0513535	0.00718075	0.101838	0.239139	0.299178	0.0146055	GRF3;	At2g36400;	F1O11.3	"growth	regulating	factor	4	Pizt_uniq
LOC_Os02g45600	3.17936	2.29053	1.88583	2.31099	3.13058	2.47557	3.51694	3.44674	3.07564	3.73185	3.80763	5.35025	3.31586	3.09252	3.67177	3.12164	2.65646	3.03983	2.94803	3.01939	3.20502	3.90252	5.58269	4.99027	6.26205	6.68511	6.72903	4.46067	3.89946	4.37976	2.45191	2.63905	3.34644	4.29658	3.36005	2.93931	3.05748	4.82516	6.55873	4.24663	ROPGAP1;	At5g22400;	MWD9.20	"rhoGAP	domain	containing	4	Pizt_uniq
LOC_Os02g45610	0.529004	0.117682	0.0586798	0.0604206	0.0609358	0.0604326	0.242806	0.365506	0.424678	0.119055	0.121913	0.0615626	0	0	0.0605361	1.1942	0.592805	0.237725	0	0.362203	0	0.656318	0.241243	0.119509	0.304722	0.184613	0.249326	0.119814	0	0.359479	0.235122	0.0605963	0.34433	0.100844	0.0201787	0.674909	0.120734	0.339023	0.246221	0.159764	expressed	protein	"GO:0005773,GO:0005886,GO:0009536,GO:0016020"	vacuole|plasma	membrane|plastid|membrane	NA	5	Pizt_uniq
LOC_Os02g45820	5.73124	5.63731	7.28512	8.08352	4.97438	5.75552	9.0502	10.6019	13.31	9.98882	7.63687	6.49133	8.64465	8.36869	9.57464	7.10835	5.74661	6.73829	7.07805	4.92796	5.42151	12.4134	14.6333	14.3629	9.46649	8.86092	8.72788	11.2411	10.5929	12.2952	6.21789	6.27114	10.9874	8.03901	8.86266	6.53108	5.80918	13.8032	9.01843	11.3764	"TIM13;	At1g61570;	T25B24.8,	T25B24_16"	"mitochondrial	import	3	Pizt_uniq
LOC_Os02g45960	0.00979041	0.0245023	0.00488701	0.010064	0	0	0.0151661	0.0152201	0.0101052	0.00495762	0.00507661	0.0051271	0.00498033	0.015241	0.00504161	0	0.00493704	0.0049496	0.0199968	0.0150826	0.0051056	0.0546599	0.0652969	0.0298591	0.0203025	0.0307501	0.0103823	0.00498922	0.0404208	0.00498973	0.0130599	0.00335466	0.0134972	0.00505378	0.00842099	0.00329555	0.013395	0.0499386	0.0204783	0.0167999	MAIL1	{ECO:0000303|PubMed:24635680};	At2g25010	{ECO:0000312|Araport:AT2G25010}	"transposon	protein,	3	Pizt_uniq
LOC_Os02g46150	4.58424	4.73921	4.19	5.38002	4.20863	5.34257	7.9205	9.24329	9.54067	6.19869	5.64795	5.8742	6.81167	6.66326	6.25225	3.959	5.02655	4.66044	5.75319	5.06738	5.2112	9.24346	9.98429	9.60016	7.40825	7.6896	8.61007	8.32609	7.24572	10.1349	4.50448	4.97707	8.90149	5.90695	6.57573	4.54866	5.34392	9.6093	7.90264	8.56891	SPAC694.04c	"GAMM1	protein-like,	putative,	expressed"	"GO:0003674,GO:0005739,GO:0005829,GO:0008150"	3	Pizt_uniq
LOC_Os02g46360	0.642496	0.042879	0.29933	0.17612	0.177621	0.132116	0.619284	0.621489	0.397894	0.607309	0.222102	0.672931	0.174312	0.088906	0.0882282	0.91375	0.345593	0.173236	0	0.175964	0.089348	0.608713	0.659247	0.56608	0.754998	0.582972	0.681337	0.436557	0.221051	0.0436601	0.328235	0.161952	0.546222	0.500781	0.117149	0.477526	0.0884373	0.611347	0.673102	0.233756	"invertase/pectin	methylesterase	inhibitor	family	protein,	putative,	4	Pizt_uniq
LOC_Os02g46380	6.21044	8.41276	7.07905	10.3113	6.22651	6.3125	13.3794	11.2028	12.1306	12.1653	12.9464	12.5811	10.6694	12.4501	10.2987	6.62831	7.11186	6.77227	15.1896	14.2503	12.7908	9.07322	11.4461	10.1497	13.1884	12.8888	13.0217	9.93526	11.5139	10.6494	7.23408	7.61678	12.2376	12.5643	11.1394	6.83748	14.0769	10.223	13.033	10.6995	PUP11;	At1g44750;	T12C22.2	"purine	permease,	putative,	3	Pizt_uniq
LOC_Os02g46420	20.5048	21.5356	19.3806	30.0411	25.2042	23.8736	31.4094	27.3291	27.3472	26.4787	25.924	25.0677	23.9087	22.7329	19.0278	15.7112	16.8263	15.6662	38.8934	40.0482	37.4877	30.5607	26.7983	25.7544	31.6077	26.3031	23.0653	22.0113	23.4033	19.7166	20.4736	26.373	28.6952	25.8235	21.8898	16.0679	38.8098	27.7044	26.9921	21.7104	"transposon	protein,	putative,	unclassified,	expressed"	NA	1	Pizt_uniq
LOC_Os02g46460	8.91325	12.4957	13.6176	17.6318	15.5582	11.8968	4.48971	6.38472	7.74004	20.7936	17.483	13.0836	24.6262	16.1659	19.3177	10.7998	8.39586	6.31532	20.0374	14.0871	19.0085	4.31672	7.43144	6.99622	8.60201	7.29443	8.18375	6.75286	5.49638	4.65394	11.6755	15.0289	6.20482	17.1201	20.0366	8.50368	17.711	6.24813	8.02673	5.6344	NPF8.1;	Synonyms=PTR1;	At3g54140;	F24B22.100	"peptide	transporter	2	Pizt_uniq
LOC_Os02g46810	0.0506454	0.101399	0	0.312363	0.105009	0.104142	0	0	0.104548	0.102582	0	0	0	0.157682	0.31296	0.25724	0.204313	0.0512081	0	0	0	0.308458	0.311795	0.15446	0.105024	0	0.107414	0.103236	0.0522737	0.103247	0.0506816	0.173838	0.0348493	0.0341941	0.156881	0.17092	0	0.258238	0.0708126	0.0862521	AAP4;	At5g63850;	MGI19.5	"amino	acid	transporter,	5	Pizt_uniq
LOC_Os02g46990	3.53729	3.01913	2.66384	2.05977	2.09853	1.74485	5.8913	6.01824	5.82477	3.35461	3.36091	4.19741	4.37889	4.38194	4.58017	3.14678	3.35099	3.35952	2.17164	1.40697	2.13256	5.02279	5.5177	6.38143	6.5933	6.34708	7.02524	6.55401	5.52929	6.69014	3.07342	1.96772	5.91144	3.63764	4.447	3.28576	1.90372	5.64064	6.65521	6.25781	"Atad3;	Synonyms=Atad3a,	Kiaa1273"	"AAA-type	ATPase	family	3	Pizt_uniq
LOC_Os02g47150	0.16437	0.132551	0.259817	0.0375473	0.16567	0.276966	0.150887	0.123033	0.103679	0.406917	0.411948	0.511687	0.478459	0.293788	0.343275	0.139146	0.174984	0.180046	0.135222	0.0422034	0.109528	0.190024	0.121807	0.32956	0.833204	5.14349	2.10137	0.428124	0.24977	0.432822	0.185579	0.160061	0.125866	0.443517	0.371841	0.164726	0.0956512	0.213797	2.69269	0.370239	TOP2;	At3g23890;	F14O13.7	"DNA	topoisomerase	2,	4	Pizt_uniq
LOC_Os02g47760	3.20823	2.61391	2.36425	3.63078	4.25979	4.91137	4.8496	5.00323	4.58581	2.56241	3.34811	3.021	2.93452	2.93044	3.37714	2.7039	2.79674	2.72199	3.02833	2.95195	3.88445	7.57144	5.44145	4.96945	4.99495	5.17071	4.82959	6.2715	5.77663	5.91107	2.7288	4.26731	4.81288	2.97717	3.0807	2.74088	3.28824	5.99411	4.99841	5.9864	atad3-b	"AAA-type	ATPase	family	protein,	putative,	3	Pizt_uniq
LOC_Os02g47780	1.5473	0.166555	0.0332196	0	0.379464	0.581601	2.59448	0.0172432	0.32628	0.72454	0.483117	3.24119	0.203123	0.0345337	0.205623	1.04788	0.520174	0.958883	0.0509733	0	0.294996	0.472884	1.65593	0.016914	1.84584	1.37608	1.23504	0.0847859	0.0515177	0.0339178	0.582358	0.320355	0.979336	1.48295	0.14776	0.842313	0.115323	0.715242	1.48565	0.0567404	acoC	"hydrolase,	alpha/beta	fold	family	domain	4	Pizt_uniq
LOC_Os02g47800	93.9015	110.306	103.706	55.4006	52.8094	49.5938	53.7148	56.9001	46.9697	49.737	57.2799	49.619	51.6905	50.4593	51.8352	95.7667	95.6528	103.306	76.4087	62.9596	59.0997	44.8345	43.6062	58.9393	43.6248	49.3908	53.1337	47.7039	50.5257	48.6273	102.638	52.6013	52.5282	52.212	51.3283	98.2418	66.156	49.1267	48.7164	48.9523	MDAR4	{ECO:0000303|PubMed:16146528};	At3g27820	{ECO:0000312|Araport:AT3G27820};	K16N12.2	{ECO:0000312|EMBL:BAB02528.1}	5	Pizt_uniq
LOC_Os02g47960	0.136485	0.409894	0	0.420896	0.495232	1.05245	0.845705	0.707264	0.281748	0.414676	0.353857	0.857702	0	0	0	0.34662	0.894733	0.207002	0.139385	0.0700874	0.355878	0.484907	1.40043	0.208128	1.27364	1.00025	0.868416	0.0695531	0.140873	0	0.182126	0.656192	0.611572	0.542078	0	0.482785	0.18845	0.697823	1.04743	0.0701421	expressed	protein	NA	NA	NA	NA	4	Pizt_uniq
LOC_Os02g48100	2.96814	3.22556	3.05825	4.27478	4.80488	3.29647	4.9831	5.13245	5.71761	3.90618	3.7201	3.47448	4.15015	4.43117	3.64541	2.98294	2.89746	3.53074	3.06363	3.08099	3.77446	8.86159	7.29625	6.76103	5.56261	6.43101	4.74662	5.92088	5.84865	6.76279	3.08398	4.12538	5.27772	3.70026	4.07558	3.13705	3.30636	7.63962	5.58008	6.17744	recG;	slr0020	"DEAD-box	ATP-dependent	RNA	helicase,	3	Pizt_uniq
LOC_Os02g48150	8.46254	6.11375	7.40794	10.6488	7.77917	6.0005	10.9996	13.9551	12.8869	9.52037	10.5919	8.68877	8.48246	6.87898	7.38468	5.4629	5.48669	5.69033	8.3869	8.24177	7.82624	8.59025	10.7791	11.6121	11.195	9.75455	9.9909	9.98469	12.9298	12.0253	7.32808	8.14282	12.6139	9.60034	7.58204	5.54664	8.15163	10.3272	10.3135	11.6466	expressed	protein	"GO:0003674,GO:0008150,GO:0009536"	molecular_function|biological_process|plastid	NA	NA	3	Pizt_uniq
LOC_Os02g48330	0.116653	0.106162	0.158806	0.174419	0.0989471	0.0218067	0.0547592	0.109908	0.0875669	0.171841	0.263948	0.188823	0.161839	0.110059	0.207518	0.193913	0.181823	0.225176	0.216603	0.108915	0.0995458	0.215298	0.217627	0.140153	0.120953	0.0666163	0.0674757	0.172936	0.0766207	0.118906	0.127207	0.0983908	0.0840782	0.208204	0.159805	0.200304	0.141688	0.191026	0.0850149	0.122821	"HMG3;	Synonyms=HMGR3;	Os08g0512700,	LOC_Os08g40180;	P0711H09.15"	"3-hydroxy-3-methylglutaryl-coenzyme	5	Pizt_uniq
LOC_Os02g48550	0.675069	0.675793	0.67394	0.892199	1.3997	0.545341	1.49391	0.649666	1.34379	0.879013	1.20015	1.4141	0.392462	1.50129	0.595936	1.12662	0.972626	1.07261	0.39395	0.198091	0.352042	0.63631	0.445288	0.735304	1.14992	1.91835	1.17609	0.933761	0.746544	1.03216	0.674934	0.945746	1.16245	1.16442	0.829895	1.05729	0.314694	0.605634	1.41479	0.904154	expressed	protein	NA	NA	NA	NA	4	Pizt_uniq
LOC_Os02g48690	0	0.0312451	0.0311594	0	0	0	0.0966988	0	0	0.0632193	0.0647366	0.0653804	0.0317544	0.0647842	0.0642903	0	0	0	0	0	0	0	0.128102	0.0634603	0.129448	0.130708	0.0330985	0.0636223	0	0	0.0208015	0	0.0322329	0.0644454	0.0536097	0	0	0.063854	0.0977515	0.0212074	expressed	protein	NA	NA	NA	NA	4	Pizt_uniq
LOC_Os02g48820	0.970829	1.15268	0.833967	0.53379	0.655373	0.441045	0.769433	0.561581	0.769013	0.594498	0.421454	0.378351	0.826921	0.702939	0.581317	0.779798	1.52561	0.93596	0.299742	0.0927511	0.282574	0.985481	1.08881	0.665622	0.257505	0.614572	0.215481	0.0460221	0.326247	0.506294	0.985826	0.543403	0.700009	0.464767	0.703726	1.08046	0.225022	0.913303	0.362519	0.292854	"plastocyanin-like	domain	containing	protein,	putative,	expressed"	5	Pizt_uniq
LOC_Os02g48830	0.91221	0.598296	0.21982	0.258676	1.36963	1.82187	0.931229	0.825878	0.974011	0.46723	0.46757	0.571057	0.21335	0.282925	0.25917	0.86276	1.22667	1.00716	0.267699	0.193835	0.546791	0.713109	1.68909	0.82077	2.02212	3.46887	2.50178	0.865611	0.595226	0.99395	0.576775	1.15006	0.910373	0.501953	0.251815	1.0322	0.336108	1.07432	2.66426	0.818262	MAP65-6;	At2g01910;	T23K3.10	"microtubule	associated	protein,	4	Pizt_uniq
LOC_Os02g48840	7.63814	7.50802	7.29039	15.906	11.0286	10.5317	9.66134	8.59118	9.18753	12.073	10.8072	8.16534	12.9315	11.8598	10.9563	7.89954	9.83329	7.76293	21.7283	21.7906	18.2796	9.75688	9.07262	8.78832	11.0711	10.1664	11.3231	11.8482	10.4709	9.35482	7.47885	12.4888	9.14669	10.3485	11.9159	8.49859	20.5995	9.20594	10.8535	10.558	Dusp4	"dual	specificity	protein	phosphatase,	putative,	1	Pizt_uniq
LOC_Os02g48980	13.2335	10.247	5.87419	3.81166	5.68568	6.803	10.1582	7.75507	8.38795	9.08475	10.9147	13.0697	7.83873	6.61353	9.00998	13.4207	12.0702	10.7314	5.46483	3.58025	3.21899	8.83529	14.8772	11.2412	15.8623	11.2977	11.3493	5.15972	6.18781	5.74869	9.78489	5.43345	8.76707	11.023	7.82075	12.0741	4.08803	11.6512	12.8364	5.69874	LLG3	{ECO:0000303|PubMed:20163554};	At4g28280	{ECO:0000312|Araport:AT4G28280}	"GPI-anchored	protein,	4	Pizt_uniq
LOC_Os02g49420	0	0	0	0	0	0.0197753	0	0	0	0	0	0.0805803	0	0	0	0.0195388	0	0	0	0	0	0	0.0197354	0	0.0997141	0.161096	0.489521	0	0	0	0	0.00659177	0	0.0268601	0	0.00651293	0	0.00657848	0.25011	0	FLA2;	At4g12730;	T20K18.80	"fasciclin-like	arabinogalactan	precursor	4	Pizt_uniq
LOC_Os02g49520	6.03061	5.77125	5.71419	3.64547	2.97305	2.49349	7.58077	7.35703	7.2112	5.02584	5.22602	6.06289	3.15779	3.73562	3.09941	5.17909	4.29678	5.56065	1.57885	2.13929	2.43099	9.24832	7.13237	7.55851	6.03873	6.44347	6.88952	6.0923	6.55949	6.98912	5.83868	3.03734	7.383	5.43825	3.33094	5.01217	2.04971	7.97973	6.45724	6.54697	PUB18;	At1g10560;	T10O24.19	"armadillo/beta-catenin	repeat	family	3	Pizt_uniq
LOC_Os02g49610	10.414	12.9532	10.5974	14.5184	7.69177	8.50137	18.6708	22.4894	23.8967	19.2151	15.0179	13.0373	21.2584	20.0618	18.8271	11.6234	10.9989	10.6653	10.6125	11.5218	12.5864	21.4146	23.0908	27.4444	16.8919	16.8457	15.9255	22.6174	22.1897	24.1687	11.3215	10.2372	21.6856	15.7568	20.0491	11.0958	11.5736	23.9833	16.5544	22.992	Y48A6B.3	"ribosomal	protein	L7Ae,	putative,	expressed"	3	Pizt_uniq
LOC_Os02g49650	0.249909	0.458657	0.263351	0.756403	0.561345	0.442512	0.430143	0.417286	0.874147	0.365582	0.763111	0.276289	0.169503	0.389041	0.60056	0.282077	0.574101	0.5896	0.765655	0.798513	1.12948	0.916068	1.58128	1.08681	0.57582	0.726781	0.736157	0.665072	0.788162	0.721747	0.323972	0.586753	0.573858	0.468327	0.386368	0.481926	0.897883	1.19472	0.679586	0.724994	TBL20;	At3g02440;	F16B3.7	"leaf	senescence	related	3	Pizt_uniq
LOC_Os02g49660	0.21293	0.116268	0.154599	0.736231	0.18061	0.298531	0.199906	0.0200618	0.299696	0.294061	0.140522	0.141919	0.275714	0.060268	0.159489	0.117984	0.156181	0.156579	0.553518	0.675939	0.76719	0.0196494	0.575996	0.649401	0.321131	0.020266	0.615824	0.118374	0.619368	0.236772	0.161265	0.405124	0.173221	0.192167	0.165157	0.143581	0.665549	0.415015	0.319073	0.324838	TBL20;	At3g02440;	F16B3.7	expressed	protein	"GO:0005623,GO:0008150"	1	Pizt_uniq
LOC_Os02g49820	10.3409	11.9303	11.4514	7.82248	7.87631	9.445	9.57676	11.232	11.1988	7.37999	6.52719	7.43724	7.76743	8.40011	8.24657	10.7066	12.2197	13.3554	6.25018	5.54612	4.10441	10.5852	12.7378	12.6329	8.00615	9.90365	8.37267	13.2852	13.5436	12.8816	11.2409	8.38126	10.6692	7.11481	8.13804	12.0939	5.30024	11.9853	8.76082	13.2368	PCMP-H24;	At4g02750;	T5J8.5	"RNA	recognition	motif	5	Pizt_uniq
LOC_Os02g49830	1.23506	1.665	1.44672	0.744817	0.785311	0.660309	1.59859	1.50189	2.05664	1.51765	0.99051	2.05246	0.887955	0.734884	0.864961	1.73976	1.24562	1.5818	0.588608	0.202952	0.206103	2.07279	2.02762	1.62388	2.01478	1.70682	2.11303	1.72873	1.7167	1.89676	1.44893	0.730146	1.71904	1.52021	0.829267	1.52239	0.332555	1.9081	1.94488	1.78073	PDE247;	Synonyms=PCMP-E59;	At1g05750;	T20M3.1	"pentatricopeptide,	putative,	3	Pizt_uniq
LOC_Os02g50000	8.97784	2.60617	0.0955523	2.73516	3.25461	2.95219	5.49574	5.89226	4.2875	20.1427	9.25098	14.1147	4.40144	0.754926	4.75132	3.32525	5.54085	2.53553	1.64213	0.13762	1.19791	11.2702	13.4152	2.45202	9.78507	7.51545	7.8154	1.03404	1.71894	0.6439	3.89319	2.98065	5.22517	14.5028	3.30256	3.80054	0.992556	9.04581	8.37197	1.13229	At5g37690;	K12B20.17	"GDSL-like	lipase/acylhydrolase,	putative,	expressed"	4	Pizt_uniq
LOC_Os02g50280	9.65946	9.9553	11.6822	6.85599	8.77419	9.37329	7.32488	9.68688	7.78615	6.54038	7.08851	10.8108	4.41766	6.27265	6.36694	9.52285	10.1224	9.49704	3.87071	4.55402	6.07356	10.4683	10.0529	8.38902	9.71976	9.05349	9.13126	10.8951	8.97303	9.55528	10.4323	8.33449	8.26597	8.14656	5.68575	9.7141	4.83276	9.63672	9.30151	9.8078	PCMP-E47;	At2g03380;	T4M8.19	"pentatricopeptide,	putative,	expressed"	5	Pizt_uniq
LOC_Os02g50404	0.138045	0	0	0	0	0	0.142562	0.0357674	0	0.174756	0.322111	0.289168	0.280891	0.358164	0.142173	0	0.0348061	0	0.458178	0.141777	0.359945	0.035032	0.035411	0	0.0715662	0.216789	0.0365975	0.070348	0.142483	0	0.0460149	0	0.059443	0.262012	0.260409	0.011602	0.319966	0.023481	0.108317	0.0709438	expressed	protein	NA	NA	NA	NA	2	Pizt_uniq
LOC_Os02g50490	21.7067	15.1377	10.9934	6.78171	9.74729	9.34081	11.1707	10.4522	10.787	18.1178	15.2393	21.0107	12.2083	6.85954	10.6881	12.066	10.9338	13.9086	5.59178	4.87201	6.65199	15.325	10.5232	11.0956	11.9235	11.3629	9.9059	5.89134	6.20532	4.69863	15.946	8.62327	10.8033	18.1226	9.91866	12.3028	5.70526	12.3146	11.0641	5.59843	"GLU9;	Os08g0425300,	LOC_Os08g32940;	P0456B03.110"	"endoglucanase,	putative,	5	Pizt_uniq
LOC_Os02g50805	0.067043	0.178973	0.0446206	0.137833	0.278016	0.0459534	0.0461578	0.0926444	0.0461326	0.0678979	0.162231	0.0234063	0.159154	0.139157	0.207144	0.0908075	0.135232	0.090384	0.36516	0.160663	0.0932327	0.499069	0.435676	0.363503	0.0463426	0.0233969	0.165891	0.0911075	0.161463	0.159454	0.0968789	0.153934	0.0616449	0.0845117	0.168485	0.105474	0.206352	0.432749	0.0785434	0.137342	HARBI1;	Synonyms=C11orf77	"transposon	protein,	putative,	CACTA,	3	Pizt_uniq
LOC_Os02g50910	0.218843	0.0608549	0.0849632	0.0124977	0.0882296	0.0750009	0.138113	0.0504019	0.0376467	0.184695	0.226953	0.254678	0.148432	0.11356	0.250431	0.0617532	0.0980947	0.0491722	0	0.0499465	0	0.0987315	0.224549	0.0617996	0.214303	1.52745	1.12169	0.235438	0.213331	0.123927	0.121554	0.058576	0.0753873	0.222108	0.170808	0.0696734	0.0166488	0.12836	0.954479	0.190898	KIN4A	{ECO:0000305};	Synonyms=FRA1	{ECO:0000312|EMBL:AAN86114.1};	At5g47820	{ECO:0000312|Araport:AT5G47820};	4	Pizt_uniq
LOC_Os02g51290	1.94884	1.15896	1.04021	1.0909	2.14039	1.58708	1.81333	2.31974	1.65302	1.77827	1.10057	1.61676	1.62937	1.78224	1.23209	1.39169	2.17955	1.36569	0.788214	0.317073	0.664116	4.48533	3.9003	2.5893	2.52082	3.1312	2.55773	2.73357	2.19074	2.55684	1.38267	1.60612	1.9287	1.49853	1.5479	1.64564	0.589801	3.65831	2.73659	2.49372	HVA22B;	At5g62490;	K19B1.10	"HVA22,	putative,	expressed"	3	Pizt_uniq
LOC_Os02g51510	0.176592	0.0353563	0	0	0	0	0	0	0	0	0	0	0	0	0	0.322904	0.391823	0.107133	0	0	0	0.0358515	0	0.0359052	0.0732403	0	0	0	0.0364541	0	0.0706496	0	0	0	0	0.273953	0	0.0239189	0.0244134	0.0121514	expressed	protein	NA	NA	NA	NA	5	Pizt_uniq
LOC_Os02g51540	1.04761	0.580298	0.404397	0.495365	0.87609	1.16326	1.19729	0.774494	1.09571	0.657799	0.514244	0.950936	0.511596	0.355161	0.366839	0.681095	0.859336	0.826214	0.128384	0.10042	0.32779	1.29737	2.01369	0.809408	1.70898	2.06928	1.74788	0.519628	0.382056	0.612226	0.677434	0.844906	1.0225	0.707659	0.411199	0.788882	0.185531	1.37349	1.84205	0.504637	At1g65240;	T23K8.15	"eukaryotic	aspartyl	protease	domain	4	Pizt_uniq
LOC_Os02g51640	0.0959733	0.0274503	0	0.0986549	0.198992	0.140964	0.0424772	0	0.0990595	0.124968	0.0284371	0.0287199	0.153438	0.042687	0.169446	0.0696388	0.0276553	0.0138628	0.056007	0.0844867	0.0285995	0.0974217	0.168815	0.0557529	0.36961	1.07656	0.319865	0.265502	0.169815	0.0838512	0.0411412	0.146204	0.0471789	0.0607082	0.121857	0.0370523	0.0563644	0.10733	0.588678	0.173056	expressed	protein	"GO:0003674,GO:0008150"	molecular_function|biological_process	NA	NA	4	Pizt_uniq
LOC_Os02g51799	0.340851	0	0	0.832142	0.993833	0.635182	0.594007	0.0441572	0.0219883	0.690395	0.375575	0.84787	0.151716	0.0442178	0.131642	0.281331	0.214853	0.215399	0.391605	0	0.0222188	0.194622	0.590183	0	0.839357	1.20438	0.384048	0.0217124	0.0219882	0	0.113617	0.820386	0.220051	0.637947	0.109192	0.237194	0.137941	0.261602	0.809262	0.0145668	MYB4;	At4g38620;	F20M13.180	"MYB	family	transcription	4	Pizt_uniq
LOC_Os02g51830	15.6423	16.6739	19.5429	9.21202	11.5291	10.5376	12.9296	14.8143	15.8837	11.7863	10.7866	15.0136	12.2219	13.3301	13.9489	16.4154	14.2219	17.7329	7.25742	5.94504	7.72907	17.4116	16.4662	15.325	12.0458	10.2527	13.309	15.2504	14.8582	15.6446	17.2864	10.4262	14.5425	12.5288	13.167	16.1234	6.97718	16.4009	11.8692	15.2511	hisS;	Ta0099	"tRNA	synthetase	class	II	5	Pizt_uniq
LOC_Os02g52250	33.1391	33.9645	33.1517	61.2711	65.7118	68.5844	39.0421	37.162	33.7523	44.8475	50.3284	50.7881	34.5082	39.0832	32.6555	35.5049	39.5035	31.5867	94.0586	90.0897	92.9616	22.9107	31.9541	29.2036	49.2177	51.8384	49.2222	40.0899	41.2828	36.8173	33.4184	65.1891	36.6521	48.6547	35.4156	35.5317	92.3699	28.0228	50.0927	39.3967	Snw1;	Synonyms=Skiip	"SKIP/SNW	domain	containing	protein,	1	Pizt_uniq
LOC_Os02g52290	171.436	191.508	173.342	121.872	81.8941	86.7065	176.452	192.698	212.625	168.113	132.308	120.141	168.539	162.562	149.665	168.078	166.836	214.746	82.6741	78.5274	86.266	180.78	206.206	205.644	140.235	160.454	154.247	189.502	170.741	203.951	178.762	96.8242	193.925	140.188	160.255	183.22	82.4892	197.543	151.645	188.065	FKBP12;	Synonyms=FKP12;	At5g64350;	MSJ1.19	"peptidyl-prolyl	cis-trans	5	Pizt_uniq
LOC_Os02g52450	15.8557	13.3894	16.4092	9.80909	11.1206	10.7531	8.64305	11.1984	11.66	9.07568	7.54373	8.74226	8.26464	8.62775	9.58618	13.326	12.7681	12.2809	4.61014	4.59037	6.21163	12.0117	10.3187	10.1781	9.10632	7.69756	6.95556	11.9237	8.48837	9.87478	15.2181	10.5609	10.5005	8.45389	8.82619	12.7917	5.13738	10.8361	7.91982	10.0956	At3g02770;	F13E7.29	"regulator	of	ribonuclease,	putative,	5	Pizt_uniq
LOC_Os02g52610	7.9177	10.4838	8.56105	15.6928	12.6796	11.3656	16.7585	16.32	15.235	16.7546	17.9569	17.7248	15.21	16.0274	14.7849	7.18234	7.58992	8.2103	27.164	24.4992	23.0195	11.1571	13.3931	11.8038	17.6124	18.5651	17.2622	11.1765	14.0861	12.1188	8.98753	13.246	16.1045	17.4788	15.3408	7.66085	24.8942	12.118	17.8132	12.4604	"FUT7;	At1g14070;	F16A14.19,	F16A14.28,	F7A19.15"	"xyloglucan	1	Pizt_uniq
LOC_Os02g52640	0.270136	0.412076	0.642104	0.264461	0.280051	0.0529026	0.146129	0.399954	0.544367	0.573215	0.320167	0.188621	0.48423	0.253652	0.264966	0.287484	0.285418	0.33817	0.0919583	0.0132114	0.174414	0.235039	0.211184	0.575401	0.466819	0.430961	0.613856	0.353988	0.225712	0.249128	0.441439	0.199138	0.363484	0.360668	0.334283	0.303691	0.0931946	0.340541	0.503879	0.276276	"FUT7;	At1g14070;	F16A14.19,	F16A14.28,	F7A19.15"	"xyloglucan	4	Pizt_uniq
LOC_Os02g52934	3.78172	3.33374	2.31031	1.62458	1.93101	2.32129	4.02204	2.9249	2.3886	1.48624	2.04873	2.7194	1.26335	1.8745	2.49966	2.17885	1.87855	3.48132	0.63407	0.927511	1.23626	3.7815	3.35908	3.55763	4.62338	2.95467	1.73582	2.53121	3.08769	2.4164	3.14192	1.95896	3.11185	2.08479	1.87917	2.51291	0.932614	3.56607	3.10462	2.67844	expressed	protein	NA	NA	NA	NA	5	Pizt_uniq
LOC_Os02g52990	4.03094	7.43045	5.05106	10.859	7.00327	6.2023	5.28249	5.47417	5.10745	4.39203	4.58393	3.90161	5.40205	3.08705	2.46227	10.5336	8.15881	15.8813	8.1196	11.0207	8.49536	9.84848	9.27043	6.38707	10.492	6.95603	7.8712	4.84503	6.25516	6.09232	5.50415	8.02153	5.28804	4.29252	3.65046	11.5246	9.2119	8.50199	8.43974	5.73084	SAUR32	{ECO:0000303|PubMed:12036261};	Synonyms=AAM1	{ECO:0000303|Ref.6};	At2g46690	{ECO:0000312|Araport:AT2G46690}	1	Pizt_uniq
LOC_Os02g53320	1.07596	0.512911	0.332478	0.158003	0.0796753	0.684817	0.449757	0.0796516	0.264419	0.0518894	0.10627	0.321979	0.156381	0.132935	0.237458	0.70265	0.723436	0.85479	0.0523247	0.368349	0.0534383	0.0260047	0.52572	0.130218	0.371871	0.724161	0.652003	0	0	0.261127	0.640449	0.307499	0.264609	0.160046	0.175591	0.760292	0.158037	0.227314	0.582678	0.0870424	PHOS32	{ECO:0000303|PubMed:18285339};	At5g54430	{ECO:0000312|Araport:AT5G54430};	F24B18.5	{ECO:0000312|EMBL:BAA97516.1}	5	Pizt_uniq
LOC_Os02g53580	1.95762	1.87632	2.37016	1.07038	1.68403	1.19907	2.62387	3.10806	2.3215	0.885833	1.94377	1.61411	1.05939	1.9452	1.20112	2.15789	2.31041	2.14783	0.9358	0.855549	1.12948	2.66364	3.03436	3.5145	1.77065	2.74723	1.50176	2.63199	3.26729	3.22663	2.06803	1.31783	2.68448	1.48124	1.40191	2.20537	0.973611	3.07083	2.00655	3.04197	expressed	protein	NA	NA	NA	NA	3	Pizt_uniq
LOC_Os02g53750	5.6505	7.48526	6.11242	11.1473	8.16096	9.54994	8.16954	7.66116	8.06922	10.2379	14.2644	12.4525	10.9935	7.90463	9.367	4.33256	4.24677	4.5002	13.9442	15.1044	10.1721	3.62218	5.13068	5.42961	10.0722	8.509	9.56273	4.77289	6.00795	4.22897	6.41606	9.61941	7.96664	12.3183	9.42172	4.35984	13.0736	4.72749	9.38132	5.00327	"RIPK	{ECO:0000303|PubMed:21320696};	Synonyms=PBL14	{ECO:0000303|PubMed:20413097},	PIX8	{ECO:0000303|PubMed:23951354};	1	Pizt_uniq
LOC_Os02g53970	0.036826	0.0460818	0.0275733	0.037855	0	0.0378625	0.0190155	0.0286248	0.0665178	0.0186478	0.0190953	0.0578557	0.0749327	0.00955469	0.0284455	0.0654669	0.417832	0	0	0	0.0960219	0.0654181	0	0.121673	0	0	0	0	0.00950251	0.037537	0.036827	0.0252392	0.0380527	0.0318663	0.0376443	0.1611	0.0320073	0.0623636	0	0.0156799	SBT1.8	{ECO:0000303|PubMed:16193095};	At2g05920	{ECO:0000312|Araport:AT2G05920};	T6P5.12	{ECO:0000312|EMBL:AAC95169.1}	5	Pizt_uniq
LOC_Os02g53990	0.480784	0.350036	0.317909	0.192553	0.129463	0.308145	0.412688	0.368859	0.47691	0.309855	0.38852	0.372765	0.393857	0.220323	0.154337	0.754806	0.566758	0.448247	0.0828959	0.147493	0.286542	0.773258	0.890537	0.831545	0.511452	0.62756	0.787949	0.47729	0.979596	0.617358	0.38291	0.210054	0.419486	0.357046	0.256172	0.589937	0.17231	0.83178	0.64232	0.691415	EFR3B	{ECO:0000312|HGNC:HGNC:29155};	Synonyms=KIAA0953	{ECO:0000303|PubMed:10231032}	"cyclin-related	protein,	3	Pizt_uniq
LOC_Os02g54000	2.9768	2.62341	2.75591	4.38073	2.69042	2.64204	5.07111	4.73319	4.95017	3.81353	3.97102	3.39761	4.64638	4.22479	4.93938	3.33413	2.83544	2.54682	3.84552	3.57988	3.71507	5.39777	6.40903	5.53518	4.49786	5.24752	4.10108	6.23649	5.76423	6.14635	2.78537	3.23773	4.91816	3.72739	4.60352	2.90546	3.71349	5.78066	4.61549	6.04902	l(2)35Bd;	CG3688	"mRNA	cap	guanine-N7	methyltransferase	3	Pizt_uniq
LOC_Os02g54080	55.613	63.3447	56.5345	124.678	99.5048	104.541	55.1443	58.4488	53.2226	60.8778	59.8509	54.0246	61.394	57.5261	58.7176	58.7454	65.3131	54.3611	153.59	147.308	132.584	60.0884	53.2337	50.5241	58.0081	50.6886	54.8231	53.1492	60.1181	53.647	58.4974	109.575	55.6052	58.2511	59.2126	59.4732	144.494	54.6154	54.5066	55.6381	expressed	protein	"GO:0003674,GO:0008150"	molecular_function|biological_process	NA	NA	1	Pizt_uniq
LOC_Os02g54200	2.52082	2.59362	2.50262	1.95784	1.04534	1.54066	3.52892	3.12057	3.45472	2.63806	3.07899	3.21228	2.82112	3.08125	2.10582	3.03025	3.02258	2.67627	1.24428	1.16503	1.56289	3.76721	3.67864	3.5593	3.89154	4.26665	3.35636	3.98231	4.32199	3.48309	2.53902	1.51461	3.36807	2.97644	2.6694	2.9097	1.32407	3.66838	3.83819	3.92913	"MTERF4	{ECO:0000303|PubMed:23087700};	Synonyms=BSM	{ECO:0000303|PubMed:21464319},	RUG2	{ECO:0000303|PubMed:21790815},	3	Pizt_uniq
LOC_Os02g54280	0.0123024	0.0123156	0.00818788	0	0	0	0.0338799	0.00850013	0.00423267	0.0373778	0.0170111	0.0386556	0.0250327	0.0042559	0.0168938	0.0083316	0.0082717	0.00414637	0	0	0	0.0166508	0.0210386	0.0166757	0.0255116	0.236133	0.0652307	0.0167183	0.0423266	0.0459799	0.0109353	0	0.0155376	0.0310148	0.0153941	0.00691655	0	0.0181217	0.108958	0.0350082	Gin1;	Synonyms=Zh2c2	"retrotransposon	protein,	putative,	unclassified,	4	Pizt_uniq
LOC_Os02g54360	23.0812	21.9944	26.032	18.1231	21.9053	24.4919	23.5237	24.8628	28.338	16.4242	12.7359	19.241	14.8563	18.7512	19.232	24.3015	24.7375	27.1819	10.858	12.6128	13.8263	42.4532	29.759	27.6718	19.4315	18.3878	18.8747	27.5366	23.7191	27.6423	23.7025	21.5068	25.5748	16.1337	17.6132	25.407	12.4324	33.2947	18.898	26.2994	"enzyme	of	the	cupin	superfamily	protein,	5	Pizt_uniq
LOC_Os02g54540	0.232735	0	0	0	0	0	0.0480699	0	0	0	0.0482718	0.292511	0.0473563	0	0	0.472846	0.422502	0.0470641	0	0	0	0.188998	0.0477605	0	0.675674	0.43859	0.59233	0	0	0.0474457	0.0775782	0	0.0160233	0.113594	0.0157854	0.314137	0	0.0789193	0.568864	0.0158152	PR-1	"SCP-like	extracellular	protein,	expressed"	"GO:0003674,GO:0005576,GO:0005623,GO:0008150"	4	Pizt_uniq
LOC_Os02g54580	16.1931	17.669	15.9721	31.8648	25.9077	24.1815	19.159	19.9607	19.5782	21.5991	18.2178	16.9893	25.2697	23.545	22.5224	18.7756	19.1164	16.3169	38.9693	37.4373	35.0517	21.0434	22.0968	21.3993	17.8114	18.5659	16.6865	20.3933	20.7812	20.1407	16.6114	27.318	19.566	18.9354	23.779	18.0696	37.1528	21.5132	17.6879	20.4384	YDL109C;	D2325	"serine	esterase	family	protein,	1	Pizt_uniq
LOC_Os02g54710	18.051	16.115	21.4053	15.3705	15.3852	13.2499	18.2011	23.7806	22.3161	11.5053	9.38326	16.1313	14.0706	12.3726	12.4633	16.4213	13.654	18.1154	5.18185	4.47335	6.93128	25.8215	23.5898	22.5506	19.7406	15.4432	19.3089	25.4685	19.3034	27.1417	18.5238	14.6685	21.4326	12.34	12.9689	16.0636	5.52882	23.9873	18.1642	23.9712	"SKIP8;	At4g10925;	F25I24.140,	F8M12.7"	expressed	protein	3	Pizt_uniq
LOC_Os02g54760	4.95401	5.02383	4.16566	3.59368	2.35498	3.24655	4.89149	5.88569	5.22971	5.75955	7.44325	6.46265	6.08916	5.94393	5.30958	3.01951	3.63961	2.65521	2.52552	2.29991	3.3186	3.91672	4.24837	4.64323	6.94066	5.78536	6.78256	5.21335	4.90543	4.61449	4.7145	3.06507	5.33563	6.55515	5.78089	3.10478	2.71468	4.26944	6.50286	4.91109	CNGC16;	At3g48010;	T17F15.120	"cyclic	nucleotide-gated	ion	2	Pizt_uniq
LOC_Os02g54890	10.3567	7.69482	8.52764	10.6342	13.5289	13.7618	12.1996	10.53	12.3003	10.079	10.6685	12.3727	6.47964	6.14192	7.04745	8.53641	8.13697	7.772	8.23944	6.9803	7.61912	13.3876	13.9712	10.0117	21.4887	14.4975	15.9593	10.5791	9.38924	9.16637	8.85971	12.6416	11.6766	11.0401	6.55633	8.14846	7.61295	12.4568	17.3152	9.71158	GAE1;	Synonyms=UGlcAE3;	At4g30440;	F17I23.220	"UDP-glucuronate	4-epimerase,	4	Pizt_uniq
LOC_Os02g55180	5.47367	4.68922	4.51289	3.14393	3.15255	3.66765	4.96429	4.80015	5.05816	4.5011	4.6152	5.22459	3.20685	3.55043	3.89075	5.22775	4.71833	4.82494	2.35901	2.48049	2.31163	5.94213	5.67039	5.76079	5.99071	6.57555	6.26968	5.95429	6.52488	5.7105	4.89193	3.32138	4.94087	4.7803	3.54935	4.92367	2.38371	5.7911	6.27865	6.06323	USP36;	Synonyms=KIAA1453	"ubiquitin	carboxyl-terminal	hydrolase	domain	3	Pizt_uniq
LOC_Os02g55190	0.0617059	0	0	0	0.0319854	0.047582	0.0159312	0	0	0.0156232	0.0799907	0.0161572	0.0156947	0.0960594	0	0	0	0	0	0	0.0160895	0	0.0633147	0	0.15995	1.06595	0.0490771	0	0	0	0.0205686	0.0265225	0.0053104	0.037257	0.0372514	0	0.00536316	0.0211049	0.424991	0	expressed	protein	"GO:0003700,GO:0006139,GO:0009058"	"sequence-specific	DNA	binding	4	Pizt_uniq
LOC_Os02g55310	1.30418	1.53741	1.27766	0.77681	1.18779	0.488736	2.21539	1.6043	1.71096	1.16034	0.985944	1.28937	1.16565	1.25231	1.16744	1.7706	1.74557	1.6884	0.709512	0.688497	0.826311	2.27655	2.30118	1.82149	1.20059	1.28885	1.29255	2.06217	1.45934	2.86994	1.37309	0.817777	1.84355	1.14522	1.19514	1.73486	0.74144	2.13307	1.26066	2.13048	At4g02820;	T5J8.14	"pentatricopeptide,	putative,	expressed"	"GO:0003674,GO:0005575,GO:0008150"	3	Pizt_uniq
LOC_Os02g55400	0.0458693	0.0153062	0.0381605	0	0.0396275	0.00786006	0.00789503	0	0	0	0.00792819	0	0	0.0317361	0	0.0698944	0.0539715	0.0618387	0.00780731	0	0.0318939	0.031041	0	0.0388594	0	0.0080038	0	0.0155834	0.00789069	0.0077925	0.033112	0.0158292	0.00263168	0.00264273	0.0105787	0.0619015	0.0132337	0.0233002	0.00266793	0.0104222	AHA6;	At2g07560;	F9A16.7	"ATPase	8,	plasma	5	Pizt_uniq
LOC_Os02g55670	0.737439	0.964547	0.542749	0.592049	0.998882	0.841209	0.694861	0.429559	0.516695	0.54514	0.770349	0.766734	0.974793	1.33514	0.909175	0.366361	0.559162	0.767403	2.75406	0.845827	5.23797	0.650216	1.06044	0.749689	0.686481	1.30743	1.7467	0.883269	0.994494	1.14123	0.748245	0.810713	0.547038	0.694074	1.07303	0.564309	2.94595	0.820114	1.24687	1.00633	At2g20360;	F11A3.9	expressed	protein	"GO:0005515,GO:0005634,GO:0007049,GO:0008152,GO:0009987,GO:0030234"	protein	1	Pizt_uniq
LOC_Os02g55720	0.472475	0.534674	2.35842	0.908004	0.724079	0.781461	1.84566	0.681283	0.657292	0.977803	2.98251	2.15155	0.271695	0.511663	0.613546	0.313019	0.248615	0.519266	0.797195	1.13928	0.899862	0.980063	1.64408	0.584742	0.489888	2.88191	0.675311	1.33996	0.614883	0.628171	1.12186	0.804515	1.06141	2.03729	0.465635	0.3603	0.945445	1.06963	1.34904	0.861006	At2g20360;	F11A3.9	"cyclin,	N-terminal	domain	containing	4	Pizt_uniq
LOC_Os02g55790	2.94736	4.21503	4.25601	5.89713	8.02082	7.41346	6.84855	5.56381	4.9978	2.93164	4.2028	3.47285	6.26496	5.9538	4.82429	4.00992	2.91947	3.19298	6.28871	6.48652	9.27701	9.61664	7.61452	4.655	4.58398	4.02247	3.62786	6.9735	6.89911	7.24244	3.80614	7.11047	5.80339	3.53577	5.68102	3.37412	7.35075	7.29539	4.0781	7.03835	expressed	protein	NA	NA	NA	NA	1	Pizt_uniq
LOC_Os02g56070	0.0691212	0.0518964	0.241519	0.0177631	0	0.1599	0.0535371	0.071637	0.0713439	0.0175006	0.161286	0.253384	0.0351616	0	0.0533913	0.175542	0.453127	0.0698892	0.0529423	0	0.018023	0	0.0177308	0.0175673	0.0895858	0.144732	0.0916247	0.0704487	0.0178359	0.0352279	0.120846	0.059221	0.065506	0.144057	0.0295176	0.232853	0.0236551	0.0117661	0.108648	0.0411708	"retrotransposon	protein,	putative,	unclassified,	expressed"	NA	5	Pizt_uniq
LOC_Os02g56110	6.62817	5.02353	3.19212	2.1113	3.86082	5.11298	5.22119	5.09944	5.06304	4.57164	4.98565	6.43784	3.00814	2.66253	2.89793	6.04538	6.37371	5.28691	2.36646	1.86217	3.03672	5.15498	7.74278	5.10916	8.05037	7.31743	7.20439	4.12536	4.06905	3.75001	4.94794	3.69503	5.12789	5.33171	2.8562	5.902	2.42178	6.00231	7.52406	3.98147	At1g60070;	T2K10.12	"AP-1	complex	subunit	gamma-1,	4	Pizt_uniq
LOC_Os02g56160	0.220345	0.0802114	0.0199979	0.0617733	0.0415333	0.123571	0.144808	0.0830419	0.144729	0.223155	0.207737	0.146862	0.142658	0.228679	0.123783	0.244186	0.222228	0.162032	0.020457	0.0205729	0.104462	0.284672	0	0.122185	0.166157	0.0629154	0.148696	0.10208	0.206754	0.183763	0.106851	0.0756259	0.124193	0.192585	0.16504	0.209482	0.0484972	0.135619	0.125923	0.164199	SKIP30;	At3g63220;	F16M2.70	"kelch	repeat	protein,	5	Pizt_uniq
LOC_Os02g56340	3.58807	4.82578	4.51176	4.36405	3.23706	4.64653	5.65721	4.88253	5.90856	4.38277	2.81208	5.13503	4.34712	4.03645	3.55434	6.28821	4.3922	5.87117	2.12585	2.39108	3.71372	13.4011	9.27431	6.87768	3.09552	3.64182	4.29876	6.61606	4.77771	7.78932	4.30854	4.08254	5.48276	4.10996	3.9793	5.51719	2.74355	9.85104	3.6787	6.39437	expressed	protein	NA	NA	NA	NA	3	Pizt_uniq
LOC_Os02g56520	0.0254293	0.0318207	0.0698136	0	0.118632	0.117653	0.0459574	0.0856534	0.104988	0.0450687	0.0725221	0.13317	0.0452751	0.0263911	0.0589271	0.0452066	0.0641165	0.0578517	0.0649239	0.0587627	0.00663056	0.0129065	0.0782769	0.0646293	0.184566	0.865252	0.289891	0.0194383	0.0590556	0.0453606	0.0423545	0.0787617	0.0788663	0.0835868	0.0435311	0.0557249	0.0434391	0.0519376	0.44657	0.0412848	"PHO1-H1;	At1g68740;	F14K14.15,	F24J5.2"	expressed	protein	4	Pizt_uniq
LOC_Os02g56950	0.453928	0.70933	0.57475	0.421089	0.286945	0.330108	0.640286	0.734362	0.799921	0.470929	0.40186	0.730541	0.48435	0.643448	0.285064	0.607332	0.748124	0.559722	0.214826	0.181932	0.138567	0.809173	0.647525	0.84415	0.987234	0.915705	0.857073	0.7786	0.754208	0.823819	0.579336	0.346047	0.724856	0.534443	0.470954	0.638393	0.178442	0.766949	0.920004	0.785542	expressed	protein	"GO:0003674,GO:0005575,GO:0008150"	molecular_function|cellular_component|biological_process	NA	NA	3	Pizt_uniq
LOC_Os02g57260	356.048	314.695	276.391	251.031	206.933	229.407	174.163	174.038	170.442	202.497	204.46	192.65	179.686	198.137	174.272	369.931	386.558	325.016	299.473	269.869	242.579	142.072	140.101	149.321	181.266	175.785	180.028	147.106	156.288	154.019	315.712	229.124	172.881	199.869	184.032	360.502	270.64	143.831	179.026	152.471	Acaa1a;	Synonyms=Acaa1	"3-ketoacyl-CoA	thiolase,	peroxisomal	precursor,	5	Pizt_uniq
LOC_Os02g57280	1340.38	1943.06	1350.19	1152.76	1300.85	1270.7	1051.02	1065.67	911.638	949.089	714.963	879.725	774.145	872.809	712.295	1386.15	1765.93	1763.33	1099.72	1194.78	1194.55	440.876	662.441	813.054	798.658	1006.89	793.091	913.073	1107.14	1042.38	1544.54	1241.43	1009.44	847.926	786.417	1638.47	1163.01	638.79	866.214	1020.86	"CBS	domain	containing	membrane	protein,	putative,	5	Pizt_uniq
LOC_Os02g57440	2.70947	2.75031	2.15638	3.72006	4.47856	5.026	3.77649	3.22046	3.89177	3.70346	4.49973	4.32618	3.1614	4.01144	3.80523	3.11811	2.44598	2.43305	6.46286	5.52651	6.06684	3.82742	3.2467	3.3516	4.57743	5.01873	4.58115	3.22497	3.69618	3.68882	2.53872	4.40821	3.62957	4.17646	3.65936	2.66572	6.01874	3.47524	4.72577	3.53666	"LYK3	{ECO:0000303|PubMed:12947035};	Synonyms=HCL	{ECO:0000303|PubMed:11290290},	RLK3	{ECO:0000305};	1	Pizt_uniq
LOC_Os02g57460	0.758651	0.297829	0.0445519	0	0.154216	0.198825	0.583765	0.231254	0.122831	0.40676	0.308535	0.685528	0.166476	0.169819	0.122563	0.544006	0.51009	0.421143	0.227873	0.0305553	0.0310297	0.3322	0.625798	0.0151226	0.61695	0.669677	0.520568	0.0151612	0.0614152	0.0151627	0.367011	0.11768	0.312617	0.466941	0.152953	0.491746	0.0964862	0.324374	0.602399	0.0305797	"ATL51;	At3g03550;	T12J13.17,	T21P5.3"	"RING-H2	finger	4	Pizt_uniq
LOC_Os02g57530	5.18797	5.98456	5.47307	4.83997	4.1242	3.85482	10.7042	8.82202	9.24152	8.47171	10.3705	9.66884	7.47373	6.77547	6.28603	3.99693	4.50132	4.78277	5.64881	3.76669	3.97864	7.68366	8.30916	8.63698	10.2385	10.3496	10.4484	7.40376	8.46527	7.57671	5.54853	4.27299	9.58924	9.50368	6.84508	4.42701	4.46471	8.20993	10.3455	7.81525	EIN4;	At3g04580;	F7O18.5	"ethylene	receptor,	putative,	3	Pizt_uniq
LOC_Os02g57560	4.13624	3.39783	3.85494	4.0258	2.0087	2.35945	4.96695	4.61435	4.90751	5.23275	7.60998	4.74956	5.50836	4.7633	4.64207	2.69417	3.09058	2.41762	7.08698	6.12511	4.22802	3.47331	3.89158	4.4145	7.29503	5.8842	5.45007	4.0196	4.9784	4.74837	3.79634	2.79798	4.8296	5.8641	4.97124	2.73412	5.81337	3.92647	6.20977	4.58213	WAKL20;	At5g02070;	T7H20_120	"tyrosine	protein	kinase	2	Pizt_uniq
LOC_Os02g57670	130.079	121.341	163.342	97.3896	122.182	118.134	108.354	126.637	141.809	92.3491	82.1197	112.522	87.0515	104.622	101.604	125.322	113.416	126.738	47.7534	54.7803	62.6079	154.782	113.517	118.548	84.0393	71.7809	88.0967	123.064	100.793	116.982	138.254	112.568	125.6	95.6634	97.7593	121.826	55.0472	128.949	81.3056	113.613	RPL9	"ribosomal	L9,	putative,	expressed"	"GO:0005198,GO:0005840,GO:0006412,GO:0009536,GO:0009987"	5	Pizt_uniq
LOC_Os02g57960	0.0102712	0.0411288	0.010254	0.0950237	0.11713	0.0844823	0.0530363	0.0958054	0.021203	0	0.0958664	0.0107577	0.0104498	0.031979	0.0740487	0.0313019	0.010359	0.0103853	0.115384	0.0949398	0.139264	0.114688	0.179163	0.0208836	0.0638984	0.0322602	0.0108921	0.0209369	0.106014	0.020939	0.0205513	0.0988788	0.0566816	0.0355414	0.0388258	0.0173487	0.116529	0.104912	0.0356836	0.0492968	"Leucine	Rich	Repeat	family	protein,	expressed"	1	Pizt_uniq
LOC_Os02g58030	4.48452	4.51025	4.21611	4.19075	4.52992	5.32008	5.44091	4.59357	5.20057	5.92855	5.81067	6.07647	5.22188	6.15125	4.79089	6.74312	7.65403	5.23194	3.87521	2.8021	2.75838	5.09336	5.65258	6.38687	8.83352	11.1412	9.36713	6.97849	7.43398	7.13902	4.40363	4.68025	5.07835	5.93856	5.38801	6.54303	3.14523	5.71094	9.78061	7.18383	LRRC40	"leucine-rich	repeat-containing	protein	40,	putative,	4	Pizt_uniq
LOC_Os02g58150	100.135	107.795	110.776	136.744	107.261	96.5154	78.8883	82.34	83.7701	64.6804	51.4706	52.6964	53.5263	62.761	58.397	89.5156	86.8097	82.3506	121.381	111.633	117.086	76.2705	64.6855	69.133	29.2886	36.0627	34.0232	41.2464	43.161	41.913	106.235	113.507	81.6661	56.2825	58.2281	86.2253	116.7	70.0297	33.1248	42.1068	expressed	protein	"GO:0005829,GO:0008150,GO:0009536"	cytosol|biological_process|plastid	NA	NA	1	Pizt_uniq
LOC_Os02g58220	0.630988	0.108285	0.215977	0.574492	0.5607	0.648748	0.856434	0.355004	0.27912	0.237355	0.168267	0.41541	0.201759	0.187101	0.111405	0.732559	0.763656	0.528629	0.0920563	0.0370312	0.0376062	0.164703	1.44287	0.623143	1.12156	2.81232	1.52945	0.330741	0.297726	0.312398	0.318417	0.594647	0.496852	0.273677	0.166755	0.674948	0.0555646	0.74357	1.82111	0.313622	"RPA2A;	Synonyms=ROR1,	RPA32A;	At2g24490;	T28I24.22"	"RPA2A	4	Pizt_uniq
LOC_Os02g58270	26.5117	33.9068	31.5629	21.7001	16.0029	14.6479	23.6433	23.1369	25.6252	17.7409	17.7813	12.9495	24.9561	26.7686	24.1403	28.6434	37.2836	34.3221	27.9606	18.8818	16.9783	24.2961	27.5843	32.67	12.5369	16.3166	13.2952	20.4045	17.4158	23.2352	30.6605	17.4503	24.1351	16.1572	25.2883	33.4164	21.2736	28.1834	14.0496	20.3519	"metallo-beta-lactamase	family	protein,	putative,	expressed"	"GO:0003824,GO:0008150,GO:0008152,GO:0009536,GO:0016787"	5	Pizt_uniq
LOC_Os02g58400	0.0665505	0.532975	0.398635	0.27364	0.275974	0.0684237	0.481096	0.344864	0.480834	0.0673991	0	0.348515	0.270831	0.138135	0.137082	0.676053	0.87255	0.80748	0	0.136699	0.0694109	0.540439	0.955999	0.608904	1.03505	0.766424	0.0705737	0.406972	0.343451	0.474849	0.33272	0.206013	0.435598	0.138638	0.182016	0.785361	0.0687034	0.701781	0.624016	0.408424	expressed	protein	NA	NA	NA	NA	5	Pizt_uniq
LOC_Os02g58470	0.167646	0.117478	0.234312	0.0861654	0.0869001	0.137892	0.363577	0.312747	0.328771	0.186762	0.191245	0.210705	0.0682246	0.156588	0.0345321	0.238425	0.135263	0.0847546	0.171208	0.447664	0.0524555	0.748776	0.79128	0.54538	0.20859	1.45679	0.924462	0.341732	0.051911	0.051265	0.173146	0.103652	0.335032	0.196238	0.0864483	0.152814	0.223776	0.695145	0.863281	0.148303	expressed	protein	GO:0016020	membrane	NA	NA	4	Pizt_uniq
LOC_Os02g58500	2.08343	2.08566	1.43615	1.58074	1.9542	2.75409	3.09932	3.34171	3.96804	2.93892	2.41785	3.76676	3.10378	2.29093	2.78435	1.73851	2.52648	1.70533	1.03852	2.26712	2.0695	3.80173	4.19915	3.4292	4.06326	4.67409	3.39297	3.3874	3.96803	3.9945	1.86841	2.09634	3.46969	3.04118	2.72635	1.99011	1.79171	3.81003	4.04344	3.78331	"PLA2-I;	Os02g0831700,	LOC_Os02g58500;	OJ1149_C12.15,	OsJ_08999"	"phospholipase	3	Pizt_uniq
LOC_Os02g58600	0	0	0	0	0	0	0	0.0337883	0	0	0	0	0	0	0	0.761723	0.723366	1.15374	0.799064	1.07146	1.56413	1.98562	1.80639	1.06058	1.25072	1.70661	1.03718	2.65823	1.37965	1.86095	0	0	0.0112628	0	0	0.879609	1.14488	1.61753	1.3315	1.96627	Hnrnpf;	Synonyms=Hnrpf	expressed	protein	"GO:0000166,GO:0003676,GO:0003723,GO:0005575,GO:0008150"	nucleotide	3	Pizt_uniq
LOC_Os02g58800	1.9072	1.59104	2.32712	0.871328	0	1.743	0.109422	0.658872	0.656176	0.751145	0.219764	0.998772	0.646788	0.439851	0.654746	1.61452	1.28233	1.92839	0.541033	0.544099	0	1.82843	1.30462	0.96944	0.988744	0.554649	0	1.0799	0.218724	1.51202	1.94178	0.871444	0.474823	0.65656	0.580462	1.60841	0.361711	1.36749	0.514464	0.936882	expressed	protein	NA	NA	NA	NA	5	Pizt_uniq
LOC_Os03g01120	0.595806	0.242739	0.24899	0.277741	0.359114	0.213689	0.271877	0.330286	0.228824	0.245571	0.337681	0.413601	0.197356	0.17975	0.321083	0.38004	0.342372	0.273193	0.120278	0.0498068	0.0433544	0.358659	0.227475	0.316938	0.524381	0.319142	0.249791	0.225953	0.400441	0.353087	0.362511	0.283515	0.276996	0.332284	0.23273	0.331868	0.0711464	0.301024	0.364438	0.326494	AHA4;	At3g47950;	T17F15.180	"E1-E2	ATPase	domain	5	Pizt_uniq
LOC_Os03g01240	0.172173	0.130226	0.164246	0.243845	0.18246	0.137682	0.201514	0.23792	0.272489	0.0852469	0.285686	0.292534	0.182953	0.131036	0.256133	0.108828	0.104187	0.0773718	0.0586105	0.0785902	0.0638483	0.167004	0.0902941	0.128358	0.166618	0.252359	0.267787	0.206677	0.197455	0.280797	0.155548	0.187996	0.237308	0.221156	0.19004	0.0967955	0.0670163	0.128552	0.228921	0.228309	Cnot1;	Synonyms=Kiaa1007	"CCR4-Not	complex	component,	Not1domain	3	Pizt_uniq
LOC_Os03g01260	0.0229419	0	0	0	0.190272	0.188701	0.308003	0.0951079	0	0	0	0.0480574	0	0	0	0.396194	0.347069	0.0231969	0.117147	0	0.0957118	0	0.376641	0	0.832561	1.10487	0.705536	0	0	0	0.00764731	0.126325	0.13437	0.0160191	0	0.255487	0.0709529	0.125547	0.88099	0	"EXPB7;	Os03g0102700	{ECO:0000312|EMBL:BAF10579.1},	LOC_Os03g01270	{ECO:0000312|EMBL:ABF93499.1};	OsJ_09068	4	Pizt_uniq
LOC_Os03g01470	0.189473	0.0474191	0.126104	0.0324613	0.147321	0.0324677	0.244591	0.212734	0.179269	0.127926	0.130996	0.297673	0.128512	0.147479	0.130093	0.224556	0.36626	0.0798245	0.0483747	0	0	0.240416	0.502234	0.0642069	0.409284	0.562044	0.351623	0.128741	0.277051	0.0643773	0.120999	0.07075	0.212198	0.185532	0.135362	0.223547	0.0161249	0.268952	0.440984	0.156723	expressed	protein	NA	NA	NA	NA	4	Pizt_uniq
LOC_Os03g01600	0.504994	0.0273263	0.218011	0.0701493	0.113196	0.182424	0.169141	0.24047	0.535321	0.11058	0.212314	0.228721	0.0277717	0.382447	0.0562268	0.110918	0.192712	0.0552006	0.111508	0.182227	0.0569404	0.235526	0.3221	0.111002	0.467	0.643017	0.303946	0.361676	0.225397	0.806898	0.25011	0.121923	0.314977	0.183872	0.155482	0.11961	0.116892	0.222876	0.471321	0.464657	BCAT2;	At1g10070;	T27I1.9	"aminotransferase	domain	containing	3	Pizt_uniq
LOC_Os03g01620	0.332067	0.0831056	0.0828777	0.0853363	0.688511	1.53636	0.342932	0	0.342745	0.336301	0	0.260848	0.253381	0.430782	0.598496	0.337329	0.41863	0.419696	0	0.341044	0	1.01123	1.53326	0.0843957	1.11899	3.21582	1.40856	0.507666	0.428429	0.507718	0.166017	0.770069	0.228559	0.199049	0.427553	0.391885	0.113681	0.876296	1.91446	0.481271	expressed	protein	NA	NA	NA	NA	4	Pizt_uniq
LOC_Os03g01870	0.134584	0.157183	0.156752	0.115287	0	0	0.0231646	0.0464942	0.11576	0.0454334	0.209357	0.0469865	0.29667	0.116395	0.415828	0.136717	0.203601	0.0453599	0	0	0	0.136615	0.092062	0.27364	0.0465147	0.0234837	0.0237867	0	0.0463038	0.0457276	0.149506	0.0384291	0.0618062	0.100592	0.276297	0.128559	0	0.167439	0.0312617	0.0306771	"NAC59	{ECO:0000303|PubMed:15029955};	Synonyms=NAC3	{ECO:0000303|PubMed:16359384},	ORS1	{ECO:0000303|PubMed:21303842};	2	Pizt_uniq
LOC_Os03g01920	32.7118	32.6151	36.148	18.8421	20.2696	17.6667	29.9962	32.2853	33.9189	27.398	23.9418	24.4161	29.6465	30.4175	29.6822	39.3797	34.9253	34.7671	13.5739	12.9944	13.9216	29.2552	26.3309	36.9056	21.1301	25.2133	28.1701	33.3592	30.4648	38.0958	33.825	18.9261	32.0668	25.252	29.9154	36.3574	13.4966	30.8306	24.8378	33.9733	expressed	protein	"GO:0003674,GO:0008150,GO:0009536"	molecular_function|biological_process|plastid	NA	NA	5	Pizt_uniq
LOC_Os03g02290	0.0662464	0.110529	0.0330677	0	0.0114463	0.136222	0.0456093	0.0343288	0.0341883	0.246001	0.125952	0.104077	0.0898645	0.148962	0.0795989	0.011216	0.0222708	0.0223275	0.0112756	0.0113395	0	0.190531	0.0566446	0.0897958	0.240408	1.68767	0.749346	0.0675187	0.0569803	0.090034	0.0699477	0.0492227	0.0380421	0.158677	0.106142	0.0186048	0.00753839	0.112324	0.892476	0.071511	"KIN14R	{ECO:0000305};	Os12g0616000	{ECO:0000312|EMBL:BAT18097.1},	LOC_Os12g42160	{ECO:0000312|EMBL:ABA99856.1};	4	Pizt_uniq
LOC_Os03g02400	0.685937	0.171668	0.213997	0	0.0666671	0.330583	0.819065	0.622041	0.486746	0.477595	0.600207	0.359215	0.239891	0.244709	0.19869	0.979887	0.605324	0.650212	0.262691	0	0.0670705	0.435181	1.09972	0.501207	1.82249	1.50361	2.45499	0.284014	0.309746	0.480687	0.357201	0.132417	0.642617	0.479006	0.227763	0.745141	0.109921	0.678703	1.92703	0.358149	At4g27520;	T29A15.10	"plastocyanin-like	domain	containing	protein,	4	Pizt_uniq
LOC_Os03g02450	9.74331	9.8759	10.3534	8.09845	8.29399	8.85272	7.18208	6.53928	6.24267	6.61955	6.68805	6.11562	4.61058	6.25883	5.9957	12.2704	11.602	11.2615	5.42907	5.45984	5.27192	10.5273	8.85275	8.36358	6.19879	6.5876	7.15315	8.06515	6.60245	6.89338	9.99088	8.41505	6.65468	6.47441	5.6217	11.7113	5.38694	9.24788	6.64651	7.18699	PPOX2;	At2g46580;	F13A10.11	"pyridoxamine	5'-phosphate	oxidase	5	Pizt_uniq
LOC_Os03g02560	37.518	21.841	34.7196	31.73	31.4631	31.645	18.3862	23.6249	21.9077	29.476	24.6076	26.0469	26.4013	32.0196	36.6875	55.3407	62.2626	34.5652	37.5134	35.9462	37.6629	27.6046	23.1919	38.3972	21.0859	21.5083	24.6444	36.427	28.8483	35.2984	31.3595	31.6127	21.3062	26.7102	31.7028	50.7229	37.0408	29.7313	22.4129	33.5245	At4g00755;	A_TM018A10.10	"cyclin-like	F-box,	putative,	expressed"	5	Pizt_uniq
LOC_Os03g02610	5.25261	3.3177	1.68551	2.14261	2.72271	3.79317	6.37161	4.81733	3.91554	5.78399	5.64181	6.15636	3.62625	3.17991	3.34886	4.4042	3.15327	3.43528	1.25591	1.39147	1.45655	4.12586	5.49649	4.28037	7.0887	7.70326	6.38799	3.52651	3.48525	3.0382	3.41861	2.88616	5.03483	5.86072	3.38501	3.66425	1.36797	4.63424	7.05998	3.34998	XTH32;	At2g36870;	T1J8.5	"glycosyl	hydrolases	family	4	Pizt_uniq
LOC_Os03g02780	4.09231	4.46012	5.37041	5.86897	5.78216	6.41304	4.87378	6.70394	4.80299	8.95745	6.02369	5.94533	5.33865	4.62384	7.06983	6.23576	7.38917	5.57266	5.25778	6.98231	4.4403	5.05859	4.5715	5.13326	7.6308	29.5764	12.5991	3.80091	5.82488	5.14688	4.64094	6.02139	5.46023	6.97549	5.67744	6.39919	5.56013	4.92112	16.6021	4.92422	SlH4	"Core	histone	H2A/H2B/H3/H4	domain	containing	4	Pizt_uniq
LOC_Os03g02800	1.49945	0.755435	0.684876	0.946973	1.22937	1.33006	0.941254	0.660209	0.596814	2.12401	1.53469	2.15556	0.717895	0.61026	0.918504	1.22455	1.06748	1.01074	0.610522	0.392546	0.419084	0.90529	1.37765	0.418452	1.67665	1.40568	1.20557	0.779108	0.505772	0.519458	0.979921	1.1688	0.732759	1.93809	0.748886	1.10092	0.474051	0.900465	1.4293	0.601446	NAC086	{ECO:0000312|EMBL:AED92405.1};	At5g17260	{ECO:0000312|Araport:AT5G17260};	MKP11.11	{ECO:0000312|EMBL:BAB10513.1}	4	Pizt_uniq
LOC_Os03g02840	9.77652	6.57113	6.51339	4.69258	5.2172	6.74884	6.46047	6.97824	6.84703	7.20177	6.05441	6.39587	8.47934	4.75832	7.08818	6.94091	5.59706	6.27501	1.96028	2.90091	3.4646	8.81354	8.82724	5.78338	7.18756	6.30998	5.86404	5.13926	4.45517	4.93703	7.62034	5.55287	6.76191	6.55068	6.77528	6.27099	2.77526	7.80805	6.45386	4.84382	"remorin	family	protein,	putative,	expressed"	"GO:0003677,GO:0005886,GO:0008150"	5	Pizt_uniq
LOC_Os03g03000	1.67955	0.967349	0.574224	0.780461	2.86224	2.93322	1.56818	2.05066	2.39848	2.07377	1.14528	1.34945	0.819264	0.835717	0.21326	2.31384	1.76351	2.32631	0.986844	0.756142	1.15182	2.35882	5.24083	2.15185	2.14699	2.69781	1.63469	1.618	1.32984	1.75888	1.07371	2.19198	2.00577	1.52284	0.622747	2.13455	0.964937	3.2505	2.15983	1.56891	BHLH94;	Synonyms=EN16;	At1g22490;	F12K8.16	"helix-loop-helix	DNA-binding	3	Pizt_uniq
LOC_Os03g03130	60.9032	56.7257	53.3756	86.2615	87.6781	87.9781	58.8254	61.4728	62.6429	71.8309	67.8191	66.0743	79.9861	71.8936	73.9208	61.9976	65.9332	52.8379	133.787	120.159	120.477	66.6838	71.145	67.473	73.7383	66.4248	63.5513	55.6367	59.5149	56.5927	57.0015	87.3059	60.9804	68.5748	75.2668	60.2562	124.808	68.4339	67.9048	57.2481	ubc9;	DDB_G0287693	"ubiquitin-conjugating	enzyme,	putative,	expressed"	1	Pizt_uniq
LOC_Os03g03350	21.7017	12.4695	9.66798	8.94488	18.4061	21.2303	17.375	11.9822	10.5026	29.5829	22.7243	32.3765	15.243	12.4356	11.4735	14.4357	14.0311	12.8783	9.54952	4.5766	9.77105	8.4947	16.7411	4.54799	27.1401	21.7287	19.33	4.16622	7.18884	4.25605	14.6131	16.1937	13.2866	28.2279	13.0507	13.7817	7.96573	9.92794	22.7329	5.2037	At3g15720;	MSJ11.12	"polygalacturonase,	putative,	expressed"	"GO:0005623,GO:0005975,GO:0016787"	4	Pizt_uniq
LOC_Os03g03480	0	0.340137	0.237443	0	0	0	0.175445	0.035214	0	0	0	0.0711736	0	0	0	0.103547	0.0342676	0.584032	0	0	0	0.620821	0.209179	0	0.493213	0.0355724	0.0360313	0.0346298	0.140279	0.0692667	0.192527	0	0.0702197	0.0237245	0	0.240616	0	0.276667	0.188272	0.0813918	OFP7;	At2g18500;	F24H14.15	"DUF623	domain	containing	5	Pizt_uniq
LOC_Os03g03560	0.702135	0.516183	0.564054	0.253742	0.489064	0.597821	0.821413	1.09154	1.09273	0.505539	0.654202	0.70667	0.530178	0.540825	0.361567	0.696546	0.846443	0.488082	0.263293	0.191547	0.595004	0.996711	1.00186	1.13762	1.22283	1.68269	1.24485	1.08461	1.14935	0.99526	0.594124	0.446876	1.00189	0.622137	0.477523	0.677024	0.349948	1.0454	1.38346	1.07641	"FHA	domain	containing	protein,	putative,	expressed"	3	Pizt_uniq
LOC_Os03g03630	0.0252962	0.15194	0.202031	0.052006	0	0.234073	0.104495	0.0524338	0.0783288	0.153712	0.236102	0.23845	0.0772082	0.157517	0.156316	0.0256971	0.0255123	0.0255773	0.0516672	0.28578	0	0.231101	0.155734	0.180015	0.131142	2.43651	0.456032	0.051564	0.104438	0.0515692	0.126422	0.0953598	0.0784194	0.209422	0.130347	0.0255956	0.112483	0.18895	1.00789	0.0691904	expressed	protein	"GO:0003674,GO:0005575,GO:0008150"	molecular_function|cellular_component|biological_process	NA	NA	4	Pizt_uniq
LOC_Os03g03724	12.0789	17.7663	12.665	13.1101	5.07188	4.75248	11.3591	9.0917	12.2932	13.1214	22.3588	9.64735	22.4497	16.5626	14.4556	10.2139	6.90775	9.89333	3.58351	3.11869	1.54837	11.9187	13.3286	8.19782	10.1102	15.3659	13.6321	15.1995	21.3824	23.7301	14.1701	7.64482	10.9147	15.0425	17.8226	9.00498	2.75019	11.1484	13.0361	20.104	expressed	protein	NA	NA	NA	NA	2	Pizt_uniq
LOC_Os03g04050	29.1874	28.8615	25.9098	52.0437	49.6358	53.1545	22.6662	23.3434	23.2716	30.3638	30.4242	28.7136	25.8074	25.7643	24.8211	27.8144	32.8146	25.4038	67.8543	62.0569	59.3472	18.6226	21.0441	20.0545	27.1604	24.9908	25.3742	23.0851	22.7488	21.1049	27.9862	51.6113	23.0937	29.8339	25.4643	28.6776	63.0861	19.9071	25.8418	22.3129	At5g41260;	K1O13.5	"protein	kinase	family	protein,	1	Pizt_uniq
LOC_Os03g04130	7.00139	8.37797	7.1425	17.1008	10.2104	10.4619	9.23308	10.292	9.41766	9.00286	9.46238	9.79165	8.6599	6.88487	6.35936	8.76084	8.80078	8.36912	23.7747	19.3917	19.3735	9.02367	10.4617	7.59497	11.8204	15.5791	12.9552	8.59215	11.5666	10.4448	7.50729	12.591	9.64758	9.41896	7.30138	8.64358	20.8466	9.02679	13.4516	10.2012	"AEE21;	At1g76290;	F15M4.21,	T23E18.22"	"AMP-binding	domain	1	Pizt_uniq
LOC_Os03g04340	18.8753	17.2704	22.6382	8.29086	12.9297	16.0684	19.4796	18.6677	20.985	14.1184	10.6359	11.187	14.6157	10.9245	10.7483	24.6716	23.8055	25.7551	7.09212	5.51795	8.4659	29.5315	29.1107	24.1531	18.5691	24.8738	19.019	18.358	15.107	17.9659	19.5947	12.4297	19.7108	11.9804	12.0962	24.7441	7.02532	27.5984	20.8206	17.1436	SMT3;	At1g76090;	T23E18.40	"C-methyltransferase,	putative,	expressed"	5	Pizt_uniq
LOC_Os03g04530	0	0	0	0	0	0	0	0	0	0.025327	0	0	0	0	0.012878	0	0	0	0	0	0.0130415	0	0	0.0127118	1.2187	2.53967	1.4586	0.0127442	0.0258122	0	0	0	0	0.00844233	0.00429268	0	0.00434716	0.00423726	1.73899	0.0128521	CYP96A15	{ECO:0000305};	Synonyms=MAH1	{ECO:0000303|PubMed:17905869};	At1g57750	{ECO:0000312|Araport:AT1G57750};	4	Pizt_uniq
LOC_Os03g04550	0.126776	0.197418	0.126564	0.0289596	0.0146033	0.101379	0.0290942	0.0437968	0.159931	0.0855949	0.306772	0.236056	0.386941	0.190046	0.333672	0.0143095	0.0710329	0.15667	0.028771	0.115736	0.0293833	0.0571952	0.115628	0.157522	0.511187	2.87577	1.65809	0.0861404	0.0726956	0.0574328	0.150253	0.0483139	0.0776073	0.209474	0.303553	0.0806708	0.0579634	0.110115	1.68168	0.0720896	expressed	protein	"GO:0003674,GO:0005575,GO:0008150"	molecular_function|cellular_component|biological_process	NA	NA	4	Pizt_uniq
LOC_Os03g04580	11.4102	11.7199	12.4626	6.11061	6.77899	5.5346	12.5168	12.4758	13.0724	7.45849	7.19227	9.73694	4.68711	7.19756	7.78893	10.9368	10.3752	12.5888	3.77739	3.90056	4.40889	17.5495	13.7916	14.2017	9.48509	8.78218	9.19316	12.454	11.0782	12.1859	11.8642	6.1414	12.6883	8.12924	6.55787	11.3003	4.02895	15.181	9.15348	11.906	expressed	protein	"GO:0003674,GO:0008150,GO:0009536"	molecular_function|biological_process|plastid	NA	NA	5	Pizt_uniq
LOC_Os03g04720	0.0634064	0	0	0	0.0328669	0	0.0327405	0.0328571	0.098168	0	0.0657561	0	0	0	0.0653028	0	0.0319741	0	0.0323768	0	0	0	0.0325298	0.0644597	0.0328716	0.265533	0.369817	0.0969363	0.163613	0.129261	0.0211355	0.0109556	0.0545886	0.0219187	0.0217676	0.010658	0.0107923	0.0323298	0.222741	0.129937	"retrotransposon	protein,	putative,	unclassified,	expressed"	NA	4	Pizt_uniq
LOC_Os03g04740	0	0.105277	0.0149984	0.0926599	0	0	0.0155151	0	0.0155066	0.0760755	0.0155803	0.0314704	0.0305696	0	0.123783	0.167878	0.0303038	0.0607619	0	0	0	0.0152503	0.0616609	0.0152731	0.0623089	0.110102	0.0159318	0	0	0	0.0400919	0.0308866	0.0103406	0.0410421	0.0514508	0.0863146	0	0.0307281	0.0627809	0	expressed	protein	GO:0005575	cellular_component	NA	NA	5	Pizt_uniq
LOC_Os03g04920	32.0372	28.578	29.8557	20.4374	26.4121	26.7643	18.0154	16.9706	16.5901	17.123	21.8778	22.6352	13.3799	17.1706	16.1131	33.0552	32.192	26.3915	18.5513	22.0028	22.2579	22.7534	20.9156	17.6146	17.6891	15.4605	17.4756	13.8979	12.3929	12.3144	30.157	24.5379	17.192	20.5454	15.5545	30.5463	20.9373	20.4279	16.8751	12.8684	"ABCC3;	Synonyms=EST2,	MRP3;	At3g13080;	MJG19.3"	"multidrug	5	Pizt_uniq
LOC_Os03g04940	4.59359	5.18025	4.55827	3.45612	1.67825	2.07693	6.80148	6.88306	5.55532	5.52093	6.25609	5.14449	4.81423	5.1263	4.58847	6.46548	6.30736	4.71458	3.09448	2.60046	2.30892	5.85673	7.04164	6.17495	6.28356	6.75033	6.77872	5.55612	8.01162	6.4875	4.77737	2.40376	6.41329	5.64051	4.843	5.82914	2.66796	6.35777	6.6042	6.68508	METTL6	"methyltransferase,	putative,	expressed"	NA	NA	3	Pizt_uniq
LOC_Os03g04950	0	0	0	0	0	0	0	0	0	0	0.00969171	0	0	0	0	0	0	0	0	0	0	0	0.00958905	0.00950064	0	0.420718	0.0495518	0	0	0	0	0	0	0.00323057	0	0	0	0.00636323	0.156757	0	SBT1.5	{ECO:0000303|PubMed:16193095};	At3g14240	{ECO:0000312|Araport:AT3G14240};	MLN21.2	{ECO:0000312|EMBL:BAB01030.1}	4	Pizt_uniq
LOC_Os03g05040	5.07683	4.58435	4.76869	2.71513	2.54269	2.64513	4.41045	4.95055	5.31975	3.69984	4.63353	4.56284	3.42014	4.06733	3.6477	5.29668	6.53866	4.61299	2.75875	2.36043	2.2808	4.10013	5.70196	6.04171	5.10389	6.51828	5.33828	4.59747	5.24892	5.48955	4.80996	2.63432	4.89358	4.29874	3.71173	5.48278	2.46666	5.28127	5.65348	5.11198	expressed	protein	GO:0005575	cellular_component	NA	NA	5	Pizt_uniq
LOC_Os03g05250	0.0789472	0.158064	0.0788151	0.0811531	0.0409226	0.0405846	0.652243	0.245462	0.162972	0.279838	0.491237	0.206717	0.24096	0.450632	0.0406542	0.280694	0.398109	0.119737	0.120937	0.162163	0.123511	0.160277	0.283519	0.240776	0.77764	0.991843	0.753478	0.523012	1.01857	0.523065	0.105275	0.0542201	0.353559	0.325931	0.244082	0.26618	0.135537	0.228191	0.840987	0.688216	ZFWD1;	At4g25440;	T30C3.6	expressed	protein	"GO:0003676,GO:0005488,GO:0005575,GO:0008150"	3	Pizt_uniq
LOC_Os03g05370	0.0690224	0.0460643	0.298597	0.189203	0.023852	0.118275	0.213842	0.0715347	0.237473	0.186407	0.310181	0.144584	0.327706	0.40592	0.21326	0.0233721	0.0696122	0.0465263	0.281955	0.165406	0.0959853	0.0233547	0.0236073	0.140338	0.0954217	0.264964	0.317179	0.187595	0.0474944	0.0469034	0.137894	0.110443	0.174283	0.213724	0.315628	0.0465035	0.181116	0.0624333	0.225855	0.0939975	expressed	protein	NA	NA	NA	NA	2	Pizt_uniq
LOC_Os03g05420	3.17866	2.83095	3.22441	4.18388	4.45439	4.38005	4.54291	5.27855	5.03068	5.54293	6.58534	5.52577	5.57576	5.92282	5.59921	3.97877	4.11967	2.76329	4.7984	5.49353	5.22824	3.95356	5.20347	4.5612	6.90227	7.14541	7.05936	8.14769	6.79554	7.14298	3.07801	4.33944	4.95071	5.88468	5.69926	3.62058	5.17339	4.57274	7.03568	7.36207	EMB1691;	At4g09980;	T5L19.110	"MT-A70	domain	containing	3	Pizt_uniq
LOC_Os03g05460	1.26836	1.13684	1.10428	0.773184	0.932674	1.36471	1.7211	1.20753	1.76583	1.53845	2.06481	2.10079	1.2454	0.841839	1.27592	1.16861	1.13045	1.13333	1.05432	1.74191	1.16905	1.42224	2.40613	1.51433	2.50788	2.36244	2.1114	1.09731	1.46137	1.08239	1.16983	1.02352	1.56482	1.90135	1.12105	1.14413	1.32176	1.7809	2.32724	1.21369	expressed	protein	"GO:0003674,GO:0005886,GO:0008150"	molecular_function|plasma	membrane|biological_process	NA	4	Pizt_uniq
LOC_Os03g05820	0.365439	0.404749	0.201819	0.37565	0.290185	0.119912	0.297099	0.370682	0.248785	0.480341	0.362854	0.38275	0.482541	0.5003	0.600588	0.466013	0.729282	0.597489	0.365262	0.151724	0.275722	0.315706	0.486659	0.308274	0.386969	0.512841	0.49472	0.443779	0.385214	0.443824	0.324002	0.261916	0.305522	0.408648	0.52781	0.597594	0.264236	0.370213	0.464843	0.424272	"KINUC	{ECO:0000303|PubMed:21387573};	Synonyms=ARK1	{ECO:0000312|EMBL:BAF95585.1},	CAE1	{ECO:0000303|PubMed:17957256},	2	Pizt_uniq
LOC_Os03g06000	0	0	0	0	0	0	0.0256143	0	0	0.0753569	0	0	0.227106	0	0	0	0	0	0	0	0	0	0	0	0.102867	0.441441	0.210417	0	0	0	0	0	0.00853808	0.025119	0.075702	0	0	0	0.251575	0	"EXPA11;	Synonyms=EXP11;	At1g20190;	T20H2.4,	T20H2_5"	"expansin	4	Pizt_uniq
LOC_Os03g06160	12.0081	13.4074	12.8207	24.1049	21.553	20.6955	17.992	17.4037	17.2187	15.8909	16.3539	14.8022	16.2519	17.5256	14.4906	14.021	14.5868	12.1893	32.5466	26.8475	27.724	18.0044	19.1681	16.2394	17.1829	16.6911	16.2054	14.5004	18.372	17.3092	12.7454	22.1178	17.5381	15.6823	16.0893	13.599	29.0394	17.804	16.6931	16.7272	FIP2;	At5g55000;	MBG8.27	"BTBP1	-	Bric-a-Brac,	1	Pizt_uniq
LOC_Os03g06630	5.52081	8.75352	7.95926	5.88657	5.86566	8.10886	9.9864	9.45334	7.69807	4.20209	4.87193	5.02812	6.68087	5.94314	5.82719	4.3717	3.94255	6.36228	3.72956	3.89156	3.09364	12.0785	9.21842	9.04627	4.35543	4.52348	5.85456	6.44815	6.38849	5.90704	7.4112	6.62036	9.04594	4.70071	6.1504	4.89217	3.57159	10.1144	4.91116	6.24789	HSFA6b;	Synonyms=HSF07;	At3g22830;	MWI23.20	"heat	stress	3	Pizt_uniq
LOC_Os03g06640	0.175057	0.11683	0.116509	0.239931	0.241977	0.599947	0	0.604762	0.48183	0.590963	0.484117	0.305582	0.474936	0.484473	0.901462	0.118554	0.176553	0.0590007	0.059592	0.239719	0.243441	0.829261	0.538863	0.118643	0.121006	0.855285	0.371279	0.118946	0.903427	1.01114	0.136132	0.360618	0.362197	0.460221	0.62029	0.118036	0.180917	0.495589	0.44919	0.677838	"retrotransposon	protein,	putative,	unclassified,	expressed"	NA	3	Pizt_uniq
LOC_Os03g07234	0	0	0	0	0	0	0.0322329	0.0161739	0	0.0158048	0.0323683	0	0	0	0.0482177	0.0158532	0	0	0	0.0641109	0	0.0158414	0	0.0317302	0.080905	0.098031	0.115845	0.0318111	0.112753	0.11135	0	0	0.0161356	0.0160577	0.0160726	0.00528439	0.0213703	0.0158572	0.0982603	0.0853049	PCMP-E40;	At5g15300;	F8M21_190	"pentatricopeptide,	putative,	expressed"	3	Pizt_uniq
LOC_Os03g07440	46.0751	46.4408	58.2144	30.7384	34.2465	33.2253	38.8908	39.5652	47.112	27.4041	21.3294	28.1303	21.6555	29.424	25.5608	52.5247	41.3121	60.5574	19.8014	20.3562	19.2941	60.7666	43.4153	47.3662	23.2909	19.0667	25.8924	33.522	31.8131	36.9511	50.2435	32.7367	41.856	25.6213	25.5467	51.4647	19.8172	50.516	22.75	34.0954	"putativ	eribonuclease	P,	putative,	expressed"	"GO:0003824,GO:0008152,GO:0009536,GO:0009579,GO:0016020"	5	Pizt_uniq
LOC_Os03g07540	0.612699	0.350489	0.262146	0	0	0.179984	0.813531	0	0.361372	0.0886445	0.635404	0.550048	0.0890505	0	0.180292	0.266747	0.794487	0.531006	0	0	0	0.355397	0	0.444912	1.99659	0.733101	1.67076	0.0892095	0.993769	0	0.408445	0.0599947	0.391634	0.424699	0.0897809	0.530747	0	0.26677	1.46682	0.360993	"ILI5;	Synonyms=BHLH170,	PGL2;	Os02g0747900,	LOC_Os02g51320;	OsJ_08379,	4	Pizt_uniq
LOC_Os03g07580	5.54843	5.12113	4.7415	6.45632	7.08082	6.66296	7.24841	7.42374	6.98675	7.15882	7.80247	7.54301	7.31016	7.65274	7.18867	5.27	6.06029	4.09536	8.23881	7.96069	7.59241	7.03457	7.82799	7.78966	9.85474	11.2344	10.3261	9.08756	9.3519	8.95841	5.13702	6.73337	7.21963	7.50144	7.38386	5.14188	7.93064	7.55074	10.4718	9.13262	"NUP96	{ECO:0000303|PubMed:21189294};	Synonyms=MOS3	{ECO:0000303|PubMed:15772285},	PRE,	SAR3	3	Pizt_uniq
LOC_Os03g07820	3.08016	3.7548	3.40976	1.85966	1.69767	2.42124	2.86688	2.96599	3.23555	2.3534	3.25092	3.02189	3.00679	2.9215	3.28472	3.23988	3.24805	3.38246	1.68827	1.52966	1.51274	2.7942	2.92844	3.64661	3.00772	3.57582	3.05137	2.37635	2.5836	2.71042	3.41491	1.99286	3.02281	2.8754	3.071	3.29013	1.57689	3.12308	3.21164	2.55679	"IRX10L;	Synonyms=GUT1,	GUT2;	At5g61840;	MAC9.17"	"exostosin	5	Pizt_uniq
LOC_Os03g07980	1.97009	1.90754	1.25746	4.21627	1.94196	2.9553	1.90114	1.37236	2.20012	2.55125	2.14358	2.63847	3.94298	2.88255	2.56121	1.47638	0.977177	1.56746	3.6281	2.62041	3.33478	2.32766	2.51854	1.87149	1.90875	2.0964	1.57545	1.54709	0.900045	1.08637	1.7117	3.03784	1.82454	2.44443	3.12892	1.34034	3.19443	2.23923	1.8602	1.17783	expressed	protein	"GO:0003674,GO:0008150"	molecular_function|biological_process	NA	NA	1	Pizt_uniq
LOC_Os03g08620	0	0.0338234	0.0168653	0.295216	0.0175137	0.121584	0.0872318	0.0175085	0.0174368	0.102654	0	0	0.0687495	0.0175325	0.0695954	0	0	0.0170813	0.172525	0.312305	0.193816	0.0171485	0.0693362	0	0.0175162	0.689782	0.232893	0	0.0348735	0	0.0168962	0.144771	0.0407257	0.034218	0.0519591	0.00569377	0.226216	0.0288283	0.313397	0.0116245	At5g42700;	MJB21.7	"B3	DNA	binding	domain	1	Pizt_uniq
LOC_Os03g08690	0.0965027	0.16101	0.0321137	0.0661328	0	0.181901	0.298981	0.150023	0.149409	0.162889	0.250197	0.151611	0.294542	0.133537	0.248472	0.0490161	0.113549	0.032525	0.032851	0	0.0838753	0.163265	0.0990187	0.245264	0.116736	0.202067	0.39229	0.295068	0.398422	0.0819717	0.0965422	0.082678	0.199471	0.188232	0.225517	0.0650299	0.0389088	0.169183	0.237031	0.258487	expressed	protein	NA	NA	NA	NA	3	Pizt_uniq
LOC_Os03g09880	1.62782	2.29084	2.33166	0.436515	1.36963	1.0915	0.974542	1.07581	0.998361	2.69985	3.03377	0.61773	1.53612	3.13394	2.6241	3.93035	4.30658	2.79089	1.75878	1.30839	5.41323	1.31712	1.83971	1.96665	1.51659	1.33376	0.800571	4.68872	0.998357	1.22641	2.08344	0.965882	1.01624	2.11712	2.43139	3.67594	2.8268	1.70783	1.21697	2.3045	At3g59070;	F17J16_120	"AIR12,	putative,	expressed"	"GO:0005886,GO:0016020"	5	Pizt_uniq
LOC_Os03g10030	24.5151	19.0966	5.46952	7.06012	8.62259	10.3882	19.1468	15.8411	24.1766	28.6675	31.2289	30.3959	22.3362	19.777	26.9861	14.5389	11.9919	19.9505	5.47346	6.31996	3.95437	28.8547	22.4658	20.1801	24.5954	21.9045	13.0512	11.6331	13.4405	10.0763	16.3604	8.6903	19.7215	30.0974	23.0331	15.4938	5.24926	23.8335	19.8504	11.7167	"Os03g0196400,	LOC_Os03g10030;	OsJ_09768"	"membrane	associated	DUF588	2	Pizt_uniq
LOC_Os03g10110	0.170069	0.235108	0.0323398	0.149846	0.268665	0.399669	0.0585444	0.0167866	0.0334357	0.0492106	0.00839862	0.0254464	0.0329573	0.117667	0.208518	0.0658149	0.057174	0.196524	0.107517	0.108127	0.00844658	0.106869	0.157883	0.0164661	0.00839698	0	0.00858809	0.0330162	0.00835889	0.181607	0.145839	0.272727	0.0362556	0.0276852	0.119714	0.106504	0.0746969	0.0937396	0.00566169	0.0743275	AMP2-1	{ECO:0000303|PubMed:10571855}	"cupin	domain	containing	protein,	1	Pizt_uniq
LOC_Os03g10160	0.407727	0.204082	0.101761	0	0	0.104801	0.105267	0.105642	0.631258	0	0.211418	0.10676	0	0	0.10498	0.103547	0	0	0	0.209375	0.212626	1.44858	0.313768	0.310875	0	0.106717	0	0.415558	0.105209	0	0.237857	0.0349336	0.280722	0.10606	0.0349935	0.0345158	0.140667	0.691075	0.0355724	0.173589	"pentatricopeptide	repeat-containing	protein,	putative,	expressed"	NA	3	Pizt_uniq
LOC_Os03g10190	8.79895	10.6828	8.6143	14.0518	10.6694	11.4833	18.5118	18.5506	15.0689	18.8831	18.2093	16.9367	15.9057	16.7279	17.7736	9.9626	11.0267	8.53927	17.1829	16.7154	16.3604	13.5837	16.7132	18.0633	19.8621	19.8909	21.4805	16.1209	20.3531	15.869	9.36535	12.0681	17.3771	18.0097	16.8024	9.84284	16.7529	16.1201	20.4111	17.4477	SES1;	CaO19.7901	"seryl-tRNA	synthetase,	putative,	expressed"	3	Pizt_uniq
LOC_Os03g10250	0.618676	0.914263	0.69117	1.10537	1.81726	1.18131	0.775831	1.40452	1.36837	0.880175	1.06934	0.987404	0.704367	0.687938	0.788889	0.568626	0.475401	0.580869	0.842428	0.620273	0.722085	1.06164	1.13358	0.718804	0.946944	1.37255	1.43712	0.735652	1.1251	1.06605	0.74137	1.36798	1.18291	0.978972	0.727065	0.541632	0.728262	0.971343	1.25221	0.9756	expressed	protein	NA	NA	NA	NA	4	Pizt_uniq
LOC_Os03g10370	25.6081	31.4826	25.1091	56.3436	42.3657	45.1002	35.9247	37.041	37.5456	42.3928	41.7208	33.3964	51.8845	44.6792	41.5559	28.6981	26.969	29.9905	63.3008	62.1497	57.085	29.3019	37.7523	35.1422	37.5105	38.2916	36.0046	33.0451	37.5659	37.0377	27.3999	47.9365	36.8371	39.17	46.0399	28.5525	60.8452	34.0655	37.2689	35.8829	ARL8B	{ECO:0000303|PubMed:22174675};	Synonyms=ARLA1D	{ECO:0000303|PubMed:12644670};	At5g67560	{ECO:0000312|Araport:AT5G67560};	1	Pizt_uniq
LOC_Os03g10730	0.0417234	0	0	0	0	0.0428977	0.215443	0.0864841	0.0861302	0.253532	0.0432696	0.0873997	0.0424489	0	0.0859425	0.0423847	0	0	0	0	0.174067	0.465884	0.556546	0.296915	0.302828	0.174729	0.0442457	0.382722	0.387584	0.127587	0.0139078	0.0142992	0.129352	0.128067	0.0427971	0.0141282	0.0580222	0.439782	0.173934	0.299298	expressed	protein	NA	NA	NA	NA	3	Pizt_uniq
LOC_Os03g11040	0.0350622	0.0175499	0.0525053	0.0540628	0.127222	0.144196	0.0543141	0.21803	0.0542845	0.142037	0.145446	0.0918078	0.160523	0.0909706	0.180554	0.0356179	0.0176809	0.0886295	0.411782	0.162045	0.0182846	0.0711827	0.143905	0.249512	0.0545316	0.183541	0.0929545	0.125075	0.162853	0.142957	0.0350391	0.108494	0.108876	0.12643	0.144016	0.0473094	0.197371	0.154867	0.110342	0.143628	CYCA3-1;	At5g43080;	MMG4.10	"cyclin,	putative,	expressed"	1	Pizt_uniq
LOC_Os03g11210	7.50882	5.01125	4.06047	2.06749	3.73005	2.50446	9.02385	6.32298	9.29572	7.28771	8.76047	9.78384	5.09293	4.98647	5.77703	8.39969	6.0629	6.8014	1.98556	2.13452	2.37743	12.5448	15.0652	7.11102	8.89778	7.60398	7.37029	5.07925	3.57526	4.23693	5.52685	2.76733	8.21418	8.61067	5.28548	7.08799	2.16584	11.5737	7.95735	4.29715	At5g01610;	F7A7.130	"DUF538	domain	containing	protein,	3	Pizt_uniq
LOC_Os03g11250	7.69618	9.42278	9.20029	14.434	19.2101	14.6249	11.1156	14.4361	14.4061	9.37597	7.2956	8.88599	7.21449	10.5134	8.02779	8.24694	7.52071	10.129	10.5035	12.9907	13.2364	22.9514	14.9997	15.7196	9.48242	8.86767	10.2801	18.9001	15.4371	16.7508	8.77309	16.0897	13.3192	8.51918	8.58522	8.63222	12.2435	17.8902	9.54341	17.0294	expressed	protein	"GO:0003674,GO:0008150,GO:0009536"	molecular_function|biological_process|plastid	NA	NA	3	Pizt_uniq
LOC_Os03g11300	4.9265	6.91432	4.80387	2.77603	2.90151	3.87039	4.36088	5.2924	3.31111	4.1771	3.58144	4.74845	3.69668	2.97257	3.13533	5.61976	4.14325	5.46116	1.75506	1.73139	2.47523	5.71525	5.49158	4.95842	4.44622	4.26674	5.69295	4.08695	3.22663	3.00296	5.54823	3.18264	4.32146	4.169	3.26819	5.07472	1.98722	5.38842	4.80197	3.43885	expressed	protein	"GO:0003677,GO:0005575,GO:0008150"	DNA	binding|cellular_component|biological_process	NA	5	Pizt_uniq
LOC_Os03g11400	0	0.0675523	0.0673671	0	0.0174892	0.0346897	0.17422	0.0524521	0.104475	0.205021	0.0699807	0.0176691	0.0686534	0.0525241	0.0521236	0	0.0340283	0.0170575	0.0172284	0.0173261	0.0527852	0.0171246	0.138479	0.120052	0.174917	2.11944	1.34174	0.25791	0.0522372	0.189153	0.0449731	0.017393	0.110382	0.097557	0.0577671	0.0170286	0.0291132	0.091885	1.21203	0.166433	TPX2;	At1g03780;	F11M21.29	"targeting	protein-related,	putative,	4	Pizt_uniq
LOC_Os03g11420	10.7523	13.0005	7.62092	3.66033	7.02117	6.98712	6.68172	6.60903	6.96634	11.6555	9.13544	9.55537	11.5668	6.79926	8.62902	8.52305	9.35372	9.8364	4.20692	2.82051	5.64364	7.19372	11.0924	6.28175	8.57864	6.87124	7.41646	2.87017	3.62728	2.97722	10.4579	5.88954	6.75236	10.1154	8.99835	9.23773	4.22369	8.18928	7.62211	3.15822	BGLU40;	At1g26560;	T1K7.7	"Os3bglu6	-	beta-glucosidase/beta-fucosidase/beta-galactosidase,	5	Pizt_uniq
LOC_Os03g11530	11.1532	10.0598	9.04125	10.0661	9.85134	11.7423	13.3726	13.1081	12.9508	15.5199	16.3319	16.3074	13.5258	12.4663	11.1077	10.2989	10.7761	8.62701	9.45384	7.47993	8.643	12.9858	13.0004	11.3045	22.9088	20.0958	19.7755	13.0271	15.6445	13.4945	10.0848	10.5533	13.1438	16.0531	12.3666	9.90068	8.52559	12.4302	20.9267	14.0554	PAP1;	At1g13750;	F21F23.18	"nucleotide	pyrophosphatase/phosphodiesterase,	putative,	4	Pizt_uniq
LOC_Os03g11600	2.45833	2.08236	2.35983	1.23921	1.02923	1.40958	2.3923	1.86186	3.04974	4.42875	3.30936	3.86218	1.75557	1.93801	1.8502	2.56933	1.09663	2.10324	0.869041	0.364153	0.665652	3.59918	3.03176	2.90769	2.67148	1.83132	2.98295	1.71052	1.85423	0.843298	2.30017	1.22601	2.43463	3.86676	1.84793	1.92307	0.632948	3.17954	2.49525	1.46935	"CRC;	At1g69180;	F23O10.23,	F4N2.14"	"YABBY	domain	4	Pizt_uniq
LOC_Os03g11670	5.67858	4.8665	5.71146	3.19685	4.14842	5.65289	5.75477	6.11628	5.36819	3.33235	3.70953	5.05822	3.20723	2.97421	2.49241	4.35609	3.91798	6.43927	2.25465	2.08211	2.10337	6.98178	5.78307	5.4492	6.21802	6.4119	5.61666	6.14463	5.46676	6.15608	5.41885	4.33272	5.74641	4.03336	2.89128	4.90444	2.14671	6.07135	6.08219	5.92249	At1g74750;	F25A4.28	"pentatricopeptide	repeat	domain	containing	3	Pizt_uniq
LOC_Os03g11680	0	0.037866	0	0	0	0.0129634	0.104168	0	0.0390418	0.0255385	0	0.0132058	0	0	0	0.0384249	0.0381487	0.0509943	0	0	0	0	0.064686	0.0512717	0.352975	0.237607	0.133707	0	0	0.0128519	0.012622	0.00432112	0.0477367	0.0129147	0	0.0425226	0	0.0386526	0.24143	0.00428398	GIS2;	At5g06650	"ZOS3-05	-	C2H2	zinc	4	Pizt_uniq
LOC_Os03g11700	0.0360027	0	0	0	0.0186621	0	0	0.130596	0.0185802	0.0182309	0.0186685	0	0	0.242868	0.0370795	0	0	0	0.0919191	0	0	0.0548191	0.110824	0.091502	0.0559944	0.075386	0.171807	0.146777	0.0371603	0.018349	0.0120009	0.00622072	0.0497255	0.0122998	0.093316	0	0.0306397	0.0857151	0.101062	0.0674287	PCMP-E36;	At4g21300;	T6K22.30	"pentatricopeptide	repeat	domain	3	Pizt_uniq
LOC_Os03g11860	0	0.0251129	0.025044	0.025787	0.0780206	0	0.0259068	0	0	0	0	0.0262744	0.0255223	0	0	0	0	0	0.230571	0.257642	0.261642	0.0254646	0.10296	0	0.104042	0	0.0798077	0	0	0.0255704	0.016719	0.0346025	0.00863561	0.00875812	0.00850742	0	0.249952	0.0428083	0.0612833	0.00852347	BRR2C	{ECO:0000305};	At5g61140	{ECO:0000312|Araport:AT5G61140};	MAF19.14	{ECO:0000312|EMBL:BAB10376.1}	1	Pizt_uniq
LOC_Os03g12440	0.0538636	0.0269607	0.241981	0.304528	0.307124	0.304588	0.27813	0.0837363	0.222383	0.0818256	0.195509	0.0564152	0.0274001	0.0838512	0.110949	0.164152	0.0814859	0.0272311	0.13752	0.11064	0.168536	0.328059	0.248706	0.410688	0.195471	0.169177	0.599759	0.521532	0.194584	0.356874	0.107602	0.305414	0.19475	0.11125	0.0740668	0.0909563	0.138899	0.329151	0.321469	0.357663	"zinc-binding	protein,	putative,	expressed"	"GO:0005488,GO:0005575,GO:0008150"	binding|cellular_component|biological_process	3	Pizt_uniq
LOC_Os03g12570	0.00412109	0.0123765	0.041142	0.00423624	0.0128171	0.00423708	0.0340475	0.0128133	0.0170145	0.00417364	0.0213691	0.00863262	0.0251565	0.0171078	0.0212217	0.0502369	0.0332505	0.0208344	0.172555	0.173533	0.103157	0.0334663	0.0338283	0.0293269	0.0128189	0.0215728	0.0524427	0.0588034	0.0127608	0.0420067	0.0192132	0.00709681	0.0212917	0.0113918	0.021162	0.0347739	0.149748	0.0322072	0.0289448	0.0378569	MET2A	expressed	protein	"GO:0000003,GO:0005622,GO:0005634,GO:0006139,GO:0006259,GO:0006464,GO:0007049,GO:0009058,GO:0009790,GO:0009791,GO:0016043,GO:0016740,GO:0040029"	"reproduction|intracellular|nucleus|nucleobase,	nucleoside,	1	Pizt_uniq
LOC_Os03g12670	318.774	273.767	288.511	479.482	531.813	561.483	248.582	251.573	239.474	269.463	269.888	272.417	243.646	250.888	222.547	358.215	366.456	314.474	637.469	819.875	809.595	271.696	284.878	244.224	349.895	330.029	323.721	286.413	316.834	276.702	293.684	524.259	246.543	270.589	239.027	346.382	755.647	266.933	334.549	293.316	expressed	protein	NA	NA	NA	NA	1	Pizt_uniq
LOC_Os03g12910	160.636	122.975	145.256	86.5745	73.7373	80.0871	87.0225	84.5061	91.6019	89.5889	117.64	98.1675	124.372	108.009	136.785	128.491	125.017	132.536	58.1485	81.9849	63.9231	113.007	90.2576	101.615	68.9054	47.4745	64.6194	79.6045	62.006	72.7362	142.956	80.133	87.7102	101.799	123.056	128.681	68.0188	101.627	60.3331	71.4489	"SQE1;	Synonyms=DRY2,	XF1;	At1g58440;	F9K23.3"	"squalene	5	Pizt_uniq
LOC_Os03g13050	0.0834756	0.300834	0.100003	0.120131	0.103848	0.27464	0.0344828	0.155725	0.034464	0.016908	0.0519414	0.332234	0.118898	0.225245	0.103167	0.118718	0.0841889	0.118164	0.647893	0.840176	0.626856	0.338942	0.0685216	0.0339449	0.242346	0.0699157	0.212453	0	0	0.0680699	0.161438	0.166206	0.0748906	0.133694	0.149103	0.107024	0.704975	0.147136	0.174905	0.02269	At5g66650	{ECO:0000312|Araport:AT5G66650};	MSN2.3	{ECO:0000312|EMBL:BAA97271.1}	"E2F-related	protein,	1	Pizt_uniq
LOC_Os03g13490	6.59513	5.94562	5.12904	11.5737	10.0858	8.61643	12.079	12.0843	10.2672	8.89332	8.1243	8.20509	9.11941	10.1723	9.3442	6.03339	4.66706	5.48947	14.2891	13.3972	14.5552	10.9112	11.4405	8.29751	9.06722	9.4988	6.41423	8.28154	8.83805	8.50523	5.88993	10.092	11.4768	8.40757	9.5453	5.39664	14.0805	10.2164	8.32675	8.54161	expressed	protein	"GO:0003674,GO:0005623,GO:0008150"	molecular_function|cell|biological_process	NA	NA	1	Pizt_uniq
LOC_Os03g13540	16.7413	14.9636	11.0491	9.023	13.3861	16.2969	21.1909	11.4836	15.1788	13.3345	12.8102	20.5456	18.7926	15.0376	17.7006	19.5395	16.2172	19.3712	6.6647	4.71656	5.10822	14.8116	31.0401	10.1909	18.0046	13.9046	16.4448	4.14902	4.7138	3.929	14.2513	12.902	15.9511	15.5634	17.1769	18.376	5.4965	18.6809	16.118	4.26394	PAP17;	Synonyms=ACP5;	At3g17790;	MEB5.10	"Ser/Thr	protein	5	Pizt_uniq
LOC_Os03g13770	6.29974	6.74252	7.05281	10.3743	11.2778	11.5342	6.91179	7.06853	6.1295	8.39199	8.37306	7.3214	6.62545	7.60745	6.40062	7.31689	8.27143	6.71347	16.9248	15.275	15.3016	5.41348	6.8237	6.20999	8.31635	9.10912	8.46056	8.15313	8.79399	8.29473	6.69835	11.0621	6.70328	8.02881	6.87784	7.43393	15.8338	6.14906	8.62868	8.41395	"MSTO1;	LST005,	SLTP005"	"tubulin,	putative,	expressed"	1	Pizt_uniq
LOC_Os03g13950	45.1801	35.4252	34.1715	41.1393	40.097	43.1326	21.088	19.7864	24.9985	28.0951	26.7831	28.8128	23.1793	23.0196	23.4963	43.3699	41.4535	33.1567	46.9918	41.7693	45.6076	22.735	28.4488	24.5749	31.054	27.2972	25.2088	18.7025	20.7416	15.6657	38.2589	41.4563	21.9576	27.897	23.2318	39.3267	44.7896	25.2529	27.8533	18.3699	ADF5;	At2g16700;	T24I21.11	"actin-depolymerizing	factor,	putative,	1	Pizt_uniq
LOC_Os03g14000	21.2013	18.5656	16.1534	31.5743	36.7811	33.3934	14.9001	13.2373	12.262	26.8395	26.5917	27.8921	23.3091	23.4648	24.8028	20.5653	19.5825	17.3604	47.1573	44.3439	42.8346	10.8043	13.4584	11.2358	18.7834	18.4934	18.0137	13.4341	13.982	12.8327	18.6401	33.9163	13.4665	27.1078	23.8589	19.1694	44.7786	11.8328	18.4302	13.4163	ACBP3;	At4g24230;	T22A6.60	"acyl	CoA	binding	1	Pizt_uniq
LOC_Os03g14030	46.1932	37.9809	45.1338	20.5723	24.5913	26.3738	34.9107	33.4867	38.2388	40.5181	37.693	48.8012	30.6297	33.3058	37.9022	34.2941	26.9642	38.0394	11.7681	19.0666	17.0254	58.5875	37.6021	29.3006	32.5664	23.2702	28.4776	35.1873	29.7485	30.7432	43.1026	23.8458	35.5454	42.3374	33.9459	33.0992	15.9534	41.8301	28.1047	31.893	TL1;	Synonyms=TL	"thaumatin,	putative,	expressed"	"GO:0003674,GO:0009607,GO:0016020"	5	Pizt_uniq
LOC_Os03g14040	93.0291	79.2338	114.207	48.4732	60.5332	60.8704	67.4465	74.0357	73.2706	55.4038	59.3507	67.1884	58.9498	62.2246	67.4934	111.084	83.0274	99.6806	32.8186	37.4568	43.2176	104.907	70.3327	82.2018	46.6989	37.9913	57.1933	70.3391	57.9356	68.0436	95.49	56.6256	71.5843	60.6476	62.8893	97.9308	37.831	85.8139	47.2945	65.4394	"LQY1	{ECO:0000303|PubMed:21586683};	At1g75690	{ECO:0000312|Araport:AT1G75690};	F10A5.12,	F10A5.4	5	Pizt_uniq
LOC_Os03g14120	4.99757	4.63558	4.5967	3.89782	6.99256	7.29414	6.11752	7.15347	7.78251	5.53026	4.85658	6.59779	4.73781	5.83037	5.372	5.48505	6.10649	5.57432	3.10508	2.16254	2.88867	7.44985	9.38615	7.24784	7.91758	7.09822	5.59618	7.5869	8.03498	8.95915	4.74328	6.0615	7.01783	5.66155	5.31339	5.72195	2.71876	8.02795	6.87066	8.19368	DAPB2;	At3g59890;	F24G16.160	"dihydrodipicolinate	reductase,	putative,	3	Pizt_uniq
LOC_Os03g14450	18.2626	18.7183	14.3297	11.6194	7.9319	8.3144	22.8704	22.5799	28.7046	25.1278	24.6411	22.2686	32.4142	30.9636	32.1795	17.146	20.2152	19.4374	7.83978	8.21327	7.47196	22.454	27.0626	28.4417	26.0979	34.7513	29.3285	21.5	22.2625	27.5505	17.1035	9.28857	24.7183	24.0125	31.8524	18.9329	7.84167	25.9861	30.0593	23.771	ENO1	"enolase,	putative,	expressed"	"GO:0003677,GO:0003824,GO:0005488,GO:0005575,GO:0005576,GO:0005634,GO:0005737,GO:0005739,GO:0005829,GO:0005886,GO:0006950,GO:0008150,GO:0008152,GO:0009536,GO:0009628,GO:0009719,GO:0016020"	DNA	3	Pizt_uniq
LOC_Os03g14530	24.3824	25.083	28.9537	16.852	17.5944	18.2408	35.9481	42.1608	48.6441	17.4153	16.203	23.4205	15.3734	18.812	15.4965	28.973	24.2025	31.5952	8.68239	14.5966	12.7152	53.8647	45.2301	43.8999	42.3125	36.9135	35.4165	51.9576	38.3125	49.0524	26.1397	17.5624	42.251	19.0129	16.5606	28.2569	11.9981	47.6649	38.2142	46.4408	RPS20B;	At3g47370;	T21L8.120	"S10/S20	domain	containing	3	Pizt_uniq
LOC_Os03g14560	0.128842	0	0.0964697	0.0165552	0.100178	0.0827926	0	0	0	0	0.150318	0.101209	0.409632	0.117	0.132695	0.916187	0.698443	0.0325684	0	0.0165406	1.2934	0.0653931	0.198302	0.0327455	0	0	0	1.28033	0.0166231	0	0.0751038	0.0665088	0	0.0838424	0.219776	0.549066	0.436648	0.0988134	0	0.432319	CYP76B6;	Synonyms=G10H	"cytochrome	P450,	putative,	expressed"	5	Pizt_uniq
LOC_Os03g14570	34.1225	42.8409	41.8635	25.6177	22.7715	23.3081	24.18	21.9329	20.2872	23.9702	20.2617	19.8071	29.3182	19.5046	21.5334	33.4104	32.2027	45.8636	22.7918	27.0025	31.1991	29.252	26.1135	25.4746	21.8816	20.5369	19.7846	19.7334	16.0236	15.8641	39.6089	23.8991	22.1334	21.3463	23.4521	37.1589	26.9978	26.9467	20.7344	17.207	expressed	protein	"GO:0003674,GO:0005575,GO:0008150"	molecular_function|cellular_component|biological_process	NA	NA	5	Pizt_uniq
LOC_Os03g14642	67.8101	51.706	46.5837	57.4138	43.5399	36.4343	76.5529	54.0364	45.1959	53.1879	47.21	26.3245	86.7262	41.1668	75.7022	55.0582	41.0993	36.3516	39.2633	78.7211	45.896	76.347	35.8879	27.8392	25.1606	8.17519	21.8517	27.8273	12.6492	22.4963	55.3666	45.796	58.595	42.2408	67.865	44.1697	54.6268	46.6914	18.3958	20.9909	"LTPL107	-	Protease	inhibitor/seed	storage/LTP	family	2	Pizt_uniq
LOC_Os03g14654	1181.18	945.77	1229.68	570.573	623.605	597.749	905.293	835.888	654.495	980.043	1042.45	809.131	1821.15	1027.21	1079.46	892.649	810.463	844.998	678.271	1207.51	748.739	351.497	321.13	434.105	632.72	385.689	730.448	801.6	604.943	767.606	1118.88	597.309	798.559	943.876	1309.27	849.37	878.173	368.911	582.953	724.716	"LTPL108	-	Protease	inhibitor/seed	storage/LTP	family	2	Pizt_uniq
LOC_Os03g14840	0.0943666	0.0404862	0	0.0138576	0.223613	0.595996	0.0974542	0.0279432	0.0139144	0.0136528	0.0139805	0.0705977	0	0	0	0	0.0815768	0.0817844	0.0688368	0	0.0843621	0.164213	0.414973	0.0137049	0.684911	1.05854	0.700499	0	0.0834863	0	0.0449509	0.277822	0.0464373	0.0327437	0	0.0544538	0.0510663	0.19763	0.814649	0.0278288	WAG2;	At3g14370;	MLN21.15	"AGC_PVPK_like_kin82y.8	-	ACG	4	Pizt_uniq
LOC_Os03g14900	7.89689	6.83421	5.47644	6.34377	8.17113	9.82356	8.02298	7.09099	7.10864	7.59312	10.3072	9.91253	5.72667	3.78497	6.0998	4.45499	4.88653	4.60945	5.24049	6.83345	4.39321	8.75801	7.0822	6.37343	11.4381	10.5396	8.51012	4.40059	4.68982	4.4164	6.73585	8.11282	7.40754	9.27096	5.20381	4.65033	5.48905	7.40455	10.1626	4.50227	At5g63020;	MJH22.8	"NB-ARC/LRR	disease	resistance	protein,	4	Pizt_uniq
LOC_Os03g15230	10.2237	13.7881	12.2709	21.3494	15.1482	15.4601	10.6531	8.92908	9.02296	9.76075	9.55424	11.3096	12.0143	8.05912	7.67824	8.37862	9.47693	8.08402	23.3455	24.0795	20.0203	6.68157	8.91084	7.97618	11.6844	11.1367	11.2072	5.39736	9.73433	6.32293	12.0942	17.3193	9.53506	10.2082	9.25056	8.64652	22.4817	7.8562	11.3428	7.15154	DDB_G0289029	"DUF292	domain	containing	protein,	expressed"	1	Pizt_uniq
LOC_Os03g15460	18.1714	13.9746	13.8834	16.882	13.9503	14.8155	9.68387	12.9304	14.4632	42.8957	21.7566	25.5519	27.5154	13.1405	31.9734	15.1496	16.0024	17.7305	8.00729	5.84907	8.23295	28.7977	12.2308	15.1071	21.9996	15.7243	10.3372	11.9869	12.0572	8.82911	15.3431	15.2159	12.3591	30.0681	24.2098	16.2942	7.3631	18.7119	16.0203	10.9577	"PLA2-II;	Os03g0261100,	LOC_Os03g15460;	OsJ_10213"	expressed	protein	2	Pizt_uniq
LOC_Os03g15810	0.0963423	0.144668	0.152287	0.0825286	0.0332929	0.107309	0.0912034	0.099849	0.182307	0.17888	0.216477	0.100906	0.302221	0.11665	0.18191	0.171271	0.210525	0.170473	0.081991	0.0164911	0.0167472	0.146694	0.205946	0.220371	0.208111	0.579976	0.212847	0.139106	0.0828667	0.0818355	0.131099	0.0743767	0.124453	0.165421	0.200261	0.18409	0.0384098	0.191004	0.333644	0.101269	ctf18;	Synonyms=chl12;	SPBC902.02c	"AAA-type	ATPase	family	4	Pizt_uniq
LOC_Os03g16410	0.877528	0.67177	0.309198	0.424493	0	0.318433	0.533083	0.106996	0.106558	1.41149	0.856515	0.810969	1.62803	0.535716	0.637958	0.157312	0.312363	0.260965	0.052716	0	0	0.0523983	0.158895	0.314861	0.535218	0.216171	0.16422	0.263054	0.159837	0.157848	0.619499	0.247642	0.248879	1.02633	0.9339	0.243546	0.017572	0.175385	0.305203	0.19358	expressed	protein	NA	NA	NA	NA	2	Pizt_uniq
LOC_Os03g16800	51.3603	56.4634	50.0309	88.6888	75.6987	75.3404	67.6632	64.0227	60.7788	74.6327	74.7915	73.8321	67.4331	64.5863	63.2387	52.9739	50.3075	54.2748	137.939	120.555	117.32	59.2735	61.0418	58.4302	74.167	74.9795	71.966	55.1941	63.2158	54.3974	52.6182	79.9093	64.1549	74.4188	65.086	52.5187	125.271	59.5818	73.7042	57.6024	AP180;	At1g05020;	T7A14.11	"clathrin	assembly	protein,	1	Pizt_uniq
LOC_Os03g16870	4.65932	4.62191	3.56616	4.19445	5.2841	5.16789	8.44246	8.16524	8.93335	6.8207	5.93016	5.58985	6.2199	6.19827	4.69687	4.00167	3.48875	5.66758	3.922	3.92973	3.4606	8.74265	8.27222	8.32513	8.19812	9.88916	8.7141	9.39687	9.60367	11.0385	4.28246	4.88215	8.51368	6.11357	5.70501	4.386	3.77078	8.44667	8.93379	10.013	expressed	protein	"GO:0003674,GO:0005575,GO:0008150"	molecular_function|cellular_component|biological_process	NA	NA	3	Pizt_uniq
LOC_Os03g16900	0.0140862	0.0705065	0.0281253	0	0.0438098	0.0289654	0.0436413	0.0875935	0.0145392	0.114127	0.0584328	0.132781	0.0716558	0.014619	0.0435225	0.228951	0.170479	0.0569709	0	0	0	0.100092	0.0433604	0.0286404	0.131448	0.0442426	0.209129	0.0143567	0.0145391	0.0287164	0.0375727	0.0242584	0.0485913	0.10178	0.0432657	0.152134	0	0.0573641	0.128273	0.0192041	At5g09550;	F17I14.260	"rab	GDP	dissociation	inhibitor	4	Pizt_uniq
LOC_Os03g17164	0.0789472	0.0987898	0.147778	0.131874	0.0102306	0.0507308	0.0203826	0.194324	0.0407429	0.129925	0.102341	0.0930229	0.09036	0.0204833	0.203271	0.120298	0.0597164	0.0299342	0.100781	0.0608111	0.102925	0.090156	0.0202514	0.060194	0.184178	1.57042	0.606969	0.301738	0.112043	0.160943	0.108505	0.0642784	0.0851499	0.10843	0.104705	0.0699827	0.0881724	0.0568671	0.787188	0.191575	KIN5D	{ECO:0000305};	At3g45850	{ECO:0000312|Araport:AT3G45850};	F16L2_60	{ECO:0000312|EMBL:CAB82809.1}	4	Pizt_uniq
LOC_Os03g17270	0.267101	0.534775	0.553061	0.427101	0.26665	0.162737	0.582331	0.615163	0.39822	0.200376	0.277	0.227948	0.32207	0.338804	0.295467	0.261285	0.63854	0.540139	0.171748	0.223522	0.0722248	0.281174	0.548131	0.714046	0.164116	0.331427	0.15736	0.373058	0.275689	0.322677	0.451646	0.285496	0.531905	0.235108	0.31878	0.479988	0.155832	0.51445	0.217634	0.323808	expressed	protein	"GO:0005829,GO:0008150"	cytosol|biological_process	NA	NA	5	Pizt_uniq
LOC_Os03g17350	3.75611	0.399072	0.185723	1.05633	1.99291	3.26981	5.02259	0.743678	0.512043	2.43133	1.82822	5.93818	0.558794	0.165488	0.593041	1.92582	1.50099	2.08703	1.04945	0.0909825	0.212509	0.944208	3.0087	0.252166	4.39055	3.88608	2.69617	0.0722312	0.338313	0.0270894	1.44697	2.10635	2.09277	3.39925	0.439108	1.83795	0.45098	1.40169	3.6576	0.145878	ABCG2;	Synonyms=WBC2;	At2g37360;	F3G5.15	"white-brown	complex	4	Pizt_uniq
LOC_Os03g17510	0.132113	0.29285	0.301468	0.0388013	0.293491	0.252259	0.175418	0.273844	0.487005	0.344051	0.675259	0.444766	0.307224	0.342774	0.0583133	0.134207	0.237932	0.209913	0.279477	0.503972	0.108265	0.593903	0.387308	0.36455	0.479438	0.493984	0.790564	0.250065	0.292202	0.288566	0.242144	0.194851	0.312089	0.488025	0.236104	0.194018	0.297238	0.448587	0.587995	0.276944	PCMP-E49;	At2g37310;	F3G5.10	"pentatricopeptide,	putative,	expressed"	4	Pizt_uniq
LOC_Os03g17690	43.6729	85.7616	50.0427	132.66	94.9857	104.758	132.898	106.338	99.1223	80.1872	69.6851	68.6025	97.1553	91.369	81.248	42.7212	47.6599	74.4476	138.367	130.999	120.737	88.1751	99.4868	81.7855	89.0469	91.1843	92.0542	52.4637	69.4947	52.9992	59.8257	110.801	112.786	72.8249	89.9241	54.9429	130.034	89.8158	90.7618	58.3192	"APX2;	Synonyms=SS622;	Os07g0694700,	LOC_Os07g49400;	P0627E10.14"	"OsAPx1	1	Pizt_uniq
LOC_Os03g18340	0.534744	0.283403	0.690863	0.840696	0.521763	0.226386	1.13697	0.978014	0.974011	1.05127	1.14174	0.724803	0.832065	1.76284	0.323963	0.415403	0.666211	0.731516	0.770972	0.839953	0.65615	1.30914	1.09737	1.21517	1.30459	1.67955	1.23421	0.833551	1.33114	0.865698	0.503003	0.529615	1.02966	0.972604	0.972956	0.604377	0.755692	1.20723	1.40612	1.01013	"transcription	factor	like	protein,	putative,	expressed"	3	Pizt_uniq
LOC_Os03g18430	1.22459	1.1316	1.0772	0.633806	1.02984	0.950897	1.59188	0.97628	1.37004	1.04073	0.861449	1.46199	0.531462	0.666559	0.626198	1.15701	1.42506	1.27283	0.454767	0.290238	0.750257	1.9385	1.91553	1.31458	3.10772	3.29038	3.11488	1.20447	1.38771	1.27442	1.14447	0.871514	1.31273	1.12139	0.608073	1.28497	0.498421	1.72287	3.17099	1.28887	STY17	{ECO:0000303|PubMed:16429265};	At4g35780	{ECO:0000312|Araport:AT4G35780};	F8D20.290	{ECO:0000312|EMBL:CAA20048.1}	4	Pizt_uniq
LOC_Os03g18630	0.0540847	0.0992616	0.0449952	0.101926	0.05607	0.120482	0.0744725	0.140133	0.0651279	0.10042	0.140222	0.0660879	0.0917087	0.159036	0.129972	0.0824129	0.063638	0.182286	0.128879	0.0277734	0.150425	0.155553	0.101741	0.109966	0.186927	1.64209	0.736047	0.174558	0.0372158	0.055129	0.0661138	0.0928259	0.0932446	0.102243	0.126905	0.109446	0.102359	0.12242	0.855022	0.0889675	IMK2;	At3g51740;	T18N14.120	"receptor-like	kinase	RHG1,	4	Pizt_uniq
LOC_Os03g18940	3.88682	4.2034	3.31384	4.46204	3.5736	2.88778	5.90379	6.65991	6.55945	5.22935	4.63401	4.16008	4.67601	5.37352	4.22221	3.38642	3.10455	3.21285	4.69374	3.16146	4.02428	7.74696	7.3941	5.72518	6.47164	6.86136	6.55876	6.95425	6.28123	6.43442	3.80135	3.64114	6.37438	4.67448	4.75725	3.23461	3.95983	6.95541	6.63059	6.55663	Trex2	"exonuclease,	putative,	expressed"	"GO:0004518,GO:0005622,GO:0005739,GO:0006259,GO:0008152,GO:0009056,GO:0009536"	nuclease	3	Pizt_uniq
LOC_Os03g19250	78.8284	88.8179	78.5449	175.475	140.967	153.603	58.5706	61.0432	56.947	69.7656	74.0931	67.648	57.3208	60.9815	48.8463	84.8601	88.562	76.6806	303.593	243.922	242.032	45.191	52.584	45.5674	70.1785	70.5314	66.2259	46.8505	57.3206	47.9388	82.0637	156.682	58.8536	70.5022	55.7162	83.3676	263.182	47.7808	68.9786	50.7033	AAE2;	Synonyms=AMPBP2;	At2g17650;	T17A5.12	"AMP-binding	enzyme,	1	Pizt_uniq
LOC_Os03g19452	4.78905	4.79419	4.55634	5.69408	4.40744	4.60245	8.94884	8.98072	10.2604	7.05357	6.48372	6.27317	6.58973	6.86482	5.66633	4.02661	4.23727	4.5262	3.67768	5.02126	4.83839	10.8142	9.09652	8.92367	8.02527	7.38338	7.53166	7.62104	6.65954	7.3669	4.7132	4.90132	9.39665	6.60348	6.37363	4.26336	4.51244	9.61147	7.64677	7.21583	"SMP-30/Gluconolaconase/LRE	domain	protein,	putative,	expressed"	"GO:0003674,GO:0005783"	3	Pizt_uniq
LOC_Os03g19470	1.54121	1.32245	1.26998	0.578386	1.94016	1.76065	1.83165	1.34377	1.48977	1.17684	1.07823	1.20426	0.858672	0.990166	0.743261	1.55321	1.55438	1.38519	0.562126	0.741187	0.867513	1.32856	1.54374	1.10672	2.0419	1.6776	1.4009	1.47108	0.883757	0.947568	1.37788	1.4264	1.55506	1.15311	0.864033	1.49759	0.723609	1.32634	1.7068	1.1008	TBL6;	At3g62390;	T12C14.90	"	proteins	of	4	Pizt_uniq
LOC_Os03g19570	1.46074	1.6553	1.51011	0.89941	0.74565	0.739492	2.67248	3.01245	2.61745	1.77224	2.16081	1.39791	1.9086	2.27013	1.97027	1.64961	1.76488	1.4095	0.779964	0.616846	0.672825	2.25805	3.05091	2.77402	2.95996	3.34587	2.82288	2.71308	3.444	3.15173	1.54205	0.794851	2.76746	1.77699	2.04967	1.60799	0.689879	2.69433	3.04291	3.10294	FIP1;	AGL307W	"fip1	motif	family	protein,	3	Pizt_uniq
LOC_Os03g19860	0.238871	0.52608	0.302064	0.785746	0.379714	0.720411	0.476928	0.643671	0.443795	0.338684	0.396357	0.483694	0.405042	0.132216	0.16401	0.388251	0.144547	0.19322	0.276472	0.228974	0.564713	0.404127	0.294119	0.275218	0.429303	0.600206	0.658611	0.438226	0.328735	0.211019	0.355672	0.628624	0.521465	0.406245	0.233756	0.242006	0.35672	0.324488	0.562706	0.325993	expressed	protein	NA	NA	NA	NA	4	Pizt_uniq
LOC_Os03g20020	11.1974	13.8463	9.83764	6.61275	6.85408	7.55276	7.12034	6.64539	5.44837	6.73821	8.75008	7.21036	6.24591	6.9159	7.13338	12.2917	12.923	11.5447	10.5351	9.46307	9.63189	6.83901	6.92376	7.43602	7.97581	8.35009	8.42443	5.57253	6.44486	5.95818	11.6271	7.00653	6.4047	7.56622	6.76506	12.2531	9.87667	7.06626	8.25011	5.99186	INVA	{ECO:0000303|PubMed:21441406};	At1g56560	{ECO:0000312|Araport:AT1G56560};	F25P12.99	{ECO:0000312|EMBL:AAG09107.1}	5	Pizt_uniq
LOC_Os03g20310	25.7738	28.439	23.5446	45.2962	37.2695	35.4929	38.8434	38.5448	36.0302	42.2905	44.3013	37.8123	47.9883	49.0128	48.7718	27.4433	27.8955	25.9537	75.3527	71.1375	63.656	31.8803	36.0581	35.6304	41.3665	41.2911	39.9238	33.7759	38.5803	36.4292	25.9192	39.3528	37.8061	41.468	48.591	27.0975	70.0487	34.523	40.8604	36.2618	"TGA2.1	{ECO:0000303|PubMed:24919709};	Os07g0687700	{ECO:0000312|EMBL:BAF22609.1},	LOC_Os07g48820	{ECO:0000305};	1	Pizt_uniq
LOC_Os03g20380	27.8567	30.6028	30.7808	23.5172	21.064	23.7851	37.1614	31.8618	37.544	24.2455	24.5686	21.837	30.2162	35.2196	34.7864	42.327	43.5653	40.9844	14.0642	11.7318	14.4035	104.904	67.4751	83.4816	23.2168	22.4781	25.7676	24.7196	26.718	33.8674	29.7468	22.7888	35.5224	23.5504	33.4074	42.2922	13.3998	85.2869	23.8208	28.435	"CIPK23;	Synonyms=LKS1,	PKS17,	SnRK3.23;	At1g30270;	F12P21.6"	3	Pizt_uniq
LOC_Os03g20460	5.42591	6.21724	4.60014	3.72407	3.46159	3.8278	9	8.77252	7.7027	4.39608	3.08186	3.8644	3.88967	3.75986	3.59364	5.29143	4.2768	5.9251	1.77318	1.14881	1.11441	12.7103	8.13694	9.81008	6.87224	6.95661	8.90531	7.70814	8.77104	8.45769	5.41443	3.67115	8.49174	3.78078	3.74772	5.16444	1.34547	10.2191	7.57805	8.31229	GK3;	At3g06200;	F28L1.14	"guanylate	kinase,	putative,	3	Pizt_uniq
LOC_Os03g20480	0.607744	0.342223	0.644648	0.429499	1.06321	0.820116	1.41217	0.708598	0.940931	0.846304	0.275741	0.397834	0.193223	0.63073	0.27384	0.424446	0.689555	0.422467	0.193955	0.702196	0.752715	2.35199	1.44205	0.92676	0.748295	0.87488	0.805606	1.54854	0.823311	1.31639	0.531538	0.770943	1.02057	0.506626	0.365931	0.512156	0.549622	1.5736	0.809594	1.22942	expressed	protein	NA	NA	NA	NA	3	Pizt_uniq
LOC_Os03g20640	48.0773	56.6607	59.9762	33.4917	39.2146	36.2967	42.2233	47.2329	50.1769	29.7172	27.2164	32.0647	30.9852	38.1639	33.6171	57.6989	55.02	55.5216	24.2653	25.5659	24.8025	58.7651	50.9412	57.8231	32.3814	29.6807	34.9512	56.1078	51.9402	53.0354	54.9047	36.3343	46.5444	29.6661	34.2554	56.0802	24.8779	55.8431	32.3378	53.6945	expressed	protein	"GO:0003674,GO:0008150,GO:0009536"	molecular_function|biological_process|plastid	NA	NA	5	Pizt_uniq
LOC_Os03g20650	0.622247	0.256494	0.840455	0.33863	1.02455	0.37633	0.453605	0.493156	0.377798	0.481903	0.265714	0.268357	1.19166	0.645781	0.640857	0.483378	0.553734	0.703181	0.261663	0.789439	0.267232	0.966035	0.225343	0.595373	0.0759036	0.0766424	0.34934	0.484975	0.302237	0.373096	0.573066	0.579837	0.44152	0.338658	0.826099	0.580097	0.439445	0.595584	0.167295	0.386769	"ABF2;	Synonyms=AREB1,	BZIP36;	At1g45249;	T2P3"	"bZIP	2	Pizt_uniq
LOC_Os03g20770	0.117271	0.195661	0.0390249	0.120548	0.445778	0.0401906	0.161478	0.12154	0.403474	0	0	0	0.0795402	0.0405688	0	0	0	0	0.239525	0.602207	0	0.198402	0.200548	0.516616	0.121593	0.204628	0.207268	0.239047	0.363125	0.199226	0.117319	0.202172	0.22883	0	0.0400363	0	0.280577	0.305189	0.177829	0.267132	expressed	protein	NA	NA	NA	NA	1	Pizt_uniq
LOC_Os03g20850	1.07313	0.774479	0.685154	0.859402	0.698558	0.975037	1.66236	1.17685	1.82889	1.54175	1.63052	1.26772	1.43456	1.65762	1.09237	0.823939	0.805431	0.845331	1.08318	0.973983	1.01513	1.54532	2.868	2.14385	2.14773	2.39072	2.93763	1.09374	1.57129	1.34823	0.844253	0.844332	1.55603	1.48	1.39485	0.8249	1.0241	2.18572	2.49203	1.33775	At3g07620;	MLP3.7	"exostosin	family	domain	containing	3	Pizt_uniq
LOC_Os03g21110	0.0520643	0.0260601	0.18192	0.0267595	0.539754	0.321178	0.349491	0.215837	0.0537385	0.105456	0	0.109061	0.211879	0.0270167	0	0.370226	0.210037	0.0263214	0	0.0534718	0	0.0528501	0.29382	0.132323	0.539832	0.245289	0.193241	0.238789	0.188084	0.265348	0.0866815	0.295897	0.206356	0.0715059	0.0796318	0.202195	0.0178239	0.159664	0.326121	0.23074	At3g29070;	MRI12.5	"emp24/gp25L/p24	family	protein,	putative,	4	Pizt_uniq
LOC_Os03g21140	5.52036	5.44027	5.60405	8.29479	6.67312	7.68543	10.6699	9.30545	9.81424	6.35213	6.6234	6.81675	5.90045	4.98606	5.31675	4.61139	4.96095	4.45233	7.33406	5.72107	7.72164	9.47028	9.8519	8.77112	7.91386	9.5351	9.24049	6.56046	8.07011	7.55369	5.52156	7.55111	9.92988	6.59743	5.40109	4.67489	6.92559	9.36443	8.89648	7.39476	At3g51950;	F4F15.60	"RNA-binding	zinc	finger	protein,	3	Pizt_uniq
LOC_Os03g21480	0.0666117	0	0.199501	0	0.0920757	0.0228289	0.0229304	0	0.0229179	0	0	0.0232557	0.02259	0	0	0.0676674	0.156755	0.134704	0	0	0	0	0	0.0225727	0	0.116232	0.164823	0.113152	0	0	0.0887041	0.0383015	0.0152828	0.0077519	0.00753	0.119709	0	0.00752425	0.093685	0.0377172	APS1;	Synonyms=APS-1(1)	"HAD	superfamily	phosphatase,	putative,	5	Pizt_uniq
LOC_Os03g21490	33.7298	31.0576	36.7706	20.6764	24.8464	25.1401	37.5059	40.8701	42.2812	29.9606	27.5996	32.9098	32.97	36.684	34.6326	34.4884	31.4229	37.5835	17.7037	16.7017	17.1604	43.4031	44.0083	46.7117	32.6404	30.8184	34.9893	46.2165	41.2035	45.2769	33.8527	23.5543	40.2191	30.1567	34.7622	34.4983	17.1886	44.7077	32.816	44.2323	"ABCI6;	Synonyms=NAP7;	At3g10670;	F13M14.4,	F18K10.29,	T7M13.25"	3	Pizt_uniq
LOC_Os03g21520	6.63015	5.53909	5.23507	2.974	3.11183	2.85064	6.43626	5.93445	6.05948	6.14088	6.66332	5.77002	5.96052	6.96848	6.91535	7.21282	7.74453	7.00854	2.69609	3.34279	2.33856	6.38758	7.2483	6.64224	6.72451	6.41134	7.12045	5.68857	7.1295	6.86876	5.80143	2.97882	6.1434	6.19141	6.61478	7.32196	2.79248	6.75937	6.7521	6.56227	expressed	protein	"GO:0003674,GO:0005829,GO:0008150"	molecular_function|cytosol|biological_process	NA	NA	5	Pizt_uniq
LOC_Os03g21900	110.364	105.412	123.049	73.5271	85.4976	84.655	122.667	132.394	142.658	95.2913	84.7762	105.4	85.557	93.0373	91.4003	118.953	103.235	120.28	38.5147	42.6153	50.9159	149.248	136.075	146.499	101.908	98.6481	116.159	153.781	130.983	151.99	112.942	81.2266	132.573	95.1559	89.9982	114.156	44.0153	143.941	105.572	145.585	DCUP	"uroporphyrinogen	decarboxylase,	putative,	expressed"	"GO:0003824,GO:0008152,GO:0009058,GO:0009536,GO:0009987"	3	Pizt_uniq
LOC_Os03g21970	1.65249	0.846825	0.373152	0.727999	1.5296	2.1642	2.37699	1.48836	2.13204	1.01609	0.306023	0.679946	0.600438	0.306248	0.567304	3.0576	3.51179	2.10846	0.86389	0.363678	0.759167	1.67743	5.61155	1.61994	5.16058	4.09862	2.89979	2.92735	2.31477	1.98518	0.957489	1.47393	1.99913	0.667353	0.49133	2.89261	0.662245	2.96964	4.053	2.4091	"SCRM2;	Synonyms=BHLH33,	EN44;	At1g12860;	F13K23.12"	"basic	4	Pizt_uniq
LOC_Os03g22050	21.1798	22.0128	20.2932	38.3353	36.4011	36.4055	26.939	29.4939	29.6665	22.7764	23.7972	24.0727	19.0463	18.2105	18.0844	20.1535	19.479	17.5857	44.6162	37.8382	34.3338	32.5377	30.6011	31.1857	29.6414	27.7306	30.7878	32.3988	30.7824	26.7718	21.1619	37.0473	28.6998	23.5488	18.4471	19.0727	38.9294	31.4415	29.3866	29.9843	"CIPK5;	Os01g0206700,	LOC_Os01g10890;	OsJ_000797,	OSJNBa0016I09.5,	P0451C06.36"	1	Pizt_uniq
LOC_Os03g22259	2.80372	2.04767	2.83424	4.71281	4.97236	4.29676	3.56924	3.74643	3.87671	2.37515	2.77961	3.02888	2.13487	4.46529	3.21447	2.83024	2.89882	2.90619	2.71922	2.87952	3.78862	9.41518	4.97563	4.78634	3.32757	3.02765	2.82362	5.14003	3.64008	3.73858	2.56188	4.66064	3.73079	2.72788	3.27154	2.87842	3.12912	6.39239	3.05961	4.1729	expressed	protein	NA	NA	NA	NA	3	Pizt_uniq
LOC_Os03g22540	17.5317	17.2559	14.7655	33.0876	31.5882	31.9461	21.4059	21.5376	20.5316	22.0484	24.4845	23.9506	21.0542	24.0514	22.3049	18.1084	18.9762	15.5631	36.0814	39.431	41.173	23.1989	24.9455	21.2556	24.8471	24.368	24.1434	21.8482	24.1823	22.0685	16.5177	32.2073	21.1584	23.4945	22.4702	17.5492	38.8951	23.1333	24.4528	22.6997	JMJ25;	Synonyms=IBM1;	At3g07610;	MLP3.6	"jmjC	domain	1	Pizt_uniq
LOC_Os03g22610	0.630537	0.663092	0.960118	0.517215	0.475405	0.589349	1.09186	1.5314	1.20959	1.2449	0.977552	0.973932	1.04973	1.60622	0.898657	0.63406	0.668042	0.689062	0.761012	0.641042	0.843636	1.24778	1.48347	1.2626	1.0368	1.22693	1.55344	1.33722	1.57115	1.7139	0.751249	0.527323	1.27762	1.06546	1.18487	0.663722	0.748563	1.33128	1.27239	1.54076	CRS2B;	At5g16140;	T21H19.60	"peptidyl-tRNA	hydrolase,	mitochondrial	3	Pizt_uniq
LOC_Os03g22780	26.7919	25.4344	32.1716	15.6269	24.358	21.4951	22.7255	25.2867	26.0377	19.2831	16.2182	22.4646	17.3194	18.8388	18.2301	24.2808	23.0436	25.7351	10.7139	10.4963	11.6012	29.6103	21.6217	22.1874	20.3663	17.6492	19.09	25.4349	22.6664	21.9241	28.1326	20.4934	24.6833	19.3219	18.1294	24.3532	10.9371	24.4731	19.0352	23.3418	DVR;	Synonyms=PCB2;	At5g18660;	T1A4.40	"DVR,	putative,	5	Pizt_uniq
LOC_Os03g22960	0.857111	0.889809	0.982444	0.717901	1.6126	2.3826	0.786805	0.954109	1.31063	1.22169	1.0864	1.03071	1.19498	1.87789	1.37316	0.838448	0.864436	0.609855	0.94016	0.652061	1.09261	0.741151	1.3029	1.19407	1.97489	2.16029	1.64953	1.74715	1.37615	1.74732	0.909788	1.57103	1.01718	1.11293	1.48201	0.770913	0.894942	1.07937	1.92824	1.62354	expressed	protein	NA	NA	NA	NA	4	Pizt_uniq
LOC_Os03g23935	0.084409	0.101399	0.151682	0.23138	0.256688	0.109927	0.075548	0.134138	0.121973	0.0797862	0.676952	0.0943013	0.108777	0.140162	1.0432	0.137195	0.0908056	0.0568979	0.10919	0.196499	0.851023	0.102819	0.144349	0.0972526	0.17504	0.117829	0.179024	0.137648	0.0755065	2.39188	0.112497	0.199332	0.110553	0.28368	0.430714	0.0949661	0.385571	0.114807	0.157297	0.868344	Prpf4	"WD	domain,	G-beta	repeat	domain	3	Pizt_uniq
LOC_Os03g23970	1.71805	1.66724	1.40014	0.865005	1.23587	0.468638	2.96917	3.34313	3.1485	2.64544	2.3635	2.90113	2.33651	2.60176	2.72637	1.37129	1.89186	1.18763	1.5218	0.666186	1.31649	3.95064	3.63361	4.65162	4.03534	4.49676	3.81114	3.35914	3.70943	3.69901	1.59514	0.856505	3.1536	2.63669	2.55488	1.48359	1.16816	4.07862	4.11441	3.58919	"DPH5;	AD-018,	CGI-30,	HSPC143,	NPD015"	"diphthine	3	Pizt_uniq
LOC_Os03g24020	119.989	105.437	135.021	93.9933	115.31	108.83	104.258	126.324	137.944	82.526	76.7725	109.523	56.3011	85.3998	76.4081	100.998	86.6362	112.578	43.7118	46.544	57.6696	146.531	112.366	110.539	95.8283	85.4323	96.0442	144.35	114.779	147.839	120.149	106.044	122.842	89.6072	72.703	100.071	49.3084	123.145	92.4349	135.656	rplF	{ECO:0000255|HAMAP-Rule:MF_01365};	Synonyms=rpl6	{ECO:0000255|HAMAP-Rule:MF_01365};	all4201	"ribosomal	5	Pizt_uniq
LOC_Os03g24220	17.986	13.4434	12.1729	8.34707	8.69614	11.3064	13.9562	11.2616	13.5167	15.8051	18.083	17.6465	12.3522	10.9853	9.77033	17.6135	20.7772	14.8673	7.85202	8.29269	7.28267	9.44395	15.3422	13.5125	23.4145	25.4015	26.9633	11.0148	11.3775	10.1563	14.5341	9.44987	12.9115	17.1782	11.0359	17.7527	7.80913	12.7662	25.2598	10.8495	VLN5	{ECO:0000303|PubMed:20807879};	At5g57320	{ECO:0000312|Araport:AT5G57320};	MJB24.13	{ECO:0000312|EMBL:BAA96955.1}	4	Pizt_uniq
LOC_Os03g24770	0.242184	0.424276	0.0604446	0.248951	0.502147	0.622501	0.562743	0.627497	0.562436	1.59427	0.502317	0.253656	0.431192	0.942538	1.24714	0.0615056	0.18319	0	0.865653	0.68401	0.378889	1.41357	0.496996	0.246207	0.690551	0.760661	0.256825	0.246835	0.0624927	0.555435	0.242302	0.457866	0.584226	0.783414	0.873622	0.0815652	0.642851	0.718926	0.569346	0.288254	expressed	protein	NA	NA	NA	NA	2	Pizt_uniq
LOC_Os03g24860	27.7951	26.2217	32.6804	17.2295	23.2859	21.3633	21.2621	23.94	24.2343	18.8167	16.3549	20.6966	14.871	20.8037	20.4075	28.0977	26.6912	26.5258	11.3931	10.691	13.0652	21.0232	18.3123	24.0486	17.3086	17.136	17.8176	28.8269	22.287	27.5017	28.8991	20.6262	23.1455	18.6227	18.6941	27.1049	11.7164	21.128	17.4208	26.2052	At5g18840;	F17K4.90	"transporter	family	protein,	putative,	5	Pizt_uniq
LOC_Os03g24930	16.2096	24.5936	19.4887	50.8294	32.5979	32.6754	33.2934	28.0701	25.8172	31.1129	31.435	28.6447	28.7314	32.8704	27.1129	26.1556	28.0323	25.9484	97.9342	76.0036	72.9382	22.7376	28.5194	28.5381	31.766	34.3825	32.8976	27.5676	42.4857	32.9592	20.0973	38.7009	29.0602	30.3975	29.5716	26.7121	82.292	26.5984	33.0154	34.3375	"RIPK	{ECO:0000303|PubMed:21320696};	Synonyms=PBL14	{ECO:0000303|PubMed:20413097},	PIX8	{ECO:0000303|PubMed:23951354};	1	Pizt_uniq
LOC_Os03g25060	0	0.0362575	0	0	0	0	0.0374037	0	0.0373833	0	0.0375608	0	0	0	0	0.0367927	0	0	0	0	0	0	0.520281	0.294562	0.0375535	0.113757	0.0768164	0.0369143	0	0	0.0120858	0	0.024929	0.0125203	0	0.0122642	0	0.271615	0.0760423	0.0123048	expressed	protein	NA	NA	NA	NA	3	Pizt_uniq
LOC_Os03g25380	0.0685978	0	0.068483	0.141029	0.118526	0.0117548	0.0944563	0.13034	0.224212	0.138945	0.10671	0.0478982	0.0930542	0.0593268	0.0235498	0	0.0230613	0	0.0934069	0.0469682	0.035773	0.185688	0.175966	0.139475	0.177815	0.0718183	0.242482	0.349576	0.153407	0.151498	0.0456936	0.0904367	0.149669	0.0978509	0.0586436	0.0076871	0.058716	0.167043	0.164038	0.218161	PCMP-E76;	At2g13600;	T10F5.14	"pentatricopeptide,	putative,	expressed"	3	Pizt_uniq
LOC_Os03g25400	24.1228	31.9604	26.3915	47.9125	37.9665	38.806	33.2	35.7276	33.9657	27.4472	27.8031	21.8764	23.2349	20.4646	18.552	26.2851	23.4689	26.5287	81.2786	70.0297	58.7138	23.6212	21.6713	20.6045	28.2095	29.0467	28.9382	21.8953	26.3573	24.7791	27.4916	41.5617	34.2978	25.7089	20.7505	25.4276	70.0074	21.9657	28.7315	24.3439	"PDK;	Synonyms=PDHK,	YA5;	At3g06483;	F24P17.1,	F5E6.19"	1	Pizt_uniq
LOC_Os03g25470	2.18821	1.27052	2.05348	1.07969	1.04353	1.1249	1.26549	1.67821	0.813087	1.50696	1.18004	0.733398	1.02408	1.22632	0.946535	3.42325	1.63311	2.21253	1.43021	1.30347	2.19097	1.82141	0.898105	2.35803	1.36131	0.962195	1.57794	1.11512	0.858255	0.847576	1.8374	1.0827	1.25226	1.14013	1.06565	2.42296	1.64155	1.69252	1.30048	0.940316	"COPT4;	Os03g0370800,	LOC_Os03g25470"	"ctr	copper	transporter	5	Pizt_uniq
LOC_Os03g25960	94.8593	89.3126	89.3727	79.1469	98.8903	101.257	94.2818	104.877	122.34	64.1971	50.4019	94.7233	60.0356	70.8175	69.0398	72.6703	67.6283	93.8538	35.2177	35.7102	44.9749	154.371	109.768	95.0683	98.6087	85.1952	87.4175	127.884	104.069	122.457	91.1815	93.098	107.166	69.7741	66.631	78.0508	38.6342	119.736	90.4071	118.137	CP29B	{ECO:0000305};	At2g37220;	F3G5.1	"RNA	recognition	3	Pizt_uniq
LOC_Os03g26200	12.5582	8.67195	10.1011	5.83196	6.31536	6.27217	7.28108	8.30959	8.8063	11.5092	10.8816	9.46551	9.22116	10.4103	11.2464	14.0498	15.4079	10.3891	5.08196	4.9228	5.41735	8.58108	10.972	12.3859	11.4488	14.6898	13.3452	11.1473	9.92166	10.953	10.4438	6.13983	8.13232	10.6188	10.2926	13.2823	5.14071	10.6463	13.1612	10.674	At4g00750;	F15P23.1	"methyltransferase,	putative,	expressed"	"GO:0005794,GO:0016020"	5	Pizt_uniq
LOC_Os03g26220	2.12856	2.05382	1.71536	2.26712	1.75472	2.083	2.14523	1.96682	2.43523	2.88292	2.02127	1.90707	3.31358	1.65014	3.2223	1.71941	2.43125	2.25593	1.49284	0.658464	0.454707	2.29084	2.55245	3.3632	2.28678	3.14136	2.25724	3.13654	2.93815	3.76422	1.96591	2.03495	2.18243	2.27042	2.72867	2.13553	0.86867	2.7355	2.56179	3.27964	expressed	protein	"GO:0003674,GO:0005575,GO:0008150"	molecular_function|cellular_component|biological_process	NA	NA	3	Pizt_uniq
LOC_Os03g26260	0.0972538	0.0194716	0	0.0199943	0.0907413	0.119989	0.0703051	0	0.0100381	0.0196988	0.151287	0.203722	0.019789	0	0.0100162	0.0395181	0.0294255	0.0196669	0	0.00998829	0.0202867	0.00987215	0	0	0.352933	0.224003	0.103133	0	0	0	0.0389085	0.0769083	0.0267811	0.124902	0.00993508	0.0295368	0.0100917	0.00329072	0.22669	0	RPP13L3;	At3g46730;	T6H20.240	"NB-ARC	domain	containing	4	Pizt_uniq
LOC_Os03g26800	0.402631	0.345482	0.287112	0	0.17889	0.118275	0.178202	0	0.0593683	0.0582521	0.178951	0.120487	0	0.119388	0.236956	0.175291	0.0580102	0	0.0587407	0.0590736	0.119982	0.525481	1.41644	0.233897	0.298193	0.060219	0	0.293117	0.059368	0.234517	0.345075	0.0990551	0.0791901	0.11923	0.118781	0.077767	0.0792653	0.725272	0.119471	0.195667	"LTPL1;	Os03g0385400,	LOC_Os03g26820;	B1246D11.7"	"LTPL51	-	3	Pizt_uniq
LOC_Os03g27280	12.7952	12.0216	13.3207	19.8519	20.7346	19.0616	15.9408	15.2697	14.1635	21.1374	21.266	19.874	21.5486	23.541	19.1232	14.9813	15.766	12.412	28.4722	29.8452	28.4189	16.6524	13.835	15.8492	17.6357	15.8663	18.0519	16.7915	17.8021	18.1246	12.7125	19.8827	15.1247	20.7591	21.4042	14.3864	28.9121	15.4455	17.1846	17.5728	"SAPK1;	Os03g0390200,	LOC_Os03g27280;	OOSJNBa0017N12.8"	"CAMK_CAMK_like.19	-	1	Pizt_uniq
LOC_Os03g27430	0	0	0	0	0	0	0	0	0	0.0482562	0.0494144	0.0499058	0	0.0494507	0.0490737	0	0	0	0.291966	0.0489367	0.198786	0.0483677	0.0488909	0	0	0	0.0505291	0.0485637	0.0983612	0	0	0	0	0.0491921	0.0328415	0	0.179896	0.0324195	0.016843	0.048975	"PER31;	Synonyms=P31;	At3g28200;	T19D11.1,	T19D11.4"	expressed	1	Pizt_uniq
LOC_Os03g27800	4.89494	4.8668	4.34563	4.63741	3.68278	5.33279	6.4416	5.8855	6.47252	8.11588	9.75487	8.19243	7.58463	6.534	7.54054	4.75228	4.95359	3.66774	4.95636	5.23282	4.61828	4.1562	5.14236	5.59511	8.73271	8.73041	9.36477	6.45929	6.59299	6.28145	4.70246	4.55099	6.26654	8.68773	7.21972	4.45787	4.93582	4.96456	8.94263	6.44458	WEL1;	At4g33390;	F17M5.150	"paramyosin,	putative,	expressed"	2	Pizt_uniq
LOC_Os03g27980	0.924962	0.626381	0.230854	0.475404	1.72041	2.6572	0.786658	0.50751	0.0982786	1.81841	0.818175	1.62413	0.553557	0.211753	0.784515	0.773806	0.603619	0.577649	0.388959	0.0838207	0.468172	0.745614	0.655981	0.193597	1.10009	0.882941	1.18283	0.318864	0.126358	0.152515	0.594066	1.61767	0.464149	1.42024	0.516608	0.651691	0.31365	0.531731	1.05529	0.199246	At2g01630;	T8O11.20	"glucan	endo-1,3-beta-glucosidase	precursor,	putative,	4	Pizt_uniq
LOC_Os03g28120	1.17968	1.18095	1.28012	1.21264	1.48885	1.8457	1.11234	1.80735	0.899978	0.935001	0.85106	2.41741	0.834919	0.532304	0.898017	1.82362	1.24149	1.19279	0.680943	0.526771	0.74893	1.56194	1.84197	1.25142	2.33996	1.82575	1.08782	2.19558	1.53525	0.941056	1.21358	1.51573	1.27322	1.40116	0.75508	1.4193	0.652215	1.55178	1.75118	1.55729	"Os07g0175400,	LOC_Os07g07910;	OJ1656_E11.135"	"potassium	channel	protein,	4	Pizt_uniq
LOC_Os03g28420	52.4517	35.5752	34.8511	35.1129	52.1585	54.9753	42.1082	39.0806	37.7312	32.8643	32.9489	41.0784	22.767	24.1639	23.8737	44.838	41.8385	42.0802	27.3294	15.2691	21.5906	40.4181	48.7625	39.1712	43.877	38.4766	36.2889	30.0642	28.0036	27.2881	40.9594	47.4156	39.64	35.6305	23.6015	42.9189	21.3964	42.784	39.5475	28.452	fabF;	VC_2019	"3-oxoacyl-synthase,	putative,	expressed"	"GO:0000003,GO:0006629,GO:0006950,GO:0008152,GO:0009058,GO:0009536,GO:0009628,GO:0009790,GO:0009791,GO:0009987,GO:0016740"	5	Pizt_uniq
LOC_Os03g30260	0.0347595	0.139187	0.0173507	0	0.0270265	0.0625412	0.0358968	0.0990678	0	0.026402	0.0991309	0.0637106	0.017682	0.0270556	0.0357991	0.0617932	0.0438206	0.00878643	0.0088745	0.0356992	0	0.00882102	0.0802479	0.0265027	0.144162	0.59136	0.340963	0.0619974	0.0269078	0.00885766	0.0637657	0.0298559	0.0449882	0.0630812	0.0268455	0.0381334	0.0148579	0.0385239	0.358828	0.0325876	COBL1;	At3g02210;	F14P3.14	"COBRA-like	protein	precursor,	4	Pizt_uniq
LOC_Os03g30910	0.0831238	0.208032	0.124477	0.106808	0.0107719	0.0427317	0.160957	0.183067	0.235941	0.115752	0.237061	0.250302	0.295992	0.215669	0.149817	0.116107	0.314378	0.126071	0.106112	0.0533568	0	0.168756	0.149259	0.264077	0.183148	0.271957	0.242409	0.14826	0.375359	0.264777	0.138544	0.0534372	0.193322	0.201038	0.220493	0.185519	0.0531564	0.194031	0.232505	0.262799	At1g50180;	F14I3.19	"disease	resistance	protein	RPM1,	3	Pizt_uniq
LOC_Os03g31150	23.589	22.3291	28.1086	10.8837	13.4616	14.7205	16.4308	17.7778	18.4179	13.0271	14.2414	18.8596	9.82952	14.3278	14.7123	22.2707	20.8649	25.1411	5.93335	7.47749	9.89031	21.586	19.6267	19.2723	16.1174	15.917	18.9918	23.4209	17.965	19.9777	24.6756	13.0219	17.5422	15.376	12.9565	22.7589	7.76705	20.1617	17.0088	20.4546	RAP	{ECO:0000303|PubMed:18003861};	At2g31890	{ECO:0000312|Araport:AT2G31890}	expressed	protein	5	Pizt_uniq
LOC_Os03g31740	1.11547	0.606189	1.01815	0.458654	0.594727	0.753653	0.789919	0.62758	0.789489	1.45246	1.88394	1.30183	1.81578	0.826897	1.87095	0.744639	0.385714	0.580044	0.878786	0.949231	0.664806	0.452921	0.654029	0.647999	1.35485	1.4014	1.48708	1.65661	2.0724	1.16949	0.913269	0.602345	0.735663	1.54608	1.50454	0.570132	0.830941	0.584983	1.41444	1.63283	"ZCF37,	putative,	expressed"	NA	NA	NA	2	Pizt_uniq
LOC_Os03g32480	0	0.0229665	0.0458071	0	0	0	0	0	0.0118398	0	0.011896	0	0.0116704	0	0	0.139833	0.0578449	0.081189	0	0	0	0	0.0353101	0.0583076	0	0	0	0	0	0.0116925	0.0229245	0	0.00394661	0.00396535	0.00389014	0.0929557	0	0.0312059	0	0.00389748	AtMg00820	{ECO:0000312|Araport:ATMG00820};	and	OrderedLocusNames=At2g07683	{ECO:0000312|Araport:AT2G07683}	"retrotransposon	5	Pizt_uniq
LOC_Os03g32620	0.325318	0.404067	0.282673	0.303444	0.212348	0.458353	0.503943	0.586906	0.435269	0.35387	0.524803	0.523712	0.416783	0.493927	0.21716	0.312114	0.315946	0.31675	0.178419	0.197992	0.307883	0.452534	0.346162	0.563452	0.593411	0.618109	0.702745	0.454368	0.646682	0.50968	0.337353	0.324715	0.508706	0.467462	0.375957	0.314936	0.228098	0.454049	0.638088	0.53691	"PCMP-H60;	At2g27610;	F10A12.28,	F15K20.29"	"pentatricopeptide,	putative,	3	Pizt_uniq
LOC_Os03g33580	9.45946	8.49546	8.58512	15.6441	14.1939	16.4848	10.9843	10.1908	9.00451	9.24775	9.68093	9.7535	8.17346	8.84255	7.59812	10.8508	11.332	8.90101	27.5715	25.9498	25.1017	8.3158	10.066	8.70786	8.79913	9.33494	7.83547	9.45662	7.20592	8.29268	8.84668	15.441	10.0598	9.56073	8.20471	10.3613	26.2077	9.02989	8.65651	8.31841	Bub3	"mitotic	checkpoint	protein,	putative,	expressed"	1	Pizt_uniq
LOC_Os03g36279	0	0.0157241	0	0	0.0162839	0	0	0	0	0	0	0	0.0479413	0	0.0323542	0.111694	0.0792077	0.0158818	0.016041	0	0	0.0318887	0	0.0319365	0	0	0	0	0	0.0160106	0.00524138	0.00542796	0	0	0.0267652	0.0689278	0.00534701	0.0212751	0	0.00533687	"Tf2-11;	SPBC1289.17,	SPBC8E4.11c"	"retrotransposon	protein,	putative,	5	Pizt_uniq
LOC_Os03g36790	7.61152	8.75362	7.16547	15.3219	15.5623	15.0202	9.58792	10.028	10.6426	12.6618	10.5943	10.5999	11.3412	12.1183	10.2596	7.96874	8.5307	6.80768	20.3034	19.5052	19.5872	9.92933	11.8073	9.79353	11.1411	11.7039	11.0354	11.1672	10.5661	10.8878	7.84354	15.3015	10.0862	11.2853	11.2397	7.76904	19.7986	10.51	11.2935	10.8737	TOM3;	At2g02180;	F5O4.5	"tobamovirus	multiplication	protein,	1	Pizt_uniq
LOC_Os03g37140	0.0320566	0	0	0.0461332	0.00664666	0.00659177	0	0.0465127	0.0198525	0.0259723	0.00664891	0	0.0065228	0.0133076	0.0264123	0.397289	0.53022	0.460262	0.202973	0.190955	0.053495	0.175718	0.184197	0.332409	0.265904	0.114109	0.292353	0.378998	0.211759	0.542414	0.0106855	0.0197906	0.0221217	0.0108737	0.0154142	0.46259	0.149141	0.230775	0.224122	0.377724	At3g18640;	K24M9.13	expressed	protein	"GO:0005622,GO:0006139,GO:0006464,GO:0009058,GO:0016043,GO:0016740"	"intracellular|nucleobase,	5	Pizt_uniq
LOC_Os03g37260	4.71721	4.51557	5.02644	2.45716	2.86506	2.94755	3.8546	3.9671	3.51643	2.83907	2.166	3.19397	2.51273	3.04122	2.71541	3.8723	3.45201	4.19952	1.74368	1.23157	1.78079	4.5385	3.16161	4.08512	3.39246	2.90168	3.46967	4.59737	3.65576	3.66693	4.75307	2.75659	3.77937	2.73301	2.75645	3.84128	1.58535	3.92841	3.2546	3.97335	At3g04760;	F7O18.25	"pentatricopeptide,	putative,	expressed"	"GO:0003674,GO:0008150,GO:0016020"	5	Pizt_uniq
LOC_Os03g37570	10.0791	5.97158	9.05829	7.98786	8.93265	10.6448	5.90073	5.92175	5.2134	5.83292	6.44696	8.52184	3.72041	6.76005	3.48372	14.1626	15.1672	11.0924	9.80309	12.8397	11.728	5.75361	3.28314	5.344	6.30352	6.987	7.92542	8.50233	10.238	9.92427	8.36966	9.18843	5.67863	6.93391	4.65473	13.474	11.4569	4.79358	7.07198	9.55488	expressed	protein	NA	NA	NA	NA	1	Pizt_uniq
LOC_Os03g37954	0.642069	0.482068	0.520808	0.330005	0.291216	0.0412588	1.0775	0.914979	1.07691	1.17859	0.45778	0.588424	0.530753	0.999528	0.619942	1.01913	1.09275	0.486903	0.368837	0.0824283	0.251124	0.285144	0.699985	0.979102	0.332866	0.504159	0.851105	1.3497	1.07691	0.531754	0.548315	0.220827	1.02313	0.741598	0.716741	0.866262	0.23413	0.654744	0.56271	0.986121	expressed	protein	NA	NA	NA	NA	3	Pizt_uniq
LOC_Os03g37960	3.56341	1.46886	0.523154	2.04696	2.49903	2.85554	6.49413	3.04139	1.46038	5.41327	4.07588	7.68397	1.17292	0.054385	0.701615	3.14079	4.70373	3.76197	1.39143	0.645838	0.655865	2.07457	10.1086	1.33184	9.67153	9.54622	4.11226	0.587505	0.216352	0.21366	1.85181	2.46718	3.6653	5.72437	0.642972	3.86883	0.89771	4.50502	7.77667	0.339172	"acyl	CoA	binding	protein,	putative,	expressed"	4	Pizt_uniq
LOC_Os03g38870	0.627758	0.41173	0.497043	0.26702	0.538594	0.667683	0.558877	0.157043	0.491544	0.372688	0.381633	0.884217	0.704743	0.269586	0.334413	0.945565	1.33174	1.59778	0.574775	0.400176	0.293503	0.395523	0.621913	0.726211	0.942674	1.24647	0.665708	0.397126	0.916055	0.353037	0.512177	0.491099	0.402488	0.546179	0.436248	1.29169	0.422818	0.581216	0.951617	0.555406	DOF5.7;	At5g65590;	K21L13.10	"dof	zinc	finger	5	Pizt_uniq
LOC_Os03g39000	10.3919	8.24138	9.97033	5.35106	5.0369	5.13407	7.38692	8.27245	8.85549	7.18551	7.01806	9.02641	6.84573	5.70262	5.77828	7.85381	7.01956	8.47999	3.36693	3.10879	2.23206	8.9635	7.63611	7.95771	8.19613	6.5198	8.97559	7.97802	7.76096	7.93952	9.53454	5.17401	8.17162	7.74333	6.10887	7.78445	2.90259	8.18578	7.89718	7.89283	VTC4;	Synonyms=IMP;	At3g02870;	F13E7.19	"inositol-1-monophosphatase,	putative,	5	Pizt_uniq
LOC_Os03g39020	0.169771	0.100713	0.0439411	0.0323176	0.0260745	0.0452537	0.0259743	0.0456169	0.11682	0.152832	0.136938	0.237085	0.230298	0.130513	0.135994	0.0766498	0.0634156	0.0190731	0.0706356	0	0.0459066	0.0446791	0.0387106	0.0958842	0.443331	2.54105	1.11355	0.205075	0.16225	0.205096	0.104809	0.0345486	0.0628039	0.175618	0.165601	0.0530462	0.0388474	0.059758	1.36598	0.190807	"KIN12A	{ECO:0000305};	Synonyms=PAKRP1	{ECO:0000312|EMBL:AAF78893.1};	At4g14150	{ECO:0000312|Araport:AT4G14150};	4	Pizt_uniq
LOC_Os03g39160	0.0217933	0.119991	0	0.0336033	0.0112966	0.06722	0.067519	0.101639	0.0899763	0.077249	0.0226009	0.0456513	0.0221722	0	0	0	0.0329693	0.0220354	0.0222563	0	0	0.143794	0.122988	0.0664659	0.0903859	0.114082	0.103998	0.0222118	0.044988	0.0222141	0.0472616	0.0373733	0.0863782	0.0485004	0.00739075	0.0183349	0.00741876	0.111083	0.102822	0.0298046	FRL4A;	At3g22440;	MCB17.20	"frigida,	putative,	expressed"	4	Pizt_uniq
LOC_Os03g39655	13.8425	10.8594	9.03572	21.7202	21.4569	17.6191	8.48791	11.7599	14.9745	13.2439	11.1117	9.34021	11.2395	13.6754	9.45864	10.4112	9.39669	8.24303	19.5398	27.5449	28.2502	16.8212	15.9788	13.2268	9.76396	15.1891	12.0681	17.4998	15.5927	17.332	11.2459	20.2654	11.7408	11.2319	11.4578	9.35031	25.1116	15.3423	12.3404	16.8082	expressed	protein	NA	NA	NA	NA	1	Pizt_uniq
LOC_Os03g39830	120.283	115.823	147.933	101.933	132.279	111.091	99.9674	112.361	117.068	78.0117	60.9848	82.1218	74.1916	93.5147	93.8734	176.785	150.44	150.283	63.1569	68.5983	76.8204	156.698	105.124	137.491	67.0673	62.9208	76.7057	130.39	109.027	118.65	128.013	115.101	109.799	73.7061	87.1932	159.169	69.5252	133.104	68.8979	119.355	expressed	protein	"GO:0003674,GO:0008150,GO:0009536"	molecular_function|biological_process|plastid	NA	NA	5	Pizt_uniq
LOC_Os03g39880	0.394521	0.32912	0.223188	0.0270363	0.231768	0.256896	0.162972	0.367993	0.298619	0.319641	0.231847	0.2617	0.0936557	0.191073	0.148984	0.534365	0.610102	0.319124	0.214882	0.135062	0.219455	1.24147	1.10647	0.561505	0.940841	0.757245	0.9762	0.683567	0.244324	0.710445	0.31561	0.1719	0.276528	0.271062	0.144571	0.487864	0.1898	0.969817	0.891429	0.546112	expressed	protein	NA	NA	NA	NA	3	Pizt_uniq
LOC_Os03g40194	0.793802	0.907281	0.748794	2.1781	1.03678	1.32383	1.35553	0.855085	1.6064	0.886215	1.46494	1.13909	1.29726	1.29087	1.26172	0.958771	0.983396	0.752064	3.26182	2.68972	2.11869	1.41488	1.41736	1.66481	1.12765	1.26296	1.04727	0.764455	1.12254	1.10857	0.816626	1.5129	1.27234	1.16342	1.28328	0.898077	2.69008	1.49901	1.14596	0.998522	RPPL1;	At3g14470;	MOA2.9	"disease	resistance	RPP13-like	1	Pizt_uniq
LOC_Os03g40690	0.488899	0.543804	0.472587	0.255269	0.273536	0.271277	0.841494	0.651464	0.720887	0.282933	0.579448	0.447036	0.402658	0.579874	0.455567	0.402048	0.727876	0.596337	0.126803	0.366625	0.348035	0.732601	0.708675	0.449686	0.708076	0.68247	0.765338	0.73557	0.680835	0.711914	0.501763	0.266694	0.737948	0.436472	0.479366	0.57542	0.280488	0.63032	0.718628	0.709439	PGR3;	At4g31850;	F11C18.50	"PPR	repeat	containing	3	Pizt_uniq
LOC_Os03g41100	0.411898	0.041234	0.123363	0.211704	0.0213509	0.254095	0.489182	0.298824	0.361372	0.813443	0.469879	0.40984	0.565732	0.619841	0.551483	0.167371	0.145396	0.0624713	0	0.190365	0.214801	0.271775	0.190187	0.20937	0.683326	2.41492	1.28856	0.608723	0.233828	0.188933	0.192165	0.162383	0.383126	0.564387	0.579019	0.125079	0.135055	0.223777	1.46227	0.343828	CYCA3-1;	At5g43080;	MMG4.10	"cyclin,	putative,	expressed"	4	Pizt_uniq
LOC_Os03g41920	0.0367606	0.0552	0.0183495	0.0944694	0.019055	0.0566929	0.0695996	0.0380986	0.0442665	0.0930733	0.127076	0.051336	0.0436331	0.0763018	0.03786	0.0560148	0.0741495	0.0681433	0.0187708	0.0062924	0.0191703	0.0373154	0.0942976	0.0498283	0.184225	0.109045	0.0714687	0.0874221	0.0442663	0.0562056	0.03677	0.0567391	0.0506549	0.0904952	0.0525983	0.0661025	0.0147445	0.0604804	0.121579	0.0626313	expressed	protein	NA	NA	NA	NA	4	Pizt_uniq
LOC_Os03g42040	0.487778	0.289125	0.205036	0.184729	0.199612	0.151772	0.331407	0.359194	0.490214	0.220999	0.332799	0.282331	0.378725	0.446278	0.330504	0.371631	0.498419	0.285536	0.255625	0.131833	0.153962	0.462564	0.395128	0.463257	0.439208	0.645067	0.401562	0.399025	0.483588	0.516823	0.327313	0.178704	0.393605	0.278709	0.385169	0.385195	0.180473	0.440316	0.495279	0.466478	NCAPG2;	Synonyms=LUZP5	"HEAT	repeat	family	protein,	3	Pizt_uniq
LOC_Os03g42080	0.317032	0.126949	0	0.456247	0.131468	0	0.327405	0.525714	0.85079	1.22008	0.460293	0.86333	0.709599	0.263218	0.130606	0.0644113	0.0639482	0	0.0647535	0.130241	0	0.0643633	0.845774	0.580137	0.657433	0.929365	0.403437	0.323121	0.523561	0	0.147994	0.195905	0.56797	0.847902	0.367807	0.0427865	0.0649982	0.496758	0.663412	0.282227	expressed	protein	NA	NA	NA	NA	4	Pizt_uniq
LOC_Os03g42230	0.459035	0.864992	0.548123	0.536627	0.205284	0.397923	0.771501	0.848875	0.650308	0.173194	0.672065	0.537342	0.439546	0.401667	0.231747	0.621747	0.735286	0.855466	0.376868	0.379004	0.178363	1.34307	1.30219	1.13463	0.54128	0.75386	0.49633	0.467851	0.483084	0.550469	0.62405	0.379944	0.756895	0.460867	0.357653	0.737499	0.311412	1.25996	0.597156	0.500468	"Os03g0620400,	LOC_Os03g42280;	OsJ_11757,	OSJNBb0111B07.7"	"B3	DNA	5	Pizt_uniq
LOC_Os03g43100	0	0	0	0	0	0	0	0	0	0	0.021691	0.0438134	0.0638388	0	0.0215414	8.41396	8.43784	5.71004	13.991	12.5451	15.4013	19.0659	15.1087	12.1839	11.9928	9.15329	9.24919	12.684	12.1327	13.3248	0	0	0	0.0218348	0.0284601	7.52062	13.9791	15.4528	10.1318	12.7138	expressed	protein	NA	NA	NA	NA	3	Pizt_uniq
LOC_Os03g43420	17.1369	18.6247	19.2445	22.0878	16.9042	19.5284	31.5232	33.6517	36.5441	20.9733	16.6348	19.6713	26.809	27.8613	24.7711	18.2169	20.0479	19.9201	14.8099	16.0199	15.6784	33.3907	36.9819	35.8319	27.9821	28.2915	24.6243	39.2038	37.6574	42.3985	18.3353	19.5068	33.9063	19.0931	26.4805	19.395	15.5027	35.4015	26.966	39.7533	ssb	"single-stranded	DNA-binding	protein,	putative,	expressed"	3	Pizt_uniq
LOC_Os03g44100	0.288739	0.192699	0.648576	0.395743	0.0498896	0.64321	0.149093	0.274311	0.223518	0.170579	0.249533	0.403223	0.09792	0.724177	0.297375	0.757731	0.533879	0.437921	1.0812	0.766074	0.301149	0.0976989	0.246889	0.146768	0.374226	0.377868	0.382743	0.539522	0.124176	0.19621	0.376671	0.362947	0.215641	0.274445	0.373157	0.57651	0.716142	0.163785	0.378279	0.286636	lipB	{ECO:0000255|HAMAP-Rule:MF_00013};	PG_1343	"phosphonate	metabolism	protein-related,	1	Pizt_uniq
LOC_Os03g44642	0.195215	0.195424	0.048722	0	0.0505952	0.0501774	0.302403	0.354061	0.352612	0.098852	0	0.306694	0.0496524	0.101299	0.0502633	0	0.0492208	0.0986921	0	0	0	0.198161	0.450685	0.0496144	0.607229	0.715329	0.103508	0.198964	0	0.0497461	0.146454	0.0335908	0.336359	0.135182	0.0670716	0.0493043	0	0.23282	0.475355	0.0829034	ATL80;	At1g20823;	F2D10.34	"zinc	finger,	C3HC4	4	Pizt_uniq
LOC_Os03g44710	20.6198	21.1751	17.281	10.1287	11.3785	12.7123	14.2618	16.6389	15.6284	25.5061	19.1942	17.9108	14.8822	14.5099	14.7323	21.333	22.2348	19.3102	9.07197	8.61545	6.15024	15.8527	20.9427	20.9623	16.2123	15.8523	19.6877	11.7293	12.8403	10.2181	19.6919	11.4065	15.5097	20.8704	14.7081	20.9594	7.94589	19.2526	17.2508	11.5959	YAB2;	At1g08465;	T27G7.15	"YABBY	domain	containing	5	Pizt_uniq
LOC_Os03g44830	5.59341	4.98577	4.02139	2.41915	2.40573	3.75887	6.96336	5.78566	6.47375	4.78897	4.77904	5.90423	5.63499	4.95296	5.25339	5.42631	5.70744	5.74411	2.02332	2.64185	2.42029	6.58894	8.92896	8.3125	7.04799	9.22522	7.54503	5.90165	6.30426	5.80183	4.86686	2.86125	6.40759	5.15741	5.28045	5.62595	2.36182	7.94347	7.93941	6.00258	"RHBDD1;	Synonyms=RHBDL4;	HSD-50,	HSD50"	"OsRhmbd9	-	3	Pizt_uniq
LOC_Os03g45230	0.113063	0.188641	0.282185	0.271186	0.586067	0.736222	0.0973022	0.332006	0.175048	0.0763366	0.156337	0.039473	0.0958578	0.0782262	0.15526	0.15314	0.0950245	0.0571598	0.153954	0.774132	0.412729	0.191283	0.0580055	0.153255	0.136769	0.0986427	0.0799322	0.249675	0.175048	0.0576232	0.19463	0.531158	0.201452	0.0907157	0.109781	0.101775	0.446938	0.134181	0.105114	0.160782	spe1;	SPAC144.04c	expressed	protein	"osa00330,osa00480"	Arginine	1	Pizt_uniq
LOC_Os03g45250	0.031724	0.111153	0.221697	0.114137	0	0.0163085	0.032762	0.0657574	0.0163721	0.11245	0.115149	0.116294	0.0484135	0.0164619	0.0163364	0.112794	0	0.192459	0	0	0	0.0161014	0.113929	0.0806275	0.115126	0.0498201	0.168209	0.0485	0.0654881	0.0323366	0.121525	0.0434817	0.0382972	0.114631	0.0270706	0.101751	0	0.0702193	0.111052	0.0487749	PCO4	{ECO:0000303|PubMed:24599061};	At2g42670	{ECO:0000312|Araport:AT2G42670};	F14N22.6	{ECO:0000312|EMBL:AAM15389.1}	5	Pizt_uniq
LOC_Os03g45720	18.2261	18.1461	20.5114	23.1296	18.2767	15.6045	13.381	14.4934	18.8122	14.8003	9.41638	10.6207	14.9356	15.0635	15.6654	22.5209	21.0555	25.6995	19.8993	21.7819	21.0832	19.4767	22.8496	17.8214	9.75814	11.0674	11.5265	17.2927	13.7499	17.5309	18.9612	19.0036	15.5622	11.6125	15.2215	23.092	20.9215	20.0492	10.784	16.1912	"glyoxalase	family	protein,	putative,	expressed"	"GO:0003824,GO:0005975"	5	Pizt_uniq
LOC_Os03g45750	0.0191274	0.0574436	0.0190953	0	0.0991473	0.0786628	0.0395064	0	0.0197424	0.0387425	0	0.0601003	0	0.0595523	0	0.0194305	0.0192908	0.0193399	0.0586012	0.0196444	0.0199494	0	0.0785042	0.0388902	0.218155	0.180228	0.121702	0	0.0987117	0.0194967	0.0318887	0.05927	0.0197496	0.0329476	0.0198508	0.0193537	0.0327317	0.0391315	0.173362	0.0394028	LBD4;	Synonyms=ASL6;	At1g31320;	T19E23.11	"DUF260	domain	4	Pizt_uniq
LOC_Os03g45990	0.342629	0.347967	0.292482	0.204176	0.118402	0.183795	0.338456	0.452882	0.445903	0.271564	0.226585	0.348458	0.303119	0.422582	0.250593	0.539744	0.39063	0.291207	0.147063	0.178496	0.0984022	0.277232	0.534986	0.353369	0.509716	0.681038	0.563444	0.39982	0.579159	0.460598	0.327693	0.168791	0.412413	0.282202	0.325432	0.407194	0.14132	0.388529	0.584733	0.479859	FLBR	expressed	protein	"osa00010,osa00020,osa00260,osa00280,osa00310,osa00380,osa00620,osa00630,osa00640"	"Glycolysis	/	3	Pizt_uniq
LOC_Os03g46060	1.59559	1.73742	2.45925	5.12196	2.06045	3.25223	1.27199	1.76972	1.73358	3.43032	2.72884	0.967524	1.90814	3.34093	3.20014	7.53568	6.09813	2.37753	5.63176	3.9962	2.24809	14.5486	6.31899	5.32162	2.69928	2.63764	1.27646	1.54065	1.93582	0.998668	1.93075	3.47821	1.59176	2.37556	2.8164	5.33711	3.95868	8.72975	2.20446	1.49171	TPM-1	"thaumatin	family	domain	containing	protein,	5	Pizt_uniq
LOC_Os03g46150	3.78556	0.174522	0.0248633	2.12487	2.71101	5.06998	6.94437	1.08408	1.3367	4.84273	3.15101	6.6777	1.01352	0.33601	0.743845	3.13716	2.43643	2.54336	1.06823	0.0255783	0.181828	3.0337	4.44645	0.936792	5.16457	4.79766	3.7503	0.177683	0.411292	0.279245	1.32831	3.30196	3.12172	4.89048	0.697793	2.70565	0.425213	2.80565	4.57084	0.289407	"LTPL72	-	Protease	inhibitor/seed	storage/LTP	family	4	Pizt_uniq
LOC_Os03g46920	0.0677164	0.0169473	0.0845039	0.0348043	0.00877526	0	0.00874152	0.00877265	0.0436837	0.0771524	0.105339	0.141848	0.19807	0.14934	0.139483	0.00859871	0.0426844	0.0256758	0	0.0173868	0	0.0171846	0.069482	0.0172103	0.228189	3.38526	1.34644	0.0603899	0.113577	0.112164	0.0563892	0.0145265	0.0203993	0.108113	0.162298	0.025653	0.00579559	0.0346256	1.6533	0.095377	expressed	protein	"GO:0003674,GO:0008150,GO:0009536"	molecular_function|biological_process|plastid	NA	NA	4	Pizt_uniq
LOC_Os03g47210	1.20595	0.350489	0.194182	0.439874	1.00824	1.35988	0.602616	0.282222	0.240915	0.393975	0.201716	0.488932	0.277046	0.524846	0.0801299	0.869397	0.235404	0.196669	0.079456	0.0799064	0.081147	0.315909	1.35714	0.118643	1.16972	0.366551	0.783812	0.237892	0.0401523	0	0.583539	0.935996	0.375251	0.361541	0.294007	0.433823	0.0801698	0.597229	0.773361	0.0926814	expressed	protein	NA	NA	NA	NA	4	Pizt_uniq
LOC_Os03g47260	0.390062	0.364448	0.129803	0.454423	0.377421	0.294097	0.21484	0.458161	0.509967	0.316028	0.431485	0.40854	0.211651	0.323851	0.2946	0.607574	0.419622	0.446983	0.0796699	0.160243	0.0813654	0.131983	0.533642	0.555158	0.512288	0.27225	0.248186	0.106014	0.483124	0.291569	0.294771	0.375314	0.394322	0.385351	0.276701	0.491393	0.107093	0.406928	0.344241	0.293569	expressed	protein	"GO:0003674,GO:0005575,GO:0008150"	molecular_function|cellular_component|biological_process	NA	NA	5	Pizt_uniq
LOC_Os03g47270	5.04187	5.50612	5.38335	3.76927	3.77346	4.29672	5.59666	4.83418	6.51196	5.70688	4.02639	4.49001	4.16947	2.18256	2.72129	6.49124	6.82526	5.2342	4.73597	3.68287	3.31824	2.68214	5.20099	3.0973	5.73089	7.19806	4.71765	2.22586	3.45077	2.14363	5.31045	3.94648	5.6476	4.74109	3.02444	6.18357	3.91236	3.66014	5.8822	2.60675	"GCRP4	-	Glycine	and	cysteine	rich	5	Pizt_uniq
LOC_Os03g47614	0.298245	0.298565	0.595492	1.07302	0.154596	0.459959	0.616007	2.1637	2.6166	0.151024	0.309297	0.156187	0.303431	0.154762	0.921494	0	0	0.301559	0.152291	0.612615	2.48851	4.84394	1.98914	2.274	0.773092	0.624494	0.474412	2.58377	2.30876	0.152002	0.397434	0.562527	1.79877	0.205503	0.459896	0.10052	1.08447	3.03569	0.623999	1.68151	hypothetical	protein	NA	NA	NA	NA	3	Pizt_uniq
LOC_Os03g47930	7.54593	6.18331	5.02822	3.58387	4.7838	5.29005	8.49674	7.67681	8.35514	7.17177	7.78178	9.34382	4.85422	4.3883	4.65303	6.47066	7.28191	6.07455	2.47635	2.78774	3.22108	9.60691	10.9796	8.08827	10.6697	11.7335	11.0085	6.94083	5.98305	6.4804	6.25249	4.55257	8.17623	8.09912	4.63185	6.60904	2.82839	9.55827	11.1372	6.4681	expressed	protein	"GO:0003674,GO:0005575,GO:0008150"	molecular_function|cellular_component|biological_process	NA	NA	4	Pizt_uniq
LOC_Os03g48020	0.479322	1.01451	0.88868	2.26649	0.979636	1.42212	1.00415	0.624509	0.975336	0.956998	0.965765	0.444653	1.08678	0.724856	0.648807	0.723423	0.911589	0.623119	2.40557	1.78627	2.32822	0.361442	0.758807	1.01634	0.752581	1.03233	0.798755	1.11664	0.975332	0.86548	0.794171	1.55608	0.868	0.789139	0.820148	0.75271	2.17335	0.712195	0.861221	0.985816	expressed	protein	NA	NA	NA	NA	1	Pizt_uniq
LOC_Os03g48220	0	0.0402057	0	0	0	0	0	0	0	0.0203374	0	0	0	0.0208408	0	0.0815984	0.141771	0.101522	0.0820319	0	0	0	0.0206049	0	0	0	0	0	0	0	0.0134019	0	0	0.00677913	0.00694694	0.108297	0.027344	0.0068683	0	0	expressed	protein	NA	NA	NA	NA	5	Pizt_uniq
LOC_Os03g48480	30.4677	28.267	32.419	60.6923	49.8556	50.3938	30.4639	31.9971	32.0987	36.2423	31.5267	28.2054	43.0114	38.1218	37.7615	28.4324	26.6825	26.477	69.4105	75.3354	63.7425	27.6106	30.5915	25.2464	28.0156	28.6422	24.8296	27.355	34.4246	28.8049	30.3846	53.6472	31.5199	31.9915	39.6316	27.1973	69.4961	27.8162	27.1625	30.1948	DHNAT1	{ECO:0000303|PubMed:22372525};	At1g48320	{ECO:0000312|Araport:AT1G48320};	F11A17.13	{ECO:0000312|EMBL:AAD49765.1}	1	Pizt_uniq
LOC_Os03g48610	1.22285	0.429759	0.376632	0.267451	0.350651	0.58851	0.926996	0.498855	0.550523	0.474298	0.323788	1.10365	0.370588	0.202516	0.562722	1.00436	1.24642	1.26275	0.491562	0.133608	0.339205	0.673475	1.05451	0.568682	1.02513	1.25302	0.924299	0.331473	0.496812	0.636492	0.676415	0.402204	0.658792	0.633912	0.378609	1.17118	0.321458	0.765556	1.06748	0.488259	GALT6	{ECO:0000303|PubMed:26690932};	Synonyms=B3GALT19	{ECO:0000305|PubMed:18548197};	At5g62620;	MRG21.3	5	Pizt_uniq
LOC_Os03g48840	1.93909	1.55473	1.93585	1.31039	1.19127	1.29219	2.02108	2.57722	2.52034	2.11838	2.02026	2.15318	1.80841	2.26398	1.52555	1.75095	1.74742	1.5794	0.522576	0.848237	0.964401	1.95013	2.16466	2.52801	3.09961	3.08278	3.14159	4.401	3.20601	3.99882	1.80989	1.26462	2.37288	2.09727	1.86598	1.69259	0.778405	2.21427	3.108	3.86861	rplR	{ECO:0000255|HAMAP-Rule:MF_01337};	VF_0253	"ribosomal	L18p/L5e	family	3	Pizt_uniq
LOC_Os03g48904	0.179196	0.112117	0.11181	0.0921015	0.0348325	0.0806048	0.0693972	0.174111	0.138719	0.283564	0.0580739	0.199415	0.148128	0.10461	0.138416	0.0568862	0.0451818	0.0452968	0.0457508	0.023005	0.0233622	0.352432	0.356244	0.182173	0.197413	0.0820788	0.166275	0.0342445	0.115598	0.091328	0.134374	0.0691796	0.127409	0.180351	0.130385	0.0491216	0.030706	0.296949	0.148589	0.0803903	"KIN14G	{ECO:0000305};	Os03g0862200	{ECO:0000312|EMBL:BAS87500.1},	LOC_Os03g64415	{ECO:0000312|EMBL:ABG00040.1};	3	Pizt_uniq
LOC_Os03g48920	48.7861	56.8719	57.6276	40.7481	40.4214	40.1729	63.8853	67.4253	68.8774	49.9967	45.615	47.851	61.0788	59.9361	59.8924	57.6833	55.5662	56.4491	28.7688	28.5056	26.9134	68.2443	69.7065	73.4665	44.4584	42.1099	49.4612	66.8427	64.1644	69.8253	54.4286	40.4475	66.7294	47.8209	60.3024	56.5662	28.0626	70.4724	45.3431	66.9441	"DUF1517	domain	containing	protein,	putative,	expressed"	3	Pizt_uniq
LOC_Os03g50130	19.1695	14.9573	13.4697	18.2889	23.0499	21.785	23.3538	28.8038	27.7542	23.6479	25.9399	29.4571	24.9888	23.124	26.7641	15.2022	16.5782	19.0222	11.6684	10.1244	14.1961	28.935	30.4423	30.9102	35.6142	36.2593	32.7219	37.889	27.9257	37.2875	15.8655	21.0413	26.6373	26.3483	24.9589	16.9342	11.9963	30.0959	34.8651	34.3674	Mgst3	"microsomal	glutathione	S-transferase	3,	putative,	3	Pizt_uniq
LOC_Os03g50140	0	0	0	0	0	0	0	0.0268351	0	0	0	0	0	0	0	0	0	0	0	0	0	0	0	0	0.187928	0.189758	0.0274579	0	0	0	0	0	0.00894503	0	0	0	0	0	0.135048	0	ARPN;	At2g02850;	T17M13.2	"plastocyanin-like	domain	containing	4	Pizt_uniq
LOC_Os03g50230	0.711023	0.847363	0.904192	0.556869	0.605493	0.365518	1.06646	0.921128	1.01346	0.771524	0.790041	0.877687	0.637269	0.69399	0.758441	0.980253	1.30614	0.941448	0.510019	0.460749	0.353134	0.790492	0.668764	0.78307	0.80744	1.01026	1.05022	0.923102	0.969775	0.767892	0.820859	0.509293	1.00035	0.813084	0.696567	1.07595	0.441301	0.747442	0.955975	0.886923	"Prpf4b;	Synonyms=Cbp143,	Prp4h,	Prp4k,	Prp4m,	Prpk"	5	Pizt_uniq
LOC_Os03g50270	104.113	127.852	130.229	87.1174	72.5405	63.4876	126.105	143.598	154.844	93.9696	72.7812	82.772	97.0157	107.545	92.699	129.692	124.858	147.846	58.1415	51.3108	57.7844	177.206	147.585	162.801	77.1859	92.0503	90.3639	119.544	129.359	135.209	120.731	74.3818	141.515	83.1743	99.0867	134.132	55.7456	162.531	86.5334	128.037	expressed	protein	"GO:0003674,GO:0008150,GO:0009536,GO:0009579,GO:0016020"	molecular_function|biological_process|plastid|thylakoid|membrane	NA	NA	5	Pizt_uniq
LOC_Os03g50340	10.871	9.10615	7.36667	4.89007	4.58755	5.60322	10.0207	9.19018	9.93251	10.2386	11.2917	12.4652	9.59821	9.64837	8.80246	10.3164	11.9339	9.95574	6.58286	4.66822	4.41828	7.17078	11.0781	9.44538	14.56	17.5486	15.717	9.56283	9.68431	9.61632	9.11462	5.02695	9.71446	11.3318	9.34968	10.7353	5.22312	9.23142	15.9419	9.62115	At2g21390;	F3K23.15	"coatomer	alpha	subunit,	putative,	4	Pizt_uniq
LOC_Os03g50420	0	0	0	0	0	0	0	0.018302	0	0	0	0	0.0359326	0	0.0181874	0	0	0	0	0	0	0.0179258	0	0	0	0.924415	0.449443	0.125989	0	0.0180002	0	0	0.00610067	0	0.01804	0	0	0.00597525	0.457953	0.0479963	Cdca7	expressed	protein	GO:0005488	binding	NA	4	Pizt_uniq
LOC_Os03g50490	0.0140944	0.0423286	0.0281417	0	0.0146118	0	0	0.0146074	0.0145477	0	0.0584669	0.0147621	0	0.0146275	0	0.143178	0.0852892	0	0	0	0	0	0.0144619	0.0859713	0.0876833	0.0147561	0	0	0.0145476	0	0.0281882	0.0048706	0.00971836	0.0244097	0.00487583	0.0761557	0	0.0334777	0.0341465	0.0048492	"GLN1-3;	Os03g0712800,	LOC_Os03g50490;	OsJ_12330	{ECO:0000312|EMBL:EEE59806.1},	OSJNBb0033N16.19"	5	Pizt_uniq
LOC_Os03g50520	20.7936	16.0975	11.1733	6.53136	8.26187	10.1029	19.9259	15.8974	17.5772	17.8202	16.9611	22.6159	12.5304	12.2462	12.2901	18.9998	18.712	17.4967	6.55685	6.44862	6.0971	19.366	22.7541	20.1231	22.7687	23.1211	22.1742	14.0381	12.738	12.7493	16.0215	8.29872	17.8002	19.1324	12.3556	18.4028	6.36752	20.7477	22.688	13.1751	"DRP1E;	Synonyms=ADL1E,	ADL4,	DLP2;	At3g60190;	T2O9.170"	4	Pizt_uniq
LOC_Os03g51010	10.5626	8.93916	8.28066	5.91512	5.53561	4.93025	5.36709	5.03698	4.69532	3.92451	7.2041	6.28483	5.32698	3.33569	5.72622	7.67556	6.82304	7.19422	5.53247	6.46894	5.12304	5.4465	2.60643	3.228	3.84323	3.27005	3.77952	3.60609	2.99643	3.81782	9.2608	5.46033	5.03313	5.80448	4.7963	7.23094	5.70815	3.76031	3.63093	3.47345	MGLL	{ECO:0000312|HGNC:HGNC:17038}	"hydrolase,	alpha/beta	fold	family	5	Pizt_uniq
LOC_Os03g51030	16.9359	20.0237	18.4087	15.0908	15.514	17.0292	10.6554	11.0983	9.40931	14.8318	15.906	14.7622	10.8466	10.3333	8.60235	16.2663	19.7434	14.8138	20.0464	16.0076	17.5527	7.2047	8.95904	8.7621	19.1744	21.778	21.2743	12.7544	14.4988	11.6454	18.4561	15.878	10.3877	15.1667	9.92741	16.9411	17.8689	8.30861	20.7422	12.9662	"PHYA;	Synonyms=PHY18;	Os03g0719800,	LOC_Os03g51030;	B1377B10.8,	OAJNBa0031O09.11,	4	Pizt_uniq
LOC_Os03g51090	0.352586	0.478209	0.57909	0.339055	0.294781	0.280653	0.516819	0.495085	0.645672	0.287969	0.389243	0.667102	0.208288	0.48396	0.421701	0.300404	0.355599	0.322004	0.116154	0	0.201664	0.496452	0.326768	0.589697	0.448131	0.440586	0.482453	0.776677	0.481317	0.614448	0.469962	0.30483	0.552525	0.448105	0.371316	0.326002	0.105939	0.470972	0.457057	0.624147	FBX7;	At2g03560;	F19B11.1	"OsFBDUF17	-	F-box	3	Pizt_uniq
LOC_Os03g51140	20.332	19.4213	17.8497	31.747	30.1537	27.8622	34.8168	34.507	35.4549	32.054	36.8521	34.434	30.7374	32.5477	30.891	19.4924	22.1347	16.91	37.398	35.4667	40.3827	36.1673	38.234	35.5203	42.5355	45.9922	47.6295	41.6432	40.7971	40.5598	19.201	29.921	34.9263	34.4467	31.392	19.5124	37.7491	36.6405	45.3857	41	"GCN1	{ECO:0000312|HGNC:HGNC:4199};	Synonyms=GCN1L1	{ECO:0000250|UniProtKB:E9PVA8},	KIAA0219"	"HEAT	3	Pizt_uniq
LOC_Os03g51440	2.49959	1.72897	1.31682	2.36717	3.89079	3.98603	2.54375	2.57547	2.84323	1.22514	1.45104	2.19057	0.897113	1.55799	1.49357	2.16166	2.02117	2.07052	1.21309	1.60167	2.05217	3.79487	4.86033	2.01511	5.22121	4.47855	3.97218	2.50303	2.21139	2.21359	1.84846	3.41467	2.65415	1.62225	1.31622	2.08445	1.62231	3.55677	4.55731	2.30934	BRL1;	At1g55610;	F20N2.4	"LRR	receptor-like	protein	4	Pizt_uniq
LOC_Os03g51610	31.4721	47.1637	40.5176	79.1547	58.7405	44.5072	34.6867	36.9935	36.4688	23.01	26.9377	19.8005	28.1745	29.2845	27.0499	41.2931	35.1422	38.8608	74.7797	68.3043	60.5198	38.1327	29.0179	33.5482	15.4958	15.2774	18.8877	24.2717	27.2395	26.7808	39.7178	60.8008	36.0497	23.2494	28.1696	38.432	67.8679	33.5663	16.5536	26.0973	"ITPK3	OsIPK1??	(OsMIK);	Os03g0726200	{ECO:0000312|EMBL:BAF13047.1},	LOC_Os03g51610	1	Pizt_uniq
LOC_Os03g51984	2.25374	2.16292	2.10121	1.70403	1.98889	2.02992	1.67348	2.66394	2.92218	1.24499	1.02376	2.1264	0.814843	1.70107	1.24689	2.63004	2.02879	2.33528	0.79891	1.07125	0.602221	3.34655	2.84762	2.32905	2.27886	1.85254	2.38998	3.30316	2.21085	3.28451	2.17262	1.90761	2.41987	1.46505	1.25427	2.33137	0.824127	2.84107	2.17379	2.93284	rsmE;	Dda3937_00423	"differentiation	protein,	putative,	expressed"	3	Pizt_uniq
LOC_Os03g52080	0.160651	0	0	0	0.0416369	0	0.0622152	0.0416245	0.186544	0	0.0208255	0.126196	0.0204305	0.104204	0.0827277	0.0407992	0	0.0203045	0	0.0824968	0.0209444	0.346535	0.309073	0.142904	0.0416429	0.0630723	0	0.040934	0.020727	0.0204691	0.0535502	0.013879	0.0967945	0.049007	0.0691208	0.0203679	0.0344804	0.266171	0.0349051	0.0273767	SCPL2;	At1g73300;	T18K17.3	"OsSCP21	-	Putative	3	Pizt_uniq
LOC_Os03g52130	43.1462	52.5616	57.1734	36.3984	50.1593	43.7006	34.2995	42.1955	44.1501	48.8291	40.8908	41.8637	50.8402	44.9884	53.1361	50.2484	45.321	54.4894	21.7382	23.5617	24.2799	52.5089	39.2443	45.34	29.4623	26.3886	32.4259	45.8344	40.6277	47.1822	50.9604	43.4194	40.215	43.8612	49.6549	50.0196	23.1933	45.6977	29.4256	44.5481	expressed	protein	"GO:0009536,GO:0009579,GO:0015979,GO:0016020"	plastid|thylakoid|photosynthesis|membrane	NA	NA	5	Pizt_uniq
LOC_Os03g52170	292.028	337.24	324.888	182.606	169.23	154.321	250.046	245.025	229.51	185.171	190.578	192.794	191.355	194.612	183.113	309.384	311.388	348.675	181.143	150.143	150.628	191.798	202.829	267.086	187.048	233.169	231.701	230.542	252.537	261.453	318.052	168.719	241.527	189.514	189.693	323.149	160.638	220.571	217.306	248.177	"ISPH;	Synonyms=CLB6,	HDR;	At4g34350;	F10M10.120"	"4-hydroxy-3-methylbut-2-enyl	5	Pizt_uniq
LOC_Os03g52300	0.109188	0.109305	0.0817539	0.0561195	0.141495	0.168392	0.169141	0.141453	0.225398	0.11058	0.0566171	0.11436	0.0555433	0	0.0281134	0.0831889	0.0825908	0	0.0278769	0.0841048	0.142351	0.166254	0.168052	0.138752	0.339636	0.428678	0.405261	0.139106	0.112699	0.194769	0.100082	0.122002	0.178664	0.0938525	0.0278856	0.0552599	0.0847776	0.157686	0.391192	0.148858	STS14	"SCP-like	extracellular	protein,	expressed"	"GO:0003674,GO:0005576,GO:0005623,GO:0008150"	4	Pizt_uniq
LOC_Os03g52320	0	0.0156834	0	0	0.0324833	0.0644301	0	0.0162368	0.0646814	0.0634653	0.0324943	0	0.031878	0.0162591	0.0161351	0	0.0158004	0.0158407	0.175994	0.209171	0.0163399	0.015903	0.0803751	0	0.0324879	0.426454	0.0830683	0	0	0.0479072	0.00522779	0.0323044	0.0269727	0.0319865	0.0214241	0.010547	0.133835	0.0320927	0.18067	0.0159691	SS18L2	"GRF-interacting	factor	1,	putative,	expressed"	4	Pizt_uniq
LOC_Os03g52370	0.705911	0.392593	1.72267	9.39295	0.89445	1.08867	0.121501	0.325158	1.41674	1.03265	2.31822	0.3286	0.917682	2.19783	2.0599	0.67726	1.62165	1.07063	4.24535	0.724995	0.736251	13.4555	1.40839	5.34241	1.17922	1.84763	0.499057	0.0399705	0.202391	1.47906	0.940392	3.79202	0.621134	1.22649	1.72514	1.12318	1.9022	6.73543	1.1753	0.573806	"PIII4	-	Proteinase	inhibitor	II	family	1	Pizt_uniq
LOC_Os03g52460	91.1027	100.305	102.208	55.0048	64.7474	60.5814	103.691	112.039	104.611	88.0444	85.9322	96.5063	85.4884	93.6498	85.9103	85.8397	85.9909	99.1639	42.4465	41.8573	46.0103	92.501	91.8317	112.986	78.5433	90.9207	91.6652	110.169	105.302	111.086	97.872	60.1112	106.78	90.1609	88.3495	90.3315	43.4381	99.1063	87.0431	108.852	AGPS3	"glucose-1-phosphate	adenylyltransferase	large	subunit,	putative,	3	Pizt_uniq
LOC_Os03g52640	30.1352	30.69	32.2062	25.0372	30.6874	28.4025	25.2563	30.9616	31.4762	18.2739	16.7536	21.6709	23.4021	22.7759	26.8513	31.8752	30.0418	34.2898	13.6935	15.3664	16.94	47.3293	38.0231	33.6425	21.3631	23.1713	24.3268	33.9816	31.0913	35.1758	31.0104	28.0424	29.2313	18.8995	24.3431	32.0689	15.3333	39.665	22.9537	33.4162	rsmD;	c4258	expressed	protein	"GO:0006139,GO:0009536,GO:0016740"	"nucleobase,	5	Pizt_uniq
LOC_Os03g52650	0.232101	0.038725	0.231713	0.0795288	0.0802069	0.139203	0.0599238	0.0400915	0.279492	0.450532	0.501463	0.546965	0.964226	0.361319	0.378484	0.0392966	0.0780281	0.0391133	0.0197527	0	0.0201731	0.0196336	0.218306	0.137641	0.641747	7.18868	2.13315	0.137993	0.519054	0.532311	0.167513	0.0996462	0.126502	0.499654	0.56801	0.052146	0.0133086	0.125194	3.32119	0.396453	SYP121;	Synonyms=SYR1;	At3g11820;	F26K24.11	"syntaxin-related	protein,	4	Pizt_uniq
LOC_Os03g53170	2.6692	3.30031	3.25161	6.76963	5.01551	4.53304	4.9552	5.9032	4.70651	5.02834	5.5527	4.79253	4.55027	5.04563	4.00082	2.7115	3.8938	2.07234	7.85321	6.58416	6.57039	4.27389	4.5565	4.93444	5.51044	5.64724	5.66955	5.52189	7.07614	6.73707	3.07371	5.43939	5.1883	5.12452	4.53224	2.89255	7.00258	4.58828	5.60908	6.44503	PCMP-E42;	Synonyms=PCMP-E60;	At1g50270;	F14I3.12	"pentatricopeptide,	putative,	1	Pizt_uniq
LOC_Os03g53400	0.375632	0.376035	0.257815	0.361995	1.36297	0.941374	0.509149	0.486631	0.436175	0.380422	0.584328	0.762263	0.262738	0.292379	0.338508	0.715473	0.236776	0.735874	0.359637	0.409899	0.318319	0.881759	0.457693	0.071601	0.778952	0.417846	0.124481	0.167495	0.193855	0.071791	0.336494	0.88878	0.477318	0.575671	0.297875	0.562708	0.362618	0.470351	0.440427	0.14438	"TMBIM4;	Synonyms=GAAP,	LFG4;	CGI-119"	"transmembrane	BAX	1	Pizt_uniq
LOC_Os03g53660	4.50946	3.40038	1.69065	1.57024	1.77589	1.96193	2.72163	1.41624	1.45578	2.39716	2.21176	3.68543	2.51241	1.77273	2.56846	3.26714	3.77523	3.15321	0.961924	0.621526	0.865322	2.4027	2.2334	1.99946	2.6212	2.73869	2.39621	1.09928	1.25428	1.22873	3.20017	1.76935	1.86455	2.76478	2.28453	3.39853	0.816257	2.21185	2.58537	1.1941	XI-1;	Synonyms=MYA1;	At1g17580;	F1L3.28	"Myosin	head	5	Pizt_uniq
LOC_Os03g53690	0.0219218	0.0219453	0	0	0	0	0.0905564	0.0227197	0	0.066604	0.0227342	0	0.022303	0.0227509	0.0903098	0.267231	0.641165	0.310316	0	0	0.022864	0.222527	0.247427	0.534863	0.181838	0.275412	0.185977	0.1564	0.362027	0.379867	0.0146224	0	0.0377587	0.0297794	0.0451212	0.406237	0.00762134	0.334939	0.214409	0.299431	mdpC	{ECO:0000303|PubMed:20139316};	AN0146	"oxidoreductase,	short	chain	5	Pizt_uniq
LOC_Os03g53770	19.1825	13.9632	12.1448	20.1915	17.7101	25.3109	27.0273	22.4142	22.5303	26.2426	26.6935	26.0854	19.2527	19.5796	19.1342	13.848	16.0108	13.8706	26.2865	22.5366	23.4264	17.0781	23.4893	22.3664	35.9322	29.5675	33.9137	18.4077	24.6971	19.934	15.0968	21.0708	23.9906	26.3405	19.3222	14.5765	24.0832	20.9779	33.1378	21.0129	BPA1;	At5g16840	{ECO:0000312|Araport:AT5G16840};	F5E19.180	{ECO:0000312|EMBL:CAC01848.1}	"RNA	4	Pizt_uniq
LOC_Os03g53845	17.3665	19.1333	20.5337	27.9245	22.5804	23.0423	30.3087	33.0309	33.046	24.0728	17.3057	20.5771	20.1361	24.7694	23.7812	20.0071	13.4052	21.091	28.2875	28.398	24.336	46.435	45.1455	34.7182	22.7345	21.5337	26.1327	28.9727	31.043	29.6678	19.0112	24.5157	32.1285	20.6519	22.8956	18.1678	27.0072	42.0995	23.467	29.8945	expressed	protein	NA	NA	NA	NA	3	Pizt_uniq
[truncated: 1,849 more rows]

## Sheet: DEG GO_24_p
GO_acc	term_type	Term	Percentage_genes	Percentage_bg	Fold_enrichment	queryitem	querytotal	bgitem	bgtotal	pvalue	FDR	entries
[truncated: 143 more rows]

## Sheet: DEG GO_48_p
GO_acc	term_type	Term	Percentage_genes	Percentage_bg	Fold_enrichment	queryitem	querytotal	bgitem	bgtotal	pvalue	FDR	entries
[truncated: 263 more rows]

[truncated: 2 more sheets: DEG_GO_96_p, DEG_GO_120_p]
